# Supplementary material for: A computational method for prediction of matrix proteins in endogenous retroviruses
Source: PLoS One. 2017 May 4;12(5):e0176909. doi: 10.1371/journal.pone.0176909 (PMC5417524; doi:10.1371/journal.pone.0176909)
Supplement: S2 File — (XLS) [file pone.0176909.s002.xls]

## Sheet: Sheet1
LOCUS	LENGTH	ORGANISM	TITEL	JOURNAL	MA INIT	MA TERM	MA INIT PREDICTED	MA INIT PREDICTION ERROR	MA TERM PREDICTED	MA TERM PREDICTION ERROR	SEQUENCE
AAB03091	1734	AKR (endogenous) murine leukemia virus	Nucleotide sequence of AKV murine leukemia virus	J. Virol. 49 (2), 471-478 (1984)	2	127	2	0	127	0	mgqtvttplsltlehwedvqriasnqsvdvkkrrwvtfcsaewptfgvgwpqdgtfnldiilqvkskvfspgphghpdqvpyivtweaiayepppwvkpfvspklspsptapilpsgpstqppprsalypaltpsikprpskpqvlsdnggplidllsedpppyggqglsssdgdgdreeatstseipapspivsrlrgkrdppaadsttsrafplrlggngqlqywpfsssdlynwknnnpsfsedpgkltaliesvltthqptwddcqqllgtlltgeekqrvllearkavrgndgrptqlpnevdaafplerpdwdyttqrgrnhlvlyrqlllaglqnagrsptnlakvkgitqgpnespsaflerlkeayrrytpydpedpgqetnvsmsfiwq…
BAP91048	1727	Baboon endogenous virus strain M7	Suppression of production of baboon endogenous virus by dominant negative mutants of cellular factors involved in multivesicular body sorting pathway	Virus Res. 196, 128-134 (2015)	15	130	15	0	130	0	mgqtlttplsltlthfsdvrarahnlsvgvrkgrwqtfcssewptlhvgwprdgtfdlsvilqvktkvmdpgphghpdqvayiitwedlvrnpppwvkpflhtpstskstllalevpknrtldpskpvlpdesqqdllfqdplphpphnpllepppynspsppvlspvspttpsaptpsslvssstppsspappeltprtppqtprlrlrraegqdgpstwqsslfplrtvnrtiqywpfsasdlynwkthnpsfsqdpqaltsliesillthqptwddcqqllqvlltteerqrvllearknvpgpgglptqlpneidegfpltrpdwdyetapgreslriyrqallaglkgagkrptnlakvrtitqgkdespaafmerllegfrmytpfdpeapeh…
YP_009109689	1727	Baboon endogenous virus strain M7	The entire nucleotide sequence of baboon endogenous virus DNA: A chimeric genome structure of murine type C and type D retroviruses	Jpn. J. Genet. 62, 127-137 (1987)	15	130	15	0	130	0	mgqtlttplsltlthfsdvrarahnlsvgvrkgrwqtfcssewptlhvgwprdgtfdlsvilqvktkvmdpgphghpdqvayiitwedlvrnpppwvkpflhtpstskstllalevpknrtldppkpvlpdesqqdllfqdplphpphnpllepppynspsppvlspvspttpsaptpsslvssstppsspappeltprtppqtprlrlrraegqdgpstwqsslfplrtvnrtiqywpfsasdlynwkthnpsfsqdpqaltsliesillthqptwddcqqllqvlltteerqrvllearknvpgpgglptqlpneidegfpltrpdwdyetapgreslriyrqallaglkgagkrptnlakvrtitqgkdespaafmerllegfrmytpfdpeapeh…
BAA89659	1727	Baboon endogenous virus strain M7	The entire nucleotide sequence of baboon endogenous virus DNA: A chimeric genome structure of murine type C and type D retroviruses	Jpn. J. Genet. 62, 127-137 (1987)	15	130	15	0	130	0	mgqtlttplsltlthfsdvrarahnlsvgvrkgrwqtfcssewptlhvgwprdgtfdlsvilqvktkvmdpgphghpdqvayiitwedlvrnpppwvkpflhtpstskstllalevpknrtldppkpvlpdesqqdllfqdplphpphnpllepppynspsppvlspvspttpsaptpsslvssstppsspappeltprtppqtprlrlrraegqdgpstwqsslfplrtvnrtiqywpfsasdlynwkthnpsfsqdpqaltsliesillthqptwddcqqllqvlltteerqrvllearknvpgpgglptqlpneidegfpltrpdwdyetapgreslriyrqallaglkgagkrptnlakvrtitqgkdespaafmerllegfrmytpfdpeapeh…
YP_009140128	728	Desmodus rotundus endogenous retrovirus	A novel endogenous betaretrovirus in the common vampire bat (Desmodus rotundus) suggests multiple independent infection and cross-species transmission events	J. Virol. (2015) In press	1	90	1	0	90	0	mgqacsqhdlfvaqlkeslkvrkirvrkkdlnsfftfvfkicpwfpqegsidsrlwhrvgdclndyykvfgpetvpitafnyynliadilknhnnspdiqrlckegqeilrshspapskapsvhglpdahadslsrppsrapsncpsvsiqidtnppapslhpplqefyssapppvsqdsgdqldpseqaeledeaarynnpgwpplvaavlppfkpppystshapaaailpsahgasaispaackapitlplaataaftplpkpflqetltfirdiktiakefsaftisppphetlafpvtrsqtrpdrtenvnssaaaaatplpdsdnpedsdsspsdideaepstrdtaapqtyfhtykklslktlekvksavthygptapfslalienlserwlt…
AJR27933	728	Desmodus rotundus endogenous retrovirus	A novel endogenous betaretrovirus in the common vampire bat (Desmodus rotundus) suggests multiple independent infection and cross-species transmission events	J. Virol. (2015) In press	1	90	1	0	90	0	mgqacsqhdlfvaqlkeslkvrkirvrkkdlnsfftfvfkicpwfpqegsidsrlwhrvgdclndyykvfgpetvpitafnyynliadilknhnnspdiqrlckegqeilrshspapskapsvhglpdahadslsrppsrapsncpsvsiqidtnppapslhpplqefyssapppvsqdsgdqldpseqaeledeaarynnpgwpplvaavlppfkpppystshapaaailpsahgasaispaackapitlplaataaftplpkpflqetltfirdiktiakefsaftisppphetlafpvtrsqtrpdrtenvnssaaaaatplpdsdnpedsdsspsdideaepstrdtaapqtyfhtykklslktlekvksavthygptapfslalienlserwlt…
AJR27935	728	Desmodus rotundus endogenous retrovirus	A novel endogenous betaretrovirus in the common vampire bat (Desmodus rotundus) suggests multiple independent infection and cross-species transmission events	J. Virol. (2015) In press	1	90	1	0	90	0	mgqacsqhdlfvaqlkeslkvrkirvrkkdlnsfftfvfkicpwfpqegsidsrlwhrvgdclndyykvfgpetvpitafnyynliadilknhnnspdiqrlckegqeilrshspapskapsvhglpdahadslsrppsrapsncpsvsiqidtnppapslhpplqefyssapppvsqdsgdqldpseqaeledeaarynnpgwpplvaavlppfkpppystshapaaailpsahgasaispaackapitlplaataaftplpkpflqetltfirdiktiakefsaftisppphetlafpvtrsqtrpdrtenvnssaaaaatplpdsdnpedsdsspsdideaepstrdtaapqtyfhtykklslktlekvksavthygptapfslalienlserwlt…
AJR27938	728	Desmodus rotundus endogenous retrovirus	A novel endogenous betaretrovirus in the common vampire bat (Desmodus rotundus) suggests multiple independent infection and cross-species transmission events	J. Virol. (2015) In press	1	90	1	0	90	0	mgqacsqhdlfvaqlkeslkvrkirvrkkdlnsfftfvfkicpwfpqegsidsrlwhrvgdclndyykvfgpetvpitafnyynliadilknhnnspdiqrlckegqeilrshspapskapsvhglpdahadslsrppsrapsncpsvsiqidtnppapslhpplqefyssapppvsqdsgdqldpseqaeledeaarynnpgwpplvaavlppfkpppystshapaaailpsahgasaispaackapitlplaataaftplpkpflqetltfirdiktiakefsaftisppphetlafpvtrsqtrpdrtenvnssaaaaatplpdsdnpedsdsspsdideaepstrdtaapqtyfhtykklslktlekvksavthygptapfslalienlserwlt…
BAQ55417	1740	Felis catus	Multiple invasions of an infectious retrovirus in cat genomes	Sci Rep 5, 8164 (2015)	15	127	15	0	127	0	mgqtlttpltltlthfsdvqarahnlslevrkgrwrtycssewptlsvgwprdgtfdlsiilqvktkvmdpgprghpdqiayiltwedlirnppawvkpflpscplsqstllplktskdrastqpsappkppkpvlpdesqkdpplldalsspphnpllqpppynpplapaltpvgptsppassssslsptsspactsapsstpappdltpqtppqtprlrlrrlddpngpptwqsslfplrtvnrtvqywpfsasdlynwkthnpsfsqepqaltsliesillthqptwddcqqllqvlltteerqrvllearknvpgpggfptqlpneidegfpltrpdwdyetapgreslriyrqallaglkgagkrptnlakvrtiiqgkeespaafmerllegf…
BAQ55420	1743	Felis catus	Multiple invasions of an infectious retrovirus in cat genomes	Sci Rep 5, 8164 (2015)	15	127	15	0	127	0	mgqtlttpltltlthfsdvqarahnlslevrkgrwrtycssewptlsvgwprdgtfdlsiilqvktkvmdpgprghpdqiayiltwedlirnppawvkpflpscplsqstllplktskdrastqpsappkppkpvlpdesqkdpplldalsspphnpllqpppynpplapaltpvgptsppassssslsptsspactsapsstpappdltpqtppqtprlrlrrlddpngpptwqsslfplrtvnrtvqywpfsasdlynwkthnpsfsqepqaltsliesillthqptwddcqqllqvlltteerqrvllearknvpgpggfptqlpneidegfpltrpdwdyetapgreslriyrqallaglkgagkrptnlakvrtiiqgkeespaafmerllegf…
BAM33593	1749	Felis catus	Infectious endogenous retroviruses in cats and emergence of recombinant viruses	J. Virol. 86 (16), 8634-8644 (2012)	15	131	15	0	131	0	mgqtlttplsltlthfsdvqararnlsvevrkgrwrtfcssewptlsvgwprdgtfdlfvilqvktkvmdpgpqghpdqvayiltwedlirnppawvkpflpscptsqstllplktsknrastqtpdppkpvfpdesqrdpllldalsspphapeetspphnplllpppynsplapvsvlspvpptsppassssspsptsspactsapsstpappdltpqtppqtprlrlrrsddpngpptwqsslfplrtvnrtvqywpfsasdlynwkthnpsfsqepqaltsliesillthqptwddcqqllqvlltteerqrvllearknvpgpgglptqlpneidegfpltrpdwdyetapgreslriyrqallaglkgagkrptnlakvrtiiqgkeespaaf…
BAM33594	1748	Felis catus	Infectious endogenous retroviruses in cats and emergence of recombinant viruses	J. Virol. 86 (16), 8634-8644 (2012)	15	131	15	0	131	0	mgqtlttplsltlthfsdvqararnlsvevrkgrwrtfcssewptlsvgwprdgtfdlfvilqvktkvmdpgpqghpdqvayiltwedlirnppawvkpflpscptsqstllplktsknrastqtpdppkpvlpdesqrdpllldalsspphapeetspphnplllpppynsplapvsvlspvpptsppassssspsptsspactsapsstpappdltpqtppqtprlrlrrsddpngpptwqsslfplrtvnrtvqywpfsasdlynwkthnpsfsqepqaltsliesillthqptwddcqqllqvlltteerqrvllearknvpgpgglptqlpneidegfpltrpdwdyetapgreslriyrqallaglkgagkrptnlakvrtiiqgkeespaaf…
BAM33596	1737	Felis catus	Infectious endogenous retroviruses in cats and emergence of recombinant viruses	J. Virol. 86 (16), 8634-8644 (2012)	15	131	15	0	131	0	mgqtlttpltltlthfsdvqarahnlslevrkgrwrtycssewptlsvgwprdgtfdlsiilqvktkvmdpgpqghpdqvayiltwedlirnppawvkpflpscplsqstllplktskdrastqasdppkpvlpdesqkdpllldalsspphnpllqpppynpplapaltpvaptsppassssspspisspactsapsstpvppdltpqtppqtprlrlrrsddpngpptwqsslfplrtvnrtiqywpfsasdlynwkthnpsfsqepqaltsliesillthqptwddcqqllqvlltteerqrvllearknvpgpggfptqlpneidegfpltrpdwdyetapgreslriyrqallaglkgagkrptnlakvrtiiqgkeespaafmerllegfrmy…
BAM33601	1737	Felis catus	Infectious endogenous retroviruses in cats and emergence of recombinant viruses	J. Virol. 86 (16), 8634-8644 (2012)	15	131	15	0	131	0	mgqtlttpltltlthfsdvqarahnlslevrkgrwrtycssewptlsvgwprdgtfdlsiilqvktkvmdpgpqghpdqvayiltwedlirnppawvkpflpscplsqstllplktskdrastqasdppkpvlpdesqkdpllldalsspphnpllqpppynpplapaltpvaptsppassssspspisspactsapsstpvppdltpqtppqtprlrlrrsddpngpptwqsslfplrtvnrtiqywpfsasdlynwkthnpsfsqepqaltsliesillthqptwddcqqllqvlltteerqrvllearknvpgpggfptqlpneidegfpltrpdwdyetapgreslriyrqallaglkgagkrptnlakvrtiiqgkeespaafmerllegfrmy…
AAY87451	668	Homo sapiens	Sequence variability of retroviral particles derived from human melanoma cells melanoma-associated retrovirus	Virus Res. 123 (2), 211-215 (2007)	1	93	1	0	93	0	mgqtkskvkskyasylsfikillkrggvkvstknliklfqiieqfcpwfpeqetldlkdwkrigkelkqagrkgniipltvwndwaiikaalepfqtedsvsvsdatgsciidcnektrkksqketeslhceyvaepvmaqstqnvdynqlqeviypetlklegkgpelvgpseskprgtsplpagqvpvtlqpqtqvkenktqppvayqyrppaelqyrpppesqygypemppapqgrapypqpptrrlnptappsrqgselheiidksrkegdteawqfpvtlepmppgegaqegepltvearyksfsikmlkdmkegvkqygpnspymrtlldsiahghrlipydweilaksslspsqflqfktwwidgvqeqvrrnraanppvnidadqllgigq…
GAK9_HUMAN	666	Homo sapiens	Many human endogenous retrovirus K (HERV-K) proviruses are unique to humans	Curr. Biol. 9 (16), 861-868 (1999)	1	93	1	0	93	0	mgqtkskikskyasylsfikillkrggvkvstknliklfqiieqfcpwfpeqgtldlkdwkrigkelkqagrkgniipltvwndwaiikaalepfqteedsisvsdapgsgiidcnektrkksqketeslhceyvaepvmaqstqnvdynqlqeviypetlklegkgpelvgpseskprgtsplpagqvpvtlqpqkqvkenktqppvayqywppaelqyrpppesqygypgmppapqgrapypqpptrrlnptappsrqgselheiidksrkegdteawqfpvtlepmppgegaqegepptvearyksfsikilkdmkegvkqygpnspymrtlldsiahghrlipydweilaksslspsqflqfktwwidgvqeqvrrnraanppvnidadqllgig…
POK9_HUMAN	1117	Homo sapiens	Many human endogenous retrovirus K (HERV-K) proviruses are unique to humans	Curr. Biol. 9 (16), 861-868 (1999)	1	93	1	0	93	0	mgqtkskikskyasylsfikillkrggvkvstknliklfqiieqfcpwfpeqgtldlkdwkrigkelkqagrkgniipltvwndwaiikaalepfqteedsisvsdapgsgiidcnektrkksqketeslhceyvaepvmaqstqnvdynqlqeviypetlklegkgpelvgpseskprgtsplpagqvpvtlqpqkqvkenktqppvayqywppaelqyrpppesqygypgmppapqgrapypqpptrrlnptappsrqgselheiidksrkegdteawqfpvtlepmppgegaqegepptvearyksfsikilkdmkegvkqygpnspymrtlldsiahghrlipydweilaksslspsqflqfktwwidgvqeqvrrnraanppvnidadqllgig…
GAK7_HUMAN	666	Homo sapiens	Many human endogenous retrovirus K (HERV-K) proviruses are unique to humans	Curr. Biol. 9 (16), 861-868 (1999)	1	93	1	0	93	0	mgqtkskikskyasylsfikillkrggvkvstknliklfqiieqfcpwfpeqgtldlkdwkrigkelkqagrkgniipltvwndwaiikaalepfqtekdsvsvsdalgsciidcnentrkksqketeglhceyvaepvmaqstqnvdynqlqeviypetlklegkgpelvgpseskprgtshlpagqvpvtlqpqkqvkenktqppvayqywppaelqyrpppesqygypgmppapqgrapypqpptrrlnptappsrqgselheiidksrkegdteawqfpvtlepmppgegaqegepptvearyksfsikmlkdmkegvkqygpnspymrtlldsiahghrlipydweilaksslspsqflqfktwwidgvqeqvrrnraanppvnidadqllgig…
GAK24_HUMAN	666	Homo sapiens	Many human endogenous retrovirus K (HERV-K) proviruses are unique to humans	Curr. Biol. 9 (16), 861-868 (1999)	1	93	1	0	93	0	mgqtkskikskyasylsfikillkrggvkvstknliklfqiieqfcpwfpeqgtldlkdwkrigkelkqagrkgniipltvwndwaiikaalepfqteedsvsvsdapgsclidcnektrkksqketeslhceyvaepvmaqstqnvdynqlqeviypetlklegkgpelvgpseskprgtsplpagqvpvtlqpqkqvkenktqppvayqywppaelqyrpppesqygypgmppapqgrapypqpptrrlnptappsrqgselheiidksrkegdteawqfpvtlepmppgegaqegepptvearyksfsikmlkdmkegvkqygpnspymrtlldsiayghrlipydweilaksslspsqflqfktwwidgvqeqvrrnraanppvnidadqllgig…
GAK21_HUMAN	666	Homo sapiens	The finished DNA sequence of human chromosome 12	Nature 440 (7082), 346-351 (2006)	1	93	1	0	93	0	mgqtkskikskyasylsfikillkrggvkvstknliklfqiieqfcpwfpeqgtldlkdwkrigkelkqagrkgniipltvwndwaiikaalepfqteedsisvsdapgsciidcnentrkksqketeglhceyaaepvmaqstqnvdynqlqeviypetlklegkgpelvgpseskprgtsplpagqvpvtlqpqtqvkenktqppvayqywppaelqyrpppesqygypgmppapqgrapypqpptrrlnptappsrqgselheiidksrkegdteawqfpvmlepmppgegaqegepptvearyksfsikmlkdmkegvkqygpnspymrtlldsiahghrlipydweilakssllpsqflqfktwwidgvqeqvqrnraanppvnidadqllgig…
GA113_HUMAN	666	Homo sapiens	Insertional polymorphisms of full-length endogenous retroviruses in humans	Curr. Biol. 11 (19), 1531-1535 (2001)	1	93	1	0	93	0	mgqtkskikskyasylsfikillkrggvkvstknliklfqiieqfcpwfpeqgtldlkdwkrigkelkqagrkgniipltvwndwaiikaalepfqteedsvsvsdapgsciidcnektrkksqketeslhceyvaepvmaqstqnadynqlqeviypetlklegkgpelmgpseskprgtsplpagqvpvtlqpqkqvkenktqppvayqywppaelqyqpppesqygypgmppapqgrapypqpptrrlnptappsrqgselheiidksrkegdteawqfpvtlelmppgegaqegepptvearyksfsikmlkdmkegvkqygpnspymrtlldsiahghrlipydweilaksslspsqflqfktwwidgvqeqvrrnraanppvnidadqllgig…
GAK8_HUMAN	647	Homo sapiens	Insertional polymorphisms of full-length endogenous retroviruses in humans	Curr. Biol. 11 (19), 1531-1535 (2001)	1	93	1	0	93	0	mgqtkskikskyasylsfikillkrggvkvstknliklfqiieqfcpwfpeqgtldlkdwkrigkelkqagrkgniipltvwndwaiikaalepfqteedsisvsdapgsclidcnentrkksqketeslhceyvaepvmaqstqnvdynqlqeviypetlklegkgpelvgpseskprgtsplpagqvpvtlqpqkqvkenktqppvayqywppaelqyrpppesqygypgmppapqgrepypqpptrrlnptappsrqgselheiidksrkegdteawqfpvtlepmppgegaqegepptvearyksfsikmlkdmkegvkqygpnspymrtlldsiahghrlipydweilaksslspsqflqfktwwidgvqeqvrrnraanppvnidadqllgig…
GAK10_HUMAN	666	Homo sapiens	Nucleotide sequence of human endogenous retrovirus genome related to the mouse mammary tumor virus genome	J. Virol. 60 (2), 589-598 (1986)	1	93	1	0	93	0	mgqtkskikskyasylsfikillkrggvkvstknliklfqiieqfcpwfpeqgtsdlkdwkrigkelkqagrkgniipltvwndwaiikaalepfqteedsisvsdapgsclidcnentrkksqketeslhceyvaepvmaqstqnvdynqlqeviypetlklegkgpelmgpseskprgtsplpagqvlvrlqpqkqvkenktqpqvayqywplaelqyrpppesqygypgmppapqgrapyhqpptrrlnpmappsrqgselheiidksrkegdteawqfpvtlepmppgegaqegepptvearyksfsikmlkdmkegvkqygpnspymrtlldsiayghrlipydweilaksslspsqflqfktwwidgvqeqvrrnraanppvnidadqllgig…
GAK19_HUMAN	666	Homo sapiens	Genome-wide screening, cloning, chromosomal assignment, and expression of full-length human endogenous retrovirus type K	J. Virol. 73 (11), 9187-9195 (1999)	1	93	1	0	93	0	mgqtkskikskyasylsfikillkrggvkvstknliklfqiieqfcpwfpeqgtldlkdwkrigkelkqagrkgniipltvwndwaiikaalepfqteedsvsvsdapgsciidcnentrkksqketeslhceyvaepvmaqstqnvdynqlqeviypetlklegkvpelvgpseskprgtsrlpagqvpvtlqpqtqvkenktqppvayqywppaelqyrpplesqygypgmppapqgrapypqpptrrlnptappsrrgselheiidksrkegdteawqfpvtlepmppgegaqegepptvearyksfsikmlkdmkegvkqygpnspymrtlldsiahghrlipydweilaksslspsqflqfktwwidgvqeqvrrnraanppvnidadqllgig…
AAD51791	1177	Homo sapiens	Many human endogenous retrovirus K (HERV-K) proviruses are unique to humans	Curr. Biol. 9 (16), 861-868 (1999)	1	93	1	0	93	0	mgqtkskikskyasylsfikillkrggvkvstknliklfqiieqfcpwfpeqgtldlkdwkrigkelkqagrkgniipltvwndwaiikaalepfqteedsvsvsdapgsciidcnektrkksqketeslhceyvaepvmaqstqnvdynqlqeviypetlklegkgpelvgpseskprgtsplpagqvpvtlqpqkqvkenktqppvayqywppaelqyrpppesqygypgmppapqgrapypqpptrrlnptappsrqgselheiidksrkegdteawqfpvtlepmppgegaqegepptvearyksfsikmlkdmkegvkqygpnspymrtlldsiayghrlipydweilaksslspsqflqfktwwidgvqeqvrrnraanppvnidadqllgig…
AF164610_1	494	Homo sapiens	Many human endogenous retrovirus K (HERV-K) proviruses are unique to humans	Curr. Biol. 9 (16), 861-868 (1999)	1	93	1	0	93	0	mgqtkskikskyasylsfikillkrggvkvstknliklfqiieqfcpwfpeqgtldlkdwkrigkelkqagrkgniipltvwndwaiikaalepfqteedsvsvsdalgsciidcnentrkksqketeglhceyvaepvmaqstqnvdynqlqeviypetlklegkgpelvgpseskprgtshlpagqvpvtlqpqkqvkenktqppvayqywppaelqyrpppesqygypgmppapqgrapypqpptrrlnptappsrqgselheiidksrkegdteawqfpvtlepmppgegaqegepptvearyksfsikmlkdmkegvkqygpnspymrtlldsiahghrlipydweilaksslspsqflqfktwwidgvqeqvrrnraanppvnidadqllgig…
AF164611_1	2294	Homo sapiens	Many human endogenous retrovirus K (HERV-K) proviruses are unique to humans	Curr. Biol. 9 (16), 861-868 (1999)	1	93	1	0	93	0	mgqtkskikskyasylsfikillkrggvkvstknliklfqiieqfcpwfpeqgtldlkdwkrigkelkqagrkgniipltvwndwaiikaalepfqteedsvsvsdapgsclidcnentrkksqketeslhceyvaepvmaqstqnvdynqlqeviypetlklegkgpelvgpseskprgtsplpagqvpvrlqpqkqvkenktqppvayqywppaelqyrpppesqygypgmppapqgrapypqpptrrlnptappsrqgselheiidksrkegdteawqfpitlepmppgegaqegepptvearyksfsikmlkdmkegvkqygpnspymrtlldsiayghrlipydweilaksslspsqflqfktwwidgvqeqvrrnraanppvnidadqllgig…
AF164612_1	178	Homo sapiens	Many human endogenous retrovirus K (HERV-K) proviruses are unique to humans	Curr. Biol. 9 (16), 861-868 (1999)	1	93	1	0	93	0	mgqtkskikskyasylsfikillkrggvkvstknliklfqiieqfcpwfpeqgtldlkdwkrigkelkqagrkgniipltvwndwaiikaalepfqteedsvsvsdapgsclidcnektrkksqkemeglhceyvaepvmaqstqnvdynqlqeviypetlklegkgpelvgpleskp
AF164613_1	1755	Homo sapiens	Many human endogenous retrovirus K (HERV-K) proviruses are unique to humans	Curr. Biol. 9 (16), 861-868 (1999)	1	93	1	0	93	0	mgqtkskikskyasylsfikillkrggvkvstknliklfqiieqfcpwfpeqgtsdlkdwkrigkelkqagrkgniipltvwndwaiikaalepfqteedsisvsdapgsclidcnentrkksqketeslhceyvaepvmaqstqnvdynqlqeviypetlklegkgpelmgpseskprgtsplpagqvlvrlqpqkqvkenktqpqvayqywplaelqyrpppesqygypgmppapqgrapyhqpptrrlnpmappsrqgselheiidksrkegdteawqfpvtlepmppgegaqegepptvearyksfsikmlkdmkegvkqygpnspymrtlldsiayghrlipydweilaksslspsqflqfktwwidgvqeqvrrnraanppvnidadqllgig…
AF164614_1	1879	Homo sapiens	Many human endogenous retrovirus K (HERV-K) proviruses are unique to humans	Curr. Biol. 9 (16), 861-868 (1999)	1	93	1	0	93	0	mgqtkskikskyasylsfikillkrggvkvstknliklfqiieqfcpwfpeqgtldlkdwkrigkelkqagrkgniipltvwndwaiikaalepfqteedsvsvsdapgsciidcnentrkksqketeglhceyvaepvmaqstqnvdynqlqeviypetlklegkgpelvgpseskprgtsplpagqvpvtlqpqkqvkenktqppvayqywppaelqyrpppesqygypgmppapqgrapypqpptrrlnptappsrqgsklheiidksrkegdteawqfpvtlepmppgegaqegepptvearyksfsikklkdmkegvkqygpnspymrtlldsiahghrlipydweilaksslspsqflqfktwwidgvqeqvrrnraanppvnidadqllgig…
AF164615_1	1117	Homo sapiens	Many human endogenous retrovirus K (HERV-K) proviruses are unique to humans	Curr. Biol. 9 (16), 861-868 (1999)	1	93	1	0	93	0	mgqtkskikskyasylsfikillkrggvkvstknliklfqiieqfcpwfpeqgtldlkdwkrigkelkqagrkgniipltvwndwaiikaalepfqteedsisvsdapgsgiidcnektrkksqketeslhceyvaepvmaqstqnvdynqlqeviypetlklegkgpelvgpseskprgtsplpagqvpvtlqpqkqvkenktqppvayqywppaelqyrpppesqygypgmppapqgrapypqpptrrlnptappsrqgselheiidksrkegdteawqfpvtlepmppgegaqegepptvearyksfsikilkdmkegvkqygpnspymrtlldsiahghrlipydweilaksslspsqflqfktwwidgvqeqvrrnraanppvnidadqllgig…
AAD21095	666	Homo sapiens	An almost-intact human endogenous retrovirus K on human chromosome 7	Nat. Genet. 21 (3), 257-258 (1999)	1	93	1	0	93	0	mgqtkskikskyasylsfikillkrggvkvstknliklfqiieqfcpwfpeqgtldlkdwkrigkelkqagrkgniipltvwndwaiikaalepfqteedsvsvsdapgsciidcnentrkksqketeglhceyvaepvmaqstqnvdynqlqeviypetlklegkgpelvgpseskprgtsplpagqvpvtlqpqkqvkenktqppvayqywppaelqyrpppesqygypgmppapqgrapypqpptrrlnptappsrqgsklheiidksrkegdteawqfpvtlepmppgegaqegepptvearyksfsikklkdmkegvkqygpnspymrtlldsiahghrlipydweilaksslspsqflqfktwwidgvqeqvrrnraanppvnidadqllgig…
AAF88165	666	Homo sapiens	An almost-intact human endogenous retrovirus K on human chromosome 7	Nat. Genet. 21 (3), 257-258 (1999)	1	93	1	0	93	0	mgqtkskikskyasylsfikillkrggvkvstknliklfqiieqfcpwfpeqgtldlkdwkrigkelkqagrkgniipltvwndwaiikaalepfqteedsvsvsdapgsciidcnentrkksqketeglhceyvaepvmaqstqnvdynqlqeviypetlklegkgpelvgpseskprgtsplpagqvpvtlqpqkqvkenktqppvayqywppaelqyrpppesqygypgmppapqgrapypqpptrrlnptappsrqgsklheiidksrkegdteawqfpvtlepmppgegaqegepptvearyksfsikklkdmkegvkqygpnspymrtlldsiahghrlipydweilaksslspsqflqfktwwidgvqeqvrrnraanppvnidadqllgig…
AAA88030	283	Homo sapiens	Nucleotide sequence of human endogenous retrovirus genome related to the mouse mammary tumor virus genome	J. Virol. 60 (2), 589-598 (1986)	1	93	1	0	93	0	mgqtkskikskyasylsfikillkrggvkvstknliklfqiieqfcpwfpeqgtsdlkdwkrigkelkqagrkgniipltvwndwaiikaalepfqteedsisvsdapgsclidcnentrkksqketeslhceyvaepvmaqstqnvdynqlqeviypetlklegkgpelmgpseskprgtsplpagqvlvrlqpqkqvkenktqpqvayqycrwlnfsighpqkvsmdiqecpqhhragrhtisrplgdlilwhhlvdrvvnymkllinqerkeilrhgnsq
AF156961_1	363	Homo sapiens	Chromosomal distribution and coding capacity of the human endogenous retrovirus HERV-W family	AIDS Res. Hum. Retroviruses 16 (8), 731-740 (2000)	10	115	10	0	115	0	mgnippkaktplrcilenwdqcdtqtlrkkrfiffcstawpqyplqgretwlpegsinyniilqldlfcrkegkwsevpyvqtffslrdnsqlckkcglcptgspqspppypsvppptpsstnkdppltqtvqkeidkgvnnepksaniprlcplqavrggefgparvpvpfslsdlkqikidlgkfsdnpdgyidvlqglgqsfdltwrdimlllnqtltpnersaavtaarefgdlwylsqvnnrmtteerttptgqqavpsvdphwdtesehgdwchkhlltcvleglrktrkkpmnysmmstitqgkeenptafldrlrealrkhtslspdsiegqlilkdkfitqsaadirknfkslp
CAA51306	666	Human endogenous retrovirus	Identification of human endogenous retroviruses with complex mRNA expression and particle formation	Proc. Natl. Acad. Sci. U.S.A. 90 (10), 4480-4484 (1993)	1	93	1	0	93	0	mgqtkskikskyasylsfikillkrggvkvstknliklfqiieqfcpwfpeqgtsdlkdwkrigkelkqagrkgniipltvwndwaiikaalepfqteedsisvsdapgsclidcnentrkksqketeslhceyvaepvmaqstqnvdynqlqeviypetlklegkgpelmgpseskprgtsplpagqvlvrlqpqkqvkenktqpqvayqywplaelqyrpppesqygypgmppapqgrapyhqpptrrlnpmappsrqgselheiidksrkegdteawqfpvtlepmppgegaqegepptvearyksfsikmlkdmkegvkqygpnspymrtlldsiayghrlipydweilaksslspsqflqfktwwidgvqeqvrrnraanppvnidadqllgig…
BAB11759	667	Human endogenous retrovirus HERV-K(II)	Transcriptionally active HERV-K genes: identification, isolation, and chromosomal mapping	Genomics 72 (2), 137-144 (2001)	1	93	1	0	93	0	mgqtksktkskyasylsfikillkrggvrvstknliklfqiieqfcpwfpeqgtldlkdwkrigeelkqagrkgniipltvwndwaiikaalepfqtkedsvsvsdapgscvidcnektgrksqketeslhceyvtepvmaqstqnvdynqlqgviypetlklegkgpelvgpseskprgpsplpagqvpvtlqpqtqvkenktqppvayqywppaelqylpppesqygypgmppalqgrapypqpptvrlnptasrsgqggtlhavidearkqgdleawrflvilqlvqageetqvgaparaetrcepftmkmlkdikegvkqygsnspyirtlldsiahgnrltpydweslaksslsssqylqfktwwidgvqeqvrknqatkptvnidadqllgtg…
CAB56602	253	Human endogenous retrovirus K	Genome-wide screening, cloning, chromosomal assignment, and expression of full-length human endogenous retrovirus type K	J. Virol. 73 (11), 9187-9195 (1999)	1	91	1	0	91	0	mgqtktkskyasylsfikillkrggvrvstknliklfqtteqfcpwfpeqgnldledwkrigkelkqagrkgniipltvwndwpiikaalepfqtedsvsvsdapgsciidcnektrkksqketetlhceyvaeplmaqstqnvdynqlqeviypetlklegkgpelvgpleskprgpsplsagqvtvtlqpqaqvrenktqlpvayqywppaelqyrpppesqygylgmppapqdrepypqpptrrqcygtt
CAA76878	666	Human endogenous retrovirus K	Genome-wide screening, cloning, chromosomal assignment, and expression of full-length human endogenous retrovirus type K	J. Virol. 73 (11), 9187-9195 (1999)	1	93	1	0	93	0	mgqtkskikskyasylsfikillkrggvkvstknliklfqiieqfcpwfpeqgtldlkdwkrigkelkqagrkgniipltvwndwaiikaalepfqteedsvsvsdapgsciidcnentrkksqketeglhceyvaepvmaqstqnvdynqlqeviypetlklegkgpelvgpseskprgtsplpagqvpvtlqpqkqvkenktqppvayqywppaelqyrpppesqygypgmppapqgrapypqpptrrlnptappsrqgsklheiidksrkegdteawqfpvtlepmppgegaqegepptvearyksfsikklkdmkegvkqygpnspymrtlldsiahghrlipydweilaksslspsqflqfktwwidgvqeqvrrnraanppvnidadqllgig…
CAA76881	666	Human endogenous retrovirus K	Genome-wide screening, cloning, chromosomal assignment, and expression of full-length human endogenous retrovirus type K	J. Virol. 73 (11), 9187-9195 (1999)	1	93	1	0	93	0	mgqtkskikskyasylsfikillkrggvkvstknliklfqiieqfcpwfpeqgtldlkdwkrigkelkqagrkgniipltvwndwaiikaalepfqteedsvsvsdapgsciidcnentrkksqketeslhceyvaepvmaqstqnvdynqlqeviypetlklegkgpelvgpseskprgtsrlpagqvpvtlqpqtqvkenktqppvayqywppaelqyrppvesqygypgmppapqgrapypqpptrrlnptappsrrgselheiidksrkegdteawqfpvmlepmppgegaqegepptvearyksfsikmlkdmkegvkqygpnspymrtlldsiahghrlipydweilaksslspsqflqfktwwidgvqeqvrrnraanppvnidadqllgig…
CAA76884	666	Human endogenous retrovirus K	Genome-wide screening, cloning, chromosomal assignment, and expression of full-length human endogenous retrovirus type K	J. Virol. 73 (11), 9187-9195 (1999)	1	93	1	0	93	0	mgqtkskikskyasylsfikillkrggvkvstknliklfqiieqfcpwfpeqgtldlkdwkrigkelkqagrkgniipltvwndwaiikaalepfqteedsvsvsdapgsciidcnentrkksqketeglhceyvaepvmaqstqnvdynqlqeviypetlklegkgpelvgpseskprgtsplpagqvpvtlqpqkqvkenktqppvayqywppaelqyrpppesqygypgmppapqgrapypqpptrrlnptappsrqgsklheiidksrkegdteawqfpvtlepmppgegaqegepptvearyksfsikklkdmkegvkqygpnspymrtlldsiahghrlipydweilaksslspsqflqfktwwidgvqeqvrrnraanppvnidadqllgig…
CAA71416	666	Human endogenous retrovirus K	Nucleotide sequence of human endogenous retrovirus genome related to the mouse mammary tumor virus genome	J. Virol. 60 (2), 589-598 (1986)	1	93	1	0	93	0	mgqtkskikskyasylsfikillkrggvkvstknliklfqiieqfcpwfpeqgtsdlkdwkrigkelkqagrkgniipltvwndwaiikaalepfqteedsisvsdapgsclidcnentrkksqketeslhceyvaepvmaqstqnvdynqlqeviypetlklegkgpelmgpseskprgtsplpvgqvlvrlqpqkqvkenktqpqvayqywplaelqyrpppesqygypgmppapqgrapyhqpptrrlnpmappsrqgselheiidksrkegdteawqfpvtlepmppgegaqegepptvearyksfsikmlkdmkegvkqygpnspymrtlldsiayghrlipydweilaksslspsqflqfktwwidgvqeqvrrnraanppvnidadqllgig…
CAA69289	666	Human endogenous retrovirus K	Characterization of the antibody response specific for the human endogenous retrovirus HTDV/HERV-K	J. Virol. 71 (6), 4581-4588 (1997)	1	93	1	0	93	0	mgqtkskikskyasylsfikillkrggvkvstknliklfqiieqfcpwfpeqgtldlkdwkrigkelkqagrkgniipltvwndwaiikaalepfqteedsvsvsdapgsclidcnektrkksqketeslhceyvaepvmaqstqnvdynqlqeviypetlklegkgpelvgpseskprgtsplpagqvpvtlqpqkqvkenktqppvayqywppaelqyrpppesqygypgmppapqgrapypqsptrrlnptappsrqgselheiidksrkegdteawqfpvtlepmppgegaqegepptvearyksfsikmlkdmkegvkqygpnspymrtlldsiayghrlipydweilaksslspsqflqfktwwidgvqeqvrrnraanppvnidadqllgig…
GAG_KORV	521	Koala retrovirus	The nucleotide sequence of koala (Phascolarctos cinereus) retrovirus: a novel type C endogenous virus related to Gibbon ape leukemia virus	J. Virol. 74 (9), 4264-4272 (2000)	2	126	2	0	126	0	mgqgestplsltldhwkdvktrahnlsveirkgkwqtfcssewptfevgwppegtfnpsiisavkrivfqetgghpdqvpyiivwqdlsnspppwvpplakiavasgqdngrksaggrpsapsrlpiypetdslfllsepppyptspppppaphaarpapglmaeglgsegpaagtrsrrprsptgdtgpdstvalplravgppaepnglvplqywpfssadlynwksnhpsfsenptgltglleslmfshqptwddcqqllqvlftteererillearknvlgvngaptqlenlineafplnrpqwdhntaegrerllvyrrtlvaglkgaarrptnlakvrevlqgpteppsvflerlmeayrrytpfdpssegqkaavamsfigqsapdikkklqr…
AFM31258	695	Macaca fascicularis	Evaluation of cynomolgus macaque (Macaca fascicularis) endogenous retrovirus expression following simian immunodeficiency virus infection	PLoS ONE 7 (6), E40158 (2012)	1	89	1	0	89	0	mgqtkskyasyrsfikillkrggvkvstknlitlfqtiehfcpwfpeqetldlkdwekigkelkqasregkiipltvwndwviikvalepfqteedsvsisdvpkscavdcekeagiesqkgkesshckcvsepvmarsmqnvddnqlqeviypetlkleekdpelvepseskprwptalpaaqmpvtlqpqmqvkqvltpkedqirkdrvsvmampiqmqcpqyqpvedktqppvayqywppaelqywqppenlygqpatfpapqgrapypqpptmrlnptappstqgsalhkiidearkqgdieawqfpvilesrppgegaqegelpvaearyksfsikmlkemkegvkqygpnspymrtlldsiahgqrlipydweilarsslspsqflqfktwwi…
DAA64992	695	Macaca mulatta	Identification and spontaneous immune targeting of an endogenous retrovirus K envelope protein in the Indian rhesus macaque model of human disease	Retrovirology 13 (1), 6 (2016)	1	89	1	0	89	0	mgqtkskyasyrsfikillkrggvkvstknlitlfqtieqfcpwfpeqgtldlkdwekigkelkqasregkiipltvwndwviikvalepfqteedsvpisdvpkscavdcekeagiesrkgkesshcecvsepamarstqnvddnqlqevvypetlkleeknpelaepseskprwptalpaaqmpvtlqpqmqvkqvqtakedqiekdrvsvmampfqmqcpqyqpvedktqppvayqywlpaelwyrlppenlcgqpgtfpapqgrvpypqpptmrlnptalpstqgsalhkiidearkqgdieawqfpvilearppgegaqegelpvaearyksfsikmlkemkegvkqygpnspymrtlldsiahghrlipydweilaksslspsqflqfktwwi…
AIX10022	672	Monodelphis domestica	Retroviral envelope gene captures and syncytin exaptation for placentation in marsupials	Proc. Natl. Acad. Sci. U.S.A. 112 (5), E487-E496 (2015)	1	89	1	0	89	0	mgktlsketlfvkelknslrergirvkkknlfkffcfieehcpwlilhgpgihpltwnkvgkelnsliksgqeisdeyfsyyglirdilkeadtnkqvshllslaeeaildhktkiekeeippekdkrppslldepiensslreplvpskphlypvlytnpesenilkpnyqtepeeeaaryqdsnrlenrpplqyknksfqhdlcgsltppnfsvlpgsenlkeatkqlsqqvtelknflglqkevhtltnqlhelqidifrplipkskptrlkdktalafpvvtrqqqatqilpediplppsdessdsevaeendtegknpsgadistlqqfgnpiykklkfkhikdlhsavknyglnapftlsileglggeghmlpsewskvvqsvlsrgqfliwk…
ABD14438	537	Mus musculus	A recombinant endogenous retrovirus amplified in a mouse neuroblastoma is involved in tumor growth in vivo	Int. J. Cancer 119 (4), 815-822 (2006)	2	127	2	0	127	0	mgqtvttplsltlkhwedvqriasnqsvdvkkrrwvtfcsaewptfgvgwpqdgtfnldiilqvkskvfspgphghpdqvpyivtweaiayepppwvkpfvspklspsptapilpsgpstqppprsalypaltpsikprpskpqvlsdnggplidlltedpppygeqgpsssdgdgdreeatstseipapspmvsrlrgkrdppaadsttsrafplrlggngqlqywpfsssdlynwknnnpsfsedpgkltaliesvltthqptwddcqqllgtlltgeekqrvllearkavrgndgrptqlpnevnaafplerpdwdyttpegrnhlvlyrqlllaglqnagrsptnlakvkgitqgpnespsaflerlkeayrrytpydpedpgqetnvsmsfiwq…
ABD14439	1734	Mus musculus	A recombinant endogenous retrovirus amplified in a mouse neuroblastoma is involved in tumor growth in vivo	Int. J. Cancer 119 (4), 815-822 (2006)	2	127	2	0	127	0	mgqtvttplsltlkhwedvqriasnqsvdvkkrrwvtfcsaewptfgvgwpqdgtfnldiilqvkskvfspgphghpdqvpyivtweaiayepppwvkpfvspklspsptapilpsgpstqppprsalypaltpsikprpskpqvlsdnggplidlltedpppygeqgpsssdgdgdreeatstseipapspmvsrlrgkrdppaadsttsrafplrlggngqlqywpfsssdlynwknnnpsfsedpgkltaliesvltthqptwddcqqllgtlltgeekqrvllearkavrgndgrptqlpnevnaafplerpdwdyttpegrnhlvlyrqlllaglqnagrsptnlakvkgitqgpnespsaflerlkeayrrytpydpedpgqetnvsmsfiwq…
AAA51038	537	Mus musculus	A replication-competent, endogenous retrovirus from an aged DBA/2 mouse contains the complete env from Emv-3 but a novel gag partially related to AKT-8	Unpublished	2	127	2	0	127	0	mgqtvttplsltlehwgdvqriasnqsvdvkkrrwvtfcsaewptfgvgwpqdgtfnldiilqvkskvfspgphghpdqvpyivtweaiayepppwvkpfvspklslsptapilpsgpstqppprsalypaltpsikprpskpqvlsdnggplidlltedpppygeqgpsssdgdgdreeatstpeipapspmvsrlrgkrdppaavsttsrafplrlggngqlqywqfsssdlynwknnnpsfsedpgkltaliesvltthqptwddcqqllgtlltgeekqrvllearkavrgddgrptqlpneieaafplerpdwdyttlrgrnhlvlyrqlllaglqnagrsptnlakvkgitqgsnespsaflerlkeayrrytpydpedpgqetnvsmsfiwq…
AJP70336	1734	Mus musculus	Infectivity and insertional mutagenesis of endogenous retrovirus in autoimmune NZB and B/W mice	Unpublished	2	127	2	0	127	0	mgqtvttplsltlehwedvqriasnqsvdvkkrrwvtfcsaewptfgvgwpqdgtfnldiilqvkskvfspgphghpdqvpyivtweaiayepppwvkpfvspklspsptapilpsgpstqppprsalypaltpsikprpskpqvlsdnggplidllsedpppyggqgpsssdgdgdreeatstseipapspivsrlrgkrdppaadsttsrafplrlggngqlqywpfsssdlynwknnnpsfsedpgkltaliesvltthqptwddcqqllgtlltgeekqrvllearkavrgndgrptqlpnevdaafplerpdwdyttqrgrnhlvlyrqlllaglqnagrsptnlakvkgitqgpdespsaflerlkeayrrytpydpedpgqetnvsmsfiwq…
AGP25479	599	Mus caroli	Identification of the myelin protein plasmolipin as the cell entry receptor for Mus caroli endogenous retrovirus	J. Virol. 82 (14), 6862-6868 (2008)	90	210	90	0	210	0	mgdvpggqgedqgrlvdprgksqetvfllddlcqrpdsrptdsfqclwstqgrrrfwflfslvfvsafivcvvelemgqtvttpltltldhwtevrtrahnlsvevkkgpwqtfctsewptfgvgwppegafnlplifavrrivfqevgghpdqvpyvivwqdlvynpppwvkpwaagpsgmtvavaetkstppkparpsadppappkiypeiedlpwaesqpppyplprpsappaqappqapierdgavgpaagtrsrrgrspegghgpdstvtlplrayvggpppgpdelaplqywpfssadlynwktnhpsfsekpsgltglleslmfshqptwddcqqllqvlftteererillearknvpgqdgipnlineafpltrpnwdyntaegrerltvy…
AAA37576	225	Mus musculus	Truncated gag products encoded by Gv-1-responsive endogenous retrovirus loci	J. Virol. 63 (10), 4136-4147 (1989)	2	120	2	0	122	2	mgqtvttplsltlqhwgdvqriasnqsvdvgkrrwvtfcsaewpqdgtfnlgiisqvksrvfcpgphghpdqvpyivtwealaydpppwvkpfvspkppplptapvlppgpsaqppsrsalypaltpsikskplkpqvlpdsggplidlltedlppygaqpsssarendkeeaattsevspllpwcldcgegetlpqrtpppprhshsawgemasfstgrfppli
AID54953	537	Mus musculus	Endogenous retrovirus induces leukemia in a xenograft mouse model for primary myelofibrosis	Proc. Natl. Acad. Sci. U.S.A. 111 (23), 8595-8600 (2014)	2	127	2	0	127	0	mgqtvttplsltlehwedvqriasnqsvdvkkrrwvtfcsaewptfgvgwpqdgtfnldiilqvkskvfspgphghpdqvpyivtweaiayepppwvkpfvspklspsptapilpsgpstqppprsalypaltpsikprpskpqvlsdnggplidllsedpppyggqglsssdgdgdreeatstseipapspivsrlrgkrdppaadsttsrafplrlggngqlqywpfsssdlynwknnnpsfsedpgkltaliesvltthqptwddcqqllgtlltgeekqrvllearkavrgndgrptqlpnevdaafplerpdwdyttqrgrnhlvlyrqlllaglqnagrsptnlakvkgitqgpnespsaflerlkeayrrytpydpedpgqetnvsmsfiwq…
AID54954	1734	Mus musculus	Endogenous retrovirus induces leukemia in a xenograft mouse model for primary myelofibrosis	Proc. Natl. Acad. Sci. U.S.A. 111 (23), 8595-8600 (2014)	2	127	2	0	127	0	mgqtvttplsltlehwedvqriasnqsvdvkkrrwvtfcsaewptfgvgwpqdgtfnldiilqvkskvfspgphghpdqvpyivtweaiayepppwvkpfvspklspsptapilpsgpstqppprsalypaltpsikprpskpqvlsdnggplidllsedpppyggqglsssdgdgdreeatstseipapspivsrlrgkrdppaadsttsrafplrlggngqlqywpfsssdlynwknnnpsfsedpgkltaliesvltthqptwddcqqllgtlltgeekqrvllearkavrgndgrptqlpnevdaafplerpdwdyttqrgrnhlvlyrqlllaglqnagrsptnlakvkgitqgpnespsaflerlkeayrrytpydpedpgqetnvsmsfiwq…
ABD14432	537	Mus musculus	A recombinant endogenous retrovirus amplified in a mouse neuroblastoma is involved in tumor growth in vivo	Int. J. Cancer 119 (4), 815-822 (2006)	2	127	2	0	127	0	mgqtvttplsltlehwedvqriasnqsvdvkkrrwvtfcsaewptfgvgwpqdgtfnldiilqvkskvfspgphghpdqvpyivtweaiayepppwvkpfvspklspsptapilpsgpstqppprsalypaltpsikprpskpqvlsdnggplidllsedpppyggqgpsssdgdgdreeatstseipapspivsrlrgkrdppaadsttsrafplrlggngqlqywpfsssdlynwknnnpsfsedpgkltaliesvltthqptwddcqqllgtlltgeekqrvllearkavrgndgrptqlpnevdaafplerpdwdyttqrgrnhlvlyrqlllaglqnagrsptnlakvkgitqgpdespsaflerlkeayrrytpydpedpgqetnvsmsfiwq…
ABD14433	1734	Mus musculus	A recombinant endogenous retrovirus amplified in a mouse neuroblastoma is involved in tumor growth in vivo	Int. J. Cancer 119 (4), 815-822 (2006)	2	127	2	0	127	0	mgqtvttplsltlehwedvqriasnqsvdvkkrrwvtfcsaewptfgvgwpqdgtfnldiilqvkskvfspgphghpdqvpyivtweaiayepppwvkpfvspklspsptapilpsgpstqppprsalypaltpsikprpskpqvlsdnggplidllsedpppyggqgpsssdgdgdreeatstseipapspivsrlrgkrdppaadsttsrafplrlggngqlqywpfsssdlynwknnnpsfsedpgkltaliesvltthqptwddcqqllgtlltgeekqrvllearkavrgndgrptqlpnevdaafplerpdwdyttqrgrnhlvlyrqlllaglqnagrsptnlakvkgitqgpdespsaflerlkeayrrytpydpedpgqetnvsmsfiwq…
ABD14435	537	Mus musculus	Mobility and integration sites of a murine C57BL/6 melanoma endogenous retrovirus involved in tumor progression in vivo	Int. J. Cancer 119 (8), 1869-1877 (2006)	2	127	2	0	127	0	mgqtvttplsltlehwedvqriasnqsvdvkkrrwvtfcsaewptfgvgwpqdgtfnldiilqvkskvfspgphghpdqvpyivtweaiayepppwvkpfvspklspsptapilpsgpstqppprsalypaltpsikprpskpqvlsdnggplidllsedpppyggqgpsssdgdgdreeatstseipapspivsrlrgkrdppaadsttsrafplrlggngqlqywpfsssdlynwknnnpsfsedpgkltaliesvltthqptwddcqqllgtlltgeekqrvllearkavrgndgrptqlpnevnsafplerpdwdyttpegrnhlvlyrqlllaglqnagrsptnlakvkgitqgpnespsaflerlkeayrrytpydpedpgqetnvsmsfiwq…
ABD14436	1734	Mus musculus	Mobility and integration sites of a murine C57BL/6 melanoma endogenous retrovirus involved in tumor progression in vivo	Int. J. Cancer 119 (8), 1869-1877 (2006)	2	127	2	0	127	0	mgqtvttplsltlehwedvqriasnqsvdvkkrrwvtfcsaewptfgvgwpqdgtfnldiilqvkskvfspgphghpdqvpyivtweaiayepppwvkpfvspklspsptapilpsgpstqppprsalypaltpsikprpskpqvlsdnggplidllsedpppyggqgpsssdgdgdreeatstseipapspivsrlrgkrdppaadsttsrafplrlggngqlqywpfsssdlynwknnnpsfsedpgkltaliesvltthqptwddcqqllgtlltgeekqrvllearkavrgndgrptqlpnevnsafplerpdwdyttpegrnhlvlyrqlllaglqnagrsptnlakvkgitqgpnespsaflerlkeayrrytpydpedpgqetnvsmsfiwq…
AAB06450	1734	Mus musculus	Inhibitory effect of MHC class I gene transfection on murine c-type ecotropic endogenous retrovirus production in BL6 melanoma cells	Unpublished	2	127	2	0	127	0	mgqtvttplsltlehwedvqriasnqsvdvkkrrwvtfcsaewptfgvgwpqdgtfnldiilqvkskvfspgphghpdqvpyivtweaiayepppwvkpfvspklspsptapilpsgpstqpplrsalypaltpsikprpskpqvlsdnggplidllsedpppyggqgpsssdgdgdreeatstseipapspivsrlrgkrdppaadsttsrafpprlggngqlqywpfsssdlynwknnnpsfsedpgkltaliesvltthqptrddcqqllgtlltgeekqrvllearkavrgndgrptqlpnevnsafplerpdwdyttpegrnhlvlyrqlllaglqnagrsptnlakvkgitqgpnespsaflerlkeayrrytpydpedpgqetnvsmsfiwq…
AAA51041	537	Mus musculus	Poorly expressed endogenous ecotropic provirus of DBA/2 mice encodes a mutant Pr65gag protein that is not myristylated	J. Virol. 62 (2), 479-487 (1988)	2	127	2	0	127	0	mgptvttplsltlehwedvqriasnqsvdvkkrrwvtfcsaewptfgvgwpqdgtfnldiilqvkskvfspgphghpdqvpyivtweaiayepppwvkpfvspklspsptapilpsgpstqppprsalypaltpsikprpskpqvlsdnggplidllsedpppyggqgpsssdgdgdreeatstseipapspivsrlrgkrdppaadsttsrafplrlggngqlqywpfsssdlynwknnnpsfsedpgkltaliesvltthqptwddcqqllgtlltgeekqrvllearkavrgndgrptqlpnevdaafplerpdwdyttqrgrnhlvlyrqlllaglqnagrsptnlakvkgitqgpdespsaflerlkeayrrytpydpedpgqetnvsmsfiwq…
AAA37575	243	Mus musculus	Truncated gag products encoded by Gv-1-responsive endogenous retrovirus loci	J. Virol. 63 (10), 4136-4147 (1989)	2	127	2	0	129	2	mgqtvttplsltlqhwgdvqriasnqsvdvkkrrwitfcsaewptfnvgwpqdgtfnlsiisqvksrvfcpgphghpdqvpyivtwealaydpppwvkpfvspklppsptapvlppgpsaqppsrsalypaltpsikskppkpqvlpdsggplidlltedlppygaqpsssarendkeeaattsevsppspmvsrlrgrrdppaadsiisqafplrmggdgqlqywpfsssdltlpflkiqvn
CCD57104	1737	Mus musculus	Characterization, Mapping, and Distribution of the Two XMRV Parental Proviruses	J. Virol. 86 (1), 328-338 (2012)	2	129	2	0	129	0	mgqtvttplsltlqhwgdvqriasnqsvdvkkrrwvtfcsaewptfnvgwpqdgtfnlgiisqvksrvfcpgphghpdqvpyivtwealaydpppwvkpfvspkppplptapvlppgpsaqppsrsalypaltpsikskppkpqvlpdsggplidlltedpppygaqpsssarenneeeaattsevsppspmvsrlrgrrdppaadsttsqafplrmggdgqlqywpfsssdlynwknnnpsfsedpgkltaliesvlithqptwddcqqllgtlltgeekqrvllearkavrgndgrptqlpnevnaafplerpdwdytttegrnhlvlyrqlllaglqnagrsptnlakvkgitqgpnespsaflerlkeayrrytpydpedpgqetnvsmsfiwqs…
AID54952	625	Mus musculus	Endogenous retrovirus induces leukemia in a xenograft mouse model for primary myelofibrosis	Proc. Natl. Acad. Sci. U.S.A. 111 (23), 8595-8600 (2014)	90	215	90	0	215	0	mgdvseasgarwvaqsvspspdrfglfgapplsegyvvllgderskpspppsefllsvfrrnraarlvclsivlsfvcsllfwtasknmgqtvttplsltlehwedvqriasnqsvdvkkrrwvtfcsaewptfgvgwpqdgtfnldiilqvkskvfspgphghpdqvpyivtweaiayepppwvkpfvspklspsptapilpsgpstqppprsalypaltpsikprpskpqvlsdnggplidllsedpppyggqglsssdgdgdreeatstseipapspivsrlrgkrdppaadsttsrafplrlggngqlqywpfsssdlynwknnnpsfsedpgkltaliesvltthqptwddcqqllgtlltgeekqrvllearkavrgndgrptqlpnevdaaf…
AAY27069	1674	Mus musculus castaneus	Rmcf2, a xenotropic provirus in the Asian mouse species Mus castaneus, blocks infection by polytropic mouse gammaretroviruses	J. Virol. 79 (15), 9677-9684 (2005)	2	129	2	0	129	0	mgqtvttplsltlqhwgdvqriasnqsvdvgkrrwvtfcsaewptfnvgwprdgtfnlgiisqvksrvfcpgphghpdqvpyivtwealaydpppwvkpfvspklpplptapvlppgpsaqppsrsalypaltpsikskppkpqvlpdsggplidlltedpppyraqpsssarendeeeaattsevsppspmvsrlrgrrdppaadstssqafplrmggdgqlqywpfsssdlynwknnnpsfsedpgkltaliesvlithqptwddcqqllgtlltgeekqrvllearkavrgndgrptqlpnevnaafplerpdwdytttegrnhlvlyrqlllaglqnagrsptnlakvkgitqgpnespsaflerlkeayrrytpydpedpgqetnvsmsfiwqs…
AF435967_1	525	Porcine endogenous retrovirus	Characterization of chromosomally assigned replication-competent gamma porcine endogenous retroviruses derived from a large white pig and expression in human cells	J. Virol. 76 (6), 2714-2720 (2002)	2	109	2	0	109	0	mgqtvttplsltldhwtevksrahnlsvqvkkgpwqtfcgsewptfdggwpsngtfnsenilagqaiifqtgprsysdhepyiptcqelakdpppwvkpwlnkprkarppnlafgeknqhsaekvkpsphiypeieeppawpepqsvppppypaqgaargpsappgapavegpvagtrtrrgatpertdeiatlplrtygppipggqlqplqywpfssadlynwktnhppfsedpqrltglveslmfshqptwddcqqllqtlftteererillearknvpgadgrptqlqneidmgfpltrpgwdyntaegreslkiyrqalvaglvrgpsrrphnlgkltdftqapnappsvflkafmkpfrrftpfdppsqpqkpsvalpfiaqsalnitkklqrl…
ADG27335	524	Porcine endogenous retrovirus	Construction and characterization of an infectious replication competent clone of porcine endogenous retrovirus from Chinese miniature pigs	Virol. J. 10, 228 (2013)	2	110	2	0	110	0	mgqtvttplsltldhwtevksrahnlsvqvkkgpwqtfcvsewptfdvgwpsegtfnseiilavkaiifqtgpgshpdqepyiltwqdlaedplpwvkpwlnkprkpgprilalgeknkhsaekvkpsphiypeieeppawpepqsvppppypaqgaargpsappgapavegpaagtrsrrgatpertdeiatlllrtygppipggqlqplqywpfssadlynwktnhppfledpqcltglveslmfshqptwddcqqllqtlftteererillearknvpgadgrptqlqneidmgfpltrpswdyntaegreslkiyrqalvaglrgasrrptnlakvrevmqgpnepplvflerlmeafrrftpfdptleaqkasvalafigqsaldirkklqrle…
ACD35950	524	Porcine endogenous retrovirus	Characterization of the replication-competent porcine endogenous retrovirus class B molecular clone originated from Korean domestic pig	Virus Genes (2009) In press	2	110	2	0	110	0	mgqtvttplsltldhwtevrsrahnlsvqvkkgpwqtfcasewptfdvgwpsegtfnseiilavkaiifqtgpsshpdqepyiltwqdlaedpppwvkpwlnkprkpgprilalgeknkhsaekvepspriypeieepptwpepqpvppppypaqgavrgpsappgapvvegpaagtrsrrgatpertdeiailplrtygppmpggqlqplqywpfssadlynwktnhppfsedpqrltglveslmfshqptwddcqqllqtlftteererillearknvpgadgrptqlqneidmgfpltrpgwdyntaegreslkiyrqalvaglrgasrrptnlakvrevmqgpneppsvflerlmeafrrftpfdptseaqkasvalafigqsaldirkklqrle…
AAR28101	525	Porcine endogenous retrovirus	Absence of replication-competent human-tropic porcine endogenous retroviruses in the germ line DNA of inbred miniature Swine	J. Virol. 78 (5), 2502-2509 (2004)	2	110	2	0	110	0	mgqtvttplsltldhwtevrsrahnlsvqvkkgpwqtfcasewptfdvgwpsegtfnseiilavkaiifqtgpgshpdqepyiltwqdlaedpppwvkpwlnkprkpgprilalgeknkhsaekvepsphiypeieepptwpepqpvppppypaqgavrgpsappgapvvegpaagtrsrrgatpeqtdeiatlplrtygppmpggqlqplqywpfssadlynwktnhppfsedpqrltglveslmfshqptwddcqqllqtlfttgererillearknvpgadgrptqlqneidmgfpltrpgwdyntaegreslkiyrqalvaglrgasrrptnlakvrevmqgpneppsvflerlmeafrrftpfdptseaqkasvalafigqsaldirkklqrle…
AAR28102	524	Porcine endogenous retrovirus	Absence of replication-competent human-tropic porcine endogenous retroviruses in the germ line DNA of inbred miniature Swine	J. Virol. 78 (5), 2502-2509 (2004)	2	110	2	0	110	0	mgqtvttplsltldhwtevksrahnlsvqvkkgpwqtfcvsewptfdvgwpsegtfnseiilavkaiifqtgpgshpdqepyiltwqdlaedpppwvkpwlnkprkpgprilalgeknkhsaekvkpsphiypeieeppawpepqsvppppypaqgaargpsappgapavegpaagtrsrrgatpertdeiatlplrtygppipggqlqplqywpfssadlynwktnhppfsedpqrltglveslmfshqptwddcqqllqtlftteererillearknvpgtdgrptqlqneidmgfplirpgwdyntaegreslkiyrqalvaglrgasrrptnlakvrevmqgpneppsvflerlmeafrrftpfdptseaqkasvalafigqsaldirkklqrle…
AAQ73933	524	Porcine endogenous retrovirus	Absence of replication-competent human-tropic porcine endogenous retroviruses in the germ line DNA of inbred miniature Swine	J. Virol. 78 (5), 2502-2509 (2004)	2	110	2	0	110	0	mgqtvttplsltldhwtevksrahnlsvqvkkgpwqtfcvsewptfdvgwpsegtfnseiilavkaiifqtgpgshpdqepyiltwqdlaedpppwvkpwlnkprkpgprilalgeknkhsaekvkpsphiypeieeppacpepqsvppppypaqgaargpsappgapaveepaagtrsrrgatpertdeiatlplrtygppipggqlqplqywpfssadlynwktnhppfsedpqrltglmeslmfshqptwddcqqllqtlftteererillearknvpgadgrptqlqneidmgfpltrpgwdyntaegreslkiyrqalvaglrgasrrptnlakvrevmqgpneppsvflerlmeafrrftpfdptseaqkasvalafigqsaldirkklqrle…
AAQ73934	524	Porcine endogenous retrovirus	Absence of replication-competent human-tropic porcine endogenous retroviruses in the germ line DNA of inbred miniature Swine	J. Virol. 78 (5), 2502-2509 (2004)	2	110	2	0	110	0	mgqtvttplsltldhwtevksrahnlsvqvkkgpwqtfcvsewptfdvgwpsegtfnseiilavkaiifqtgpgshpdqepyiltwqdlaedpppwvkpwlnkprkpgprilalgeknkhsaekvkpsphiypeieeppawpepqsvppppypaqgaargpsappgapavegpaagtrsrrgatpertdeiatlplrtygppipggqlqplqywpfssadlynwktnhppfsedpqrltglveslmfshqptwddcqqllqtlftteererillearknvpgadgrptqlqneidmgfpltrpgwdyntaegreslkiyrqalvaglrgasrrptnlakvrevmqgpneppsvflerlmeafrrftpfdptseaqkasvalafigqsaldirkklqrle…
AAQ73935	524	Porcine endogenous retrovirus	Absence of replication-competent human-tropic porcine endogenous retroviruses in the germ line DNA of inbred miniature Swine	J. Virol. 78 (5), 2502-2509 (2004)	2	110	2	0	110	0	mgqtvttplsltldhwtevksrahnlsvqvkkgpwqtfcvsewptfdvgwpsegtfnseiilavkaiifqtgpgshpdqepyiltwqdlaedpppwvkpwlnkprkpgprilalgeknkhsaekvkpsphiypeieeppagpepqsvppppypaqgaargpsappgapavegpaagtrsrrgatpertdeiatlplrtygppipggqlqplqywpfssadlynwktnhppfsedpqrltglveslmfshqptwddcqqllqtlftteererillearknvpgadgrptqlqneidmgfpltrpgwdyntaegreslkiyrqalvaglrgasrrptnlakvrevmqgpneppsvflerlmeafrrftpfdptseaqkasvalafigqsaldirkklqrle…
AAQ73936	524	Porcine endogenous retrovirus	Absence of replication-competent human-tropic porcine endogenous retroviruses in the germ line DNA of inbred miniature Swine	J. Virol. 78 (5), 2502-2509 (2004)	2	110	2	0	110	0	mgqtvttplsltldhwtevksrahnlsvqvkkgpwqtfcvsewptfdvgwpsegtfnseiilavkaiifqtgpgshpdqepyiltwqdlaedpppwvkpwlnkprkpgprilalgeknkhsaekvkpsphiypeieeppawpepqsvppppypaqgaargpsappgapavegpaagtrsrrgatpertdeiatlplrtygppipggqlqplqywpfssadlynwktnhppfsedpqrltglveslmfshqptwddcqqllqtlftteererillearknvpgadgrptqlqneidmgfpltrpgwdyntaegreslkiyrqalvaglrgasrrptnlakvrevmqgpneppsvflerlmeafrrftpfdptseaqkasvalafigqsaldirkklqrle…
AAP21815	524	Porcine endogenous retrovirus	Identification of Gag Gene of PERV from Chinese Experimental Miniature Pig	Unpublished	2	110	2	0	110	0	mgqtvttplsltldhwtevrsrahnlsvqvkkgpwqtfcasewptfdvgwpsegtfnseiilavkaiifqtgpgshpdqepyiltwqdlaedpppwvkpwlnkprkpgprilalgeknkhsaekvepspriypeieepptwpepqpvppppypaqgavrgpsappgapvvegpaagtrsrrgatpertdeiailplrtygppmpggqlqplqywpfssadlynwktnhppfsedpqrltglveslmfshqptwddcqqllqtlftteererillearknvpgadgrptqlqneidmgfpltrpgwdyntaegreslkiyrqalvaglrgasrrptnlakvrevmqgpnepppvflerlmeafrrftpfdptseaqkasvalafigqsaldirkelqrle…
AF435966_1	524	Porcine endogenous retrovirus	Characterization of chromosomally assigned replication-competent gamma porcine endogenous retroviruses derived from a large white pig and expression in human cells	J. Virol. 76 (6), 2714-2720 (2002)	2	110	2	0	110	0	mgqtvttplsltldhwtevrsrahnlsvqvkkgpwqtfcasewptfdvgwpsegtfnseiilavkaiifqtgpsshpdqepyiltwqdlaedpppwvkpwlnkprkpgprilalgeknkhsaekvepspriypeieepptwpepqpvppppypaqgavrgpsappgapvvegpaagtrsrrgatpertdeiailplrtygppmpggqlqplqywpfssadlynwktnhppfsedpqrltglveslmfshqptwddcqqllqtlftteererillearknvpgadgrptqlqneidmgfpltrpgwdyntaegreslkiyrqalvpglrgasrrptnlakvremmqgpndppsvflerlmeafrrftpfdptseaqkasvalafigqsaldirkklqrle…
CAC82501	524	Porcine endogenous retrovirus	Establishment and characterization of molecular clones of porcine endogenous retroviruses replicating on human cells	J. Virol. 74 (9), 4028-4038 (2000)	2	110	2	0	110	0	mgqtvttplsltldhwtevksrahnlsvqvkkgpwqtfcvsewptfdvgwpsegtfnseiilavkaiifqtgpgshpdqepyiltwqdlaedpppwvkpwlnkprkpgprilalgeknkhsaekvkpsphiypeieeppawpepqsvppppypaqgaargpsappgapavegpvagtrtrrgatpertdeiatlplrtygppipggqlqplqywpfssadlynwktnhppfsedpqrltglveslmfshqptwddcqqllqtlftteererillearknvpgadgrptqlqneidmgfpltrpgwdyntaegreslkiyrqalvaglrgasrrptnlakvrevmqgpneppsvflerlmeafrrftpfdptseaqkasvalafigqsaldirkklqrle…
CAC82504	524	Porcine endogenous retrovirus	Establishment and characterization of molecular clones of porcine endogenous retroviruses replicating on human cells	J. Virol. 74 (9), 4028-4038 (2000)	2	110	2	0	110	0	mgqtvttplsltldhwtevrsrahnlsvqvkkgpwqtfcasewptfdvgwpsegtfnseiilavkavifqtgpsshpdqepyiltwqdlaedpppwvkpwlnkprkpgprilalgeknkhsaekvepspriypkieepptwpepqpvppppypaqgavrgpsappgapvvegpaagtrsrrgatpertdeiatlplrtygppmpggqlqplqywpfssadlynwktnhppfsedpqrltglveslmfshqptwddcqqllqtlftteererillearknvpgadgrptqlqneidmgfpltrpgwdyntaegreslkiycqalvaglrgasrrptnlakvrevmqgpnkppsvflerlmeafrrftpfdptseaqkasvalafigqsaldirkklqrle…
AAL38192	524	Porcine endogenous retrovirus	Mapping full-length porcine endogenous retroviruses in a large white pig	J. Virol. 75 (24), 12252-12265 (2001)	2	110	2	0	110	0	mgqtvttplsltldhwtevrsrahnlsvqvkkgpwqtfcasewptldvgwpsegtfnseiilavkaiifqtgpgshpdqepyiltwqdlaedpppwvkpwlnkprkpgprilalgeknkhsaekvepspriypeieepptwpepqpvppppypaqgavrgpsappgapvvegpaagtrsrrgatpertdeiailplrtygppmpggqlqplqywpfssadlynwktnhppfsedpqrltglveslmfshqptwddcqqllqtlftteererillearknvpgadgrptqlqneidmgfpltrpgwdyntaegreslkiyrqalvaglrgasrrptnlakvrevmqgpneppsvflerlmeafrrftpfdptseaqkasvalafigqsaldirkklqrle…
CAB65339	2376	Porcine endogenous retrovirus	Establishment and characterization of molecular clones of porcine endogenous retroviruses replicating on human cells	J. Virol. 74 (9), 4028-4038 (2000)	2	110	2	0	110	0	mgqtvttplsltldhwtevrsrahnlsvqvkkgpwqtfcasewptfdvgwpsegtfnseiilavkaiifqtgpsshpdqepyiltwqdlaedpppwvkpwlnkprkpgprilalgeknkhsaekvepspriypeieepptwpepqpvppppypaqgavrgpsappgapvvegpaagtrsrrgatpertdeiailplrtygppmpggqlqplqywpfssadlynwktnhppfsedpqrltglveslmfshqptwddcqqllqtlftteererillearknvpgadgrptqlqneidmgfpltrpgwdyntaegreslkiyrqalvaglrgasrrptnlakvrevmqgpneppsvflerlmeafrrftpfdptseaqkasvalafigqsaldirkklqrle…
CAB65340	2378	Porcine endogenous retrovirus	Molecular Characterization of Human-tropic and Replication-competent Porcine Endogenous Retroviruses	Unpublished	2	110	2	0	110	0	mgqtvttplsltldhwtevrsrahnlsvqvkkgpwqtfcasewptfdvgwpsegtfnseiilavkaiifqtgpgshpdqepyiltwqdlaedpppwvkpwlnkprkpgprilalgeknkhsaekvepspriypeieepptwpepqpvppppypaqgavrgpsappgapvvegpaagtrsrrgatpertdeiailplrtygppmpggqlqplqywpfssadlynwktnhppfsedpqrltglveslmfshqptwddcqqllqtlftteererillearknvpgadgrptqlqneidmgfpltrpgwdyntaegreslkiyrqalvaglrgasrrptnlakvrevmqgpneppsvflerlmeafrrftpfdptseaqkasvalafigqsaldirkklqrle…
CAB65341	2376	Porcine endogenous retrovirus	Establishment and characterization of molecular clones of porcine endogenous retroviruses replicating on human cells	J. Virol. 74 (9), 4028-4038 (2000)	2	110	2	0	110	0	mgqtvttplsltldhwtevrsrahnlsvqvkkgpwqtfcasewptfdvgwpsegtfnseiilavkaiifqtgpsshpdqepyiltwqdlaedpppwvkpwlnkprkpgprilalgeknkhsaekvepspriypeieepptwpepqpvppppypaqgavrgpsappgapvvegpaagtrsrrgatpertdeiailplrtygppmpggqlqplqywpfssadlynwktnhppfsedpqrltglveslmfshqptwddcqqllqtlftteererillearknvpgadgrptqlqneidmgfpltrpgwdyntaegreslkiyrqalvaglrgasrrptnlakvrevmqgpneppsvflerlmeafrrftpfdptseaqkasvalafigqsaldirkklqrle…
CAA76581	524	Porcine endogenous retrovirus	Establishment and characterization of molecular clones of porcine endogenous retroviruses replicating on human cells	J. Virol. 74 (9), 4028-4038 (2000)	2	110	2	0	110	0	mgqtvttplsltldhwtevrsrahnlsvqvkkgpwqtfcasewptfdvgwpsegtfnseiilavkaiifqtgpsshpdqepyiltwqdlaedpppwvkpwlnkprkpgprilalgeknkhsaekvepspriypeieepptwpepqpvppppypaqgavrgpsappgapvvegpaagtrsrrgatpertdeiailplrtygppmpggqlqplqywpfssadlynwktnhppfsedpqrltglveslmfshqptwddcqqllqtlftaeererillearknvpgadgrptqlqneidmgfpltrlgwdyntaegreslkiyrqalvaglrgasrrptnlakvrevmqgpneppsvflerlmeafrrftpfdptseaqkasvalafigqsaldirkklqrle…
AEF12603	517	Porcine endogenous retrovirus A	Comparison of PERV genomic locations between Asian and European pigs	Anim. Genet. 41 (1), 89-92 (2010)	2	110	2	0	110	0	mgqtvttplsltldhwtevksrahnlsvqvkkgpwqtfcasewptfdvgwpsegtfnseiilavktiifqtgpgshpdqepyiltwqnltedpppwvkpwlnkprkpgprilalgeknkhsakkvepspriypeieelptwpepqpvppppypaqgaargpsapagalvaegpaagtrsrrgatpertdeivmlplrtygppmpggrlqplqywpfssadlynwktnhppfsedpqcltglveslmfshqptwddcqqllqtlftteererillearknvpgadgrptqlqneidmgfpltrpswdyntaegreslkiyrqalvaglrgasrrptnlakvrevmqgpneppsvflerlmeafrrytpfdptseaqkasvalafigqsaldirkklqrle…
AEF12606	524	Porcine endogenous retrovirus A	Comparison of PERV genomic locations between Asian and European pigs	Anim. Genet. 41 (1), 89-92 (2010)	2	110	2	0	110	0	mgqtvttplsltldhwtevksrahnlsvqvkkgpwqtfcvsewptfdvgwpsegtfnseiilavkaiifqtgpgshpdqepyiltwqdlaedpppwvkpwlnkprkpgprilalgeknkhsaekvkpsphiypeieeppawpepqsvppppypaqgaargpsappgapavegpaagtrsrrgatpertdeiatlplrtygppipggqlqplqywpfssadlynwktnhppfsedpqrltglveslmfshqptwddcqqllqtlftteererillearknvpgadgrptqlqneidmgfpltrpgwdyntaegreslkiyrqalvaglrgasrrptnlakvrevmhgpneppsvflerlmeafrrftpfdptseaqkasvalafigqsaldirkklqrle…
AAM29192	1718	Porcine endogenous retrovirus A	PCR-based cloning and immunocytological titration of infectious porcine endogenous retrovirus subgroup A and B	J. Gen. Virol. 83 (PT 9), 2231-2240 (2002)	2	110	2	0	110	0	mgqtvttplsltldhwtevrsrahnlsvqvkkgpwqtfcasewptfdvgwpsegtfnseiilavkaiifqtgpgshpdqepyiltwqdlaedpppwvkpwlnkprkpgprilalgeknkhsaekvepspriypeieepptwpepqpvppppypaqgavrgpsappgapvvegpaagtrsrrgatpertdeiailplrtygppmpggqlqplqywpfssadlynwktnhppfsedpqrltglveslmfshqptwddcqqllqtlftteererillearknvpgadgrptqlqneidmgfpltrpgwdyntaegreslkiyrqalvaglrgasrrptnlakvrevmqgpneppsvflerlmeafrrftpfdptseaqkasvalafigqsaldirkklqrle…
AEF12609	524	Porcine endogenous retrovirus B	Comparison of PERV genomic locations between Asian and European pigs	Anim. Genet. 41 (1), 89-92 (2010)	2	110	2	0	110	0	mgqtvttplsltldhwtevrsrahnlsvqvkkgpwqtfcasewptfdvgwpsegtfnseiilavkaiifqtgpsshpdqepyiltwqdlaedpppwvkpwlnkprkpgprilalgeknkhsaekvepspriypeieepptwpepqpvppppypaqgavrgpsappgapvvegpaagtrsrrgatpertdeiailplrtygppmpggqlqplqywpfssadlynwktnhppfsedpqrltglveslmfshqptwddcqqllqtlftteererillearknvpgadgrptqlqneidmgfpltrpgwdyntaegreslkiyrqalvaglrgasrrptnlakvrevmqgpneppsvflerlmeafrrftpfdptseaqkasvalafigqsaldirkklqrle…
AEF12614	524	Porcine endogenous retrovirus B	Comparison of PERV genomic locations between Asian and European pigs	Anim. Genet. 41 (1), 89-92 (2010)	2	110	2	0	110	0	mgqtvttplsltldhwtevrsrahnlsvqvkkgpwqtfcasewptfdvgwpsegtfnseiilavkavifqtgpgshpdqepyiltwqdlaedpppwvkpwlnkprkpgprilalgeknkhsaekvepspriypkieepptwpepqpvppppypaqgavrgpsappgapvvegpaagtrsrrgatpertdeiatlplrtygppmpggqlqplqywpfssadlynwktnhppfsedpqrltglveslmfshqptwddcqqllqtlftteererillearknvpgadgrptqlqneidmgfpltrpgwdyntaegreslkiycqalvaglrgasrrptnlakvrevmqgpnkppsvflerlmeafrrftpfdptseaqkasvalafigqsaldirkklqrle…
AAM29194	1720	Porcine endogenous retrovirus B	PCR-based cloning and immunocytological titration of infectious porcine endogenous retrovirus subgroup A and B	J. Gen. Virol. 83 (PT 9), 2231-2240 (2002)	2	110	2	0	110	0	mgqtvttplsltldhwtevrsrahnlsvqvkkgpwqtfcasewptfdvgwpsegtfnseiilavkaiifqtgpgshpdqepyiltwqdlaedpppwvkpwlnkprkpgprilalgeknkhsaekvepspriypeieepptwpepqpvppppypaqgavrgpsappgapvvegpaagtrsrrgatpertdeiailplrtygppmpggqlqplqywpfssadlynwktnhppfsedpqrltglveslmfshqptwddcqqllqtlftteererillearknvpgadgrptqlqneidmgfpltrpgwdyntaegreslkiyrqalvaglrgasrrptnlakvrevmqgpneppsvflerlmeafrrftpfdptseaqkasvalafigqsaldirkklqrle…
ADK35877	524	Porcine endogenous retrovirus C	Complete Genome Sequence of a Porcine Endogenous Retrovirus Isolated from a Bama Minipig in Guangxi, Southern China	Genome Announc 3 (3), e00620-15 (2015)	2	110	2	0	110	0	mgqtvttplsltldhwtevrsrahnlsvqvkkgpwqtfcasewptfdvgwpsegtfnseiilavkaiifqtgpgshpdqepyiltwqdlaedpppwvkpwlnkprkpgprilalgeknkhsaekvepspriypeieepptwpepqpvppppypaqgavrgpsappgapvvegpaagtrsrrgatpertdeiailplrtygppmpggqlqplqywpfssadlynwktnhppfsedpqrltglveslmfshqptwddcqqllqtlftteererillearknvpgadgrptqlqneidmgfpltrpgwdyntaegreslkiyrqalvaglrgasrrptnlakvrevmqgpneppsvflerlmeafrrftpfdptseaqkasvalafigqsaldirkklqrle…
ABL74441	524	Porcine endogenous retrovirus C	Identification of full-length proviral DNA of porcine endogenous retrovirus from Chinese Wuzhishan miniature pigs inbred	Comp. Immunol. Microbiol. Infect. Dis. 33 (4), 323-331 (2010)	2	110	2	0	110	0	mgqtvttplsltldhwteaksrahnlsvqvkkgpwqtfcasewptfdvgwpsegtfnseiilavktiifqtgpgshpdqepyiltwqnltedpppwvkpwlnkprkpgprilalgeknkhsakkvepspriypeieepptwpepqpvppspypaqgaargpsaptgapvaegpaagtrsrrgvtpertdeivilplrtygppmpggqlqplqywpfssadlynwktnhppfsedpqrltglveslmfshqptwddcqqllqtlftteererillearknvpgadgrptqlqneidmgfpltrpswdyntaegreslkiyrqalvaglrgasrrptnlakvrevmqgpneppsvflerlmeafrrytpfdptseaqkasvalafigqsaldirkklqrle…
CAC39616	524	Porcine endogenous retrovirus C	Comparison of replication-competent molecular clones of porcine endogenous retrovirus class A and class B derived from pig and human cells	J. Virol. 75 (12), 5465-5472 (2001)	2	110	2	0	110	0	mgqtvttplsltldhwtevksrahnlsvqvkkgpwqtfcvsewptfdvgwpsegtfnseiilavkaiifqtgpgshpdqepyiltwqdlaedpppwvkpwlnkprkpgprilalgeknkhsaekvkpsphiypeieeppawpepqsvppppypaqgaargpsappgapavegpaagtrsrrgatpertdeiatlplrtygppipggqlqplqywpfssadlynwktnhppfsedpqrltglveslmfshqptwddcqqllqtlftteerkrillearknvpgadgrptqlqneidmgfpltrpgwdyntaegreslkiyrqalvaglrgasrrptnlakvrevmqgpneppsvflerlmeafrrftpfdptseaqkasmalafigqsaldirkklqrle…
CAC39625	524	Porcine endogenous retrovirus C	Comparison of replication-competent molecular clones of porcine endogenous retrovirus class A and class B derived from pig and human cells	J. Virol. 75 (12), 5465-5472 (2001)	2	110	2	0	110	0	mgqtvttplsltldhwtevrsrahnlsvqvkkgpwqtfcasewptfdvgwpsegtfnseiilavkaiifqtgpgshpdqepyiltwqdlaeepppwvkpwlnkprkpgprilalgeknkhsaekvepspgiypeieepptwpepqpvppppypaqgavrgpsappgapvvegpaagtrsrrgatpertdeiailplrtygppmpggqlqplqywpfssadlynwktnhppfsedpqrltglveslmfshqptwddcqqllqtlftteererillearknvpgadgrptqlqneidmgfpltrpgwdyntaegreslkiyrqalvaglrgasrrptnlakvrevmqgpneppsvflerlmeafrrftpfdptseaqkasvalafigqsaldirkklqrle…
AAY28927	524	Porcine endogenous retrovirus C/A	Nucleotide sequence and extended characterization of a high passage human cell-adapted recombinant PERV-C/A	Unpublished	2	110	2	0	110	0	mgqtvttplsltldhwtevksrahnlsvqvkkgpwqtfcvsewptfdvgwpsegtfnseiilavkaiifqtgpgshpnqepyiltwqdlaedpppwvkpwlnkprkpgprilalgeknkhsaekvkpsphiypeieeppawpepqsvppppylaqgaargpsappgapavegpaagtrsrrgatpertdeiatlplrtygpptpggqlqplqywpfssadlynwktnhppfsedpqrltglveslmfshqptwddcqqllqtlftteererillearknvpgadgrptqlqneidmgfpltrpgwdyntaegreslkiyrqalvaglrgasrrptnlakvrevmqgpneppsvflewlleafrrytpfdptseaqkasvalafigqsaldirkklqrle…
AAT77166	524	Porcine endogenous retrovirus C/A	Evidence and Consequence of Porcine Endogenous Retrovirus Recombination	J. Virol. 78 (24), 13880-13890 (2004)	2	110	2	0	110	0	mgqtvttplsltldhwtevksrahnlsvqvkkgpwqtfcvsewptfdvgwpsegtfnseiilavkaiifqtgpgshpdqepyiltwqdlaedpppwvkpwlnkprkpgprilalgeknkhsaekvkpsphiypeieeppawpepqsvppppylaqgaargpfappgapavegpaagtrsrrgatpertdeiatlplrtygpptpggqlqplqywpfssadlynwktnhppfsedpqrltglveslmfshqptwddcqqllqtlftteererillearknvpgadgrptqlqneidmgfpltrpgwdyntaegreslkiyrqalvaglrgasrrptnlakvrevmqgpneppsvflerlleafrrytpfdptseaqkasvalafigqsaldirkklqrle…
AAN77283	1637	Python molurus endogenous retrovirus	Identification and characterization of two closely related unclassifiable endogenous retroviruses in pythons (Python molurus and Python curtus)	J. Virol. 76 (15), 7607-7615 (2002)	1	95	1	0	95	0	mggkfsqqqtahlkelreltessskissnggktlprlknkeligllsyiwqqcpsypekgslkistwtklgeyfhaaprapvqiltswrvvmeclmihhkfenqmpaepipppydsvknspatllpmsagsgcldpangptapmapsspltikpqrgghiiramqtaqqsgqlsaedlgacamfpvtwvvpagaaagapgqpvhthidykqikeiksavrdyglqsryvmglltslstaavemlladwqslfgmiltpaqyviwnseygkqaavainaglpqnvtaddvlgtgtistiaqqqnsdraafpiikncalaalrkvddnqgkplqtfskiiqsptedyssfisrlqvalerqidnvdargelcmklayenansdcqkvlqpiankpgitlad…
AAC97563	658	Simian endogenous retrovirus	Complete nucleotide sequence of simian endogenous type D retrovirus with intact genome organization: evidence for ancestry to simian retrovirus and baboon endogenous virus	J. Virol. 71 (5), 3666-3676 (1997)	1	91	1	0	91	0	mgqelsqhqiyvgqlkealkirgvkvkgndlfkffdfvkdtcpwfpqegtidikrwrrvgdcfqdyyntfgpekipvtafsywnlirdlidkkeadpqvmaavaqtehilkvssrsnlakppqdteedlislesdheeikspsvtdkemphenkpkkypilqmlqkeeeinkpnqsdinwddlkeeaakyhnpdlppftsypppynktyneasapivmaaidpkeelkqkiaqleeqikleelhqsliirlqklktgnekipnsdamegslrppqrpgqhvprgglvasrrkensspkdvfpvtettdeqgqawrhhtgfdftiikelktaashygatapytlaivksvannwltptdwntlvravlsggdhliwkseffencrdttkknqqagngwdf…
AEJ22865	658	Simian endogenous retrovirus vero ATCC CCL-81	Ensuring the safety of vaccine cell substrates by massively parallel sequencing of the transcriptome	Vaccine (2011) In press	1	91	1	0	91	0	mgqelsqhkiyvgqlkealkirgvkvkgndlfkffdfvkdtcpwfpqegtidikrwrrvgdclqdyyntfgpekipvtafsywnlirdlidkkeadpqvmaavaqtehilkvssrsnltkppqdteedlislesdheeikspsvtdkemphenkpkkypvlqkpqkeeetnkpnqsdinwddleeeaakyhnpdlppftsypppynkthneasapivmaaidpkeelkqkiaqleeqikleelhqsliirlqklktgnekipnsdamegslrppqrpgqhvpkrglvasrhredsspkdvfpvtetidergqawrhhtgfdftiikelktaasqygatapytlaivesvaenwltptdwntlvravlsggdhliwkseffencrdtakrnqqagngwdf…
AGK89503	524	Sus scrofa	Hypo-methylated PERV- C loci may Influence the Ability of Pig Cells to Transmit Human-Tropic Recombinant Porcine Endogenous Retrovirus	Unpublished	2	110	2	0	110	0	mgqtvttplsltldhwtevksrahnlsvqvkkgpwqtfcvsewptfdvgwpsegtfnseiilavkaiifqtgpgshpdqepyiltwqdlaedpppwvkpwlnkprkpgprilalgeknkhsaekvkpsphiypeieeppawpepqsvppppylaqgaargpfappgapavegpaagtrsrrgatpertdeiatlplrtygpptpggqlqplqywpfssadlynwktnhppfsedpqrltglveslmfshqptwddcqqllqtlftteererillearknvpgadgrptrlqneidmgfpltrpgwdyntaegreslkiyrqalvaglrgasrrptnlakvrevmqgpneppsvflerlleafrrytpfdptseaqkasvalafigqsaldirkklqrle…
AGK89505	521	Sus scrofa	Hypo-methylated PERV- C loci may Influence the Ability of Pig Cells to Transmit Human-Tropic Recombinant Porcine Endogenous Retrovirus	Unpublished	2	110	2	0	110	0	mgqtvttplslnldhwtevksrahnlsvqvkkgpwqtfcvsewptfdvgwpsegtfnseiilavkaiifqtgpgshpdqephiltwqdlaenpppwvkpwlnkprkpgprilalgeknkhsaekvkpsphiypeieeppawpepqsvppppylaqgaargpsappgapevegpaagtrsrrgatpertdeiatlplrtygpptpggqlqplqywpfssadlynwktnhppfsedpqrltglveslmfshqptwddcqqllqtlftteererillearknvpgadgrptrlqneidmgfpltrpgwdyntaegreslkiyrqalvaglrgasrrptnlakvrevmqgpneppsvflerlleafrrytpfdptseaqkasvalafigqsaldirkklqrle…
AGK89508	521	Sus scrofa	Hypo-methylated PERV- C loci may Influence the Ability of Pig Cells to Transmit Human-Tropic Recombinant Porcine Endogenous Retrovirus	Unpublished	2	110	2	0	110	0	mgqtvttplsltldhwtevksrahnlsvqvkkgpwqtfcvsewptfdvgwpsegtfnseitlavkaiifqtgpgshpdqepyiltwqdlaenpppwvkpwlnkprkpgprilalgeknkhsaekvkpsphiypeieeppawpepqsvppppylaqgaargpsappgapevegpaagtrsrrgatpertdeiatlplrtygpptpggqlqplqywpfssadlynwktnhppfsedpqrltglveslmfshqptwddcqqllqtlftteererillearknvpgadgrptrlqneidmgfpltrpgwdyntaegreslkiyrqalvaglrgasrrptnlakvrevmqgpneppsvflerlleafrrytpfdptseaqkasvalafigqsaldirkklqrle…
AGK89510	524	Sus scrofa	Hypo-methylated PERV- C loci may Influence the Ability of Pig Cells to Transmit Human-Tropic Recombinant Porcine Endogenous Retrovirus	Unpublished	2	110	2	0	110	0	mgqtvttplsltldhwtevksrahnlsvqvkkgpwqtfcvsewptfdvgwpsegtfnseiilavkaiifqtgpgshpdqepyiltwqdlaedpppwvkpwlnkprkpgprilalgeknkhsaekvkpsphiypeieeppawpepqsvppppylaqgaargpfappgapavegpaagtrsrrgatpertdeiatlplrtygpptpggqlqplqywpfssadlynwktnhppfsedpqrltglveslmfshqptwddcqqllqtlftteererillearknvpgadgrptrlqneidmgfpltrpgwdyntaegreslkiyrqalvaglrgasrrptnlakvrevmqgpneppsvflerlleafrrytpfdptseaqkasvalafigqsaldirkklqrle…
AEI83432	524	Sus scrofa	Characterization of Porcine Endogenous Retrovirus Clones from the NIH Miniature Pig BAC Library	J. Biomed. Biotechnol. 2012, 482568 (2012)	2	110	2	0	110	0	mgqtvttplsltldhwtevksrahnlsvqvkkgpwqtfcvsewptfdvgwpsegtfnseiilavkaiifqtgpgshpdqepyiltwqdlaedpppwvkpwlnkprkpgprilalgeknkhsaekvkpsphiypeieeppawpepqsvppppypaqgaargpsappgapavegpaagtrsrrgatpertdeiatlplrtygppipggqlqplqywpfssadlynwktnhppfsedpqrltglveslmfshqptwddcqqllqtlftteererillearknvpgadgrptqlqneidmgfpltrpgwdyntaegreslkiyrqalvaglrgasrrptnlakvrevmqgpneppsvflerlmeafrrftpfdptseaqkasvalafigqsaldirkklqrle…
AEI83433	524	Sus scrofa	Characterization of Porcine Endogenous Retrovirus Clones from the NIH Miniature Pig BAC Library	J. Biomed. Biotechnol. 2012, 482568 (2012)	2	110	2	0	110	0	mgqtvttplsltldhwtevksrahnlsvqvkkgpwqtfcvsewptfdvgwpsegtfnseiilavkaiifqtgpgshpdqepyiltwqdlaedpppwvkpwlnkprkpgprilalgeknkhsaekvkpsphiypeieeppawpepqsvppppypaqgaargpsappgapavegpaagtrsrrgatpertdeiatlplrtygppipggqlqplqywpfssadlynwktnhppfsedpqrltglveslmfshqptwddcqqllqtlftteererillearknvpgadgrptqlqneidmgfpltrpgwdyntaegreslkiyrqalvaglrgasrrptnlakvrevmqgpneppsvflerlmeafrrftpfdptseaqkasvalafigqsaldirkklqrle…
AEI83436	524	Sus scrofa	Characterization of Porcine Endogenous Retrovirus Clones from the NIH Miniature Pig BAC Library	J. Biomed. Biotechnol. 2012, 482568 (2012)	2	110	2	0	110	0	mgqtvttplsltldhwtevrsrahnlsvqvkkgpwqtfcasewptfdvgwpsegtfnseiilavkaiifqtgpsshpdqepyiltwqdlaedpppwvkpwlnkprkpgprilalgeknkhsaekvepspriypeieepptwpepqpvppppypaqgavrgpsappgapvvegpaagtrsrrgatpertdeiailplrtygppmpggqlqplqywpfssadlynwktnhppfsedpqrltglveslmfshqptwddcqqllqtlftteeqerillearknvpgadgrptqlqneidmgfpltrpgwdyntaegreslkiyrqalvaglrgasrrptnlakvrevmqgpneppsvflerlmeafrrftpfdptseaqkasvalafigqsaldirkklqrle…
AEI83439	524	Sus scrofa	Characterization of Porcine Endogenous Retrovirus Clones from the NIH Miniature Pig BAC Library	J. Biomed. Biotechnol. 2012, 482568 (2012)	2	110	2	0	110	0	mgqtvttplsltldhwtevrsrahnlsvqvkkgpwqtfcasewptfdvgwpsegtfnseiilavkaiifqtgpsshpdqepyiltwqdlaedpppwvkpwlnkprkpgprilalgeknkhsaekvepspriypeieepptwpepqpvppppypaqgavrgpsappgapvvegpaagtrsrrgatpertdeiailplrtygppmpggqlqplqywpfssadlynwktnhppfsedpqrltglveslmfshqptwddcqqllqtlftteererillearknvpgadgrptqlqneidmgfpltrpgwdyntaegreslkiyrqalvaglrgasrrptnlakvrevmqgpneppsvflerlmeafrrftpfdptseaqkasvalafigqsaldirkklqrle…
AEI83441	524	Sus scrofa	Characterization of Porcine Endogenous Retrovirus Clones from the NIH Miniature Pig BAC Library	J. Biomed. Biotechnol. 2012, 482568 (2012)	2	110	2	0	110	0	mgqtvttplsltldhwtevrsrahnlsvqvkkgpwqtfcasewptfdvgwpsegtfnseiilavkavifqtgpgshpdqepyiltwqdlaedpppwvkpwlnkprkpgprilalgeknkhsaekvepspriypeieepptwpepqpvppppypeqgavrgpsappgapvvegpaagtrsrrgatpertdeiatlplrtygppmpggqlqplqywpfssadlynwktnhppfsedpqrltglveslmfshqptwddcqqllqtlftteererillearknvpgadgrptqlqneidmgfpltrpgwdyntaegreslkiyrqalvaglrgasrrptnlakvrevmqgpnkppsvflerlmeafrrftpfdptseaqkasvalafigqsaldirkklqrle…
AEI83443	524	Sus scrofa	Characterization of Porcine Endogenous Retrovirus Clones from the NIH Miniature Pig BAC Library	J. Biomed. Biotechnol. 2012, 482568 (2012)	2	110	2	0	110	0	mgqtvttplsltldhwtevksrahnlsvqvkkgpwqtfcvsewptfdvgwpsegtfnseiilavkaiifqtgpgshpdqepyiltwqdlaedpppwvkpwlnkprkpgprilalgeknkhsaekvkpsphiypeieeppawpepqsvppppylaqgaargpfappgapavegpaagtrsrrgatpertdeiatlplrtygpptpggqlqplqywpfssadlynwktnhppfsedpqrltglveslmfshqptwddcqqllqtlftteererillearknvpgadgrptrlqneidmgfpltrpgwdyntaegreslkiyrqalvaglrgasrrptnlakvrevmqgpneppsvflerlleafrrytpfdptseaqkasvalafigqsaldirkklqrle…
AEI83446	524	Sus scrofa	Characterization of Porcine Endogenous Retrovirus Clones from the NIH Miniature Pig BAC Library	J. Biomed. Biotechnol. 2012, 482568 (2012)	2	110	2	0	110	0	mgqtvttplsltldhwtevksrahnlsvqvkkgpwqtfcvsewptfdvgwpsegtfnseiilavkaiifqtgpgshpdqepyiltwqdlaedpppwvkpwlnkprkpgprilalgeknkhsaekvkpsphiypeieeppawpepqsvppppypaqgaargpsappgapavegpaagtrsrrgatpertdeiatlplrtygppipggqlqplqywpfssadlynwktnhppfsedpqrltglveslmfshqptwddcqqllqtlftteererillearknvpgadgrptqlqneidmgfpltrpgwdyntaegreslkiyrqalvaglrgasrrptnlakvrevmqgpneppsvflerlleafrrftpfdptseaqkasvalafigqsaldirkklqrle…
AEI83449	524	Sus scrofa	Characterization of Porcine Endogenous Retrovirus Clones from the NIH Miniature Pig BAC Library	J. Biomed. Biotechnol. 2012, 482568 (2012)	2	110	2	0	110	0	mgqtvttplsltldhwtevksrahnlsvqvkkgpwqtfcvsewptfdvgwpsegtfnseiilavkaiifqtgpgshpdqepyiltwqdlaedpppwvkpwlnkprkpgprilalgeknkhsaekvkpsphiypeieeppawpepqsvppppylaqgaargpfappgapavegpaagtrsrrgatpertdeiatlplrtygpptpggqlqplqywpfssadlynwktnhppfsedpqrltglveslmfshqptwddcqqllqtlftteererillearknvpgadgrptrlqneidmgfpltrpgwdyntaegreslkiyrqalvaglrgasrrptnlakvrevmqgpneppsvflerlleafrrytpfdptseaqkasvalafigqsaldirkklqrle…
AEI83452	524	Sus scrofa	Characterization of Porcine Endogenous Retrovirus Clones from the NIH Miniature Pig BAC Library	J. Biomed. Biotechnol. 2012, 482568 (2012)	2	110	2	0	110	0	mgqtvttplsltldhwtevksrahnlsvqvkkgpwqtfcvsewptfdvgwpsegtfnseiilavkaiifqtgpgshpdqepyiltwqdlaedpppwvkpwlnkprkpgprilalgeknkhsaekvkpsphiypeieeppawpepqsvppppylaqgaargpfappgapavegpaagtrsrrgatpertdeiatlplrtygpptpggqlqplqywpfssadlynwktnhppfsedpqrltglveslmfshqptwddcqqllqtlftteererillearknvpgadgrptqlqneidmgfpltrpgwdyntaegreslkiyrqalvaglrgasrrptnlakvrevmqgpneppsvflerlmeafrrftpfdptseaqkasvalafigqsaldirkklqrle…
AEI83455	524	Sus scrofa	Characterization of Porcine Endogenous Retrovirus Clones from the NIH Miniature Pig BAC Library	J. Biomed. Biotechnol. 2012, 482568 (2012)	2	110	2	0	110	0	mgqtvttplsltldhwtevksrahnlsvqvkkgpwqtfcvsewptfdvgwpsegtfnseiilavkaiifqtgpgshpdqepyiltwqdlaedpppwvkpwlnkprkpgprilalgeknkhsaekvkpsphiypeieeppawpepqsvppppylaqgaargpfappgapavegpaagtrsrrgatpertdeiatlplrtygpptpggqlqplqywpfssadlynwktnhppfsedpqrltglveslmfshqptwddcqqllqtlftteererillearknvpgadgrptrlqneidmgfpltrpgwdyntaegreslkiyrqalvaglrgasrrptnlakvrevmqgpneppsvflerlleafrrytpfdptseaqkasvalafigqsaldirkklqrle…
ACF20333	1313	Sus scrofa	Porcine endogenous retrovirus PERV-A including open reading frames for gag, pol and env proteins	Unpublished	2	110	2	0	110	0	mgqtvttplsltldhwtevksrahnlsvqvkkgpwqtfcvsewptfdvgwpsegtfnseiilavkaiifqtgpgshpdqepyiltwqdlaedpppwvkpwlnkprkpgprilalgeknkhsakkvkpsphiypeieeppawpepqsvppppypaqgaargpsappgapavegpaagtrsrrgatpertdeiatlplrtygppipggqlqplqywpfssadlynwktnhppfsedpqrltglveslmfshqptwddcqqllqtlftteererillearknvpgadgrptqlqneidmgfpltrpgwdyntaegreslkiyrqalvaglrgasrrptnlakvrevmqgpneppsvflerlmeafrrftpfdptseaqkasmalafigqsaldirkklqrle…
CAJ76246	1719	Sus scrofa	Isolation and characterization of an infectious replication-competent molecular clone of ecotropic porcine endogenous retrovirus class C	J. Virol. 80 (20), 10258-10261 (2006)	2	110	2	0	110	0	mgqtvttplsltldhwtevksrahnlsvqvkkgpwqtfcvsewptfdvgwpsegtfnseiilavkaiifqtgpgshpdqepyiltwqdlaedpppwvkpwlnkprkpgprilalgeknkhsaekvkpsphiypeieeppawpepqsvppppylaqgaargpfappgapavegpaagtrsrrgatpertdeiatlplrtygpptpggqlqplqywpfssadlynwktnhppfsedpqrltglveslmfshqptwddcqqllqtlftteererillearknvpgadgrptrlqneidmgfpltrpgwdyntaegreslkiyrqalvaglrgasrrptnlakvrevmqgpneppsvflerlleafrrytpfdptseaqkasvalafigqsaldirkklqrle…
CAJ76248	1719	Sus scrofa	Isolation and characterization of an infectious replication-competent molecular clone of ecotropic porcine endogenous retrovirus class C	J. Virol. 80 (20), 10258-10261 (2006)	2	110	2	0	110	0	mgqtvttplsltldhwtevksrahnlsvqvkkgpwqtfcvsewptfdvgwpsegtfnseiilavkaiifqtgpgshpdqepyiltwqdlaedpppwvkpwlnkprkpgprilalgeknkhsaekvkpsphiypeieeppawpepqsvppppylaqgaargpfappgapavegpaagtrsrrgatpertdeiatlplrtygpptpggqlqplqywpfssadlynwktnhppfsedpqrltglveslmfshqptwddcqqllqtlftteererillearknvpgadgrptrlqneidmgfpltrpgwdyntaegreslkiyrqalvaglrgasrrptnlakvrevmqgpneppsvflerlleafrrytpfdptseaqkasvalafigqsaldirkklqrle…
AAC16761	524	Sus scrofa	Identification of a full-length cDNA for an endogenous retrovirus of miniature swine	J. Virol. 72 (5), 4503-4507 (1998)	2	110	2	0	110	0	mgqtvttplsltldhwtevksrahnlsvqvkkgpwqtfcvsewptfdvgwpsegtfnseiilavkaiifqtgpgshpdqepyiltwqdlaedpppwvkpwlnkprkpgprilalgeknkhsaekvkpsphiypeieeppawpepqsvppppylaqgaargpfappgapavegpsagtrsrrgatpertdeiatlplrtygpptpggqlqplqywpfssadlynwktnhppfsedpqrltglveslmfshqptwddcqqllqtlftteererillearknvpgadgrptrlqneidmgfpltrpgwdyntaegreslkiyrqalvaglrgasrrptnlakvrevmqgpneppsvflerlleafrrytpfdptseaqkasvalafigqsaldirkklqrle…
AAC16763	524	Sus scrofa	Identification of a full-length cDNA for an endogenous retrovirus of miniature swine	J. Virol. 72 (5), 4503-4507 (1998)	2	110	2	0	110	0	mgqtvttplsltldhwtevksrahnlsvqvkkgpwqtfcvsewptfdvgwpsegtfnseiilavkavifqtgpgshpdqepyiltwqdlaedpppwvkpwlnkprkpgprilalgeknkhsaekvkpsphiypeieeppawpepqsvppppylaqgaargpfappgapavegpaagtrsrrgatpertdeiatlplrtygpptpggqlqplqywpfssadlynwktnhppfsedpqrltglveslmfshqptwddcqqllqtlftteererillearknvpgadgrptrlqneidmgfpltrpgwdyntaegreslkiyrqalvaglrgasrrptnlakvrevmqgpneppsvflerlleafrrytpfdptseaqkasvalafigqsaldirkklqrle…
AAC16766	524	Sus scrofa	Identification of a full-length cDNA for an endogenous retrovirus of miniature swine	J. Virol. 72 (5), 4503-4507 (1998)	2	110	2	0	110	0	mgqtvttplsltldhwtevrsrahnlsvqvkkgpwqtfcasewptfdvgwpsegtfnseiilavkaiifqtgpgshpdqepyiltwqdlaedpppwvkpwlnkprkpgprilalgeknkhsaekvepspriypeieepptwpepqpvppppypaqgavrgpsappgapvvegpaagtrsrrgatpertdeiailplrtygppmpggqlqplqywpfssadlynwktnhppfsedpqrltglveslmfshqptwddcqqllqtlftteererilleakknvpgadgrptqlqneidmgfpltrpgwdyntaegreslkiyrqalvaglrgasrrptnlakvrevmqgpneppsvflerlmeafrrftpfdptseaqkasvalafigqsaldirkklqrle…
AGU18687	666	Endogenous retrovirus PCAV	Nucleic acid vector comprising a promoter and a sequence encoding a polypeptide from the endogenous retrovirus PCAV	Patent: US 8518694-B2 5 27-AUG-2013; Novartis Vaccines and Diagnostics, Inc.; Emeryville, CA	1	93	1	0	93	0	mgqtkskikskyasylsfikillkrggvkvstknliklfqiieqfcpwfpeqgtldlkdwkrigkelkqagrkgniipltvwndwaiikaalepfqteedsvsvsdapgsciidcnentrkksqketeglhceyvaepvmaqstqnvdynqlqeviypetlklegkgpelvgpseskprgtsplpagqvpvtlqpqkqvkenktqppvayqywppaelqyrpppesqygypgmppapqgrapypqpptrrlnptappsrqgsklheiidksrkegdteawqfpvtlepmppgegaqegepptvearyksfsikklkdmkegvkqygpnspymrtlldsiahghrlipydweilaksslspsqflqfktwwidgvqeqvrrnraanppvnidadqllgig…
AGU18688	667	Endogenous retrovirus PCAV	Nucleic acid vector comprising a promoter and a sequence encoding a polypeptide from the endogenous retrovirus PCAV	Patent: US 8518694-B2 6 27-AUG-2013; Novartis Vaccines and Diagnostics, Inc.; Emeryville, CA	1	93	1	0	93	0	mgqtksktkskyasylsfikillkrggvrvstknliklfqiieqfcpwfpeqgtldlkdwkrigeelkqagrkgniipltvwndwaiikaalepfqtkedsvsvsdapgscvidcnektgrksqketeslhceyvtepvmaqstqnvdynqlqgviypetlklegkgpelvgpseskprgpsplpagqvpvtlqpqtqvkenktqppvayqywppaelqylpppesqygypgmppalqgrapypqpptvrlnptasrsgqggtlhavidearkqgdleawrflvilqlvqageetqvgaparaetrcepftmkmlkdikegvkqygsnspyirtlldsiahgnrltpydweslaksslsssqylqfktwwidgvqeqvrknqatkptvnidadqllgtg…
AGU18689	283	Endogenous retrovirus PCAV	Nucleic acid vector comprising a promoter and a sequence encoding a polypeptide from the endogenous retrovirus PCAV	Patent: US 8518694-B2 7 27-AUG-2013; Novartis Vaccines and Diagnostics, Inc.; Emeryville, CA	1	93	1	0	93	0	mgqtkskikskyasylsfikillkrggvkvstknliklfqiieqfcpwfpeqgtsdlkdwkrigkelkqagrkgniipltvwndwaiikaalepfqteedsisvsdapgsclidcnentrkksqketeslhceyvaepvmaqstqnvdynqlqeviypetlklegkgpelmgpseskprgtsplpagqvlvrlqpqkqvkenktqpqvayqycrwlnfsighpqkvsmdiqecpqhhragrhtisrplgdlilwhhlvdrvvnymkllinqerkeilrhgnsq
AGU18722	666	Endogenous retrovirus PCAV	Nucleic acid vector comprising a promoter and a sequence encoding a polypeptide from the endogenous retrovirus PCAV	Patent: US 8518694-B2 69 27-AUG-2013; Novartis Vaccines and Diagnostics, Inc.; Emeryville, CA	1	93	1	0	93	0	mgqtkskikskyasylsfikillkrggvkvstknliklfqiieqfcpwfpeqgtldlkdwkrigkelkqagrkgniipltvwndwaiikaalepfqteedsvsvsdapgsciidcnentrkksqketeglhceyvaepvmaqstqnvdynqlqeviypetlklegkgpelvgpseskprgtsplpagqvpvtlqpqkqvkenktqppvayqywppaelqyrpppesqygypgmppapqgrapypqpptrrlnptappsrqgsklheiidksrkegdteawqfpvtlepmppgegaqegepptvearyksfsikklkdmkegvkqygpnspymrtlldsiahghrlipydweilaksslspsqflqfktwwidgvqeqvrrnraanppvnidadqllgig…
AEJ73498	494	Human endogenous retrovirus	Human endogenous retrovirus K102 with foamy-virus-like properties and uses thereof	Patent: US 7964341-B2 2 21-JUN-2011;	1	93	1	0	93	0	mgqtkskikskyasylsfikillkrggvkvstknliklfqiieqfcpwfpeqgtldlkdwkrigkelkqagrkgniipltvwndwaiikaalepfqteedsvsvsdalgsciidcnentrkksqketeglhceyvaepvmaqstqnvdynqlqeviypetlklegkgpelvgpseskprgtshlpagqvpvtlqpqkqvkenktqppvayqywppaelqyrpppesqygypgmppapqgrapypqpptrrlnptappsrqgselheiidksrkegdteawqfpvtlepmppgegaqegepptvearyksfsikmlkdmkegvkqygpnspymrtlldsiahghrlipydweilaksslspsqflqfktwwidgvqeqvrrnraanppvnidadqllgig…
AEA72806	536	XMRV-like mouse endogenous retrovirus mERV-XL	The Left Half of the XMRV Retrovirus Is Present in an Endogenous Retrovirus of NIH/3T3 Swiss Mouse Cells	J. Virol. 85 (17), 9247-9248 (2011)	2	129	2	0	129	0	mgqtvttplsltlqhwgdvqriasnqsvdvkkrrwvtfcsaewptfnvgwpqdgtfnlgiisqvksrvfcpgphghpdqvpyivtwealaydpppwvkpfvspkppplptapvlppgpsaqppsrsalypaltpsikskppkpqvlpdsggplidlltedpppygaqpsssarenneeeaattsevsppspmvsrlrgrrdppaadsttsqafplrmggdgqlqywpfsssdlynwknnnpsfsedpgkltaliesvlithqptwddcqqllgtlltgeekqrvllearkavrgndgrptqlpnevnaafplerpdwdytttegrnhlvlyrqlllaglqnagrsptnlakvkgitqgsnespsaflerlkeayrrytpydpedpgqetnvsmsfiwqs…
AEA72809	1737	XMRV-like mouse endogenous retrovirus mERV-XL	The Left Half of the XMRV Retrovirus Is Present in an Endogenous Retrovirus of NIH/3T3 Swiss Mouse Cells	J. Virol. 85 (17), 9247-9248 (2011)	2	129	2	0	129	0	mgqtvttplsltlqhwgdvqriasnqsvdvkkrrwvtfcsaewptfnvgwpqdgtfnlgiisqvksrvfcpgphghpdqvpyivtwealaydpppwvkpfvspkppplptapvlppgpsaqppsrsalypaltpsikskppkpqvlpdsggplidlltedpppygaqpsssarenneeeaattsevsppspmvsrlrgrrdppaadsttsqafplrmggdgqlqywpfsssdlynwknnnpsfsedpgkltaliesvlithqptwddcqqllgtlltgeekqrvllearkavrgndgrptqlpnevnaafplerpdwdytttegrnhlvlyrqlllaglqnagrsptnlakvkgitqgsnespsaflerlkeayrrytpydpedpgqetnvsmsfiwqs…
