# Supplementary material for: A computational method for prediction of matrix proteins in endogenous retroviruses
Source: PLoS One. 2017 May 4;12(5):e0176909. doi: 10.1371/journal.pone.0176909 (PMC5417524; doi:10.1371/journal.pone.0176909)
Supplement: S3 File — (FSA) [file pone.0176909.s003.fsa]

>361132_chr10_2169759_2170563	ERV3-16A3_I-int	LTR/ERVL	3186	4045	(1181)	C
AGCTGACTCTGTCAGACCCATCATGTTGCAAGGCCAGATGGACCCAGCAGGAGTCCAGCATAAGGGGAGAATGGTGAATCCAGTGCCATGTATTGATAGGAACATAACCGCAACAGCAGGGGTGCCATCTGCTTCTCACTCATCCATGCTGCCCACCACTGGGGCACCTTGCTTTGCTCAGCCCACACCTGCAGCTGCATGGAGAACCCATGAAACCTGGCAGACACAGGAGAAAAACGCCTGAGTGTGGTTAAGGGATTACGTAGTTTGGTCATTGGTGCAAGCTGAATACAGGCTGTCACTGCACCGTGCCCCTACTCACAGAAAATCTTGAAATGCAACAGTGGGAGGAGTCTTCACAAAGGGCAAAGATGTTGTGCATCCAGTTTCTATGGAAAGACTCAAAGCCAGTAGAGATAATAGATGCCCACTAACGGTCAGCGGTGAATGTTTGACCAGTTGATCGGAGCCAGCAAGAAGAAAGATTGGAGTGTAAGATACAAGGAAAACAGGTAGGTGGGTGGGCCTGGAAGGGTGGGCACTGCCTTCGGAGATCTTTGTAACAAGCTTTAACACCACAGAGAGCATCTATTTTGGAAGAGACACTAAGTAACCAAGCGGTTGAATTCAACCAGCCTCTGTCATTGTCCACTTGGGAGCTGCTACAAAAACGGTGTGATGGAGTAGTCATGGCCACAGGGAGGGAGGGAGACTGCTCATGAGTCCAAAAGCATCAGCTGTCACTTGCCAGGGGCCTCTACCTGCACCTGCTGCCAAACGTTCAAACTTCCAGCAACGAGACCTG
>361405_chr10_2375314_2376341	ERV3-16A3_I-int	LTR/ERVL	1293	2317	(2909)	C
GCTCCTTTCTGCAGGCCAGGACTGATGGTGGGTGGTTCAGTTTCAAGACCTGGCTTATGAGGATCAATAGGGATACTCGAACCTCGAAAAGTAGAGGCCACATGGTAATGCTTAACTGTCACAAGCCAGGTGGGGTGAATTGTCATAATGGCTGGAAAGGCTGGAGTGGCAGCCAGGGAGTTATGGGATTGACCCACAGGGAGTTATGAAGATTGTTCATAAAATACAGTATCTCTGCTCACACGCACCTAGCGTCACTTCCCAGTCTGCTCAATAGGAATAAATACCGCAGGGGTGGTCAGGAGGCAGAGGGCAGGCACCGCAAAAAAAAAAAAAAAAAACTAAAAAGTCAAGACTCTTTGTGTGCTTCAAGTGGATCCAGTTTTCAGACGCAGGCCCCACTGCTTGAAGGAGAGCTGAAGTTCTTGCGGTTCCAAGGAAGGCGTCCAGCGTAAAGATTCTCCAGTCCTTCCAGTATCTTTACTTGGGAGACTGCACACTGGGGAAAAATGCATTTTGAGGCCTGTCTGATGCAAAGTTCTTGTTGTCATTGGTACCTTAAGAGCTAAGGTGACATTAAAGCCTCCTCATAGAGTAGGCGCGAGGTGAGGTCAGGTGATAAATGGAGTTCTGATGCAAGCCTGGCTCAACATGGTTCCCACTGGCCACCTCCACCTTATGGTTATTTCCACTGCCCTCAAATATCTCTGGTTGTTGAAGAAACCTCCATATTTGTTCCTTGACTTGTGGAGTGATGATTATTGTACTTAAGATGAAGTGAAAGCCTCAAAAACTTTCTTCCCCTTGTCTAAACAATGCATCAAAAATGGTACTACATCCCAGAGGGGGAAAGGCAAAAATTACTGCCACTATGAAGGACCTAAGAGCTGTGGTGGGGTGGTCCTCACTATATCTCCATTTACCTCAGCAGATGTATCCTTTAAAGACCAGCCAGATCCCAGAGCACGACAGTGAGCTGTGATGAATGTCGCCAATCAGTGCTCCAGCTGCAGCCTCCCTGCCAGATG
>361883_chr10_2741568_2741847	ERV3-16A3_I-int	LTR/ERVL	1388	1663	(3563)	+
AAGCCAGGTGGTGGCACTTAATAGCTAGACCCTGGTGGGTGTAACTAAGATGGGCTGGGGGCAGGGGAGCAGGGGTGTGATCTGCAGAAAGCTCTGAGGCTGGTTAACTGAATACGGCATTTCCAGGGGCAACATGGATGGGCAGCCCACAAAGCACACTCAATTTGTACCAAGAAAAGAAATCAAGAGACCATGAGCATAAAACTGAGAGCAGCCACCGCCATAAAGTCTGATTCCTCATTCAGTTTCCTGGCCTAAGCCGGTTTTGAGACCTGGAACC
>361883_chr10_2741869_2743036	ERV3-16A3_I-int	LTR/ERVL	2380	3370	(1856)	+
ACCTCCGCAGGAATCGCACAGATCTTAGAGAGAGGGCAGACTGCCACAGGCTCAAAAAATCAGTAACTTCCATTGTTACCACCACCCCAGACGTGGTCATTTTTCCTAGAGCTAATTCTCATGGCTCCTATTATGTGACATGTGGCCACCGGTTTCATGAAAATCTTTGTTTTCATTCTTATCAGATAGGAGGGTCAAACACAATGAACCTGAACATCATATAGAACATGGAATAGCACTTACATACAGTTCTGTCTCACAGGGATGCTAACACCTTTGCCTTCTTCCATAATATAGTCCAAAGAGACCTGGGCCACCTGAACTTCCCTCAGCCCATCCCATCAAACCACTGTAGAGATGACATCCAGCAAATTGGATGGATTGGATGGGATGGCCAAGAAGTGGCAACACCTTGGAGCCCTTGATAGGACACATGAGCTTCAGAGGGTGATAACTGAACCCTATGAAGACCCAGGAGACACCCATGTCAGTGGGTTATTTGAAGTTCCAATGGCCCAGGGGCATGTGGGGACGCCCCATCTAAATAAAGGGAAATGGTTGCATCTTGCACTTCTTGTAACCAAGATGGAAGCATGGTGTCTAGTAAGCCTCTTTGGGTTCTGAAAACTCCACACCTAGGAGCACAACTCAAACCTTACAGTGGGGGGGGGGGGTCTCCAAAAGCCATGGTCACCTTTGTGTGGGGCTCAGAGCAGGAAGAGGCTCTGCACATGCAGCTAAGGTGTAAGCAGTCCTGCTTCTTGGTCCATGTGGCCCAAAGACTGCATGGCGTCAGAGTGGTGGGAGAGACACCCTTTAGGGTTTACGGCAGAACTCAGCGGCTGGATCACAATGCAGATCTCTAGAGTTCTGGAGCACAGCCATGCCATCTAAATCAAGGAACTACACACCTTTTGTGAAAGAATACAGAGAATGCCACCAGTCCCTGGTAGAGAAGGACCACATGGGGACCATGGACCATGAGGCACAAATGCCTATTCTGAGCTGGGTTCCATCCACCCACCAAGTCTCAGGGGTGGGTGTGCCCTGCAACAAGCCCTCCTAGATAGACGTGGCATGCTAAGGCTCAAGCTCATGGCACGGTTAGGTCACAGACACCAGGCCACCTGCCAGGATTGTCCGCCACTTCCTCCCTCAGCTCACCCCT
>362118_chr10_2908800_2909330	ERV3-16A3_I-int	LTR/ERVL	4508	5050	(176)	C
CAAGTGGTAGAAGGAGGCCCCCTCATCATGACCCTGAACAACCCACTTGGAAATCTTGGACTCCCATTTTTGGAGCTTGGGCTCTGCTCACCTGAAGGTCCTGATTCCAAAGAGAAGGGAATTTTTTGAGCAGGGGTCTCATGACTGTTACATGAAGGCTACATTTATGGCTATAGGACTTCACCTATGGGACTTTCTATGGTCCCCAAAGAGTAGGCAAAAAAGAGATCATTCTGCTAGCAAAGACAATGGACCCTGATTACCATGAGAAGGTAGGATTGCCTCTCGCTGTGTGGGTGGGAGGGTATGTCTGGAGACTAACAGGTTCCTGGAGGGGCTTTTGTGGCATCCAAGTCGAGTAAACACTGTGAATGAGAAGCTGCAGCAGCCATCAGCCTGACAAAGGCCCCGACCGGGATGCCAACCCTTCAGGCATGAGGGACTGGGCTTTTCCTGCTGGGCTTGTAACTGCCACGAGCCAACATGCTGACCAAGGGTGAAGGGGTGTCTGGAATGGGTGGAAGAAAGAGA
>362329_chr10_3060385_3060661	ERV3-16A3_I-int	LTR/ERVL	419	717	(4950)	+
AGGGCTGGTTTTTCCAAATACCAGGCCTGGGTTCTGATTGTAAGAGTGTTTGAGGTACTGAATTCACAGCTATGGCAAGATTCCCATGCTGAAACTAGCACCCTGAGAGGGAAGGGGTAGAACCTTACAACCTTGGGTAGGGATGTTAAGGTTCATGAAGTTGAGGACCTCCAGTGCCAGACTTCCCTGAACCCCCAGGGCCTGCAGTCATGCCCCCACCTTGGTAGAGGAGAGAAGCCTCCCTTCCCAGGACTCATGCAAAGACCTCCCCTGAAGT
>362329_chr10_3062135_3062558	ERV3-16A3_I-int	LTR/ERVL	4640	5020	(206)	+
ACTTTTGGGTCTGTTTTATTTAGGTCCTTTCTTTAGGGGTGGGGCAGGAGAACTTCTCACCAGGAAACCAGGAAGGGTTTTACTAAATCTAAAGTTATGGGCGCTGCCTAGTAACTCTGGATTCCTTGTGCCAATTGACAGCAAGGCACAGAAAAAGAAACGAACAGGCAGGGGTAATTACCCCTGATTATCTGGAGGACATAGGGCTGCTGCCACATCACCGAGCCAGGGAAAGCCTTGCCTCACATTCATGGGGCTTACTAGGTGCCTCAGGAGGCAGCCCTGCCCGATGATTTCCATCAGTGGACAATGAATGGCAGCCACCAGGGCTCACAGTGACATGGTGACCAGGGGCTCAGACCCTTCCAGGATAAATACCTGCTATACCCCGCAGAGACGCCAAGGCAGTGGCTAGGGGAGAGGG
>362896_chr10_3453594_3453773	ERV3-16A3_I-int	LTR/ERVL	2144	2330	(2896)	+
AGATCACTACTGCCTTGAAAGACTTAAGCAGACGAGGAGGGGGGTTCCCATAGCACCCTCAATGTAGTCACTGGCCCAGCCCCTCTCAGAACCAGGTGGATGACTGCAGATAACAGTGGCTGCTGCAAATTCAACCAAGTGATCGTTTCAATCATAGTTGCCTAGTGTGGCCTCTTTACT
>364481_chr10_4632789_4633307	ERV3-16A3_I-int	LTR/ERVL	850	1370	(3856)	+
CCAGGATGAACAGCAGGAGCCAGGAAAATACTCATGAGACTAGATCCCAAGGATGCTGGATCAATAGTCAGACCACAGAATTAGATTTGGAAGAGTTTGGTGACATTGGAGACTCTCCTGTAATGTGGATCTAACACCCAGGAGGGATGAGACCCCTGTGGACCATGTCTTGCTGAGAGAACCCAGGAAACGCTGCTCAGTTAAAAGTGTTCTTGTAAGTTTGAATGACAGGGCCACTCTAAGGGAAATAGAACTACTAGAACTGCCTTAGCAAGTGAAAAGAGAAGGATGAAAATTCTCAGAGAAGCAGATATGCTAGAGACAATATGAAAACTCACTAGTCAATCATGTTCTGCTGGAGGGCCCAGAGGATACACTACTTACCACATTGATAAGGAATGCACCAGTGACAGGAAGACAACACATCTAAGGAAGTCTGTGTCAGTTCTTCTCTGTAGGCCAGGTCTGAGAGCAGCACATGCTTCTAATCCAGGTTTCCTGGTAGCAATGGAGATAATA
>365888_chr10_5719222_5719794	ERV3-16A3_I-int	LTR/ERVL	4639	5226	(0)	C
CTCTTCCCAGGAGACTCAGCACCTGCCCTTCGAATCCCAAGCTAAAGCTGCTGCCAGGGCACTTAGACTCTTGTGTCAAGGCAGCAGCAGGTGCGAACAGCTGTGACTTTCTTGACAGTAGTGATTGCTGCCGATGGGTAGGAGGAGGTAGAGCTGTCTTTGAACACGGGAAGGAACACTTGTACAATCCAGGGGTGCACTTGGGGGCCTCTTGGTACTCCCTTGTCCCATTGTAACTGTTGATGGACACAGGCAGCAATTCCAGCCTTAGAAATGTATGATGATTATGAGTTCAGGCCCCTTGAGTGTCAAGGTTTGAGTCATGTTACAAGGTGAGCCATGAAGACTTATTGAGGTGATAGCTAAGAGGGATAGGAAAATTTAAAATATGGTGGAGGAAGAAGAGGATGAATGCCCATTGAAGCCCTGAGACTAACTGCAGAGAGAGATCCTATTTGTACCACTGACCTTCTGTTTCTAAGTTCCCCATTGAGAGGCTCTTGGGAATCATAAGGAAACTGCTCCCCTAAATATGTACGGAGAAATAGATTTATCTGGTGGAAGGAGGTAGAC
>366606_chr10_6119440_6119784	ERV3-16A3_I-int	LTR/ERVL	4867	5225	(1)	C
CCTTGTGCCATTTGTGATGCCAACTGGACTAGTGTATCCTTTCTGGCCTAAGAAGGACATGATGACCAGGGACACAGACCCCCCAGGGATGAGGGCTGACCACCCCACCAGGTAAGCCCCCAAGACCAGCAAAGATGGTGGCTGGGCCTGCGGCTCTCCGGGACACAGGGTGCAGGTGAGGATGAGCATCTGCTGTGGCTCAGGGACAGCGGCGGCAGCAGGAGTTGCAGGTCTTCCTTTTAACCTCCCTCTCCTCACTTTCCCCAGAAGAGAGGTCAGCAGCAAGCTGGAGGGCCTGTTTCTTGGTGTCCATGGAGAAGTCTATCCGAGCAGTGCTGAGATGGA
>366606_chr10_6119815_6120075	ERV3-16A3_I-int	LTR/ERVL	4476	4728	(498)	C
GCTTTATACGGTCTGACCCCCCCCAGTAGGAAGAACACATGGGTCTGGAAACCAAACGGCATAAGTGGCCTTATCATTGCTCCCGAAGACCCAGCAGTGGACCTTGTGTTTCCTAGTCCTGCAACTCTGGGCTCTGCAGGGCTGGAGGTCCTGATCCCCAAGGAATCACACTTTTGCCAAGGGACACAAAAGTCTCAGTGGATTATGAGTTGCACCTGCAACCTAGGCACCTCCGGCTTTTTGTATGACCCTGATCAGCAG
>366606_chr10_6120300_6120461	ERV3-16A3_I-int	LTR/ERVL	4336	4475	(751)	C
CTGATCACACCACAGCCTGCACCACGCAGAAGCTGCCGGCCCAAGCATTGAAATAGTTGGCTAAAGGGGCACTAAAATGTCAACTCAGAGGTGACAGTGTGTGATGGTGGTGCACCATTCTCCAGAATGCAGTATACACTTTGAATCAAAAGCCTTTACGCT
>366606_chr10_6120456_6120746	ERV3-16A3_I-int	LTR/ERVL	3684	3994	(1232)	C
ACTGAAAAAAAACAAAAACCAAAACAAAAAAAACAAAAACAGAGTGAGTGTGAAGCATGAAGGTCTTTGTATCTCATGACTTTGCTCCCAGGAAGCATCCATCACAGAAGATGCACTAACCAATCAAGCAGACAGAACGACAAAGCCAGCCCTGGTGACACCAGCCAGCCCTGTCATTCATTGGTCACCCAAGTGCTGGCATGGTAGAGCCATGAAAGAAGTGGCAGGATAAGAGACACAGAGGCTGTCCTGGAGCCCTGCAGCATGGACTCCCACTTCCCTAGGCTGATC
>366606_chr10_6120997_6121272	ERV3-16A3_I-int	LTR/ERVL	3406	3683	(1543)	C
CCAGCTCACAGGGGAGGGAAAGGCCTGAGCTTGTTTTACATAAGCAAGTTCATTATAAAAATGCAAGCCAAAAATAGACAGCAGATGCATCCCAGCTTCACTGAGGAGTGGCCTTGAAAAATGACAGTGAGAGAAAATCCCTTCAATGGGCAGAGCATTGAGGGGTACACCCAGCCATCCACTCTGTGTGGGAAGGAGACGTGGTTTAAGATTCCAATAGACACCTACTTGTGAGTGGTATAGAAGACTTGGCTCTCTGGTCAGAGATTTGGGAAA
>366614_chr10_6122780_6122977	ERV3-16A3_I-int	LTR/ERVL	2165	2386	(2840)	+
ATCTGAAGGATGCAGGGGTGGTGGTCCCCATCATATTTCCATTAAATTCACCAGTCTGACCTTGGAAGACACCAGAGAGATCCTGAAAACAACAGCAGACTACCACAAAATCAGTGAAATAGAAGCCATAGTCATAGCCACCAGAGCAGATTAACACAGCCTCAGGTAGCTTGTGTGCAGCATTACGATTTGGCCAAG
>366614_chr10_6123285_6123604	ERV3-16A3_I-int	LTR/ERVL	2387	2898	(2756)	+
TATTTATTTTTTAACCATAAAAGAGAATCAGAAATAGCTGCAAGGGGGAACAATATACATTCACAGTTTTATCCTAGGCCTACGTTAATTCTCCTGCCCTCTGTAATAATGGGGAAGAGAACTGGATGGTCCAGCTCTTCTGCTGAACATCACGGGGATATTTTGCCAACCAGGCCAGATGAGCACGAAGTAGCTAACGTGTTGGAAGTCCCCATAAGGCACATGAGCTGCAGAGAGTGGGAGGGACTCTTAATAATATGCTGGAGGCTGCCACATCCGTAAAAATGTTGGAATCCACTGCTCAGGGGTGTGCTGGGACA
>369282_chr10_7855505_7855747	ERV3-16A3_I-int	LTR/ERVL	2	242	(4754)	+
TTGGTGCCGGAGAGGTCTGAAAGAGCAGATGCAAGATGGGATTTTGGAGCTGGATTCCCCCACTGGCTGGCGGTGAGGACTTCAGTATGGGTGGTGGATGGAGCACAGAGGTGCTACCTGACACAAGGCAGCAGTTCCTGAATATGCAAGTCTTAAAACTTCCACCAGGGGTGAACAGGGTAGTAAAACAGTGGAAGCAAGCTGGGACAATGTATGAATGTACCAGATATTTGAGAAATATGG
>369282_chr10_7855744_7856474	ERV3-16A3_I-int	LTR/ERVL	1359	2081	(3145)	+
ATGGAGCTCATGGGACCCCAAAAATCATAGAAACCAGGTGGCAATACTTAACTATTTAGCAGTCTGAAGCCAAGTGAATGCAGTTATGCGTGAGAGCAATCAGAGGGGTGTGGGCTTACCTGGTGAGTTACGGGGATGGTTCATAGAATAAGGGGTCCCTGGGCGAAATGGATGGACGCCAACACGTGGGCTACTCAATCTGGTCCATCAAAATAATTCAAGGATGGGTAGTCGGGGGTGAGGGCAGATACTCCCATAACCAGTCATGATTCCATGCCCCATTCCTGGATCCAAGCCAGCTTTCAGACTGAAACCCTATTGACTGAAGAAGAGGCTGAGTCTTCAGGAAGAAGAATGCTGCAGCACCAAACGGCGAAGGTAATGATCCCCCCACTCCTTTTGCAAAAGAACCTACGACCATTACTCAGGTAACGGTCCACTGGGGAAAGGGAAACCCACACATTTTGAGGAAGCTGAGAATGAAACCAGGAGATGCGGAGTCATCACGAGTCCCTTGTCAGAGTGGGGGCATCTGAGGCCAAGTGGCACCTGGAGTCTTGGCCCAGGCTCAGCTCACACTTAGACCTACTCAGTGGCCAATTCCCTGATTCCTGAATGTGTCACTGGAACAGACATACTGGGATGTTGGCACAACCCCTACGCTGGTTCTTTGGCCCATAGGTAAGAACTTTGGGCATGGGAGGGTTGAGGAGATGACTTTGAAACTGCCC
>369282_chr10_7856501_7856847	ERV3-16A3_I-int	LTR/ERVL	2155	2500	(2726)	+
ATCATGACCTAAAGGATGCTGAGGCTGTGGGTCACTATATTTTCATTTCATCTGACAGTCTGGCTCCTGCAAATATGAGATGCATCTTGAAGGGTGAGAGTGAACTGTTGTAAACTTAGCCAAGTAGTAACCCTGGTTGCAGTTGCTGTGCCAGATGTGGTGTCTTTGCTAGAACAGATAGACATTGTCTCAAGCATATGGCATGCGGTCATTGGCTGGTGAAAGTTGTCTTTTCCATCCCAAACAGAAAGGATCAGAAATAGTTTCTATTCAGTTGGAACAGGCAACAGTATACATTTTGGTCTTGTCCTAGAGCTATGTTAATTCTCTCACCCTGTGTCATCATA
>369282_chr10_7857055_7857371	ERV3-16A3_I-int	LTR/ERVL	4141	4485	(741)	+
TTCATTGTGATAAGAAATAGATATATACTCTGGGTATGGATTTGCCTTTCCTGCTCATCTTGTTTGAGCCACTGGGTTCCCATATCACGCTATGTCAGCCTAAGGGGCCCATTTTACAATAAAGGAAACGTGGGAGTGGGCACAAGGCTATGAAACCCACGGGTCATATCATACACCACACCACTCAGAAGCTGTCAGCCTGGCAGAGCAATGGAATAGACTTTTTTAGGCACAATGAAAGCACCAGCACACAGGCAATACCTTCTGAGGATGGGCCTGATCCCCTAGGCTGCTGTGCACTCTTTAAGCCAACAACC
>369282_chr10_7857700_7858363	ERV3-16A3_I-int	LTR/ERVL	4486	5190	(36)	+
AAGTCAATGACTTCTGTGATGCTGGGTTCCCAATAAGTAGATGACACAGGGTGGAGACTGGGGTTTCTCCACTTACATCACTCCCAGGGACCCACCTGGGAAATTGTTCTTCCTGTCCTGCCACTCTGGGTTCTCCAGGTTTACAGATCCCATTTCCAAAAGGGGGAATGCTTTCACCAGAGGACCTAGCAGGAGTCCCACTGAAACATTAGCTACAGTTGCTGCCTGGGCACTTCCACTGAGACTGCAGCTAAGAGAGGAGTCATCTTTAGGAGGGGGATGGGCTCCTATTACAGAGTGGGAGGCAAGGTGGAGTGTTTGGTTTCCACATGGTCTGTTTGGGTGCCTCTTGCCCAATTTTGGGTATTCTCTTCCCCAGTTCTGATGGTACAAGGACGAGTTCAGCAGCCACAGTCTGAAAAGGGCCTGGAAACCAGGGGCTCAGACCTGCACATGAGGGTCTGCATCATGCCACCAAATAAGCTACTGAGACCAGAAGTGAGAGAAATGTAGGCCTGAGGAGGAGAATACTGAGTATCAGCTGAGGCCTGGCTGCAGCAGTCGGGGCTCTAATTTGTCTCCTGACCTTCCTCTTTAATGTTTTCCCCAGGGAAAGGGCCCCCTCCAGAATCCTGGAGGAGCTGTTCCTCAAACCAAGAAGTGT
>371777_chr10_9450633_9450869	ERV3-16A3_I-int	LTR/ERVL	2254	2557	(3097)	C
GACACATGGTCTGAGTTGATGACTGTTAACCATTGCAAACTCACTTCATGATAACTTCAGGCACAACTACTGTGCCAGATCTGACATCTTTGCTGTGTAGTTTATTTGGCCTCAGATAAGCAGTATACAGCCATTTAGTTGGCAAATACATTTTTTCTATGCCAATTATAAAAGAGGATTTGGACTCTCATGTACAAGGAACAGACCACAATTCATAAGTTTTACCACAGGGCTATG
>371777_chr10_9450851_9451026	ERV3-16A3_I-int	LTR/ERVL	1635	1825	(3401)	C
GATCTAAGCCAATTTTCAAACATGAAGGTAGTTAACAGACGAGGTAGCTGGATCTGTAGTAGGAAGGACTGCAATGTTGTAGTAAGTAAACATGGAAGTTTCCCCCAAATAACCAATAGCTATTTCCTTTACACTGAAAAAGAAGAATGTTATGTTGGACACATGGTCTGAGTTGA
>371987_chr10_9613598_9613656	ERV3-16A3_I-int	LTR/ERVL	3002	3060	(2166)	C
GGTGAGAAAAGATGCAGTGTGGTGTTTATGACCAGTCCTAGTGGAAGAATTTCAGTGCA
>372225_chr10_9797023_9798795	ERV3-16A3_I-int	LTR/ERVL	2581	4356	(870)	C
TCAGGCAGAATAAGAAAGAGATGGCTACTACCTTTGAGGCCTTGATAAGATACATGTCTATAGCAGGTGGAAAATAGATGTTGTAAAGATTCAGGGACCTGCCACTTCAGTAAAGTTTTTAGCAGTCCAGTGATCAGGGGCTTGTCAGAATATATATACCCTCCAAAGTAAGAGAGAAGCTGTAGCATTTTGTGTTTTCTATCATTAAAAACAAGTACAAAGCTTACCTAAGAGGTAGTCCTCTTTAGCTTCTGAAGGCATCTTATTCTGTACTTAGGAGTATGGCTCTCATCCATACGTTCAGTAACCTGAAAGACAGCCAGCTTTATAGAGCTGGGAGCAGGGAATGGCTCTGCAGCAGACCCAGGTGGTAGTGGAACCAGACCTACCCTTTGGACCATATAATCTTGCAGACACTGTGTATTGGAGATGCCAGTAGTGTTGAAAGATGATGTGTAGAGTTTATGGAAAGCCCCTTTAGGGGAATTATAATGGTGGTCCCCAATGTTCTGAAGTAAGGCTAAGTTACTACTAAGACCTAAACTAATTATAGTGGGCGATTATACACCATTTGAGAGACAGCTGTTAGTTTGTTACCATGCCCTGATAGAGACACTTTACCAAGAGGCAACAAATGAGTATGCATTCTTAATTGTACATGATGAATTGGATTCCTTGGACATATAAAGCTACAAAGTTAATTGGCTCCAGCAAATCTCCATTATGAGATGGAGAACATACATTGGATAGTAAATCTGATGAGGACTAGAGCACATGAGTAAGATGCATGAGCAGGGAGCACAGATGACCTTGGCATCCACCACAGTTGTACCAGCGCCCCTTCCCAGTGTTACACGTAGTGATGCGCAGAGCTGTCATACAACCACCCTGAAGAAGGGGAGAAAGCTTGAGCTTGGCTTATGGATGCATGGGTTAAGTCAGTACCTGAGTGAAAGCACAAACATGAGCAGTGGCTGCACTGAAGCCACATTTAGGGTGATCTTGAACAATAGTAAAGGGGGAAAAACTTACCAATGAGTAAGGCTTCTAGCAGTGTATAAGTCATCAGCTTTATTTGGAAGAAATGGCTTGAGGTTATACATAGATTCCTTGCCCCTGGCCAGCATCCTCACCAGCTGATTAGGGGGCCTATGGGAAGGGGAGTAGGATATTAAACAAGAAGGACTTGGATAAAGGTATGGAAATGTATCTCATGCTAATGTCCACCCAGGAGGGTTCACCATGAAAGAGGCACTGAACACCAAGTAGAGAAAATGCTTGACTGGTTAACATTACATAGTCCTCATCATTGGCCACCCTGGAATTGAAACTCTGGACACCTGAAGGAGTGGCCACAACAGCAGAGAAGAAAGCTATTCACGGGCCCATCAGCATGGATTCTCACTTACCAAGAGCTGTCTAACTACCGCTGCACTTGGACATCCTACCTGTTTTGGGCAGCAGACAGAAAAGCTGAGCACTTGACATAGCACTGCTCCTTGAGAAAACCAACCAGCCATGTGGAGGCAAGCCAACTCTATTGTAAGGTTCATCCTCACAGTGACTGATAACTATTCTATCTATTCAGCTATGGATTTGCATTTCCTGCCAGCAGAGCCTCAGCCAGTTTCACTCTCTAGGGAAGTGAGGAAGGATTGACCCACAATCATGGGATCCCACACAACATAGAACAGACCAGGGGACCCACTTCACCCTGAAGCAGGGACATGAGGGGTATGACCATGGGGTTCCGTGGTCTCATTACACACCACA
>372225_chr10_9799340_9799775	ERV3-16A3_I-int	LTR/ERVL	2172	2580	(2646)	C
CCAAACCAAAAAAACCAAAAAAAACCTAAATGACACAGTGCTGACGGTTCTTAACTTTTCTCCATTTAAATACTCTGGTACGGCTCCTGAAGAAACCGGATGGATCTTAGGGAATGCCAGTAGACTACTGCAACCTGAATTGAGCAGTAGCTTTCGTTACAGTTTCTGTGTGTGTCTAGAGCAAATTAATAAGACCTTCAATAACATGGCATGAGGGCATTGATTTGGTAAATATATTCTTCTCTCTTCTATTTAAAAAGGGGAGAAGAAACTATTTTCATTCATGTGGAATTGTCAACAATGTTTATTTACAGTTTTCCATAGGGCTAAGTTAGCTCTCCTTTTCCTTGTCATAATATTGCACAAAGAAATCTTGACCAGCTGGCCATTCCACAAAACATATTAACTCATTACATCTATGACGTCATGCTGATCA
>372225_chr10_9800090_9800321	ERV3-16A3_I-int	LTR/ERVL	1933	2171	(3055)	C
ATCCACTGGGCTCACAATCCCATTTATCGGCCATTTCCCCATTGGCCAAGTGGATAACAAGGACTAATACACTAGACAGTTGGAGTAACCCCCACATTGGGTCCTACCCTAGTAGGGAGGGCCATGTCAAACCTCTGGGACTGACCCTCCTTCCTAGTCCAAGGTAGTAAGTCGTTAATAATATTGCATCCCAGGAGCATGACTATTATTACCACCATTAAAGATCTAAATG
>372225_chr10_9800341_9800954	ERV3-16A3_I-int	LTR/ERVL	725	1363	(3863)	C
ATCCACCACTGTTCTGGCTTCCAGGTCCGCAGCTTGGGCTACCTTCCAGCATAAAGTCACTAAAGATGTGCCGGGCATGATGAAGGAAGAAAGCGACTACATGCTGAAGGAGATGGTGCGGGGACTCGCTAGTACCTATTGGCAGGACCTGGGGAACTTTGGTGGGTGCTTGATAATGGGGACTGGAATAAAAACTGGCTAAGCAAAAATTTATGGACTTGGATTCACTTTCTCAGAACACAGTTTAATACCTTGGCAAGGATTGCAGCATATGGGGCAAACTCCCTGCAGGGTGACCCTTAGAAACCTGGAGAAAATGTAAAAGCCCTTTCTTGAGGAATTGTCATTTCCTAAATTGTCATGAAGAAAGGTAGAGAAAGGTAGAAAGAGGATGAGGAAAGTGGGTACTCTGGAATGGACACATTAGGTGAGGACAGAAGATCTGCCAGAGGTTAAGTATTATGACACGCTATTCACTAAAACCATTAGACACACCATTCACCAGCTGGTGAAAAAGGCTACCAGAATCACTAAAATTTCAGTGGCTGTTCTATGCAGGCCAGGGCTGAAGGTAGCAGAGGCCGTCACAGGCTGGACTCACTGACAGCCATAGG
>372225_chr10_9801325_9801534	ERV3-16A3_I-int	LTR/ERVL	471	724	(4502)	C
TTAGGTAAGGCAGATCTGTTATGCTAAAGTCAGGCACTGACTCGAAAAATATGAAGCCCCGAAAATGAAACAGGCCCATCTAAATGGATGTTCCTGGGGATTTTGATTCTGCAGATGTGGCCCACGTCTTCTTAATAGGAGCTAGCACTTCAACCTGTGGATTGATAAAGCAAATGTCTTCCTCAGAAGGCCATTGGCCCTCCCTAGACC
>372267_chr10_9828795_9829000	ERV3-16A3_I-int	LTR/ERVL	4963	5175	(51)	+
TGGCTCATTCCACTAGGCAAGCCACATAGACCAACAGAGCGGGCAGCTGAGGGTGACGAGAATTTAAAATAAGCAGGAGAGTAAGGGAGGAGATAAGTGTTGGCTTGTAAGCTGCAAGCAATAAGAACTACAGTTTATCCAACTAACATTCCTCTTTTTAAGTTGCCCAGGAAGAGAGGCCAGACATAATCTTGGGGGAGCTGTTC
>372292_chr10_9849891_9850876	ERV3-16A3_I-int	LTR/ERVL	3894	4914	(312)	C
AGTACTTGCACACAGGCCCAGGAATAGAATATGCAAGGGGTCAAAGATGGAGGGTATGCAAACATCTAAACACCTGAGTCCTCATTATGGCTGATCCAGCTATTGAATTTACTGAATATCTAACTTGTCTGCAGCACAGACTGAAACTATTCGTTTTCTTAATATAGTCTCTTTAGGAGAGCAATCACCCACTTTGCCAAAAGGTACATTGGACTTTATCTTCCCTGAAGACAAAGGGATTATTACTTAAAGTAACACATATTCTGAGATTATAGATTTTCTTATTTGCCCACAGTACCTGGACTGGCATCTTTCAAAGAGGGCTAAAAGTGTCTGATTTGTTATCATAGGGTCAGCACCCATTTGTTATCATGGGATCATCACCTTACATGAAGAAGATGAAACAAGGGACATTTGACCATGGGACTTATTGGTCCTAACATATACAGCATCATATGGAAACTGATTTCCGAGAAAATGTTAGACTTTTTAAAGGCACAAATAAAACTCTGCCTTAGGGAGATTCCTTGTGGGATTTGGATGCTGACATTCAAAATGCCATGTATACTTTAAACAACAGCTGTTTTGTGTTTTATACCCAGTAGATAGAATACATAGGCCTAGAAACTAAGAAATATAGGTAGAATTGTCCCCATTTACCATCATATCCAGTGACCTACTTTCATGCATGCAACTAGTTTCTGCTTCCCAAGAGGTTGTTTTTCTTTCAGAAGACACAAGGGTTCCACTATAGCAAAGTTCATGCTTATCAACCAGTCACTTTGCATTTCTTGGGCCAGAAGATTAGTCTGCAATCAAAGGAGTTTACTCTATCGGAAGGGACGATTGACCCTGATTATTGTTAGGAGATAAGGATACCGCTACATTATCGGACTGAAAGGAGGATGTCTGGACCCCAGAGGATTCACTGGAGGGTCCCATGCCTGCTGATAACTAGAAATCAGCAACTGCAGAAACCACAGTCT
>372292_chr10_9851006_9851359	ERV3-16A3_I-int	LTR/ERVL	3151	3529	(2125)	C
ATCCAGTATTGCTAGAGGAGATAAGGGAACTGTGTGGAATTTTTGAGAAATACCAATAGGACAGTGACAGAGCAGATCTCTGAGATTCTAGAGCTAAGTTGTGACTTCTGCATAAGACAGTTCTTCGGCTTTAGAAAACCACTGTGAAATATGCTACTGTAGGGCCTTGCAGAGACAGCCTATGAAAGGCCATCAAATGACTAAGCAACCAGAGATGCCTATCATGAATTGTTTGTCAGTTCCACAAGTTGAGCATGCCCAGCAGTATTGCATCCTATGGTCACAATGCTATTTTTTAGATTGTCTCAGAGGAGATTTGGAGGACACAAGAAAATTATGCATATGAGTGGCCCA
>372292_chr10_9851445_9851909	ERV3-16A3_I-int	LTR/ERVL	2542	3002	(1994)	C
GTATTCTTTTCAATACCTTTCATGCAAAAGGATCAAGTCTTACTTTGAACAGACAGGAGCATTCATTCATAGTAGTGCCTCAAGGTGATTGAATTTCAGAGAAATTACTGTGTTTCTTTCTGACGCACTACAATGTGAAGGGAGCTTGATTATTTGGATATTCTGAGAACATTGCACTCATCTGAGAACATTGCCATGTTGATGCTATGATGTTAATTATACCTATGAGAAGGAAGTAATGGATTCTTTAAGTAACCTGATTAGGTCCATTAGTGCCAAGGACCCAGTAAATGACCAGTGAAATATCTGCCTTATTGATAAAGGTTTTAAGGGCCAGCTGTTCTGGGACATACTGAGATATTGCCTCCCAGGTGAAGGAAATTCTATTTCATCATTAAAATCCTACCACTAAAAAAAGACACAGTGCTTATTAGGCTCTTTCAGGATAGGAGAACATCACATACC
>372768_chr10_10164906_10165350	ERV3-16A3_I-int	LTR/ERVL	2168	2594	(2632)	C
TAAAGGTTGCAGGTGGGGCGATTCCTACAATGCCCATTTACTTCACCAACCAGTCTAACCTCTTCAAAAACTGGGTGGATCCAGGAGAATAACTCTTAGCTAACTACTTCTAACTCAATCAAATAGTAGCCCTTATTGCACTGCATTGCCAGAAGTGGTATAATTACTACAGCATATTTGAAAGTCCTCAGTTACATAATAGGCACCCATTGATTTGATGAACACATTTTTTCCCATTCTGATTAGAACAAAGGATCATACACATTTTTAATTCACATGGTGTAGATAATATTATAGTTTTACCTCTCCTTTTATAGTTTGCCTCTTTTTATCATGTCAAATCTCCTTCCCTCTGACATAATATAGTTTTAAGAATATGAACTCCCACAGAACATCACATTTTTCATTTATTAATGAAACCAATCTAGTTGATTAGGACAAGCAA
>372768_chr10_10166132_10166785	ERV3-16A3_I-int	LTR/ERVL	136	810	(4416)	C
TTACACCAGTGGTGATGTGGTAAATTATCCCAGTGGAGCAGGGATGCTGTTGTAGGCTCAATGATACAGGCATTTGAAATCTATAGGGTAGCAAAGGCTATCAATACAGCAGAGGTGGCTGGCTACTGCCAAGATGAGTTGACTCCAGTGAAGGATAATAAGAGACTGAGGGCTGAACAAGTAGATGTTGATGGCTAAGTGCGAGAGCCAGAGAGCCCCGGTGGGAGGTATAAAAGGCCCTTATCCCATCCTAGAAGGGCAGACACAGATGAAAAGCAGGTTGAAGACTTAGTTGCAACAGCAGAGCTCCACAGATGCTTGAATTCTCAGCCAAGGCAGGATCTGCTATGTGAAAAATCAAGATGCAGGAAGAAAAACCTGGGACTCTGAAAACTGAGATCAGGACATCTAGATGACAGTCATGGAATGGGTTGCTTCTGCCTTACCCTAGACCTGCTGGATATGCAGAGGTGGCCCACCCTTCCCTCGTAATGGTTGACACTTATACTGTCCTAGAAGAAACTGCAGAAGTCTCTGTCCCACAAGGAACAGGTGGCCCTCTCAGAAGCTGCCATAAATCTATCCTAGGTGCCAGACTGATACATAGGTTTAAATCCCAGTATAGACTGGCCCTCCAAGCTGGGCCTATAAAGA
>372768_chr10_10167109_10167230	ERV3-16A3_I-int	LTR/ERVL	7	135	(5091)	C
TGGTGCCAAAGTGGTCTGAGATAACAGGAGGTAAGACGGTTATTTGGGACAGGTGCAAATGTGAGATGGAACATTTGAGGTAGCATAAAATAGCAACAGGATTATTAAAGATTACACCAGTG
>373128_chr10_10429840_10430788	ERV3-16A3_I-int	LTR/ERVL	4060	5062	(164)	C
ACAATCCCTCAAGGAGACCATCTGGGCACTTGGTGACAAGCTGCTAACATTAGACACCATCTACCTGTCTATGATTCATCCTTATTGAGAATGATCCATATCTTAAGCATGGCTTTGTCTCCCTTGACTGCAGTGACTGAGCTACACTGTCAGACAGCTCAAGGCATCCACTATACACCAAAGGAGGTAGGGCAGTGGACATATGACTGTGGGTTCCATTGGTCTTCCCATAAATGGCTCACCGGAAGCTGACACCCTAATAGAGCAACAAAGGAATCTTCTTAAGGGCAAAGCTAAGCCACAGTATGGAGAGGATACCCTGTGAGATGGAGTGCTATCACACAAGATGCTGTTATATGGTGCTGTGTCACTGACAGTTAAAAACCTGCATCTGGGAACCAAGGAAGGAAACAGAAGTTGATCCTCTCTCTATTAATTCTAATCAAGTCATTTGGAGACTGTGCTTGCCATTCATGCAACTCTAGGTGTTTCTGGATTAGAGATCCTAGTTCCTGATGGGAGTGGTATTCTTCCTTCAGGGGACACAAAAAGGATTCCACTAAACCTAAGTCAATTACCACAGGGCCATTTGGGTCCTCATGCCAGTAGTAGAGGGACAAAAAAAAGAATTACTATATTGACAGGAGGAATTTATGCTGATTATCACGAAGATAGAGGGTCACTCCTATAGTATAGGGGCAGACAGAAGAAAGTCCAGAATCCATGAGAGTTACTGGAACACCTCCGGATGCTTTCATGCCTTGTGACATCTGTGAGTGGTCAGTTGAAACAACCACAGCCAAGAAGCACATGATGGCCAGGGGATCAGATTCCTCCGAAATAAAAGTCTAGGTCATCTTGCCAGACAGGTAGCTTAGACCAACAGGAGCAGAGCTGAAGGTTGGAGTGAATTGGAATGAGTAGTAGTGGAGGAAGATGATGAATATCA
>373128_chr10_10430806_10431218	ERV3-16A3_I-int	LTR/ERVL	3724	4146	(1521)	C
CCTTGAAATATGGTGATTAGGAGAAATCTTCTCAGTAGCAGTGCTTTGAGTAGTACGTATGATCATGTGTTTTGTTTGGAGGGAGAAGTTGTCCGAGGTAGGAATACACATGGACTCCAGGGAGTGGTGAGTGGCTTGGAGAGGAGAGCTGAGGAGAGGTATGTGGATGGACCTATGACATGAACACAAAGTGTGCAGAACACTGTATTGCATGTCAGTGGCCACCAAAGAACGCCTATTCCCAAGAAGAGGCTGGAAACCAGGTGAACAAGATGTCTCATTTAGGTGCCTCTGCTCTCATGGCCCTTTTGTTTGTCCATAAACAGAGGAGTCATGCTGGCAGGGATGGAAGCATGGATAGCCTAATTGCCATCAACTGCATCTCACCGAGCTTATTCTAGCTGCCATTGCTG
>373128_chr10_10431344_10431586	ERV3-16A3_I-int	LTR/ERVL	3225	3469	(2198)	C
TTTAATAGGCAACTACTAACATGCTACAGTCCCCAAAGAGATAATGAAGACTCAACCAGGCAACATGAATCGATGATGGCACCTGAGTTATTCATCATGAGCTGGTATTGGCATAACCCTAAGTCATAAGGTGAAGTAGGCACAATAGTGATCCACTATGCAGTGGAAATGACTCATCCAGAATTGGTTCCAAGCAGGTCCTGAGAGTACACATAAGTTACAGAAACAAGTGGCTCAGATTCC
>373128_chr10_10432501_10433014	ERV3-16A3_I-int	LTR/ERVL	1314	1811	(3856)	C
AGAGCTCGGGGGTGACTGTCCTTTGTGGGTCAGGTTTGATACTGGGAGATCCCTAGATGTCCTTTGAAACTGGGCATCCATAGATGTCATTTGGATGAGAAGATTCTAAAATATTCAAGGCCAAGTGACAGCCTTTCGCCACCTGAAGCTAGATGGACATATTCACTGTCACATGCAGCAAAGCCAGAATGGCTCCTGGGGTCTTGACTCACAAAGCTCTGTGGTGATGGCTAACTGACCACAGTGTTCCAAGGTGTGAGACTGGTGGACCAGCAGCAAAGGCATGACTTGATTTCATAACAGAAACAAGATATCAAGGACAAGGAAGCAGAAGGCAGATATCAACTGTTACAGTTTGACAATCATGAGCTCTTCCTCTGATTCTAGACCTGAGCAAATTCTCAAACCCAGAGCCCTTCTGTTGAAAGAGAATCTGAGGCCCCAAAGGAAGAGCCCTGATATGTGACAGAAAGCATATAGAGTACAACTTAACTTCCCCAGTCCTTCCTTAAGG
>373587_chr10_10808056_10808199	ERV3-16A3_I-int	LTR/ERVL	4662	4802	(865)	C
GCCAGGATGTACGAATCTGGGAACCAAGGGGAGAGAATTAGGATTGGCTCCTCTCACCATCCATCACCCAATAACAAAATGATGGCATTTGCACTTCCTGTCTGTGCAATCTTAGTTTCCACCAAGTTAGAAGTTCTGGTTTCC
>373587_chr10_10808371_10809116	ERV3-16A3_I-int	LTR/ERVL	3438	4201	(1025)	C
TGGTTCAAAGACTGGTCAGCATGATATACTGGTGCTAGCCAAAATTGGGTTATTGCTGCATTTCAGCTCCAGCATAGCCCCAAAAGACGGCGATGAAGGAAAATGTCCTAACTCCATAGAACTTCCAGCCACACACTCACCTGTTCCTGTTCCATTGACAGAGAAGTGGAAGTGGGTTGAGATATGAATATATATGGACCGTTGGCAGTGAGAAATGAACGGGTGCTCCATCAGGGGCTTAGAAGGAGAAAGATTGGAAGATCAGGTACAAGTTCGTCCAAGGAAGACATGTGTGAGTGGGTACAAAGCCTGTAGACTTTCATGTCTTATGGCAGTGCCCAGTGAGAAGTCACCATTGAAGTGGCAGCTCTAAAACCCCACAGGGGCAGGGGTCTCATTCTGTGCATGTCAGTCAGCCTCTGCTTTGGGCAACCCCAGGGCAGACATAGCAGGCTCATGAACAGAGTGGCCATGGTGGCAGGGGTGAAAGTTAAACCTCAGCCCAGCAGCATAGGCTCCCTCTCCCCAAGGCTCACCTAGTCCCTGCTGCTGCTGAGTACCTAACCTCCAGCAGTGGAGACCGAGGCTGACACCTCCCCTGGCTCCATTCCCCAGGGTCCACTCAGACACTAGTGGCAGGTCCCTTACACCTGACCCCTTCCCTCCCGATGGAGGCAGCAGTGTGTCTTTCCCGGAACACACATCTTCTCCAAAATATGGCTCTCCCTTCCTCCCCTGCAGGTCTC
>382707_chr10_16276877_16277416	ERV3-16A3_I-int	LTR/ERVL	3412	3979	(1247)	+
GAAGGAGGAGGAAAGAAAGCTAATGGGTTGGCTCAGTATATGGGTGCAAACCAACAATGGACAGCACCTTCTCTGCTGCCCTATTCAGGGTTGGCTTAGAAAGAAATGCTGTAGTCCAGGAAGTCCTCCCAATGGGCAAAGCCTCAAGCAGTGAGTCTGATCATTCATTTAGTGAGCAAAATCTGAGATAAGAATATATACAGATTTATAGTCAGTGGCAAATGAGTTGGCCAGATGGTCTAGAGTCTGGAAGGAAAAAGATTAGATTAGAGACAAGGAGTTCTGGGAAGAGGTCTGTGGATTGGCCTGCAGGAGTGGGCATGAAATGTAGAGATCTTTGACTGCATGGTATCGCCTGCCAGAAAGCGTCTAGCATGTAAGGTGCATGAAGAAGCCAAGTACAAAAAAATAATGTGGCCAGTGAATGTCAGAGAGCATCTGCCCTTGGCCATGCTGATGCTGGCAAAGTGAGCATGTGAACCGAGTTACCTGGTGGCAGAGATGGAAGCTATCTATGAGCCCAGCGGCACAGGCCCCCAC
>382707_chr10_16277436_16277636	ERV3-16A3_I-int	LTR/ERVL	4279	4469	(757)	+
AGCGGCCCACTTTACACAAAAGAGGTTCATAAGTCTGTACCTGACCACAAATTCCCTGGTAATATCATATTCCACATCACCCAGAAGCTACTACTGTCTTAATAGAGTAATGAAATGGTCTGTTGAGAACATAGCTAAGGTATCAACTCAGAGGTATCTACCAAGGGAGGCACCATTCTCTAGGGTGGAACATATACCCTA
>382707_chr10_16278014_16278342	ERV3-16A3_I-int	LTR/ERVL	4470	4781	(445)	+
ATCAGTGATTATTGAATGATTCCAGGTCTCCAACAGGTAGAAAACACAGGAGCAAAGGGTGGAAGGAGTGGTCCTGCTCATCATTACTTCCAGTATCCCACTTAAGAATTTGGGCTTCTTGTCTATTACAACTCTGGCCTCTGCAGGTTTACAAGTCTTGGTTCCCAAAAAGAGGCCGATACTTCCTATAGGAGTCACAGCAAGAATCTCATTGAGCTTTCAGCTATAATAGCTACCTGGACGCTTTGGGTTTCTTATGCCAAAGAATTCTCTAGCGAAAAAAGAAAAGTTACATTCTTGGCAGAGGCAATTGACTGGGATCTTCAGAA
>384236_chr10_17292749_17293245	ERV3-16A3_I-int	LTR/ERVL	3537	4008	(1218)	C
GATAATGGGGAGGGGAAAAAAAGTTTCCTAATGAGCAGGATGCAAGTGGTGTTTCTGGCATAGAAGGAGAAGGAACCCAAGGTAAGATTATATAGATATCCCTAGGCTGAGACGAACAGCATGGCTAGCGGGTCAAAGGCCTGTAAAGAAAAGGACCAGACCATTAGACACAAGGAGGGCTGGGGTAGAGGCAGGTGGATGGACAAAATGGAGATGCACAGCAATGAAAACATTAACATGTGATCCAAAAAGTTTTGTACACAAAGTTTTTGTATCACATGTTAATGGCCACCAGAGAGCATCCCACCACAGAAGTCACACTGAACAGTCAAGTGGACAAAATGACACAGCCAATTAATATTAGCCAGCCTCAGCATTGATCTCTCTGGAACTGGGAAAATGAGCATAAAAATGGAGTGGGCATGGTAGCCAACCAGAGGCTACACATGGGCCCAAAGCTATAGACACCCATTTCCCAAGGACAGGCTACCTACTGC
>384236_chr10_17293541_17293830	ERV3-16A3_I-int	LTR/ERVL	3248	3536	(1690)	C
AAGATGAAAATGATACATCCCAAGTTAAGCCTGAACAGGGCCAGAGAGCACAGGTAAGCTGCAGGATCAGGCAGCCCAGAGGTCCCCAAGTCACCATCCATGGTTGCATTAATCCCCCTTCCCCAGCTCACACCCGTGGCCCTATGGGGAGAGATGCCACACAACCAGATGAACGAGGAACAACTTGAGTTTGGTTTATATATGGGTTGGCTCAGTTTGTGGGTATATGATGAAAATACCTGGTGGTTCCATTGCTGACATATTCAGAGGTGGCCTTAGAAGATAGTGGG
>384236_chr10_17293823_17294070	ERV3-16A3_I-int	LTR/ERVL	2904	3332	(2382)	C
CAAGGAAGGACTCTGCAGCAGGTCCAGCCCATGGAATGAGCAGCCTTGATTCATTGGCCATAACATCCAGCTGACGTTTTGATGTCGGAGGGGTCCTCGGTGAGAAAAGATGTAGTGTGTCATTTATAGAAAGTCCAAACAGGAAAAATACTATGCAGACCCCTGGATTCTGAAGGAAGGCCATGTCATCTGCAGAGAATCACATCATTGAGGAATAGTTACCGTTACTGCATCTTACTAAAGATGAA
>384236_chr10_17294142_17294203	ERV3-16A3_I-int	LTR/ERVL	2904	2965	(2261)	C
CAAGGAAGGACTCTGCAGCAGGTCCAGCCCATGGAATGAGCAGCCTTGATTCATTGGCCATA
>384236_chr10_17294209_17294270	ERV3-16A3_I-int	LTR/ERVL	2904	2965	(2261)	C
CAAGGAAGGACTCTGCAGCAGGTCCAGCCCATGGAATGAGCAGCCTTGATTCATTGGCCATA
>384236_chr10_17294276_17294337	ERV3-16A3_I-int	LTR/ERVL	2904	2965	(2261)	C
CAAGGAAGGACTCTGCAGCAGGTCCAGCCCATGGAATGAGCAGCCTTGATTCATTGGCCATA
>384236_chr10_17294343_17294404	ERV3-16A3_I-int	LTR/ERVL	2904	2965	(2261)	C
CAAGGAAGGGCTCTGCAGCAGGTCCAGCCCATGGAATGAGCAGCCTTGATTCATTGGCCATA
>384236_chr10_17294410_17294471	ERV3-16A3_I-int	LTR/ERVL	2904	2965	(2261)	C
CAAGGAAGGACTCTGCAGCAGGTCCAGCCCATGGAATGAGCAGCCTTGATTCATTGGCCATA
>384236_chr10_17294477_17295023	ERV3-16A3_I-int	LTR/ERVL	2394	2965	(2261)	C
TTCTATTCTTATCAGAAACAGTTTGCATTCACGTGGAATGGACAGGAACATTCATTTACAGTTTTGCTCCAGGCTTCTGTTAATTCCCCACTCTCAGCTGTGGTGGAATCCAAGGAGATCTAGACCTCCCATAGAATATCATATCCATTCCCCATATCAATGCCATCATACTGATTGAGCAGGACCAGGAAGAGATGGCCAGGACACTGAAGGCCTTGGTAAGAAACATGCATAGCAGAAGGTGGAGGATAAACCCTGTGAAAAGTCAGGGACCTGCTGCTTTATAAAGTATTTAGGGGTCAGAGGTTAGGGAAATGCCTGGCTATTCCCTCCAAAGTGAAAAACAATTGCTGCATCTTGCATCCCTTTCCCCAAAGAACAGCACACAGCCTGTTAAACCTCTTTGGAACCTTCTTGGTTTATGGAATGCTGCTCTTGTCCATACACCAGCTAACACAGAGGGCTGCCTGCTTTGTGAGTCCAGAGCAAGGAAGGGCTCTGCACAGGTCCAGCCCATGGAATGAGCAGCCTTGATTCATTGGCCATA
>384236_chr10_17295321_17296385	ERV3-16A3_I-int	LTR/ERVL	1397	2393	(2833)	C
GGTGTCACTTAACCATTAGAAGCCAGGGAGTCACGATGACCATAGTGACCAGCAAGCTTGGAAGAGCAGCCAAAGAGTCTTGGCCTACAGAAAGTTGTGAAGATGGTTAATAGAACCTAACTCCTTTAGGGGAAAAATAGACAGTCAACCAGCAAGGGGCCTTCTTAATTTCTACAACAAGAAAAAAGGCAAGAATGGAGGAGCAGAAAACTAATGGTGATCACCCAATAAAAAGTTTTCATACCTTGCTCAGTTCTCAGACTTTACTCAATTTTCAGATCTAGAAGCTATTGGCTCAAGAGGTAGTTGGAGCCCTAAGAGAAAGAACTCTGCAATGCTGCAGCAATAATTCCTGTAATGATTCCCAAGACTTTTCTCCAGACAGATCTGTAGCTGTTTACCTGAGCAACTGTTCACTGGGGTAAGTGGAATCTCTAGACCTTTTGGGGGACTTTTGAACACAGGCTCTCAACTGATTATAGTACCCAGAGATCTGAAGCAACACTATGGCCCCTCTGTTAGAATGGGGGATTTGGGGACAAAGAAACAAACAGGGTTCTGGGTAAAGTGTAATTCAGAGTGGGCCCACTGGGTGCATAGACAAGTCCACTCATCATTTTTCTAGTCGGCAAGTGTAGAGTTGAAATGAATGTACTTGACAGCAGGAGTATCCCCACCTTGGGACATTAGCTTACGAGGTAAGAGCTATCACAGTAGAAAAGGTCAAGTAGAAGTCTGAATCTTGCCCCCTCCATGGTCAAGATAGTAAATCACAAACAATATCACATACCAGGGGGTGGCAAACATAAATACCATCATTAAAAACCAAAGGAATGCAGGAATGGTGAGCTCTGTCCTATCTCTGTTCAATTCACCACTGGCCTGAGCCTTGCAGAAACTGGCTGGATCTAAGAAAATGACTGTAGACTAATGATGCACACTCAACCAAGTAGTAGTCCTATTTTGGCTGCAGTGCTGAAAGTGGCATTGCTAGAACAGATTAATAATGTCTCCAGTAAGAGCGTGCTGCCATTGATTTGGCAAATGTGGGTTTGTGTGTGTGTG
>385878_chr10_18296039_18296371	ERV3-16A3_I-int	LTR/ERVL	4776	5112	(114)	C
GTTACCATGAGGAGTTAGGGGTGCTGCTGCATGGTGAGGAGAGAAGGAACACAGCTACAAATTCAGATTTCTTGGAGCATCTCTTGGTGCTTCTTGATGCCTGGTAACAATGGTCACCAGGCAACTAGAGGATACACAGCCTAACAAGGACAAAGCAGTGAACATTCAGATCCTTCATTGAAGACCTAAGTTGCCCCTCCCAGGGTTGGGTTGATGTAGATCAACCCAAGTGCTGCCTGGAGCTAAGGAGGATCAGGATTGGATGCTGGAGAGCAGAGATGAAGAATATCAACTATGGCCTCAGGGCCAGCAGGGTTTGGAGCTTCTTCCACT
>385878_chr10_18296925_18297048	ERV3-16A3_I-int	LTR/ERVL	4660	4775	(451)	C
CAATAAAGTTTCCAGTCAACTTGAAACTATCACTACCACTTGCTCATTTGGGGCTCCCTATATTAGTGGATCAACCAACAGTGAAGAAAGTTACTATAATGGTAAGAGTAATTGTTAGTGATTA
>385878_chr10_18297553_18297641	ERV3-16A3_I-int	LTR/ERVL	4812	4896	(758)	C
ATTTATGCTCCCTGTTCCTGTAAACTTAGGTACTGTCAGACCACAGATCCCTGTTCCTGGGGAGAATGCACCAGGGAATACAAGAAAGT
>392688_chr10_22710974_22711247	ERV3-16A3_I-int	LTR/ERVL	953	1259	(3737)	+
AAAGTTGGATAAAGGAGAGTTTATTGATAACGGGAGCACTCTCCCAGGACACAGGATTTATCACTCTGGCAAGGGTGATAAGATGACTCTTGGAAGCTTGGAGAAAGCAGCAACAGCCCATGGCAAGTGAAGTGGAAATGCCATAATTGCCAGGGCCAACTGGAAGAGGTGTCAAGTGACTCAGAGAGGTGGGCATGCTGGAGTACATAGCCTATGTGGGGATGGAAAACCCACCAGCTGATGGTATGTCCCGGAGGACATACCATTTACCAAA
>392688_chr10_22711442_22711949	ERV3-16A3_I-int	LTR/ERVL	1225	1861	(3135)	+
TTCAGTAAGATGATAAGAAATGCATTGTTAAGAGGGTTATAGTCACTGAGAATCTTAGTGGAGGCACTCTTGTCTATGCCAGGGTTGACTGGAGGAGACACTACTACAGAACTGGGCTCCTTAACAGAAATAAGGCTGATAGGATCCTGAAATAACAGAGGCCAAGTAGTAAGACTTAACTGTCAGAAGCAAGGTGTGCACAGTTTTTGCAATGAGTGGCAAGATTGATGTGGCATCCAGGGGCCCATTCTACAGAGAGCTATGAAAATGCTTAATAGAATTTCCTAGAGGCAAGATAAATGAGCAGTCGACAAGTATCAATTTCTAAAATAAAAATATGAGGCTGAGGGCAGCTGTCATGGTAAAAAGTCAGTCACTAGCTCAGTTCCCAAACCTGAGTCAGATCTCAGATCTGGGACCCACTGGGTGAAGGAGAGGATGATCTTTATGACAACAGAACCTAAAGCACCTGAGCAAGTATATTTAGTAATTATTTCTCCAGCACTTC
>392688_chr10_22711985_22712196	ERV3-16A3_I-int	LTR/ERVL	3081	3301	(2413)	+
GCTCTGTAGTAGGTCTCGACAGCAGTACAAGAAGCCCTGCTATATCCTTCAACAGACCCTATGGTATTACAGGAATCTGTGGTGGGAAAGAATGCTGGGGATAGTTGCTGGTGATCAATCTCAATAAGAGAATCACAGCATAGACCCCCTAGGATTCTGGAGAAGGGCCATATTATCTGTAGTAAACAACAATATACCATTCTAAAGTTCTT
>392688_chr10_22712501_22713114	ERV3-16A3_I-int	LTR/ERVL	3181	3893	(1821)	+
TTCTTGCAGACCCCTGGGCCCTGATTGAAATGAAGCACCTGACCCTGAGACATCAAGTAACTATGGAACCTGAGATATTCATCATCAGCTGGCTCTGTCAGACCCACCAAGTTATAAAGTTGGATGGGCCTGGTGGCAATTTATCACAAAATGGAAGTGGCAGATACAGGATTGGGCATGAGCTGGGCCAGAGGACACAAGTAAGTTGTACCAGTTGGTGGCCCAGACCTGCATGTCATCCACTCCTGTTGCACTGGTGTTTATAACTATGGTGTTCACAACTATCTCAGCTCATAACCACGGCTGCAAGGAGGTGTCCCTTGTGACCAGCTGATGGAGGAAGAAAAGTGCTGACCTTCATTCATAGCTGGCTGGCTCAGCATAAGAGTGCAAGCCAAAAATGGATGCTGCTGCACTACAGCCCTACTTAGGGTGATCTTAAAAGAGGGTGGTGAGGGAGAAATCCTTCCAATAGGCAAAGTTCCACAGGATGCACTTGGTCATCCACTTTGTGTGAAAAGAAGAGTGGTTCAAGGTAAAGAACATATGCAGGCTCATGGACAGTGGTGAATGGGGTGGTAGTTTGGTCAGGGGCTTAGAAGCAGAAGGATTGG
>392688_chr10_22713086_22714529	ERV3-16A3_I-int	LTR/ERVL	3714	5224	(2)	+
GGTCAGGGGCTTAGAAGCAGAAGGATTGGTATGGATATAAGGTGTGAAGAACTTTGTGTCATATATTAATGCACATCAAAGCAGCCACTACCAAAAGGCACCAAACAACATTCATGACTCAGCCATGCATGAAGCAGCCTCTCTCGTTGGCTACTGTAGTGCTGGCATAATGGGCACATGAATGGAGTGAGTAGCCACGGTAGCAGGGATGGTGGCTATGAATAGATCCAACAGCATGGACTTCCATTCACCAAATCTGATCCAGCTACTGCCACTGATGCTGCCAAATGTCTAACCTGTCAATAACAGAAACCCCAATGTAGTATCCCTCAAAGAGACCAACCAACCATTTGGAGGTAAGTTGACTTCAACTTCTTCCACCCTGGAAAGGGCAAGAATTCATCTTGATTGGGATTGTTGTATATTCTGGCATGAATTTGCCTTTCCTATCCATAGGACCTCAGCCAGTACCACTACCCAAGGACTTAAGAATGCTTGATCCACTGGTATTAGATTCCATATGATACTGCCTTGGGTCAGAGTCCACTGGTCCTATCACACATATTGCACCATTCCTGAGCTACTGGTATGATAGAATGGTGGACTGTCCTCTTAAAGATGCAACTGAGGCTCCAGCTTGGAGAACATACCCCCACAAGGTTGAGATACCACCCTAAATCAATGCCATTATATGGTGCTATGTCCCCAGTAGGTAGAATACATAGGTCCAGAAACTATAGGGAGAAGGGGGAAGTAGGCATGGCTCTGCTTACTGTCATTTCCTGTGGTACATTTGGGGAATTTGTGCTTCCTGTCCCCAAAACTTTAGATTCTGTGGGTCAAGTGTTCTTGGCTTTCACTGGGGTAATACTTCATCAGTGGACACAAAGTCCCATTGTACTTCACACTACAGCTGCCACTCAGTCACTTCAGTCTCCTTATGCCAAGAGACCAGTGGAAAAAGAGTCACTAAACTAGCAAGACCATTGACCCTGATCATCAGGAGGAGGTAGAACTTTGTCACAGAACACAGGGAAGAATGTTTGGCACACAGGTGATCTGATGGGATGTTTCCTGATGCTCTCATATCTAGTTTTAACAGTAAGCAGACAAGAACAGAAGCTAGGGCTGGGATAGACATGGGGACCAGGGACTCAGAATCTTGGAGTCAAGGGTCTGGGTCACCCCATCAGACAGTCTGCCTAGACCACATGGCTGCTGGCAGTGGCTGAGGCAATTCTAGAATGAGGACAGGGTAGAGAAAAGGGTGAAATGTCAGTTACCTCAGGCTTGAGATCTATTGCAGCTGCACTGACTATAGTTTGCTGATTAACCTTATAAGTTTCCCCAGTAATAAAGGCCAATGAGAATCCTGGAATTGTCGAGTACTGGGTGGATGAACTTACCCCAAGCGGCAAGTGGATCTGAGTAGCACAAAGGGTGG
>400361_chr10_27542588_27542712	ERV3-16A3_I-int	LTR/ERVL	4692	4817	(409)	+
TGGGTGCTTTAGATTCTTTGGGTCCAGTAACCAAAAGACAAGAAATACATCACCACTGGGGCAGGATTCATATACTCTGATCAGCAGGAGGAGGCGGGGCTGCTTTTCCACAAAAGAAGCAGAGA
>401505_chr10_28293029_28293526	ERV3-16A3_I-int	LTR/ERVL	4600	5176	(50)	C
TCTGCACATTTAGAGGTCATGGCTCCTAGAGGAGAATGTTCCACCAAGGGACATAAAACTTTAAGTTATGGTGGCTATTTCATAACTTTGGACTCTTTACGCAAGAGACAAAAAGGCAAGTGAAGGAGTCATGATCCCAATAGAAGAAACTGCCCTGGATCATCAGGAAGAGGGAGGTTGCTGTTGCAAAGTGGGGTAAGGATGTCTTTTCCCAGTTTTGATGGTAAAGGTATAGAGTAGTCACCACCTGAGAAGGGCATGATGCCAGAAACTCAGCAGTGAGGGTCAGGATCACCCCCACCAAGGAAACCATCTAGATCAGCAAAAGTGCTAGTGAAACATGCAGGGAATCTGGAATGGGCAGAAAAGGAGGGCAGAAATGGATACGTTTTGGCTTGGAGACCAACTGCAGAGCCAGGGCTTGCAATTTTGTCTCATCTTTCACTTGTAAATTTCCCCAGGGAAAGCTGACCACCAGGATTCCGGAAGAGCTGCTCC
>401505_chr10_28294384_28294495	ERV3-16A3_I-int	LTR/ERVL	4585	4697	(970)	C
AGGGTGGGGTGCCATCCTACAGGCTGCAGTATATGCCCCAAATCAACAGCCATTCTATGGGGCTATGACTCCTAAGGGTAAATTGCATGGGTTCCAGAACCAAGAGATGGAA
>402234_chr10_28708903_28709108	ERV3-16A3_I-int	LTR/ERVL	3533	3745	(1481)	C
GTTGAGAGAAAAATCTTTCCAATGGGTAGAACTTTGAGTATCACCTGATCATCCACTTTATGCAGAAAGAAAAGTAGCCCAAGGTGAGAATTTACGAGAGCTCGCGGGAATGGTGAATAGCCTGGTTGGTTTGCCAGCAGACTGAAACAGAAGGACTGAAAGATTGGAGACATGGAGGTCTAGGGTAGAGGCATGTGAAATGACAT
>402234_chr10_28709265_28709601	ERV3-16A3_I-int	LTR/ERVL	3184	3535	(1691)	C
TGAGCTGGGTTCTCTTGAACCCACCAATCAGAGTCAGGGAGTCCCAGCCGCTGTCTATATGAAGACGGAAATGCAATGTCAGTGACTGAGCCTGAGCAGCACAGTAAGATGTGTGAGAAGCTAGCCCAGACTCCCCTTTTCTTTAGAGCTGTACCATCATCTCCCCCTCCAACTCACACATTTGGCCATAGAGGGCAAAGGAAGAGATGCTGAAAGAGGAGAAAAAGCCTGAACTCGGTTTATGGATAGATTAGCTTAGATTGTTTTGTGGGTGAAAGTTTAAAATGAATAGCAGATGCATTACAGTCACACTCAGGCGGAAATTTAAAAGACAGTG
>402234_chr10_28709891_28710493	ERV3-16A3_I-int	LTR/ERVL	2506	3183	(2043)	C
GAAGAGATCTGGATTACCTAGTTATCCTGTAGAACACAAAATGGATCTGTTACACTGAGGACATGTGTTGATTGGACAGGACGAGCAAGAGGTGCTAACAGCAGGAGGCCTTGGCAGGACACATGTGCTCCATAGGGCAGGAGATCATCTTTATGAATATTCATGGAACTGCCACTTAGGTAAAGATTTTGGGTGTCCAGATTAAAAGACAAATTGCTGCATCTTGCATCTCACAAGAAGAAAGTACTAGCCCTGAAGGCCTCTTCCCATTCCACACCTGGGCACACAGCTCTAGTTCACATACTGAGTTACCTGAAAGGCTGGCAGCTTTGAGTGAATCCTGCAGCAAAAAGGGCTCTGCAGTGAGTCCAGGTGGCACTACAGGCAGTCCTGCCACTTGGCCCATTCAATATGGAAGACCTTGGAAAGGTCAGTGCTGGAAAGTTATGTCATGTGGAGCTTATGGCAAGCTCCAGAGGAAGAGTGCTTTTGTCTTTCTAGAATAATTCCTGGTGTGCTATGGGCCCCAGTCAAGGCAGCACTTTACCGTGGAGCATTACATGGCCATGAACACGAATATGCTCATTATGAGCTGGGTTCTCC
>403018_chr10_29136713_29137708	ERV3-16A3_I-int	LTR/ERVL	151	1244	(3982)	+
TAAAACGTTCAATGTCAGTGACTTGGAAGAATGTTCTGGTGGACGGGAAAGCCCCGGATGGAGAGAGGATTCAGGCATTTGAGAGGTCAGAGAGAAGCAAGGTATCCAAGGACAATGGAATTGGCTGCTTGTTGCTCAATTGAATTGAGGCTCTACATTAGGATAATGAAAAGCTGTAGGCAGTTAGGGAGCAATTGAAAGCCACTTGTGAAGGCCTGAGGGCCTCCAGGAATGGGGCCCATATTCACTCCATTCAGTGTAGAAAAAGCAGAAGACCAAACTATGGATTTAATAGGCTTGCCTAGCTTCAAAGATGATTATCATTACACAAAGATCAGAGCACTGGTTGGGAAAACATGGAGCTCTTGTGCACGGGATGGGGACATTTGGGTGGATGCCTCCAAATATTTTGAGCTCTCAAACTCTTCTAAGCCCTCAGAGCCTGCAGAGGTGGCTCATCCTTCCCTGTTATGATCTGAAACTACCCATATGGGCCAACACCACAGAGTTCTGTCCCCACGGGCCAAGGAGGGCTTCTCAGGATCCTCAACTTCTTGCCTGGTTGCCAGACCAATCACTAGAGGTAAGTCGCAACATCACCAAGCCAAGAATATTATGGCAACACTGATGAGCTAGAAAGAGACTGTACCTCCCTCAAACTGTGAAAAATTCACCCCCATGTACTAGAAGGAAGGAACTGGATTTTGAAGGCGCTTGATCAAGGAGGCAGGATAAAGGAGAATACAGGAATGTGAGGGCATTTTCTCAGGATATGGGACTTAATGCTTGGCAAAGACCCTAGAGGATGGTGCAGACTTGCTGCTTGGGTGGTTCAACAAGCCTGGAGATAGGTCCATGCTGAGCGGAGCTGAAACAGATTTTTAAAGGCTCAGGGAAGTGAACATGCTGGTATATTATGGCGATCAGAAGACCCATCAGAGGATTATTATGCCCAGGGAGGTCTGGAGAACACAGCATTCACCAAGCCATTGGGAA
>403018_chr10_29138171_29138414	ERV3-16A3_I-int	LTR/ERVL	1686	1944	(3052)	+
CCAGGAGGCTGAGGGTGTTTGCTCTATCAAACATTTGCAATTCCTTGTCTAGTACCTGGAACCTGAGGCAGTTTTCAGACCTGGAATCCCCCAATAGAAAGGGTGGCCATGTTCCCAGGATGAAGGACCCAGCAACACCACACCAAGTCTATGGGTATAATTCCTTTTGTCCTTCCCCAAAAGACATTTATTCAAGTGACTCTACTCTGGGGAAAAACTCCCAGATGTTTTGAAGATTACTGGA
>405934_chr10_30805150_30805234	ERV3-16A3_I-int	LTR/ERVL	3692	3777	(1449)	+
ATTGGAAATATTGGAAATAAGAGGTCTGGAGGGGAGACATGTGGCTGGATGTATGGGAAGCAGCAAAAAGTGTGAGAATCTTTGG
>405934_chr10_30805536_30805706	ERV3-16A3_I-int	LTR/ERVL	3778	3956	(1270)	+
TGAGAACCTTTGTATCACTCGCTAATACCCACCAAAGAGCACACACCACAGAAGAGAACAACCAAGTTGACAGGATGACTGGGCCAGTAGATGCCAGCTATTCCTGTCCTCATCCCCCCTAATGCTTGCACCATGGGATCACAGAGATGGCAGAGAGTTGCAGGCTACATG
>406920_chr10_31415852_31417952	ERV3-16A3_I-int	LTR/ERVL	3138	5226	(0)	C
TGGAACAAAATTATGCCATCCACAGCGAGAATTATACAACTTTGAACAACAGTTCTGGCATGCTATGGGGACCTCATAGAGACACAGTATCTGACCATGGGACACAAAGTGACCATGTGGCCAAAGCAGCCCATCAGGAGCTGGGTTCTGTCGAAACCACTATGTCATGTCATTGGATAGGCCCTGGAACAATCCATTGTAAGACTGGACTGGTACATCTGGGATTAGGCCTAAGCAGGACCAGAGGGCACAGTCAAGCTGCACAATAGCCATCCACTATTACTGTACCAGCACTTCCCTCTCAGCTCACACCCACAGCCATATGTAAGACCCTTATGATTAGCTGACTAAGAGGAAGGAGCTCAAGCTTGCTTCATGGATGGGCCAGCTCTGTACATCCGTGCAAGCTGAAAATGAATGGGAACTGTGCTACAGTCCCATTCAAGGGTGGTCTTAAAAGACAGTGTGGATGGTGGTGTCCCTGGTCATACACTTTGTTTTGAAAGAGAAGTGGCCTGGGGTCGTGATATATGCAGACTTATGGGCAGTACCAAATGGCTTGACCAAATGGGCAGGGGCCTAGTAGGAGACAGATTGGCAGATTGGCCACAAGGAGGTCTGGAGTAGAGACACGTGCATGGACTACAGGAGTGTTGAAGGTCTTTGTATCACATGTTAACACCCACAAGAGAGGCACTAAACATACAGGTAGACAAAATGACTAACCAGTTGACAGCAGTCCCTGTCATCATCCACTCCAGGGCCGGCGCTGAATAGAATAGCCATGGTGGCAGGTATGGAAGCTATGCATGGGCCCACCAGTATTGGCTCCCGCTTACCAAAGCTTTTCTAGCCACTGCTACTGCCAAATGTCTAACATTCTAGCAGCAGAGAGTGATACTGGGGTCCCAGTAGAGCCTATACCTCAAGGAGACCAACCGGACACTCTGGCAAATTCACTACACTGGATACCTTCCACCCTGGAAGATGCAGCAATTAATTTTAACCTGAATGGGCACATATCCATATCCTGGGCATGGGTTCACATTTCCTGCCCTTAGCACTTTGGTGAGCACCACTATTCAAGGGCTTCTATCGTGTTAAATCCACCTTCATGGGATCCGTATAATATCACATCAGGGCAAGGAGCCCACTTTTCAGCAAAGGAGTTGTTAGAATGGGCGCATGCCCGTGGACTCCACTGAACGGTTCTAGCACATGCTATGACACCCTGGGGCTTCAAGCCACATAAAGCAATGGTATAGACAGAACTGTTGGGGCTTAGCCAATACACCAGCTCAAAAGTGATGCCTTGTCAGGATGGAGCACCATTCTCCAGGAGGCAGAATACATCTTAAAGCAAAGACCTTTATATGGCACTGTGTTCACACGGGTAAAATACATGAGTCCGGGAACCAAGGAGTGGAAATAGGAGTGTCTCTGCCAGCCATCACTCCCAATGACCTACTTGGAGAATCCCCCAAACACTGAGCTCTGTGGGTTTTGAGGTACTCATTTTTTAAGGGAGAATGCTTCTGACAGGTGACACAGCAACAGCCCATTGAATCATAACTGTGGCTGATCCATGGACACAGCTTGCACCAAGGGGACCACAGGCAAGAAAGAGGAGTCGCCATCTTGGAAGGGATAACTGAACCTGATTATCAAGGTCACCAGGAAGAGGGAAGGCTACTCTAACATGCAAAGAAGGGAAGAATACATGTATAACCTCAGAGATTTACTTAGGCGCCTCTCAGCACTTCCTTCTCCAATTTTTAAAGAAAATAGACTGTAGCCTGTGAAGGGCATAATGACCAGGAAGTTCAGACCCCTCAGGGATGAGCAACTTGTCTTAACACCAGGAAAGCCACTGAGATCAGAAGAGGTGCCTGTTGAGAGTGATGGAAATCTTCAATGGATAATAGAGGAGAGAGAAGATAAGTGTTAGTGTCACCCTTAAGCCAGCTCTAGCATCAGGATCTATAATTTGTCCCACTACTCTTCCTTTTACAAGTTCCCACTAGGAACAGAGGCTCACTAGTACCTTGAAGGAAAGTTTCCCAGAGCCTATAAGAGGATACAAGCACCACAAGGCGTGGAC
>407488_chr10_31884575_31885873	ERV3-16A3_I-int	LTR/ERVL	585	1938	(3288)	+
GACTGTCTCTGCACTTTTTGGGTTTGCAGAAGTGGTTCACTCCACCACGTTAGAAGAAGCCTCAAACAGTGAAAATGCCCTACAGATCAATGCTTGCTCTCTTAGGATCTTCTCCCTCCATTTTTTTCCTGGCCGCCAGGTCAATAACTAGAATTCAGTCCATGACTAGAATTCAGTCCATGATCGCCCATGTGGCAAATGCTTGGCCTACTAAAGGAGGAGAATTATGTACCAAAGGAGCTGCAGGATTCAACTGATATGTGCTAGCAGGAACTGGAGAAGTATGCCTGGGGTGCATCTTAAGGTGCTGATCAAGGGGGAAAGAATCTGAAAATAGACAAGTTTGTTGATACGGGAGTACTCTTCTGTGACATGGATTTAACATCACGGCAAGGGCCTAGGGGAGACCCACAAAAGAGGGAAGTCCCAATATGCTACTGAGATGGCTCTTAGAAGCTGAGAGAAAACAATGCCAGAATCATCATGCCTGATTATGGAAGAAGGGATCAAAGGCCACAGAAGTGAATGTGCTGGAACAAATTTGCTGAGTAAGACTAGAAAACTCAAGACCTGACTTTATTTTTCTGAAGAGAACCTAGAGGACAAATATCTGTGAAGGTGCTCAGGAGAGTGCTGGTAAGAGGAGCACGAACAAAAAATTTTAGTAAGTAGTGACTTTCTCTGAAGGCTGGGGCTGATGGTAGGGGATGTGGTTACAGACTAGGCTTTTTTAGTAGTAATGAGCACAATACTGCATCCTGGGATAACAGTGGGGGATGGCAGCACTTAATTGTCAAAAATGATATAGGCACAATTATTGTAATAGGGAACAAATTTAGGATGGCAGCCAGGGGTCTTGACCTACAGTGAGCCATGGGGATGATTAATAGGACATGGAGTTCCAGAGGCAAGAGAGATGGGCATCCAATAAAGGTACTGCCTAATATATATAAACAAAAGAGATCAAGAATAGGTTAGCAGAAAACTATCAGTAGCCCCAATGGATAATAAGAATTTCTTGTCCAGTATCCAGACCTAAGCCAGTTCTCAGACCCATATCCATCAACTAAAGAAAAGGGTGAGTCAGTAGTGATGCCTCAGTCCTTCTCCAAAGGGACCTATGGCCATTTGCCCAGGTAACCATACAGTGTGGACAGGAGAATACCCAGATATTTTTAGGGCTGTTAGATACAGAGCATGAATTAATGCACACACCCCGGGATCCTGTTACAGTAGTGTTATGTAAAGATCTAGTAATAAAGGGACTCTTGGCCCTTATCCAACTCAAAGTGGGTCCAC
>408149_chr10_32294280_32294719	ERV3-16A3_I-int	LTR/ERVL	3759	4258	(968)	+
CAAAGGATGTGAGGATCTTGTGTGACATGTTAATGCCTACCAGACAGTATCTACTAGGGAAGAGGAATTTAACCAATGGTTGACATCAGCCAGTCTGTCATCCGCCAGTCTGTCATCCATCGCTGCAGTGCTGGTATCGTGAGCACAGGAATGGTGTGGCCAGTGGGAGATGAAAGCTATGCACGTCCAGTAGCAACGGCTCCCACTTACAAAGGCTGATCCAATTACGTCTGCTGCCTAACGTCCTACCAGCAATATTGAGTTCAACTGTCCCTTGAAGAAACCAACTAGCAACTTGGTGGTAAGTTGAGTACATAGAGTCTCCTATCCCAGGAGGGCCTGCAATTTGTTCTAACAGAAAAATGTGAGTTTGCCTTTCTTGACGACAGAGCCTCAAGCAGCCACTGAGAGTTTTGTATGATCCACCAGCATGGGATCCC
>408960_chr10_32726640_32727046	ERV3-16A3_I-int	LTR/ERVL	4489	4916	(310)	C
AATACACGGATCTGGAAACCAAAGGATGAAAGCAGGAAATATTTAGCTAGCATCACTCCCAATAACCACTAAGGAGATTTGTACATCTCTTCCTGCAATCCTGGACCTCAAAAACTTAGACATTTTGGTTCCCAAAAGAGGCATAACAAGCCTCCTACTGAACTACAAGCTACAGCTGCCACATGGGCACTCTGAACTTTTCGTTTCCAGGAACCACAAGGCTGTGAGAAGGAGTCACAGTCTTGGTAGTCTAGATGACACTGACGAGCAGGATGAGGTAGAGATAATGTTAGACAATGGTGGTGGAGAGGAATATGTGTGAAATTCAGGTGATCCACTTGAGTGCCTCTTGGTACTTCCTTGCCCAATGTGACTGTGAATAAGCAAGTACAGCAAACCTGGCCTGA
>408960_chr10_32727049_32727983	ERV3-16A3_I-int	LTR/ERVL	3181	4138	(1088)	C
TTATGAACTTGGTTCTGTCAGATCTATCAAGTTATAAAGATGAGTGAACGAAGCATCAGTTCATCATAAGATGTAAAAAGTGCATCTGGGATTAAACCTGAACAGGAGTAGAAGGTAGGCATAATCTACATGAGGAGGTAGCCTGTACCTCCATGTCACCCACCACAGTTGCGCCAGGGCCCCTCCCCTCAGCTCACATCTATGGCTTTATGGGAGTCCTGTACTACTAGTTGAAGAAAGGGGAAAATTAAGAGGTTAGTTTCCAGATAGGCTGTCTAGGTATAACAGCGCAAGGCAAAAATAGATGGTGGCTGCATTATAGACACAATGGGGGACAGTCTTGAACAAGTGTTGAGGGAAATTGTTCCTGAGAAGCTGTGAGCAATGTCTCTGCTCACTCACTTTGTGTGAAAGAAGTGGCTCAAGGTGAGACATATATGGACTATATATGGACTCATGGGTGGTGGCAAGTGGCTTGTCCTGCTAATCAAGGGCTTAGAAGGAAATGGACTGAAAGGTCAGAGACAAGGAGATCTTAGGTAGAGGCATGTGGTGCCTATGGCTAAACATATGAAATTTTTCATATCATATGTAATTTCCTATCAGATGGCATCCACCACAGAAGAAGCACAGAACAACTTTATGGACAAAATAATTCAGCCTGCTAATGTTAGCCAACCTTTGTCTTCAGCCACCCCAGACCACATAGCCACATGAAAGAAGTGGTCATAGTAACAGAGATAGAGGCTACACCTGAGACCAAAAGCATGGACTCCCTCTCACCAAGGTCAGTCTAGCTACTGTTGCCTCTGAATGTCCTCCATGGCAGCAGCAGAAACCAGTATTCTTGTATGACACTATTCCTTCAAGAGACCACTTGTCCATTTGATGGCAGGTTGATTATGTTGAGTCCCTTCCATCCTGGAAGAGCCAGT
>408962_chr10_32728305_32728459	ERV3-16A3_I-int	LTR/ERVL	2621	2766	(2460)	+
GACAAATACATTCTAAAGGGTGGCAAATAAACTCTTCTAAGATTCTGGGACTCACCTCTTCAGTAAATACTTCAGAGATCTGACGATCAAAGGCATGTAGAGACATCCTCTTTAAAAAATGTCTTTTTTGGTTGTTGTTGCATCTTCTCCTGCTA
>408962_chr10_32728677_32728954	ERV3-16A3_I-int	LTR/ERVL	2767	3051	(2175)	+
TCCTACTACAAAGAAGGAAGTATAATGTCATGGGTCTCTTTGGGTTGTGGAAGCAATACATTCTGTATCTCCAAATGCTAATCCAGCAGATAAAATGTGACATGGAATGCTGCCAGGTTTGAATGGGGCTTAGGACAGAAAATGTAGCAGGTCCAGGTTGTGATGTAAGTAAGCTGTACTGCTGCTTTGAGCAAAACAAGCTGCCATTCTCTGTGATTTTGTGTCAGTGAAGGAAAAGGATGCAGTGTGGAGATTATGGCAAGCCCAACTAGGAAAAT
>410407_chr10_33869517_33870246	ERV3-16A3_I-int	LTR/ERVL	3437	4204	(1022)	C
AGAGAAAGTTTCAAAGTTGGTCTATAGATGACTTGGTTCAGTATGTGGGGGCAAGCCAAAAATGAACAGGAGTTGCATTATAGCCACATTCATGGGTGATTGGATGGTGGAAAAAAAATGTTCTCCCAATGGGCAAACCTTTCAGCAGCACACCTGAAATTGCCAGAAGTGAGAATACATTCAGATCTCTGGATGGTGGCATAGAAGGAAGTGCGCTAAATGATTGGGACAAGGGGTTCTGGAGGAGGGACATGTGCATAAGAAAATGGGAGTTGGCACAAAGCATGAAGATGTTGGTATCGTGTATGAATGCCCAGAAAGCATCCACCCACCATGGAAATGGCACTGAGTAACCACGTAGATAAAACGACTTGACTGGTTGACATTTGTCAGCTTTATCACCAGCCACCCAGAGCTGCCATGATAGGCCCATGAGCATCATGGCCTTGGTGGCAAAGACAGAGGTTACCAATGAGCCCAGCAGCATGTGCTTCACTCACCAAGGTCTGTTTCACTACTGCTGTTTTGGAGGGAATGCCCAGCTTGTCAGCAACAGACACCAGCACTGAGCCCTTACCATGGCACGGTTCCCCAGGGGACCAACAGATGCTTTAGCAGTGAGTTGACTCTATTGGCTCTTCCCGTCTTGGAGGGGCTGGAGGTTTGTCCTCATAGGGATGGGCACCTCCTCTGGGTATGCGATCACCTCTCCCACTTGCAGAGCCTCAGC
>410407_chr10_33870857_33871867	ERV3-16A3_I-int	LTR/ERVL	2423	3377	(1849)	C
CAAGAAGAGGAAGAAGAGAAGAGAAGAAGAGAAAAAGAATGAGAAACACTTCATGTTGATGTGAAAAGGACAATGTTCACTTATAGTTTTTCCCGAGGGCTATATTAGTCCTCCTGCTCTGTCATAACACAGTGTGAAGAGGTATGGACCATTCCCCAGTCACACCAACCATCTTATCAACATCATGCTGCTTGGACAGGATGAGCAAGAAACAGCAGTGCCCTGGAGGCCTTGGAAAGTCACCTGTGCTCTAGAGGGTGGGAGAGAACCCTACGAAGATCACTGGACAATTCAGTGAAGGTTTTAGGGGGTCCTCTGATCAGGGTCATGCTGGGATATACTTTAAAAAAAATGCACATTTCGACATCTTGAATTCTTCACGCAGGAAAAGAAGTGTGGTACCTAGTGAGCCACTTTAGAATCTGGTGGCCACATATTCCAACCTGGGAAAACTGATCCAGCCCATGTACCAGGTAACAAAAAAGGCTGCCAGTTTGCACAGCACTCAGAGTGGGAAAGAGCACTGCTTCAGGTCCGGGCCATGAAGCAATCAGCCCTGCTGTTGGGATCATCTGATCAGGCAGATCCTATGGTTTGGGAAGTGACAGTGGGGAAGGCATGATGCAGTATGAAACTTATGACAAGCTCCAGTAGAAGATTCACAACACAGGCCCCTGTGATTCTGAAGTGAAGCCAGGTCATCCTCAGCAGAGAGTGACATGCCTTGGGAATCAGTCCCTGTGCATCACTGGGCCCTGATAGCATTGGAACACTTAGCTATGGGACAGCGGGTGACCATGTGTTTAGAACTTCCATTTATGAACTGCGTTCTGTTAAACCTTCCAAGTCCTAAAGCCAATGAGCTCAGAAAGTCCACTCTAAGATGAAAATGGAGCATCTGGGATCAAATTAGAGCAAGGCCAGCAGGCACATGTCAGTTGCACGAGCAGGTAGCCCAAACCCCCATGTCACTCACTGCAGTTGCACTAGTGCACTTACTCCCTATGACCA
>410407_chr10_33872174_33872983	ERV3-16A3_I-int	LTR/ERVL	1581	2422	(2804)	C
AGTCTGAAAGCAGTTGCCCCAGTAACAAGTTACCATTTGGTGGTTGGTCCCCATGCCGGAGCCAATTTTCAGACCTGGAGCCCTTTGACTAAGAGGTAGCCAGGTCCTACAGGATCCTGTAACATCATGACAAGTAGATCCTGTGACACTTCTCTAGTTCTTCTGCAAAGTGACCTATAGCCATTTATTTAGGTGACCATACCCTGTGGAAAGGGAGGAAAAAGCAGATACTTCAAGAACTAATTGGCTACAGAGTCTGAGTCGACATTGGTACTCAGAGACCCAAGATATCATTGTGGCTCTTGGTCAGCATGGGGCCCGCAGGAACTAGGTAGTAATAACCACGGTCCTGGCTAAAGTTCAGCTCACAGTGGGCCCCTAGGTCCACGGACTTGCCTGTTGCCATTTTCCAATTCCTAAGCATATAAGTGGAATCGATGCCTTTGACTATTGGAGTAATCCCACATTGTGTCCCTGGTCTGTAGAGTAAGATTTTTTTATAATTAAGAAGGCCAAATGGAATTCACTGATACTCTGAGCAGATGACAGAGATTAGTGACCTGAAAGATGTAGGAGCATTGGTTTCTGTCATTTCTCAGTTTAATTTGCCAGGCTGGTCCCTGGAGAAACCATATTGGTCCTGGGGAATGACTTAAGAGCACCACAGGCTTAACCAAGCTATAGCCATCCTGGAAGTTGCTTGCCAATTCTGGTGTTACTGAAAAAGCAGATTAATCTCAGCTACATGGGATAAAGTCATCAGCTGGCAAAGTGTATTCTTCTTCACTTCAATTAGGAAAAAGTATCAGA
>410407_chr10_33873148_33873433	ERV3-16A3_I-int	LTR/ERVL	844	1135	(4091)	C
AACTATCCGATATGTACTGGCAGTACCATGGAAATACTCCTGGGGTTAGACTTGAGGGTTTTTGGTTGAGGAAGCTAGAATGTTAAGCTGGATAACCAAGAATTCATTGATTTGGGAGCATTTTCTCAGGATATAGTTTTTATCACCCTAGCAAAGCCCCAGGGGATAGGACAAACTAATTTGATGGGAGTGGCTCCTACAAGCCAGGAAAAAATGATGGGCAAGCCTCAGCAAAGGAGAGATGTCTAAGCTTCCTTCATAGACAGCAAGGGAAAGAATGAAGAGC
>410407_chr10_33874247_33874764	ERV3-16A3_I-int	LTR/ERVL	246	826	(4400)	C
GCACAATTGGCTGGCTAAGGCTAAGTGCATTGACTGCATGTTAGTGGGGAATGAGAGACTGAGAGCCATTATTATGCACTTAATAGCTAAGTGTGGGAAACATAGAGACTGCAGTGGTAATGGTGGTTGCATATAAAGAACTCTTTACCACCTATAGCTGAAGGGCAGGCACAATAAAAGGCAAGCTCAAGACCTAATTATGAGGATCTCAGAGCACCAGAGATATTAAACACTCCTTTAAGCAGGAAATCTGGAGAGATGTCCTTAGTGATGCTGAATCTACAACATTCCCACCCCCATCCTCTGGGCATGGATGGGTGGCCCATCTTTCCCTAGTAAGAGCTAGCACTTTGACCATACTGAAAGATGCTGCAGAATCTTCCTCACCAAAAGACACAGACACAGCCCTTGAGACCTGTCTCTATCTCCATTCCTGCTCCCAGACTGATAGAGTGAAATTCTAAGATAACACATATATAGTCAGCGTGTGCCCTGTAAGGCAAGAAAGAGATCTACAC
>410407_chr10_33875088_33875326	ERV3-16A3_I-int	LTR/ERVL	5	245	(4981)	C
AGTGGTACCAAGAGTGGTTTGAGAAAACAGACAGCAAGGTGGAGTTGTAAAATTAACTCACCTACTTGGCAGGTCAGAAGCACGTGTATGGTCCTGGTAACAAGATGCAGTCCAACTGCTAATATTTCACTGGTAGGGGGGCCTTGAAAATGTTCCTGTCAGGGCAAATGCTGCGATGGGTGTGATGATATCTGCATTTGGAAATATGAGGGAAACTTCTTATAAGTATAGTGCAATTG
>413044_chr10_35512036_35512200	ERV3-16A3_I-int	LTR/ERVL	4169	4334	(1380)	+
TCTACTCTCCAAGCTAATCTAGCAATGTATGCAACTGAATATCCAATCTGCCAACCACAGAGACCAGTACTGTGTCCCTTCACTGGCACTATCCTCGGAGGAGAAGAACCAGCCACTAGGTGGCAAGTCAGTGACAGGGACCCTCTTCCACCTTGGAAGGGACAG
>413044_chr10_35512318_35512762	ERV3-16A3_I-int	LTR/ERVL	4373	4857	(369)	+
AGCCACAGAACAGTGGACCTGATAGAGGCATGGCTGAAGTGCCCACTCCAGGGCAGGACTTTCAGGGCATAAGGTGCCATCCTCCAGGACACAGGCTGCACTTTAAAGACCTTTACACAGTGCTCAGTGGGAAGAATGCATGGGCCTGGGGACCAGAGGCCCTGCCTGTCTCATCCCCAGGGACCAGTTGGGAAAGGAATCGGCATTTCCCATTCTCTGTAAGTTTGGGTTCTGCAGGTCTAAAGGGCCTGGTCCCAGGAAGACACTTCTGCCAGGGGAGGTGCCACCAGGGCACTCAATCTCCTTGTGCCAAGGGACCTTGCAGCAGGAAGAGGAGTCACCCTCCTGGTGGCACTGACTGGCCACCATTACCAGGAGGAGGAAAGGCTTCTGCTCCAGACTGGAAGTATATGTTTGGCACCCAGGCGATCCATGTGGGCACCTC
>413044_chr10_35512783_35512928	ERV3-16A3_I-int	LTR/ERVL	4990	5135	(91)	+
AGAACAGCAGATGTGCTGGCTGAGGGATGGATGAATGGGGAACAGATGTAGAGGAAAGAGACGATGAGTGTGGACTGCAGCCTGAGGCCAGCTGTGGTGGGAAGGGCTGTGGTTTGTTCTATTAACCTTCCTCTTCTAAATTCTCC
>413157_chr10_35562452_35562953	ERV3-16A3_I-int	LTR/ERVL	2793	3459	(2298)	C
CATGGCAAGTCCTTCCAGGTTCTGGAGGTAGCAAATTCCACACTTGGGAATGCTGCTCCAGCCCACTGACTGGGTGATGTGGAAGGTTGCCAGATGGGACCCAGAGCAGGAAGGGCCCTGCCACAGGTCCTGGCTTCTGTGCAAGCAGTCATATTGCAGACCTTATATATACTAGAGGGACCTGTGGTGGGAAAAGATGCTGTAGGGAGTTTGTGGTAAGCCCAGCAGGAGACTCACAATGTAGCCTCCTCTGGTTTGGGAACAAGGCTATGCAGCATTTCACATAAAGCAGCTTCCATCGCACAAGTGGTTCGCGAGAGTTGATGTTGTCTGACCACAGGACATCAAGTAACCCTGTGGGCAGAGACGCTTATCATGACCTGCATTGGCCAAATCCACCAGGTCACAGTTTGGGACTCTATCCTCCCCAAGAGCGCTCCAGCAAGCCCATCCTAGATTGGAACCCATGCCAGGCCAGAGAGTACAAGTAAACTGCATGAGC
>413157_chr10_35563326_35563984	ERV3-16A3_I-int	LTR/ERVL	2114	2792	(2434)	C
GGAATGACGGTGAATCAAAAACAATACCTAGAACGCAATGCCACCCTCAGATCCTTAAAGAATGAATGGCTAGTGGTCTCTGTCATATCCCCATTTCTTCCACCAGTCTGGCCCCTGCAGAAGCCAGGGGGATCACAGCAGGTGATGGGAGACTGCAGTAGTCTTAACTAAGGGGCAGCCCCAGCAGCAGCTGCTGTGCCCGTGTGGCAGCTTTACTACAGCGCATTAGCACTGCTGCATATGACCATCCAGCTGGCAAATGTTTTCTTTCCCATCCCTCCCAAAAAAAAAAGGATGAGAAGCAGTTTCCATTCACATGGGACACGAAACAGTATACATTTCAGTCTTCCCTCGGGACTTCGTTAGCTCCCTGCCTTCTGTCACATTACACTTGAAAGGGACCCGGGCCATCTGGACATTCCACAGAATAAGACATTGGTCCTCTATGTTGATGACCTAGTGCTAATTGGACCTGCGGAGGAAGAGATGGCAAGTTCATTGGAGGCCTTGATAAAACATATGCCATTTGCAGGGTGAGCAGTGAGCTCTGTGCAGGTTTAGGAGCCTGTGACATCAGGGTAATGCTTAGGGGTCCAGAGGGCTGAAGTATGCAGGGATATTCCCTCCCCACCCCCACTAAGAAGATGCATAGCACATGG
>413157_chr10_35564294_35564409	ERV3-16A3_I-int	LTR/ERVL	2001	2113	(3113)	C
GACTGGACACACTCTTTAGCTGGCAAAATCCCCACCTGCAAAGTGAGAATTATTGCAGTGGGAAGGCCAAGTGGAAACCTCTGAACTCCTTTCTCTCACAGGAACAACAGTGAATC
>413157_chr10_35564703_35565305	ERV3-16A3_I-int	LTR/ERVL	1349	2000	(3226)	C
CCAAGAACTGGGTTCTCTGACATAGCAATGAGGATTCTAACCTTCCAAAATGATGGAGGCCGAGTAGCAGCCATTAGAATCAAGGCAGGTACAATTATCCAATGAACACAAGGTTGGAAAATGGCAGCGAGGAGGAGTTCCTCGCACAGAGAGCAAAGAATAGGGCTTACAGGACATAATTCTTAAAAGTCAAAGATGGTTAGGAGGCTAAAGGTAGCCACTGCAGTAAGTCACGATCCCTTGTTTGTTTCTGGACCCGAGCCTATTTTCAGGTCCAGAACTTACTGAATGAGAAGTCTGTGGCTGCAGAAACATGACAAATGTATTTAGCAGTGATTCCCCAGTCCTTCTGCAAAGAACTATGGCTGCTTACATGGGTAACCATGCCTAGGTGAAAGGGGAATACCTAAACTTTTTGAGGATTATTGGATAGAGTCTGGATTGACAGTGAAACCTGGGATTTGAAGCATCACCATGCCTTCCCTGCTAAACCGGCGGTGGCTGGGGCCGTGTGGTCCATGGGTCCCGACCTAGGTCCAGTTTGCAGACCTGCCCAGTGGTCATTCCTCTGGTCATGGATGTACAATAAGACTGGACACACTC
>413157_chr10_35565613_35565823	ERV3-16A3_I-int	LTR/ERVL	1155	1361	(3635)	C
CTGAAGGTGATGGGCCACACTCAAGAAAGGGCCTGTCACACAAAGGCAGAACACCCACAAGCTGACTGTGTGCCACAGGAGAGCCTGGAAGGCCAAAGTGATGAAGAAAGGACTAGTGAGAGGGGCCCCAAAATTGTGGAGAGTTCCATAGTGACTGTTCCCTGCAGGCCAGGGCTGATGAAAGGGGATACTGTTCACAACTGGGCTCCCT
>413157_chr10_35565834_35566487	ERV3-16A3_I-int	LTR/ERVL	372	1040	(3956)	C
AAGGCCTCCTAGGCAGAGTTTAAGGAAGTCTTAACCTGTAGCTGGAGAGTAGGCAGAGAGGAGGACCTGGCCCAGAGCTGAATCTTCACAATAGCAGAGGCTCGGAGAAGGTTGAATTCTCGGCCTCAGCAGGTCTCTGGGCAGGATCAGGGCCTAATAGGAAAGGAGTGTGACCCTGAGACTTGAGATGGGAATACTGGATGGATACAATTAAGAAGCTTGAATCTACTGGGCTTGCAAAAGTGGGCTGTTTCTTCTTGTTAAGAAAATAGTATTCTCTACTTGCTTAAAGATGTTGCAGAAGCCTTAAATGAGGTAGATGTTATGCAAGATGAAGGTTGCAACCCTCAGGATCACCCTCTCTTCCTCTCCTGGCAACAAGACCAGTAACAGGTCAAGTAAGTCCCAGCAAAGCCCAACCGAGGCTGCCCTGGGCCTGACAAGGGAAGAAAGAGAGCACACACCAAAGGAGCTGCAGAATCTGGCTGAGTCCTGCTGTCAGGAGCTAGAATATGCATGAGATGGAATCCCAAGGTGCTGGATCCAGAGCAGCTGAACATAAAGCTGGATAAGTGAGCATTTATCAGTCTGGGAGCACTCCATTGTTATAAGCATTTAACACCCTGGCAGGTGTTAAGACACCACAAAGATGGC
>413162_chr10_35567159_35567270	ERV3-16A3_I-int	LTR/ERVL	738	853	(4373)	+
CTGATTACAGACCAGTAATAGGTCATGTCCCAGCAAAGTCCAACTGAGGATGCCGTGGGCCTGACAAGGGAGAGGAGAGAGCACACGCCGAAGGAGCTGGAGAATACGCCAG
>415304_chr10_37018081_37019012	ERV3-16A3_I-int	LTR/ERVL	3809	4817	(409)	C
GCACTCACCACAGAAGAGGCACTCAATAACCAATTAGACAAAATGACTTGACAAGCTGCCAGCCTTGGAGATTGGCTTTCCCACAGTAAGCACAACAGTCACACATATGGAGTCACACATATGGAGTCACACATATGACCACATTGGCAGAGATGGACGATACATATGGGCCCCATAGCCTGGACTCCTATGTATCAAGGTTGATCTAACTACTGCTGCCTCTGACTGTCCTACTTTTCAGCAAGGTAAATCAATATTGAGACTCTGACATGACAAGTCTTTTGATTTTGAATGACCACCTGTTCATCCTCAGAGGGTTTGGCACTTCTGTTCACAGAGCCTGAGCCAGGACCACTTTTCTGAGGCTTCCGGGATTCCTGATCCACAGGCATAAAATCCCACATGATATAGCATCTGACCAGGGTTCCCTGTTCACAGTTAAGGATGTGCAGAAGTGGGTCCATGACCATGTAATCTACTATTTGTATTACATACACACTTCAAGAAGCAGCTGGACTCATGGAGCCCTGTAGAAACATTCTAAAGATGAAACTGAAGCACCATGCCAAAGGAGATATTCTGAATGCAGGGGGCACCATCTTTTATACATATTCCATCACAGATCTTTATATGGTATTCTTCCTTCATAGGAAGAATCTATAGGTTCAGAAAAGAAGAGGTAGAAACAGGAATGTCCCCAATTACAAGTGTTCCCAATAATCTTCTAAGGTTCTCCCATGCTTCTCATCAGTGCAGCTCTGGGATCTGGAAGGCAGGCAAGTCTTGCTCTCTAAAGAAGGTTATCTGTTGCATGCTTTAGATTCCTTAGGTCCAGCAACCAAAAGACAAGAAATACATCACCATCCAGCAGGATGAATACACCCTGATTAGCAGGAGGAGGTAGGGCTGCTTTTCCACAAAAGAAGCAGAGA
>415304_chr10_37019304_37019624	ERV3-16A3_I-int	LTR/ERVL	3463	3808	(1418)	C
GTGTAGTTGCATTACAGCCCAATGCAAGAGTGACTCTGGAAGACAGAAGGAAGTGAAAATCTTCCCAATTAGCAGCACTGGGAGCAGTAGCCCCAGCCATCTACTTTACATAGAAGGAAACGTGGCCTGAGGCAGGAATATAAACAGATTTCTTTGCCCTGGTCAGTGGGTGAATCATCTGGTTAGAGGCTTAGATAGAAAAGAACTGAAATATCTGAGACAAGGAAGCCGGGTTAGAAGCATCTGAGTGGACATGCAGGAGCAGGCATGGAGGGTAAAGAATCTTGTATCACTCATTAACACTCACAAGAAAGCACTCGG
>415304_chr10_37019931_37020483	ERV3-16A3_I-int	LTR/ERVL	2876	3462	(1764)	C
AAGGCTGCAGGATTTGAAGAGTCCAGAGCAGGACAGGGCTCTACAGCAGGTCCAGGCTGCAGTGCGAGCAGCCTGCTGCTTGGGCCATGTGATCTGGCAGGACCTGTATTCTTGAAGGTGTCAGTGGTGGGAGCAGTGTGGCCCACATGGCAATTCTCAGTGAAAGGATTACAACACCAGCTCCTGGGATTCTGAAACAAAGCCACGCCCTCCATAGCAGAGAATTATGTGTTGGACCTGGGAGAGATGCTGTGCTCGATCATGCATCTGGCACTGTCTCTTGCAGGCTGAGTTCTATTGGAAACACCAAGTCATGACACGAGAAGGGGCAAGAAGTAGTTCATCGTGAGGTGGAAATCAGAAATATGAGACAAAGGCCAAGCAAGACAACAGCAAGTGAATAAATTGAATAGCAGGTAACCCAAATCCTTGTGTCACCTACCATGTTTGCACCAGCAACCTTCCTTCAGCTCACACCTGTGTCTGCATTTGTGTCCCTGTGGCCATCCAAAGGAGGGAGAAAGAGGAAATCTCTATTTAAAAGTGTAGTTAC
>416364_chr10_37738230_37738921	ERV3-16A3_I-int	LTR/ERVL	4156	4817	(409)	+
ATATATATTATAGATAAGAGTTTGACTTTTTTGCCCACTGTGCCTCAGACAGTAAATCTCTCCAAGGGCTCACTCAGTGTCTGACTTATTGTCATGGGATCTTGAATAAAATAGCATCATCTTGGACCAAGAGACCAACTTTATCACAAAGGAGATGACTCCAGGATCCACGAGTCCTACTATGCTGAATCTGCCAGAAGTTGCCTACCTGAATGCTTGAATGGTAACTTAAATGGGCAGCTAAGGGGCCAGCTTAGAGACGAAACCCTGGGAGTTTGAGGTACTCTTTTTCAAAATGCCATATTTTGAAATTGCTATTTGCTATTATATGATGCTGTGTCCTTGAGAAAGAGAATACATGGATCTGGCAACCAGGAGTGTGTGTAGGTAGAACTGGCTTCTCTCATCATATACCCCAGGGATCCAATGGGAAATGTTTTCTTCCTGTCCTTTTAACTTCAGGTTTTTTTTTTCGGGGGGTGGGGGTAGCGGTAGGGGGTTAGTGAGGATCTTCTAGCAGAGAATACCTTACAAGGATACCACTAAATCTAAAGCTCCAACTACCTCCTGGTCACTTCGGGCTCCTCCTGACACTAGTCCAGCAGGCAAAAAGGTTACTGAACTGGCAGGGGTAATTGCCACAGATTGTCATGAGGAGTTATGGCAGCTACTACATAATGGGGTAGGAAAGG
>416364_chr10_37739274_37739576	ERV3-16A3_I-int	LTR/ERVL	4818	5120	(106)	+
TGGAAGTGTGTGTCTGGAAACCAGGTGATTCATTGGGAACATACTGGTGCTTCCATACCACTGATTACTGAAAACAGGCAATGGCAACAACCACAGTCTAATAAGGGCATGGTACCCAGGACTCAGATCTCTTTAGAAACGAAGGTCTGGGTTACCCACCATGCAAGCAAACTAGAACAATAGAAATGCTGACCAAGGGTGACAGGAATCTACAATAGGTGGTGCAGGAGGAGAAGATGAGTGTCCATTAGGTTTGAGACCAACTGCAGCAATTAAGTTGTAGCTTGTCCCACTAATACTCCC
>417092_chr10_38219066_38219993	ERV3-16A3_I-int	LTR/ERVL	3469	4324	(902)	C
CCATGTTACCTACTACTGCTGCCTCACCCCTATCTCACACTCACACATGTGGCCTGTAGGGGTTTCCTGTGACAGCTGATGGAGAAGGGACTCAGGCCTAATTTATGGATGGATGAGTTCAATGGAATAGTGAGGGTTAGATAATGAACTGTTGCTGTCCTACAATCCTCTGAGGGCTGAACCTGACAGTGGTGAGGAGATGTCCTCTCAGTGTGCATATCTTTCAACAGTAAACCTTGTTATCAACACTAGGTGTAGGAAAAATTGGTGGAAGTATGAATACACATGAATTGTTTGCTGACTCGGAGTGAAGGAAAAGTAAGTTTGGAAAATTGGAAACAGGATAGCCTGGGTGACTCATAGGAGTGGACACAGGTATATGGTTCTTTGTATCTTATGTCTATTGCCACGAGAAGGCACTCACCAGAGAGGAGACACCAAACAACTAGGTCAACAGAATGGCTCACCCAGTAGGCATCAGCCAGCTGTGTCATCAGCCACCCCAGCATTTGCACAATGAGCCTGTTACATGAATAGTAATGGTGGGAGAAATGAAGGCTGGGCATGGACCTGACAACTTGCACTCTCTCTCACCAAGGCTGATCTAGCCATGGCTGCTTCCATATATCTGACCTAGCTAGTAGCAGAAACCAAGCTCTCAGTATAGTACCATACCGCAGAGAGTCACTAGCTAGACAGTGGGTAGCAAGCTGATTACATCAGACCCCTTCCACCCTACAGTAATTCATTGTCCTTGACTGACAAGTATTTGAGGTATCAGCTTCCTTTTCTACTTGCAGCTTATTTACCGGTACACCTATTGAAGGGCTCACAAAGTACCTCATAGACTGACCTGGGATCCCATGTATATTTTCTTAACCATTGGGCCCATTTCAAAGCAAAGGAGGGACAACATTGAGTCCATGGC
>417092_chr10_38222375_38222703	ERV3-16A3_I-int	LTR/ERVL	2928	3354	(2313)	C
CAGGCTGTGCTGTAAGCCACTTTACCGCTCAGGCCATAGATCCAGTGGTTTTGTTAGGTAAGAATGCTGTCTGGAATCTTTGGAAACCACAATAGGGACAGTCACAGTGCAAACTCCTAGGTTTCTATGGCTGGTTCTTTCCTCAAATGGAAAAATCTCCATTTGAAGAGCAGCTCTCGGAGTACTACTGGTACTCTTAGTGTTTGACCAAGACAAGAAGTGACGCTGCAATGACATGCCATCATGCACTGGATATTGTCAGAGGCACCCAGCCTTATGATAGAGCTCATAGATGAAGCAGTAATTTATTGTATGATGGAAATGGTACA
>417092_chr10_38222741_38223163	ERV3-16A3_I-int	LTR/ERVL	2539	2971	(2696)	C
AGCAATATATACTTATCGTCTTGTCCCATGACTATGTTAACTCTCCTTTTCTCCATCACAAATTATCCCTCAAGGACCTTATCATGCAATTTTTCAGAGCATCAGGATCCAAGTACTAATGACATTACATCAATCTGACCTGAGATACAACAAGTGGCAAGTACTCTAGATGCTGCAGACAGAAACAGGAGCAGCAGAGGGTGGGGAATAGATGCTAAATATAGTCTGGGGCTTAGCACATCAGTGAAGCTTTCAGAGATACAGGGTTCTAGGACCTGCTAAGACATCCATCCAAGGCAAAGGACAAGTCACTGCACCTGCACTGTCTACTACTAAGAAAGAGGCAGGGCGATTGACAGGCCGCTTTGGACTTTGGAAACAGTGTGTGCCACTCTTGGCAATACTGTCTCAGCCCATTTACTG
>417979_chr10_38919931_38920037	ERV3-16A3_I-int	LTR/ERVL	2573	2683	(2971)	+
CCAGAAGCAATTCACATTCTTGGGAAGGACAACAGCATGCATTTAGAGACTTATCCAAGATGTATATTAGTTCTTTGACTCTCTGTCCTAATGTAGTCCAGAGACCT
>417979_chr10_38920228_38920711	ERV3-16A3_I-int	LTR/ERVL	2830	3403	(2264)	+
CTATACTAAGGAATACTGTTCTGACACATTTGCTGAGTGACACAGAAGGCTTCCACCTTTGACAAAAGCTTAGGGCAGAAAAGGCCTCTGCAGCAGGTCCAGGATCCAGGGCAAGCAGCCCTACTGTTTGAGCCATACAATCTAGTAGGCTCTATGGTATTAGAAATATATGTAGTTGGAAAAAGCACCATGTAGAGTTTATAGCAAACCCTAATAGACGATTCACACATAGTCTTGTGGGGTTCACTAGCATGGTCATGCTATCTGCCAGTAATTGTATATTGTGTAAATATATAGCATAATTGTGTACTTTAATAGCTCCTAGCATGCTACTGCACCTAGGTAGAGATGGACTATCTGACAACAAATATTAAGTGACCATGTAGCTAAAAGTTCCCACAGTGAGTTTGGTTTTGTTAGATCTACCAGATCATAAGGACAGGCTGGCCCAGCAACAAATCATAATAAAATAGAAGTAGCACAT
>417979_chr10_38921079_38921214	ERV3-16A3_I-int	LTR/ERVL	3404	3538	(2129)	+
CATCAAGGATTGGGCATGAGAAAGACTAGAGGTCACAAGTAAGCAGTATGATCAGGTGATCCAGGTCCCCACATTATCCAGATTGTGACACTAGATTCTCTCCCTCAGCTGGCAACTCTGCCTATGTGGGAGTTCC
>417979_chr10_38924105_38925114	ERV3-16A3_I-int	LTR/ERVL	3553	4594	(632)	+
CAGTTGGCAGAACTTTGCACTATGCACCTTGTCATTCACTTTGCATGGAAAGAGAAGAGACTCATAGTAAGAATGTACTGACTCATGGTCAAATGGCTTGGCTACAGTTCAGGGGGATGGAAGGAGAAAATTTGGAAGACTGGAGAAAAAGACATCTGAGAAAAGGACATATGGGTGGACTTATGGGGATGTACAAAAAGTATGAAGATCTTTGTTTCACATGTTAACACCTACAAGAGGTATCTATCAACAACCAAGGAGAAAAGTGACTCAGCCAGATGATGTTAGCCAACCTCTTCCATTGGCCAGCTCAGTACTGGTGAATAAATATAGTGACAAGGATGGAGGCTATGCAGAGGCCCAAACAGCAGAAGTCTCCACTGACTAAGTCTTATCTAGCTACTGCTGCTTCCGAATGTCAAAGTTGTCATCAAGACAGAGCAACACTGAGGCCTCAAGATAGCATCATCGCTCAAGGACACCAAGTTGCCACCTGGTGGCAAGCTGAATGCACTGGATTCTTTCCATCACAGGAAGGGTAATGATTCTTCTTGGCTGGAACTGATACTTATTCTGAGTATGGATTTATCTTTCCTACTTACATGGCCTCAACCAGCACCACTATCCAAGGGTTGACAGAATGTTTAATCCTCCAATATGGAATCCTACACATCCTTGCATTGTACTTTATAGCACTGTATAAAGGGAATGTACTTTGTAGCACTGTAGTTGCAGTGATGGACACACGAAAATGCAATTCAGTGATCCTACTACAAATCACGAAATCACAACAGCTAGAAGCTGTCAAACTGATGGAGTGATGGAACAGCCTCCAGTAGCCCTTTGAAGCTGCAGGGATGGGATACAAGCATATATCCTAGATCAGTAACCATTATGTGGTCCCATGTTGCTAATAGAAAGAGGACCATGGATTGAAGAAAGAGTAGCACTATTTACCGTCACCGCCAGGGATTCACTTAGGAAATTTCTGCTTCTTATCTCTGCAATTC
>417979_chr10_38925247_38925516	ERV3-16A3_I-int	LTR/ERVL	4967	5226	(0)	+
TCCTATCTCCAGGTAAGTGACCTAGACCAGTGGAGGTGCTAGCTGAGGGTGAGAATGTAAACCTGATAGTACCTGTATCGTAGGAAAGGCAGATGATCACTTTTATCACTGATAAAAGACCAGTTGAAGAGCCAAGGAGCTATTGTTCCCTCCATGAATGTTACTTTCACGTTTCCCCGCAAAAAAAACCAACCAAAATCCTGGAGGAGCTAATCCTAGATGAAGAGAGGTTATATGAAGTCATGGATCCAAATGACACGAGGGATGGAC
>418555_chr10_42780870_42781140	ERV3-16A3_I-int	LTR/ERVL	4967	5226	(0)	C
TCCTATCTCCAGGTAAGTGACCTAGACCAGTGGAGGTGCTAGCTGAGGGTAAGAATGTAAACCTGATAGTACCTGTATCGTAGGAAAGGCAGATGATCACTTTTATCACTGATAAAAGACAAGTTGAAGAGCCAAGGAGCTATTGTTCCCTCCATGAATGTTACTTTCACATTTCCCCAGCAAAAGAAACCAACCAAAATCCTGGAGGAGCTATTCCTAGATGGAGAGAAGTTATATGAAGTCATGGATCCAAATGACACGAGGGATGGAC
>418555_chr10_42781273_42782282	ERV3-16A3_I-int	LTR/ERVL	3553	4594	(632)	C
CAGTTGGCAGAACTTTGCACTACGCACCTTGTCATTCACTTTGCATGGAAAGAGAAGAGACTCATAGTAAGAATGTACTGACTCATGGTCAAATGGCTTGGCTACAGGTCAGGGGGATGGAAGGAGAAAATTTGGATGACTGGAGAAAAAGACATCTGAGAAAAGGGCATATGGGTGGACTTATGGGGATGTACAAAAAGTATGAAGATCTTTGTTTCACATGTTAACACCTACAAGAGGTATCTATCAACAACCAAGGAGAAAAGCGACTCAGCCAGATGATGTTAGCCATCCTCTTCCATTGGCCAGCTCAGTACTGGTGAATAAATATAGTGACAAGGATGGAGGCTATGCAGAGGCCCAAACAGCAGAAGTCTCCACTGTCTAAGTCTTATCTAGCTACTGCTGCTTCTGAATGTCAAAGTTGTCATCAAGACAGAGCAACACTGAGGCCTCAAGATAGCATCATCCCTCAAGGACACCAAGTTGCCACCTGGTGGCAAGCTGAATGCACTGGATTCTTTCCATCACAGGAAGGGTAATGATTCATCTTGGCTGGAACTGATACTTATTCTGAGTATGGATTTATCTTTCCTACTTACATGGCCTCAACCAGCACCACTATCCAAGGGTTGACAGAATGTTTAATCCTCCAGTATGGAATCCTACACATCCTTGCATTGTACTTTATAGCACTGTATAAAGGGAATGCACTTTGTAGCACTGTAGTTGCAGTGGTGGACACATGAAAATGCAATTCAGTGATCCTATTACAAATCACGAAATCACAACAACTAGAAGCTGTCAAACTGATGGAGTGATGGAACAGTCTCCAGTAGCCCTTTGAAGCTGCAGGGATGGGATACAAGCATATATCCTAGATCAGTAACCATTATATGGTCCCATGTCGCTAATAGAAAGAGGACCATGGATTGAAGAAAGAGTAGCACTATTTACCGTCACCCCCAGGGATTCACTTAGGAAATTTCTGCTTCTTATCTCTGCAATTC
>418555_chr10_42785065_42785153	ERV3-16A3_I-int	LTR/ERVL	3411	3507	(1719)	C
TAAAGGAGGAAAAAAGCTAAGCTTGTTCATTGGAAGATCAACTCAGCATGCGGATGTAAGTAAAAAATGATAGCAGCCTACTTCAGCTA
>419971_chr10_43879587_43879638	ERV3-16A3_I-int	LTR/ERVL	2711	2761	(2465)	C
GGGCATGACTAGGGCATTCCCTGCAAGGTAAAAGTCAAGATACTGCATCTTG
>425279_chr10_47974761_47975784	ERV3-16A3_I-int	LTR/ERVL	7	1044	(4182)	+
TGGTACCATAAGTGGTCCAGGAAAACAGGTAATATAATGGGGTTCCAGGACTGGCTCACTCACCATCCATTTGGCAAGAAGGACTGCATCCCAAATAGAATATCAAGTACAGATAGTCCCTGGCACAGGTGACAGGCCAACTGCTGAAGTTTTCATTGATGTTGACCTGGGAAGATGCCCTAGTCACAGTTCAATGATTCAGTGGGAACAGCTCAATGATTTGGGCATTTGAAAGATATCTGGGACCTACACATGCAAAGACAGCAGAGCTGGTAAATAGTTATCAAGTTATTATAATGCTTCACAGGGACATCATGTGAAAGTGACGATGACTGGCAACCAGCTACAAGCTAAGTGAGGAAACCACGGAGCCTCTTTGTTAATTTATCTCTTACAATAAAAAAGAAGACATGGCCAAGGAGCAGATTCAGAACTTAATAGTTAGAAATGCAGAACTCCAGAGACATTTAAATACACAGCCAAAGTAGGTCAGTTATACTAAGGCCAGGACTCTGGTTAGGAAAAGATGGAACCCTAGAATATGGGATGGGGATATCTGAGTGGATGGCCACAAGGATTTTGGCTCTGGAGACTATCCAGACCTTGCAGAGGTGGCCCACTGCACCACAGTAAGAACCAGCACTTCACTTATGTGGAAGACACTGCAGAAGCTTTAACTCCACAAGGCAACAGGTAACTTCCAAAAGACATGCTCCCATCTCCTCTTCTTACTCCCACACCACCCCAGTGGGTACGATTATATCCAACATAACCCAGCTCAGGACACACTGGGCTTCATAAGAGGGAAAGGATTATATATACTTCAAAGGAATGGCAAGAATTACCTAATAGGTACACACAGGAGCTGGGATTGGATTGGATTGGGCTTTGGCTTGATCAAGAGGCCAAAGCATAAGATTGGAAAAAGAAGGATTCATGGACTTGAAGACACTTTCTTGAGATGTAGGATTTAATGCTCTGGGAAGGGTCCCTGGGCAAGGGGCAAACTTACTACTGAGTGGGA
>425279_chr10_47976284_47976360	ERV3-16A3_I-int	LTR/ERVL	1045	1115	(4111)	+
GGTAACTTTTTTGAACCTGAAAAAGCAAAAGCCCACACTGATTGAAGCAGAAATACTTAGATTTTCCTGGAATATGG
>425279_chr10_47976350_47976539	ERV3-16A3_I-int	LTR/ERVL	1768	1953	(3273)	+
CTGGAATATGGAAAATACCTGGAGACTTTGAAGATTATTGGATATATGATTTGAGTTGATATTAACTCCTGGAAATATCATCAAAGCATCATCATTATCACCTGTTAAAGTGGAGCTTATCGCGTATCAAGTAATAAATGGGAACTGGCTAAAGTCTGGCTTACTGGGGCCCCACCAGGTCCACAAACCC
>425279_chr10_47976674_47976914	ERV3-16A3_I-int	LTR/ERVL	2913	3280	(2387)	+
GCTCTGGCCAGTCTACAGGATGTGATACAAGCCGGCCTGCCACTGGGGCCATATGAGCCTGCAGAACCCCGTGGTGTGGGAGGGATCGGGGATAGGATGAGATGCATTGCGGAGTGTATGGCAAACCCTAAGGGGATATTTACACCACAGGCCTGTGGGTATCTAGCCAGGCCATATCATCCACAGTGAAGAAACAGCTCCCAGCTCATTACGGGGCCCTGCTATTGATGAAATGCCTGAC
>425856_chr10_48444238_48444569	ERV3-16A3_I-int	LTR/ERVL	258	618	(4608)	+
ATTGTCAAGTGCCATGGATGCATTAGAAATAGACAATAAAAGATTGAGAAGGATGAAACACTAATTGAAGGCAGAGTGTGAGAATTGGAGGATCATGGCACCATATAAAGAAACCCTCAGTTGTTACAGCCAGTCCTGCTGAGGACTGGGCCCAGGACTTACATATTAAGATAGCAGAGCTCCAGAAATGGTTTGATTCTTAACCCCAGCACTTCTGTTATGCCAAAGTCAGGGGTGGGGCCCTGAGACTTGGAGTGGGGGCATCTTGATGGATGTACTCAAGAGTCTTAAAACCTTACACTTCCTTGAACACTTTGGACCTGGGGAGGTGG
>425856_chr10_48444608_48444702	ERV3-16A3_I-int	LTR/ERVL	703	794	(4432)	+
GTGCGCCCCTCTCATAATCTACCCTTTCCTGTCCCCTGGCTGCCAGATGAAACCTGGGCTTATGTCACCACTTCGCCCAGCCAGGGAAGTCTCGG
>425856_chr10_48445193_48447145	ERV3-16A3_I-int	LTR/ERVL	795	2835	(2161)	+
CCGGGCCCACCAAGGGGAAGAATATGGTAGACTGGAGGATCTGCAGAGTCAACGTGTATAAGCAAGACCTGAGGGAGTATGATTGGGATGGGTCCCAAGGGTGCTGAATCAAGGGAGACTGGATTTGGAAGTGGATAAGGGAGAGTTTGTCAGTCTAAGAGCACGGTCCCATGATGCCGGTTTTCCACCATGGCAAGTGCCTTAGGGTACGGGGCTGATATGCTTATGGGTTGGCCGTTGGACACTTGGAAAAAGCAATGGTCTGCAGTAAGTGATGTGTCAACGCTGAAATAGCTGTGGTAAGTGATAGAAGAATGGACTAAAGGCTCAGAGAGCAGACATGCTGGATTAGAAATGGTACGCAGGCTGGAAAGCCACCAGCCTATATGTTCCATGGAAGGACTCAGAGGACTCTCCATTTACCAAAGTGATAAGGAATCCACTGGTAAGAGGGATACCAGCAACATGCAAAGCTGAGGGATGGCTTCTATCTGTAGGCTGGGGCTGAGGGTAGAGGGTATTGTTACTGATCTGGGCTCCCTAGCAGAAATGAGGATGAAAGGATCCCAAAATAATGGAGTATTTTGCTGTGCAAATCAAAGTAGATGCAATTATCAAAATGAGAGGTGCAGTCAGATTTCAGTCAGGGTTCCCAACTCATGGGGAGCTATGAAGACATTTAATCAAACCTGCAGTCGCTGGGGGTAATACTGATGGACAGCCCACAAGAGCACCATTCAATTTGTACAAACTAAGACAAATCAAAGATGGATAAATGAGGCTGAGGACAACCACTCCAAAAAAGGTCACACTTCTTTGATGGGCTTGAGCCAGTTTCTATACATGAACACTTTGAGTGAGGGAGAGGCTGGGACCTCAGGAGGAAGGCGCCTGCAACACCACAGCAAGGATAGATGGTGGTGATTTCCAATCCTTCCCCAAAGGGACCTATCACCATTTACTCAGGCAACCACTGAACCTGAGGGAAGGGAAACATCCAGACACTTCAAGAATAAATGGACACATGGTCCAGGTTGATATTGATACGAAGGACCCAAGGCCTCATTACAACTCCCCTGCTAGAGTGGATTTTGTGGAAACCAGATGATCAATGAATCCTGGTGCAGCCCAGCTCGCTGGGCTTGCGGACTCATCCACAGCGATTTCCTTACACCTCAAATATAGAATTGCAACAAACATCCTTGGTAGCTGCCAGAACTTTGCATTGGTTCCTTGGCTTACAGGGCAAGAGTTAGAGGAGTGGGGAAGGCAAGTTGAAACTTGTGGGGTAAGAGTTACCATAGTAGAGAAGTCCAAGGAGAAGTGTCTGAAACCATTCCCTCATCCCTGTCCTGGCCAGATTAATAAATCAAAATCAGTGTCGTGTCCCAAGGGAAATGGTAGCGATTAGTGCCATCCTTAAAAACCTAAAGGATGCAGCTGTTATGGTTACACACTGTCCTCATTTAATTCACCAGTATGTCCCCTACAGAAAACCAGACGTATGCTAGAGAATGACTGCAAATTCACCAAGTGATGTGTGAGTAGCCCTTACCTCAGCATCTGTGCCAGATGTGGGATCTTGGCAGAGCAGATTGACATGGCCTCAGGAATCTGGTATGCCACCTCTGATCTGGTGGATGTATTCTTTTTCATCCCATTCAAGAACACAGAAGCAGTTTTCATTCCCATGGGGCAGGTCCCAGTATGCATTTACTAGTATGTGTATTTCTTGTCCTAGGGCCATGTTAACTGTACCACCTCTGTTATGAGGGATCAAATGGATATGGATCATTTGGATATTCCACTGAGCATAACATTGGTCCTCTGTATTAATGACATTGTGTTAACCAGAATGAATAAGTAAGAAGTGGAATCAGTAATCAGTAAGAATACTTTAGAGAACTTGGTAAGATGCCTGTGCTCCAGAGGGTGGGAGATGAACCCCATGAA
>425856_chr10_48447583_48447735	ERV3-16A3_I-int	LTR/ERVL	2753	2964	(2703)	+
TAGAGGTTTGGCCTGAGCAACTTGGAACATTCCCTCCAAAATAGAAAACACATTGTATCTTGCACTTCCCATCTCTAAGAATAAACAATTCCTGGCACTTTTTTGGGCTCTGGAGATGACAAGTTCCATCGTTGTGAATGCTACTCTGACCCA
>425856_chr10_48447845_48449955	ERV3-16A3_I-int	LTR/ERVL	2974	5176	(50)	+
CAGACCTGTGGTATTACAGGTATCTGTGGAAGACAGATATCATGTGGGATTTGTGGCAAGGTTCAATAGGAGCGAGTCCAAGCCATCTGCAGCAGAGAATTATATGCCCTTTGAAAAGCACCTCCTGATACTGGGCTTCATTCGAGATGAAGAGCTTAATCATGCACCATCAGGTGATCATGCAGCCAGAACTGCCTGTCATGAGCTGTGTTCTTGTAGATCCACCATGTCTACATGGTCCATAAGCTTGGGTGGGCCCAGCAGTAACTCATCAAAGATGGAAGTGGTCCATCTGGGATGCACATGAGCAGTGTTGGGGGTGCAGTGAGGCTGCACTAGTAGGTGGCTCATACCTCCAGGCCATCTACCACTGTGCACCTGTGCTTCTCTTTCATTTCATACCTGTGACCACGTGGGGGTCCCTTATGATAAGGTGATGGAGAAGGAAAATGTATGAGTTTGGCGCAGGGAGAAGTAGACTTGGTATATGGGTATAAAGTAAAAATGGACTTTTGTTGCACTGTATCCTAACTCAGGGATGACCCTGAAAGACAGCAGCAATGAAGGGAAATCCTCCTTATGGGCAGAGCTTTGGGGGTACAGTTGGTCATCCACCTTATATGGAAAGAAAAGTGACCTGAGGGATTTTGGGGCAGTGGGAAATGGCTTGATTAGTTGATTTGGGGACTGGAAGAAAACATCTGAAATGTCAGGGCTACGGAGGCCTGTGGACAAGGCATATGAATAGGCCTACAGGAGTCGGCAGGGAGTGAGAGGATCTTTATATTGCATGTCAGCGTCCACCAGAGAGTACCCACTGTGGAAGAAACACTAGACAGCCAAGGATATAGACTGGCTCTGTCAGTTGACATCAGCAGCCTCTGCCATCAGTCAGAATGAGTGCCTGCCTGGAGCTGCTGTGGCAGGAATGGGAGCTGTGGATAGCATGGCAGCATGAGTGCCAACTGACCAGGGCCAATCTAGCTCTGCCACTTCCCAGTGTGCAGCCAACCAGCAAGGGAGACCAATGCCAAGCCTGTGATATGGCCTGCCCCTGGCTGAGCACACGAGTTACCTGGTGGAAGGATGATTAACTGGATTCTTTCCACCCTGGAAAGAGCAGTGATTCGTCTGGTCTGGAGTCTACACATATTCTGGGTTTGGTTTGCTGTTTTTGCCTGCAGAGCCTCAGTCAGCACCACAAAACTTAGAAAGCATTTGATATCCTCCTTCAGGATCCTGTGTGACAGAGCATGGAACCAAAGGACTCACCTCGCAGCAAAGGAGGCACCACAGTGAACACAGGCCAATGGGATATACCAGTTCTGGCGCATCTCCGTGGTAGAGCATTGGAAAGTGCGGCTGAAGCACCATCTGGAGAGGATGCTCTGAGAGGGTGGGAGGCCATCCTCCACAACACAATACTCACCCCAAACCAATGGTCAATATGTGTTGCTGTGTCTCAGTCAGTAGAAATCATGGGTCCAGGAACCAAGGCACAGAAATAGGAGTGGCATTGCTCATCGTCACACTTAGTGGCCCACCAGGGGAATCTGTGCTGCCTGAATGCTCGGCACAGTGGGTCTAAAGGTCCTGGTGCCCAGAGGAGGAATGCTTCCTCCAGGGGACATGGCAAGATTCCCTTTTCATGTTCAGTGACAGGTGCTGCCAACCACCACCAGCTCCTACGTCTAGAGACTGGTGGGAAGGAGGGGAGTCTCCATCCTGCACAGGTCATCAAACCTGTGCTGTCACACACTGGGACAGGGAGGATGTCTTTAGCATCCAGGTGACCTACTGGGTCATTTCCTGGTGCCTCCCTGCCCAATTCTGATGACAAATGGACAAGGGAAGGAGCCACAGCTTGAGAAGGGCATGACAACTCTCTGGGGCGTGAGTCTGCGCCACCCACCAGGTGAGCCCCTAGAGAAGCAGAGGCACTAGCCAAGGTGGAAGAGAACCTGGAATGGGTGGCAGAGGAGGGAATTGGTGAGTACCCATGGTCCTGAGCCCAGCTGCAGCACAGGTACTGTGATCACCCCTTTAACCTTCTTCCTCTTGTAAGCTTTCCCAGGAAAAGAGACCAGGGAGCATCCTGGGGGAGCTGTTCC
>428870_chr10_50768559_50769131	ERV3-16A3_I-int	LTR/ERVL	184	820	(4406)	+
TGCAGGCACAATGATTCAGGCACCATAAAGTAATTATTAAGCCAAACTGGTTGACCCTTACTGAGTGCCATTGATACATCGAAGAAAGACTTCAGAGTGATTGATTATCAATTAAAGGCATAGTGTGAAAGTCAGAGAGCCTTCTTGGCAACATAAAGAGATTCTCATCTCTTGCAGAAAAAAAGCTGAGATCAGGCCTGGGAGTTGACTCACTCTAAAAGTAGTAGAATTCTAAGGAAGTTGAATTCTCACCCCCAGCAAGTCTGCAGTTCCAAGACCAAAGCCTGAGATGGGAAGGAGTGAGACTGTGAGGGACAGGGACATCTGGGTCGATGCATTTAAGAACTTTGCCCCCTGAACTCTCTGGGTCTTCAGAAGTGGCCCACTCCTCTTTATTAAAGGCTAGAATTCTCCTTTGCTTAAAAATAGGGGGAGGCATCTGCCTTGCTACATAATATAGACCTCCTCAGGATCTCCCCCTACCCTCTCTCCTAATCACCAGACCAAGAACTAGTGTGAAAGCACAACATATATCCTGGCTATGAGTACTGAGTTGACCAAGAAAGAAAAGGA
>428870_chr10_50769748_50769855	ERV3-16A3_I-int	LTR/ERVL	1723	1826	(3170)	+
TAAACTTTTGCCCAGTTTTTGGCCCTGAGACACTTTTGGGACCTGAAACCCATTGACTGAAAGAGAGGCCAGGTCCTCAGAAAGAAGGTCCCCCTGCAATCACACACG
>430580_chr10_51920058_51921081	ERV3-16A3_I-int	LTR/ERVL	7	1044	(4182)	+
TGGTACCATAAGTGGTCCAGGAAAACAGGTAATATAATGGGGTTCCAGGACTGGCTCACTCACCATCCATTTGGCAAGAAGGACTGCATCCCAAATAGAATATCAAGTACAGATAGTCCCTGGCACAGGTGACAGGCCAACTGCTGAAGTTTTCATTGATGTTGACCTGGGAAGATGCCCTAGTCACAGTTCAATGATTCAGTGGGAACAGCTCAATGATTTGGGCATTTGAAAGATATCTGGGACCTACACATGCAAAGACAGCAGAGCTGGTAAATAGTTATCAAGTTATTATAATGCTTCACAGGGACATCATGTGAAAGTGACGATGACTGGCAACCAGCTACAAGCTAAGTGAGGAAACCACGGAGCCTCTTTGTTAATTTATCTCTTACAATAAAAAAGAAGACATGGCCAAGGAGCAGATTCAGAACTTAATAGTTAGAAATGCAGAACTCCAGAGACATTTAAATACACAGCCAAAGTAGGTCAGTTATACTAAGGCCAGGACTCTGGTTAGGAAAAGATGGAACCCTAGAATATGGGATGGGGATATCTGAGTGGATGGCCACAAGGATTTTGGCTCTGGAGACTATCCAGACCTTGCAGAGGTGGCCCACTGCACCACAGTAAGAACCAGCACTTCACTTATGTGGAAGACACTGCAGAAGCTTTAACTCCACAAGGCAACAGGTAACTTCCAAAAGACATGCTCCCATCTCCTCTTCTTACTCCCACACCACCCCAGTGGGTACGATTATATCCAACATAACCCAGCTCAGGACACACTGGGCTTCATAAGAGGGAAAGGATTATATATACTTCAAAGGAATGGCAAGAATTACCTAATAGGTACACACAGGAGCTGGGATTGGATTGGACTGGGCTTTGGCTTGATCAAGAGGCCAAAGCATAAGATTGGAAAAAGAAGGATTCATGGACTTGAAGACACTTTCTTGAGATGTAGGATTTAATGCTCTGGGAAGGGTCCCTGGGCAAGGGGCAAACTTACTACTGAGTGGGA
>430580_chr10_51921581_51921657	ERV3-16A3_I-int	LTR/ERVL	1045	1115	(4111)	+
GGTAACTTTTTTGAACCTGAAAAAGCAAAAGCCCACACTGATTGAAGCAGAAATACTTAGATTTTCCTGGAATATGG
>430580_chr10_51921647_51921836	ERV3-16A3_I-int	LTR/ERVL	1768	1953	(3273)	+
CTGGAATATGGAAAATACCTGGAGACTTTGAAGATTATTGGATATATGATTTGAGTTGATATTAACTCCTGGAAATATCATCAAAGCATCATCATTATCACCTGTTAAAGTGGAGCTTATCGCGTATCAAGTAATAAATGGGAACTGGCTAAAGTCTGGCTTACTGGGGCCCCACCAGGTCCACAAACCC
>430580_chr10_51921971_51922211	ERV3-16A3_I-int	LTR/ERVL	2913	3280	(2387)	+
GCTCTGGCCAGTCTACAGGATGTGATACAAGCCGGCCTGCCACTGGGGCCATATGAGCCTGCAGAACCCCGTGGTGTGGGAGGGATCGGGGATAGGATGAGATGCATTGCGGAGTGTATGGCAAACCCTAAGGGGATATTTACACCACAGGCCTGTGGGTATCTAGCCAGGCCATATCATCCACAGTGAAGAAACAGCTCCCAGCTCATTACGGGGCCCTGCTATTGATGAAACGCCTGAC
>431460_chr10_52537592_52537832	ERV3-16A3_I-int	LTR/ERVL	2913	3280	(2387)	C
GCTCTGGCCAGTCTACAGGATGCGATACAAGCCGGCCTGCCACTGGGGCCATATGAGCCTGCAGAACCCCGTGGTGTGGGAGGGATCGGGGATAGGATGAGATGCATTGCGGAGTGTATGGCAAACCCTAAGGGGACATTTACACCACAGGCCTGTGGGTATCTAGCCAAGCCATATCATCCACAGTGAAGAAACAGCTCCCAGCTCATTACGGGGCCCTGCTATTGATGAAATGCCTGAC
>431460_chr10_52537967_52538156	ERV3-16A3_I-int	LTR/ERVL	1768	1953	(3273)	C
CTGGAATATGGAAAATACCTGGAGACTTTGGAGATTATTGGATATATGATTTGAGTTGATATTAACTCCTGGAAATATCATCAAAGCATCATCATTATCACCTGTTAAAGTGGAGCTTATCGTGTATCAAGTAATAAATGGGAACTGGCTAAAGTCTGGCTTACTGGGGCCCCACCAGGTCCACAAACCC
>431460_chr10_52538146_52538222	ERV3-16A3_I-int	LTR/ERVL	1045	1115	(4111)	C
GGTAACTTTTTGGAACCGTAAAAAGCAAAAGCCCACACTGATTGAAGCAGAAATACTTAGATTTTCCTGGAATATGG
>431460_chr10_52538725_52539748	ERV3-16A3_I-int	LTR/ERVL	7	1044	(4182)	C
TGGTACCATAAGTGGTCCAGGAAAACAGGTAATATAATGGGGTTACAGGACTGGCTCACTCACCACCCATTTGGCAAGAAGGACTGCATCCCAAATAGAATATCAAGTACAGATAGTCCCTGGCACAGGTGACAGGCCAACTGCTGAAGTTTTCATTGATGTTGACCTGGGAAGATGCCCTAGTCACAGTTCAATGATTCAGTGGGAACAGCTCAATGATTTGGGCATTTGAAAGATATCTGGGACCTACACATGCAAAGACAGCAGAGCTGGTAAATAGTTATCAAGTTATTATAATGCTTCACAGGGATATCATGTGAAAGTGAGGATGACTGGCAACCAGCTACAAGCTAAGTGAGGAAACCATGGAGCCTCTTTGTTAATTTATCTCTTACAATAAAAAAGAAGACATGGCCAAGGAGCAGATTCAGAACTTAATAGTTAGAAATGCAGAACTCCAGAGACATTTAAATACACAGCCAAAGTAGGTCAGTTATACTAAGGCCAGGACTCTGGTTAGGAAAAGATGGAACCCTAGAATATGGGATGGGGATATCTGAGTGGATGGCCACAAGGATTTTGGCTCTGGAGACTATCCAGACCTTGCAGAGGTGGCCCACTGCACCACAGTAAGAACCAGCACTTCACTTATGTGGAAGACACTGCAGAAGCTTTAACTCCACAAGGCAACAGGTAACTTCCAAAAGACATGCTCCCATCTCCTCTTCTTACTCCCACACCACCCCAGTGGGTACGATTATATCCAACATAACCCAGCTCAGGACACACTGGGCTTCATAAGAGGGAAAGGATTATATATACTTCAAAGGAATGGCAAGAATTACCTAATAGGTACACACAGGAGCTGGGATTGGATTGGATTGGGCTTTGGCTTGATCAAGAGGCCAAAGCATAAGATTGGAAAAAGAAGGATTCATGGACTTGAAGGCACTTTCTTGAGATGTAGGATTTAATGCTCTGGGAAGGGTCCCTGGGCAAGGGGCAAACTTACTACTGAGTGGGA
>434907_chr10_54943986_54944252	ERV3-16A3_I-int	LTR/ERVL	4775	5054	(172)	C
ATCTGGATAAAGTAGTGCTTCTATTAAAAATGGGGTAGATAATAATATGATTGCAACCTGACAATTACTTGAGCAACTCTTCAGACCACCAATCCAAATTTCATAAGAGGTGAATAAGCCATAAACTGCGAAAGGCAAGGTGACTAGCTGCTCATAAACATCAGGAATGTAGGTCCAGGTCACCTCATCAGATAAGCCACTTAGACAAGCATCAGTGCTCACAAGCTTGAGAGAATTTTAGAATAATTTGTGAAAGGAGGAGAAAAT
>434907_chr10_54944271_54944354	ERV3-16A3_I-int	LTR/ERVL	4645	4725	(501)	C
CCAAGAGACACTGAAAGGGTCCCATTAAATGTCAAACTATGGCTGTAGCTTAGTCACTTTAAACTTCTTGTGCCAAGAGCCCAG
>434907_chr10_54944743_54946172	ERV3-16A3_I-int	LTR/ERVL	2796	4234	(992)	C
ATCTCGCAGATTTCTTTACATACTTAAGGTAGAATATTAGTGGGAATGTTAATCTGATCCATATACAGAGTAATTCTTTTTTAAGCCTGTCAGATTTAAATGGGGACCAAAACAGTAAAAGATTTGGCTGCAGGTCTGGGCTGTGGTACAAACACTGTCGCCACCTGGGCCATATTGGTTTACAAACTTATGGTATCTGTTGTAAAAATAAACTAATAAGCAAACAAATAAGAAACTACTCTGGAGTTCAAGACAAGTCCAATCAGAGTATCAAAACATAAATACCTATAATCCTGTAGCTAGTCTGTGATATTTGTATCAAAGAGTTAAACATTTTTCAAAGAGCAGTATTTTGTGAGCTATTGGGTCCTGGTAGAGATGGAGAAATCAAGTGACAGTGTGACTGAAACTGCCTACTATAAGCTGGGTTCTGCCAGACCCACTATGTCTTAAGGCTGGCCAGTCCCAGCATCACTGAGTTGTAAGGTATAAGTAATATATCCAGGAATAAGAACAAGGAGGTACCTCCAGATCTCCATGTGATCTAATAATGTTACACCAGTACCTGTTCTCCAGCTCTCAAATATGACCATGTGGAAAGTTTTTTATCATCAGCTAATCAAGGAGCAAAAAATGCCAGGTTTTGTTCACAGATAGGTTGGAATAATAGCTGGGTATAACTGGGTACATGGGTTGTGGTTGCACTACAGCCTCACTCAGGGGTGGTCCTGAAATGATCGCTGAAGGAAAAATCCTTCCGTTTGGCATTTCTTCAAGCAATGCATGCACTTATCCATTTAATGTGAAAAATGAGGGGGCCTGGAATTAGAATAGGTACATGACTTGGCTCACTGGTCGGAGGCCTGGAAGGAGAATAATTGAAATATCAAAGACAAAGACGTCTGGGTTGAAGGAAAGGGAAGCATGAAGCTGAATCTGTGGGAGTGGGCATGAAACATAAATATGTGTTTGTATGTCCTGTGTTAATGCTAGTCAGTTTATCCACTGCAGAATAAGGAATGAACCACCAAGGAGACAAAAACAACTGGGCCACTTGACATCAGCCATCTGCTCACCTCAGCATCATAGTACAAGCATAATTGGCACATGAAGAGTGTCCCTATAGTGACAGGAATGGAAGTGATCAATGGATCCAATAGCTTGGAGTCACACTAGCTAAGGCTGATCTACTTTCTCCTCCAGGGAAATGTTCAACATAATGTTAATGACAATCAATTCTGAGTCCTTGATATGGCAATATTCTTCTGAAGACCAACCACACACTTGGCAGCAAGTGCACTTTAATGGACACTTTTCTCCCCGGAAAGGGTAGTCATTTATTTTAACAGCAGTAGACACACATTTTGGATTTCAGTGTGTTTCTCTCACCTATAGATGTCTTATTACACTATCCAAGGGTTTTAGGAATG
>434907_chr10_54946529_54946717	ERV3-16A3_I-int	LTR/ERVL	2612	2795	(2431)	C
GAAACCTTGGTAAGACACAGGCATTTCAGAAGGTGAAAGACAAACCTTACAAAAATTCATTGCCCCACCATGTTAGTGACATATTTAGGAGTAGAGTTTTTTCAGACATGCTGGTATACCCTCTTCATGGGAATACATAAAATATTGAATCTCACAACCCTCACTATTGAGAAGGGAGCACAGTATCTT
>434907_chr10_54949044_54949617	ERV3-16A3_I-int	LTR/ERVL	2011	2611	(2615)	C
TTGGTTCCCTGACTGGTTAGGTAAGAGATATGATGATGGGAAAACTCAATTGGAAAACTTTGCAGATAGAGATGGCAAAAAAAAAGAAAATCTATCCTGGAAAAAACTGCAGTTTAGCAATATACTTTAAAACCCGAAAAATGTAGGGATAGTGATCCTAATCATATTATTAATGCACTAGTCTAGTTCTCACAAAAGCCAGACAGATCCTGGAGGATAACAGTGGTCTTCCACACATAGTAAACCCTATAGCAGCATATGCTTATACAAGAACTTTGCTGAAACATATGAACACTGCCTCTGTTATATGACAGGTGGCTACTGACCTAGGAAATGCTGTCCCATTGTTACCATAAATTTAAAAAGAAACAGTTTGCATTCACTTGCAATGGATAAAAGTATACATTGATAGTAATTTCCTAGGCCTTTGTTACCTTTTCAACCTCTGTAACAATGGGAACTAAAAGGATCTGGACCCTCTGGCCATGTAACACAATACTAAAGCCAGTTCAATAAAAGTATAACATCATGGTAATCAAATCACATTGGCAATAAATGAAAAAATATTGGAAGC
>434907_chr10_54949620_54950224	ERV3-16A3_I-int	LTR/ERVL	1017	1625	(3601)	C
AGGAAATGGTACAATACTGAAAGTCTGCTGTGATGGTTTTTAAAAGCTTGGAGAAAGCAAAGATCCATCAAGTAAAGTAACGATGCAGGAGTTACCATGGGAGACAGTGGAAGAAACTAATTAAAAATTCACAAAAAGTATATAGTAGAATAGATATGCCACCTATGGATGACTATTATTCACAAGAGGGCTTGTCTAATACTTTGTTTACCAAACAACAAGGAAGGTGCTTGTGAGAACGGCACATTAAGAAGTTCAGTGGTGCCTAGGTCAGAACTAAAATTAGGAGAAAGCATATTGAAATGGGCTCGGTGAATAACTAAAAGGATGATATTCAAGAAATAGGAGAGTCCAGGTGGCATTGTTTAATGACAAGAAGAAAGCTCTATACAATTATTATAAATCTATCAAGATTAGAATAGGTATCAGGGACATTTGACCCACATAGAACTCTAGAGATGGTTACTAGAACATGGGATCTCTATGGGCAAGATTACATCTGGAAAAAAACGGAATTTTTCAATCTATATAAGCAAAAGAAATGATGATTATATGATCACATGGTTGAGGAAAGCTAGCCTAATAAACAGTCATAATCTCTTGCT
>435996_chr10_55803956_55804558	ERV3-16A3_I-int	LTR/ERVL	1004	1641	(4026)	+
TGGCCAGGACACCTGGAGTTGATTCTAAGGTACTGCTGGATTATTCCCCAAAGGTTGTGAAAAACAGTGGCCTATAATAAACAAGGTGTAGGTAGTGAAAGTGCCTGGACAGGGATTTGAAGTTAAAGGTATATAGAAGTGGGCATTTTAGCATGGATTTCTTATGTATGACCAGAGAAACCATCTATTAGTTTTGTTCCTCAGGAGAGCCTAGGTAGCACTCCCAATTCTGAAGCAATATAGAAAGGTGCAACAAGAGGTGCTCTGGTATCATTGAAAAGTTCAGTGATGGCTCTCCTCACCAGGCCAGAGTAGAGGGTAGTGAATGTTGCTATGAAACTTGTGTTCCTTAGTGTCAATGTGAGTGGAAGAATTCTGGATTCAGAATCCAGGTGGAAATACTCCAATATCAGAGGCAGATGGATGAAATGTATCATAGCAATCAGCAAAAAACAACGTCAAATAAGCTGCTACGAAGTGCAAAGATCTATAAGGATGGCTATCCAACCACGGTGTTCCCAAAGCAAATACAGAAAGGCAGCCAAGAAGGCTATTGCTGGATTTATATAATCTAAAAACATCAAAATCAGGTAAACTAAAGCC
>438083_chr10_57317210_57318254	ERV3-16A3_I-int	LTR/ERVL	3230	4294	(932)	+
CCAGAAGTGAATTCCATTATAAGCCAGAAGTGATGAATTCAAGATCATGCAGAAGTAGAATCAGAGAACACAAATAAACTGCATGAGACGATAGCCCCCTTGTCATCTCTCATTATCTTACTATGGCTTTTGCCTCATCTCAGGCTTTCATTCATTAGGGTTACCTTATGACCAAGTAATGGAGGTGAAAAAAAAGGCCCAGCTAGCTTAATAGATGGGTTTGCTTAATATGGGTTTCAGAGTAATGAAGGATTGCTGCTATCTTAAAGCCAAATCAATAGTGATCCCGAAGGACAGAAGTCAGAAAAATTTTCCCCATGGACACTCACTACTTCATTCATGTTTTCTGAAAAGAGGAAAGAACCGAGGTAAGAAAATACACTGACATATGGAAGTGGTAAAGAGTTTGGAGGTTTACTTAGTGGTCTGGGTATACAGAGATTAAAGGGGAGAGAAAGAGCATTGGGGAAAACCTATTTGATGGACTTATAGAAATATCAATAAGTTATGAAGACTCTTTAATCTCGTGTTAATGCTAACTAAATAATATTCACCATGGAGAGGGCACTAGACAACCAAGTAGATAAAATGACTATGCCAACTGACATCTGCTAACCTCTGTCATTAGATGGCCTAGTGCTGGCATAATAGATGCCTCAGTGAAGAGACTGTGGTAGCAGAGATGGAGGCTAATCCAGACTCCACAGCATGGGCTTCTGTTCACCAGGGCTGATTTCTTTATAGCCACTGCTTATTATATATTCTGACAGCCACAGAAACAAACGCTGGACACCTCACTTGGCACTATAGTTTGAGAGGATCAATCACTTTCTTGGGGACAAGTTGATGATATTGTGATCATCTTATTTTTAAAGAAGAAATAATTTGTCTGGATTGGAATTGACTCACATGATGGGTATGGGTTTGGTTTGCTTTTATGTCTGCAGGTGTTTAGCTACAACTTCTATCTAAGACCTTCAGAGTGCTTGAGCTGCTGAACAAGATCCTGCGCAATACTGCATTAACTCAAAGAACTCATTTTACA
>438250_chr10_57452612_57452928	ERV3-16A3_I-int	LTR/ERVL	3516	3835	(1391)	+
GGTGGCTCTGAAGAAGGGTGGAAGGGAAATGTTACCAAAAGGCAGAGTTGCAGGCAATGCCCTTGTTGAATATCCACCTTGTTTGGAAAGGGAAATTGTCAGTGATTAGAACAATATATGAACACAGGGTAATGGTGACTGACTTGTTTGTTTGGCTAGAGTTCTGAAATGGGAGAGAGAGAAAAATTAGGAGGAGGAGGAATGGGAAAATAGCACATGGCATGGATAGACATATTAAGTGGGGAAGAAAACGTAAAGATCTTTGCTTATTGACACTTTCCAGAAAGCAATCACCAGGAAGAGGTACTAAATGATCA
>438250_chr10_57452985_57453082	ERV3-16A3_I-int	LTR/ERVL	3922	3988	(1238)	+
AAGTAGTAATTGTGGCAGTACACATCAAGGCTATGTATGGGCCCAACATTATGGGTTTCCCTTAACCAAGGGATGGAAAAAACTGCTGCTGATGTCCA
>438250_chr10_57453080_57453259	ERV3-16A3_I-int	LTR/ERVL	4258	4435	(1279)	+
CCATTACTTTAGAAAATCAATCAGTTACTTAGAGGCAAATTGATTACATTGAACCTGTTTCACACTGAAAGGAGCAGCAATTCATGTTGCCCCAAAATCTGCACAAATTCAGGGTATGGTTTTGTCTTTCCTTCATACAAGGCTTCAGCTAATACGTGTATCTGGGGATTCAACAGAATG
>438276_chr10_57471966_57473884	ERV3-16A3_I-int	LTR/ERVL	951	2930	(2296)	C
GGAAGAATATGGAGGGAATTCTCTTCTGTGCTTTATGACTGAATTTCCAGGCAAGGCACTTGGAGCTTGTTCTCATGCACTGCGGAGTGTATCTTTGAAGTGTGGATACATGATGGCTTACCATGAATGGGGCAGAAATGCTGTAAATACTTTGTCAGAGTGTGGGAGAAACCATGAAAAAGCTCAGAGAGTTGATTCTGTTGCAATAGATATATTTTATAATATCAGAGAATCTACCAACTTACTAAATTATTCAGGAAGAGCCAAAGGACACACTCTTTACCAAAGCAATAATTAATTTACTAAGTAGAGCAGTCACCAATGTTGTTTGTAAAGATAATGGTTGCTCTCTTCTGCAGGCCAGAGTTCCTCTTAAGGGATGATTCTGTAGCCAGTGGCAATTGTAACATTCCAAAATAGCATAAGACAGGTAACTACTTAACTGAGACAGAGTGACATGATTAGCAAGGTCAACATGGCAGTCAAAAGACCTTAGACCACAGGGTCTGGGGTGTTGTCTAATAAATCTATATTGCACTATGGGTGAGCTAGATGACAGCTAAGAAGGACATTACTTGACTTAAATACATGAAAAACCTCAAAAGTAGGTGAACAGAAGGCCAATGTTATCCATAATAGTAGAAAATCAGAATTTATTTTTCAAATTTTCAGGCTTAAGCTAGTTCTCAGACTTATATGCCAGACATGGAAGGAGAGGCTTAGTCACCTTAAGAAAAGCCCCAGCAATGCCTCAGCAAGTATACATCATAACATATTCACTAATGCTTTCATCAATGAGACCTATGACCATTTTCTGGAATAACTGTCTACTCTAGAAAAAGAAATACACAGCTGTTACAAGGCTTACTGCATGCAGGTTCTGAGCAGACACTGATACCAATAGAAAAACAGTCCCATCATAAACTGTATTAGAGTTAACTTGTGCAAAGACAAAAACTCATATTGCAGTGAGAGTAAGCTGCCCTGACACCCTTCGGTCATTCTTGTGGTCCCCATGTTTGTAATCAGTAAGAGTATAGTTAGCATTTTGCAGAATAATCATACCGGTTCTCAGATCTATGGAATAAAATATACTAAAAAAGAATGGTTAATTGGAAGCTACTGAACTGATCTTGTCTCTAGCCAAGTAAGTAAATTAGAAACCATGTTTCATCCTATGTAGACTGGAAGAGATTAATGCCACACAAAAAGACTTAAAGGAGGCTAAATTAGTGACATCTATCTTATGTCTATTCAATTTATCATCCCAATCCCAGTAAAAGCCAGATGGATCATTTTGCATGGCAGTGAGCCACAGTTAATTATTTGTTAGCCCTAGTCACAACAGCTAGGCTGGACGTAGTATTTTCACTGGAATAGCTCAACACAACTTCTGAGACTTGGCATGTGTTAAACTATTTAGTCAGTATGCCATTTTTAATTCTCATGAGATAGGACAATGCAAATTAACGTTCACTTGGAAAGGTCAGTAACTCATTTCATGGCTTTGCTCCACTCCTTTGCTCAGTATCCCACTCTCTTTCACAAGAGATCATCTGGTCTCCACATAAGTGCACCTGAAAAGTAGAATATGGCACGTACTCCAGATTCTCTGGCAAGGTACATGAATTCTAGTAGTTGGGAGGTAATCCTGCAAAGATTCAGGGTACCACATTAGTAAAGATTCTCAAGTTTCAAGGTCTGAACCATGCTAGAACACCCACTCTGAATGAAGGACAGTTTATTGTACCCTGCATCTTCAATGCACTAAGAGAAAGCTAGAGAACTTAGTAGGCCTTTTTATATGTTGAATATATGTCACATTTGGGAAGGCTCATGTCCCCTACACAGAAAGGTTACAGAGAAGGCTATTAGGTTTGAGAGGTCCAGAGCAAGCAAAGCTTCTTCAGAAAGTTCAG
>438996_chr10_58006851_58007112	ERV3-16A3_I-int	LTR/ERVL	685	952	(4715)	+
GCCTGAAGACTATACAAAAGTTTCATTTAAGGTGAAAATCTAAAAAGATGATTCTTACCCCCCTGAAGACCTGCCTGTATCTCTCCTCATTGGTTCTAGACTATGATTGATAGGTAATGGCAGAGCCTGATGAAAGTAATACTGTCCCCACATGGGAGGAAAGTGATTATTCATCAAATAACTGCAGGCTGTGACTAATTTGTACCAATGGGAACTAGAATAATTTGCTTAGGAATGGATTTTGAGACTATTGAAACAAGGT
>439384_chr10_58297135_58297226	ERV3-16A3_I-int	LTR/ERVL	4979	5070	(156)	C
GTAAGCTACTATATGAGTAGATGCACTAATGGAAGGTGAGGGGAATCTAGAATGGGAACTATAGGAGGAAGATGTTGAATCTCATTTGCAGC
>439384_chr10_58297293_58297393	ERV3-16A3_I-int	LTR/ERVL	4771	4871	(355)	C
GAACATTACAAGGAAGTAAAGCTGTTAATACCTACTGGGAACAGGGAAGTATACAATTGGCACTCAGATGATCCAGTGTAGTATCTCTTGGCACAGCCCTG
>439414_chr10_58321032_58322882	ERV3-16A3_I-int	LTR/ERVL	2647	4338	(888)	+
TCTCCTGCCCTCTGTCATAATATAGTCTGAATTGATATGGACAATCTGTAAAATAACACATTAGTCATTCTGTTAGTCAACTAACAGTGACATCTTCTTAACTGAGTACATAAGCAAGAATTGACACGTAAATTGGAGGTAAGATGTGGTAAACACTTTTGCTCCAGAACACAGGAGATGTAAATTTTTTCAATTCACGGCTTAACCACACAAGTGATTTTTTTGTTTGTTTTGGCGATCCAGGTATCTAGAGGATGTGGGGACATACTCTCTGAAGTAAAGGAGAAATGATTACATCTTACATGTCATACCACTAAAAAAGAAATGACACATCTGGTAGTCTTCTGGTTCTATAGGCAAGCAGCAGCATATTTCACACTTGTAAATAATACTGTACCACTTTTACCAAGAGACATAAAAGATTATCAGGTTTGAGTAGGACCCAAAATAGGAAAGGGCTTTGAGATCCAGATAATGATTCTAACAGCCCTGTCATTTGATCAGTATAACTCGACAGACATTAGAGATGTAAGTTTTGTTTTTAGAAAATATTCTTTGTGAAGTTTATGGCAACCCTAGTATGAAAATCACAGTTTTGAACTTGTTGACTAATGGACCAGCTTTTGAAATATGCAACAAATAATTGTACAGTGTACAAAAATATCTCTGATATGCTACAGGCCTGACAGAGACAGAGAGTATGACCAAAGGACAGGAAGTGACCATGGGATCAGGACTGCCCCATCATAAGCCAGGTTCAGTCAGAGCCAACAAGTCAAAGGTAGAGCTGGCCCGACAGGAATCTGTTTTATGGTAGAAGTGGTATGTTTAAGATCAGAGGCAATCAGAAGAGGATACAAATACACTGTATGAGTACATAGCCCCCATGTCATCCACTACTCTCACTCTGGAGCTTCTTCCTCAGCTCAAACCTATGTCTCCATTGGGTTTCCTTATAAGTAACAAATAAAGAAGGAAAAAGGTAAAGCTTGATTAATAGATGGGTTGCTAATCATAGGGTGCAAGCTGATAAAGGACGGCTGCTGCACTAAAGCTAAAATCAGAAGTAGTCTTGAACATCAATAGTTAGGAAAAAATCCTCCCAATAGACACCATTTCACCCACTTTGTGTAGAAAGAGCAGGCCAAGGTAAAAATATAGTCTGACTAATGGAAATGGTGAATAGCTTGGCTGTTTATTCCATGAACCTAGGAAAAATGGAATATTTAACATAGGAAGAGACAAGCTGATTAACTTATAGATGTGAGCATAAAATGTGAGGATCTTTGAATCCTATGCTAGTGTTCCCTAAATAGAATTCACTATGGAAGAGGTACTAAATAATCAAATAGACAAAATTACTAAGTCAATTGACATCCACTAGCATCTGCCATCAGCCTGTCTAGTTCTAGTATAATGAATGCATGCAATGAGTAAGAATAGAGTCAGGGACAAAGGCTAAACGTAGTCCCAAAAGTATAAGCTTTCATTTACCAAGGCTGATTTATGTAGATATGGTTGCATGTCTGTTCTGCCAGCCATAGACCAATGCTGAACTCCTGACCTATAATTATACTTTGAAGGAATCAATACATTTTTGGGGGGCAGGTTGATAATATCAGGTCCATTCCACTTGAAAGATGAAGTGATTCATGTGGATTACAATTGATTTCCATTATGGACATGAGTTTGCATTTATTGGCTGCAGAACTTTGGTGAGAACTTCTCTATCCAAGACCTACAGAGTGTTTTGTTTTACTGACATAGGATCCTGTATAATATTATATTGAAACAAGGAATACACTACATAAAACACAAGATGAAGCTCTGGATATATAATGGAATCCACTG
>439947_chr10_58727013_58728021	ERV3-16A3_I-int	LTR/ERVL	3931	4942	(284)	C
GGTTGAGAAAATCAAGGTGATGTACAGGCCCAAGAACATGGGTTTCTGACATCAAGGCTGATCCTCCTATTACAGCTACTAAATGCTCAAGCGGACAATGAAAGAGATTAACACTGGGTTCCAGTACGGTGCCATCCTTTGAGGAGACCAACCAGTTACCTGGAGGTAAGTTAATTACCTTGGACATTTTCTATCTTGGAAAGCAAAGCCATTCATCATAACTGGAATTGACATGTATTCTGAGTATGAGTTTGCCTTTGGTCTTCAGTCTCTCAGCCAGTACCATGAACTGACAGTTTATAGTATTTTTTAATCTCCCAATGCATAACCTCATATTGAATTTGAATTAGAGTGGAAACCCACTGTAAATGAGAGGAAAGTACAGCAATATACACTATTAGGTAACACACCTCCCAAAACTTGCTCACCTAGCATAGAAACAGAATAGCCTTATGAAGATTTAGCTGAGGGGTCAGTTTGGAAAAGACTCCATCCAAGGATACCATACCGTTCTCTGAGATTCAATGTATATCCAAGAAGATAATTATATGATGTTGTATTCCAACAGGTAGAATACATGAGTCTGGAACTCAGGCTGAAAGTAGAAGTGACACGCTTATGATTGCTTCTAGTGACTCCTGGGGAAATTGTGCTTTCCAAATCTACAACTCTGGGTTGTGTCTGTATAGAGCCCCTGGTTCCCAGGGTGGGAACACTTCTACAAGGGAACATAGCAAGTGTCTCACTAAATGATAAGTTCTCATTGTTTCCCAGTCACTTTAGACTACTTGTGGTAGGAGAACAGCAAGCAAGAAAGTGAGTTATCATCCTGGCAGAAGTTATCAACCCTGTTCATACTGTGTGCTGTTGTGCCTCAAGGACAGGGAAAAACATGTTTGGCATACAGGGATTACCAGTGTGCCTCTTGGTACTTTCTTGCCTAATTTGGATGATAAATGACAAGTGTACCAGCCACAGTTTTAAAATATTATGGTAACTGGAGTCTTAG
>440260_chr10_58966667_58966739	ERV3-16A3_I-int	LTR/ERVL	3934	4002	(1224)	C
GACAAAGATGGAAGCTATGAATGGGTTGGTCTAACAGCATGGATTTCCACTTCCCAAATCCAGCCTAACTACT
>440527_chr10_59165966_59166725	ERV3-16A3_I-int	LTR/ERVL	3444	4266	(1401)	C
TTCTCTCTCTTATCTACATCTGTGTTCTCATGTAGAATTCTTTACAGCTACCTACCAAAAGTGGAATATATCTTGGACCTAGATAATGGATGGGTTTCCCTGGTATATTGATGTGAGCTAAATATAGAATGTTACCACACCACATCCACTCTCACGAGTCACTCGTGATAGCATGCCATGGGTAAGGATCTGTCCAATGATTATTGCTGTGAGCCATTCACATTGTTTTTCACAATTATAGAGGGTAAAGTCGTCTAAGGTAAGGACATACATGGACTCAGACAGTGGAGAATGGCTTGACTTTTTGGTCATGAGTGTAAAACAAGCAAGATTGAAAAATCAACAAAGACGTCTAAGAGGAGGTATTATCAATACACCTTTGAGAGTGAGTACAAAGCATGCAGATTTTGTGTCTCCTGCAAATTCCCACCGCAGACCATTCTCTACAGAAAAGTCATTTACCAAACAGGTGAATGTAATGCTTTACCTGGTGGTGGTTAGCCAGCCTGTCTTCTTGACTACTCTGTGTAAAAGTCCCATGAATGCAGGGGGCATGGTGGCAGGCAGGGTTATATAATACATGACTCCGATACTATAGAGGACCTTCTCATTAAGAATGATCTAGATCATGCCACAACTCATTACCCTATCTGCCAGGAGCAACTACCAATGAAGAGTCTTCAATATAGTGCTGTAATCCAAAGAGAACAGCGAGCCAAGTGTTGAGAAGTTAGTTACATCAGACTCATTTCACCCTGGA
>440527_chr10_59167054_59167427	ERV3-16A3_I-int	LTR/ERVL	2724	3117	(2550)	C
GTAAGATAGATGCATGGCAGGATATGGGAGAAAAATATCACAATGTTAAAAATCCTGCCTCATCAAAAAAGTGTTCATGGCTGCAATGTTCTGAAGCATATCAGAGCATTCTGTCAAAAGTAGAGAACAAGTTATTGCACCTTGAGCCTCTACATAAGAGGCATAACATTTAGTAGGTTTCTTTGGATTTTAAAGACAATATATACTACATCTGGGTATATGCCAAAATGTATTAATGATGCAGGAAGATTCCAGTTTCATGTGGGACCTAGATGACAATGGGCTCTGTATGGGGAGAGACTACAGCATAAGCTGTTCTGGACTTAAAATATATTATTCAGAATATCTAAAAGTGCTGTATCTTGTTGCAGATA
>441946_chr10_60175076_60176066	ERV3-16A3_I-int	LTR/ERVL	4235	5225	(1)	C
CCTGATCCATAGTCATAGAATCCTAGACAATACAGCATCTGATCAGAGAACCCACTGAAGGTATGGGAGAGAAGGAGGTATGAGAGTGAGAGCCATAACCAGGAGACCCAATGGTCATATCACATACTGCCCCATCCAGACACTACCAGCCTATTAGAGTAATGAAATGATTTGCTGGAAAGAAACAACTGAAACACTAACTCACAGGCAACACTCTGAAAAAGGCACAGCTGAAACACTAACTCATAGGCATCCAATAGGATGAAGTATACATACTGAATCAGACACCTCCATATGCTGCTGGGTCTCCAGTAGGAACCAAGGTATAGAAGCACAAGTGGCCCTACCTAACATCATTTTCAATGACCCACTAGGGGGCTTTTCTTTTTGTCCCTTTAACTCTGGGCTCTGCAGGATTAGAGGTCCCAGTTCCAAAAGGGGACACACCCTTGCCAAGGGACACAGCAAGATTTCCATTAAACTACCAGCCTCAGCTGCCCTCTGGGCACTTTGGCTCTTTATATTCAGGACCAGCAGGCAAGAACAGGAGTCATTGTCCTGAAAGGTGTCATTGGCCCTGACCAGCAGAAAAAGGTGAGGCTTACACCTCTTTCTTATACAATTGAGAGGAACATTTACAGAACTCAGGTGATCTGCAGGGGCACTTCCTGTTACTCCTTTATCCAGATGTGACTGTGAATGGACAAGTGCAGCCATCCTGATCTGAGAAAAGTGTGATTATCAGGGGTCCAGACCCCTCAGGAATGGGAGTTAGAGTCAGCTCAGTAGGTAAGCCACGGAGGTGGTAGCTGAGGAAGCAGGGAATTTAGAATGGACATTGGGTGGGGAAGGTGGGGATAGTGAATACCAATTGGAGCCCCTAAGCTCCCTCTTCTCAGTTTCCCCTTAGGAAGAGAGGCTCACTGGGACCCCAAAGAAGCTGCTCTGCAAGTGTATATGGTGATACGAAGCCACACAGCACAAGGGTGGA
>442877_chr10_60856034_60856624	ERV3-16A3_I-int	LTR/ERVL	4161	4803	(423)	C
TATTCTTGGTACAAGTCTGTCTTTCTTTGCCTATAGGCCCTCATCCAGCATCACTCTCTGCGGGCTTACAGAATGTTTGATCCACTGATCACATAACACTGCACAGACCAAAGGACCCATTTTAAAGCAAAGGAGGTACAGCAGTGGGCATATGACGATGAGATCTACTGGTTGTGTCTCATACTATAACATGCAGGAGCTGCAGGACTGAAAGAGTGGTGGAACTGTTTGTTAAAATGCCAGCTTATAAATGGTACCCAATGAAGATGAGATGCTGTCCCTGAGAATACAGTATACACTCTAAATCAAAGACAATTATACAGTGCTGTGTCCACAACTGGTAAAATCCATGGGCCAAGGAACCAAGGAATGAGAAAGGAATAGCCCTGCTTCCCATCACTGCTAGTGATCTACTCAGGGGAATTTTGCTTACCGTTCCCACAACTCTGAGTACTGCAGACAAATAGGCAAGAGGGACAGGCAAGCGTCCCATTGACCTCCTTCTTCCAAGGCTCCTTCTAGTAAGGGACCAGCTGGCAAGAAAAGAAGTTAATTAACCCTAATTATTAGGTGATAGGGTTGTTGTTACAC
>443684_chr10_61430998_61431265	ERV3-16A3_I-int	LTR/ERVL	1634	1906	(3320)	+
AGACCTGAGCCTGTTTTCTGACCCAGAATCCACTAAATGAAGGAAAGGCCAGGACTCTAGGAGGAAGGACACTGCAACAAACATGATGACAAGTTGGTATATATGGAATGATAACGTGAGTCTTTCCCCAGAGAGAACTATGCCATCTATTTAAGTAACTGTACACTGAGGAAAGTGAAATACATTTTGAACATTGTTGTTAGAGACACGAAGAGTTTGCATGGCTTCCCCTTAGAGTGGGCTTACATGGGCACGTAATATATGGGAT
>443684_chr10_61431279_61431366	ERV3-16A3_I-int	LTR/ERVL	2089	2177	(3537)	+
CCCAGCCAATGGTCCTTTCCCCAGTCCCTGATATTTAATTATAGCACATATACACAACAGCTGATAGAACTCCCTACATTGTTCTTTG
>446021_chr10_63001575_63002150	ERV3-16A3_I-int	LTR/ERVL	2848	3395	(1831)	C
TCTCTTTACCCCCATTTTACTGAGAGATATGAAAGACTTCCAGCTTTGAATGGGACAGAGCAGGAAAGCGATCTGAAAAAAATCTAAGATATGGGACAAGCAACCCTGATACTTGGGGCATCAGACTTACCAAGCCTTATGGTATTAGAGGTACCTGTGCTAAGAATGTACGTTATGTAGAGTTTATGGCAAATTGGATTAGGAGAAACATAGGTCCGTATTTGTAGCAAGGCCATTCTACGTACTGCAGAGAACTCTAGGCCATCCTGAAACAGCTCCCTTGCATGCTACTGAACCCTATTAGAGATAAAGTATTAGATATGATACAGCAACTGGCCATGTGACATGAATGCCCATCAGGGGCTGGCTTGCCAGACCCATCAAGGCATAAGGTTCAGAGGGCTCAATAGAAATCCTCATAAGATGGAAGTGGTACCACTGGTATCAGGCACAAGCAAGTCTAGTGAGCACAAGAAAGCTATGTGGGCAAGTGGCAGGACTCCCATATCACCTTCAACTGTTGTACCAACTACCTTTCTCTCAGTTTGTGCATATGTCCCCATGGCAGGGGGGTGG
>446021_chr10_63002441_63002853	ERV3-16A3_I-int	LTR/ERVL	2397	2847	(2379)	C
TTATTTTTAAAAATAACAACAAAAGACAGAGAGAAAAAGATATAGTCTGAAGGGACCTGAACTGTATGTGCCTGGATCAGAACATTAGTCCTCTCAGTCAATGACATATGTCAATTATATTGTATGAATAAGAAGTGGAAGCATGCTACAAAGCCTTGGTAAGACACATATGCTCCAAAAGGTAGAATGATAAACCTTATGAATATTCAGGGGCTTGACACTTCAAGAACATTTTTTGGAGTCTAATGATCTGGGTTATGCTGGGACATCCCCACCAAAGTAAATGACAAACTATAGCATCTCATAACTTTTCTCCCCAGCCCTCTGGCACCAACTATGAAGAAAGCACAATGCCTTGTAGGTCTTTCTAGCCTCTGGATGCAATGTATTCCACACTTAGAAATATTGTTTCT
>446021_chr10_63003130_63003302	ERV3-16A3_I-int	LTR/ERVL	2223	2396	(2830)	C
GCCCCCGTGAAAACCAAATGGATCCTGGTGGATGAGAATAGATAACCCAAAATTCAACTCAACAAGTAGCTGCAATTGCAGCCACAGTGCCAGATATATATGTGGTAGGGCAAATTACAATTTCAGCTATATTGTGTCTTGATATTAACCTGTCAGGTACATTCTTTTCCAAC
>446021_chr10_63003304_63005118	ERV3-16A3_I-int	LTR/ERVL	287	2106	(3120)	C
GAGATGAAAATGAAAGTCTAAGGGTGAAATATCACCAATATAAGATGAGGTGTGAAAACTTGAGGGCCTCCTTGGTAATATAAAAAGAAACACTCATCTCTTACAGCCAGAGGACAAAAAACGTTGAGGACCTCACAGAGGCAAAACTGCACAGAAGACTGAATTTTCAATGCCAGCATATTTGCTACAGCAAGGCAGTGTCCTGATTGGGAAGGAATAGGACATTAAGACTTGGATGGGAGCATATTGACTGATGCATTGGAAAATATTGAATCTTTAGTTTCCTTCAGTTTCCCCTGAGCCCTTTAGTCATTCACAAATGGTCCATTCCTCTCTCCTAAATGCTAGATTCATCATGCCACTTTTGTTTGAAGAAGATGCTCAAGCTTCTGCTATGCAAAATGGCACACGTCGTGATGTACCTGCTTTCCCTCCTGGCCACTGGCTCACGGGAAAAGTTACAATACAATACAATACACCTGGGAAAGTCTGGGTCTGCTAAGAGAAATTGAGGGCTATATATCAAGGAATCTGCAGTATTTCACCAGCATGTGCCAGCAGAAGCCAGGAAAGTTTAGATGAGATAGCATCCCAAAGATTCTGTATTAAGGAGGACAGAATAAGGAGCTGCAATAGGATGAGTTTATCAAATATGTGAGCACTGTCCTGTGATACAGGATTTATACCCCATCAAGAACCCCAGGAGACAGTACTAATTCACTGTTAGGATGGCTCTTGGTAGCTTGGAAAAAGCAGTAGCCAGTACCTAATGAAGTAGAAATGTGACAGATGGTGGAGGGAGTGATCAAAAGGCCTGCTAGGCTGGATATACTACACAAACCCAGAAAAGGCACAAGTCAATAATGCCCCATGGAAGGGACTGGAAGACAATCCATTTACCAAAGTGATAAGGAATGTGCTACTGAAAGCAGCTTTAAGCTCAGTGACAGCTGTCCTTGGTAGACCAGGGCAGTAAAAGATTCTTTTAAAGAACTGGGCTCCCTGATAACAATGAGGATGAGAGGATCCTGAGCTCTTATAAGCCAGGTGGCTCCACTTAAATTACAAAAGCAAGGAGGATACCATTCTCATAATAACTAGTAAGGTCAAAGTGGTAGTCAAAGATGCTGAGCTGAAAACTACAATGAAGTTGGTAAGTAGAATAGAATATTCCCAAGATAGATGGGCATCATGTGAATGTATCATTCAAATTGTACAGTGAGAAGAAATCAAAGGCAGATGATCAAGAGGCTGATGGTAAATACTCCAATAAAAATTTGTAATCTTTTGTCCAATATCCTGACTGGAACCATTCCCAAACCTAGAATATATTGACTGATAGAAAGGTCATGTTCCAGGGAAAAAGATTCCACAATACCATGGGAAAGTTGCTTGATAATGATTCCATCAGTTCATCCATAAAGGAATCTCAAAACATTTACTCAAATAATTCTACGTTGGAGAAAGATAAATATCCAAACATTTCAAGAGCTGTTTGAAAGAGAGTCTAAATTAACATTGATATCTGGGGACCCAGAGTATCATCATGGACACCTGTTGGAGTAGGGCTAGATGGGAGCCATGTAATAAATGCAGTTCTGGCCCAGGTCCTGCCTATTATGAGTCTACTGAGGTCCACAGACCTATTCCCTGGTCATTCTCCCAGACCCTGAATGTATAATTGAAATAAACATACCTGAGAATTGTCAGAACCTTTACATGCTTCTATGGGCTGTGAGGATAAGAGCTATTGTAGTGGGAAAAGCCAAGTAGAAGACTAAGAAACTGTATTTCCCCCCTTTTCCATCCAAGATA
>446682_chr10_63481761_63481898	ERV3-16A3_I-int	LTR/ERVL	3776	3916	(1310)	C
TGTGTCACATGTTAACGCCCACCAGAGACCATTCACCACAGAAGAACTAAACAAACAAGTAGACAAAGAGACTCATCCAATTGACAACAAATATCTTTGGCCATCAGCCTTTTTCAGGGCTGTCATGATGGGCACATG
>446797_chr10_63563234_63564914	ERV3-16A3_I-int	LTR/ERVL	2173	3838	(1388)	C
GATGTAGGTTTGATAATCTCCATCATAGCATTTTTTTAATTCACCAGTCTGACTCCCACCAAAAATCTGATGGATTCTGGTGGTTGACAGTAGACCACTGTAGCTTCAGACAAGTAGTGATCCCAATTGTGGTTGCTATGCTGGATATTGTATCTTTGCTAGAGTAGGTTAACATAGTTTCAGATATGTAGACCAGTGTGTGGCTATTGAGCTGATGAGTGCATTTTTCCCATCTCTATCAATAAGAAATATCAGAAGCATTCTCATTTATGTGGAATGGACATTTTTTCCCTAGGGATTTGTTGTTTTTTCTTTTTATTGTCATCTAATAGTCTGAAGGGATCTACATCCTAGGGACATTGCACAGAGCATCACCTTGGTCCTTTACATTGAGGACATCATATTCTTTGGATCAGATAAGCAAGAGATAGCAATTAACTGGAGGTTTTGGTAAGATACATGTGCTTCAGAGGGTGGAAGTTAAACACTAGGAGTACATAGATGAAAGCTGGTGACACTGATGAAAGTTTTAGAGTTCATGTTGTCTAGATTATGCTGAGTCATCCCCTCCAAAGAAAAGGAAATCTGTTTAATCACTTCCCTCTACGACTAAGAAATAACAACAGATTTTAGTTAGGCTTTTTTGGGCTCTGGGGCAGAATATTTCACCTTTGACAATACTGCCTCAATCCATTTATATATGACATGAAATACTGCCAGTTCTGAGTAGCATCAAGACCAGGAAAGAGCTCTATGGCAGATCCAATCTGTAGTGCAACCAGCCCTGCCACTTGGACCATTAGACCTGGTAGGTCTTATGGTACTATAAGTCTGTATGGTGGAAAGGACTCTATGTGGGGTTTATGTCAAGCCCCAATAGGAAGATGACAATGTAGACCTCTAGGATTCTAGGGTAATGCCATACCATCTGCAAAAGAGAGCTATATTAGCTTTCCAAAAGTGGCTCTTGGCATGCTATTATTCCCTGAGTGGACAGGCCGTCTGACTTTGTACCATCAAACAGCTTTGTGGCCAGAGTTGCTTATTATGATCTAGATTCTTTCAGATCTACTAAGAATGGGTAGACCCATCATGGTCATCACCACCATCATCACTATCATCATCACCTGGCATTGGCCATGAACAGAGTCAGAAGACACAAGTAAGCTGCACAAAGGGTGTCCAGACCCTTATGCCATCCTCCACTTTGGCTCTAGGCCCTCTTTCTCAGCACACACTTATAGCCACATGAAGGGTTCCTTATAATCAGTTGACAGAGGAGGAAACTGTGGAGAAGAAAAGCCAGATTGGTCAGCTCAGTATGTGAGTGGAAGCCTAGAATGGACTGCTGATGCTGTACAGTCCTACCCTGTGAAAGGGAATAGTGAGGTGAGATCATCTCAATGGGCAGAGCTTCATGGGCTACACTTGCTCTTCCACTTCGTGTAAGAAAAGAAGTGGCCCAAGGTAAGAATACACGCAGACACATTATCAGCAGCAGATGCTTGGATTGGTTGGACAGAGGCCTCGGAGCAGGAAGATTAGAGGCTGGAGGACAAGATCTGGGGAAGAAGTATGTCAGCGGACTTGTAGAAAGGGACAGTATGCCTGAAGACCTTTGCATCACATGTTAACCCTCACCTACAAGCATTCTCCGTAAAAATGGCACTAGCAACCAAGT
>446797_chr10_63567544_63567904	ERV3-16A3_I-int	LTR/ERVL	914	1290	(3706)	C
CTGGCTTCTGAAGGTGCTGAACCAAGGGACAGAAATATAAAGTTGGATAATGGAGAATTTACCCAATATGAGAGCATTTTTCCCTGGACACACAATTTTAGCACTTTGGCAAAGACCCCAGGAGACAGTGCTAGAATGGCTCTTGGAAACTTGGAGAATGCAATGACCCACACCAAATGAAGTAGAACTATCAGAACTGCCCAGGTAGATGGTGAAGCCATCAGAAGGCTCAGAGAAGGAGCCCTGCTGGAATATTTATATAAGATAAGGCCAGAAAAATGTTTAGTTGACCATTTTCCATAGACGGGCCAGGAGAACGTTCTCACCAAAGTAATAAGGAATATGCTAGTGAAGTGAGCAC
>450145_chr10_65603346_65603563	ERV3-16A3_I-int	LTR/ERVL	5003	5225	(1)	+
GACAGCTAAGGGAGAAGGGAACATAAAATGAATAGAGAAGGAGAGCAAGGATGAGTGTCTGTTGTGGCACTGAGATTAACTACAGTGGTGGCAACCATAATTCATCTTTCTAACCTGCCTCTTAAGTTTCCCTTCTGGGAGGGAGGCCTTGGGAACCACAGAGGAGCTGCTCCTCAAACCTGCATAGAGAAATAGATCTGTGAGGTATAATCTGTGGA
>450880_chr10_66131471_66131556	ERV3-16A3_I-int	LTR/ERVL	2958	3043	(2183)	+
GGGCCATATAACCCAGAAGAACCCATGGTATTAGAGGTTTCTGTGGTGAAGAAAGGTGTTGTGTGAGGTTTATGGCAAGCCCCAGT
>450880_chr10_66132076_66132256	ERV3-16A3_I-int	LTR/ERVL	3141	3325	(1901)	+
ACTGTGGAACACCATGTGATAGAAATATCCATTATAAAATGGATTCTGTCAGACTCACTATTTCAAAAGGTTTAGTAGACCTAGGATCAATCCATAGTAAGATGGAACTGGTCCATCCAGTATTGAGCAAAAGAAGGGCTATGGGCAAAAATAAGCTGTACAAGCAGGTGGCCAGACCCTC
>450904_chr10_66147239_66147841	ERV3-16A3_I-int	LTR/ERVL	7	663	(4333)	C
TGGTAGCAGGCATATTATGAGGAAGCAGGCAGTGCAATGGGGTTTTTAGACTGGATTGTTCTGTGTTTGACTGGCAATAATAACTGTATGGTATGTGGGGCACATGGCACAAGATAGTGAACCAATTGTTTAAACTTTCATCAGTGGTGAGTTGGGAAAGTATTGTAGTGTAGGAGACCACCCTGGCTGGTCCACTGGCATTTGAGAAGTAACAGAATCAGTGCATATAAGTACTGTGGAATTGGCTAATTATCACTAACTATATAGATGCCCTACAGACAGATAATGAAAACTTTGTGCCATTAACAACTAATTGAAAGTATGCAGGCTAGAGGATCTATTAATGTAACTTACAAAGAGCCCCTTATTCCCTATCTTGGAAGAGTAGAAACAGCTAAAGACAAAAAAACTGGAAATTTAATATTTAGAGTTACAAACCTTTAAATATGGTTGAGTGCTAATGCAGGTCTGTTATTTCAAGTCCTGGTCAGAGAAACTTGGGTCCTTGATATATGGGATGGGGATATCTTGATGAATGCCCTTAAAGACTGGCTCTCCAGCTCCTGTACACCAGGTTGGTAACACCCTCCATGTTAAGAGTTG
>451052_chr10_66247430_66247503	ERV3-16A3_I-int	LTR/ERVL	5000	5077	(149)	+
AGTAATAACTGTGAGTGAGGGAACTCTAGAATGGTTGATAAGGGAGATGATAAATATCAGTTTCAGCCTCAAAA
>451744_chr10_66757765_66758130	ERV3-16A3_I-int	LTR/ERVL	1080	1483	(4184)	+
AAACTTAGACACGAAAATAACCTACAGAAAATTAGATGAGGTGTTAGAAATTTATCAAATTGATATTTAGGGAAGACATTAGGAAATGTAGATATGTGTCTAAACTGGAACAGATTTACTACATAAGTGGAGGTATCCAGCATCTATGTTCCCTATCACTGGTGAGAGAAGGGCCCTTCTTAAACAGAGGTGATGAGGAATTCATGAAAGGGAAGCACTGGTATGTCTGAAAAGCTCTGTGGTGAATATATGATGCAGAACAGGATTGATGGTCATCAGTGATGATTATGTGATTCTGGAATGACAGACGCCAAGTGGCAGCGTTTTCATGAGAACCAAGATGGACGTAATTTTTGTACTGGGCAG
>451744_chr10_66758127_66758494	ERV3-16A3_I-int	LTR/ERVL	2229	2609	(3058)	+
GCAGATAAATTAACATGGCCACCAGGAAACCTTGACACATAAGAGGTTGTGGTCTCCATCATATGCTTCATTCAATTTACCTGGCCAGCCTTTTCAAAAATAATGTTGAGATCACAATCGACTACTATAAGCAAAACAGGGTATTTGCCCTAATCACAGATAGTCTGTCAGGTCTTTTATTTTTAGAAGTACCACAGCCTCTTGAACTTAGTAAGTAGCTGTTGATTTTACAAAGCCTTATTCTCAATAGTCATCAGTAGAGCAGGCCTTAAGGAATTGACCTTACCTGGCAAAGACAGCAGTGTACTTTCACTCTCTTGCCTCTAAGCTTTGTTAACTTTCCTGCTCTCTGTCATAATGTGTTCCGC
>451744_chr10_66758721_66759719	ERV3-16A3_I-int	LTR/ERVL	2705	3649	(1577)	+
AAGTAACCTAGACGTGATAATAAGACAACTGCATGCCAGAAGGTGAAAAATAAATCTTATAAAAATTTAGTGTCCTATCAAGACAAATTGTTTAGGTTTCAGCAGTTCCAAGCATTATATAGTCTTGCGTAAGGCAAGAGTAAAAATGGTATTGCATCTCACATTTTAAAAACTTTCACAGCATTTTGTGGTCCTCTTGGATGTTAGAGGTTCATACAATGATCATAGGAAGACTATGATCACACATTTACTAGGCGACTTGGAAGGCTGCCAGCTTCATGTGGCCTAGGACAAGACAGGGCAGTATAACCATGCAGCCTCCAGGGCAAGATTTTTGCGTCTTAGACAATATGACCCACCATGGTTTCAGAAGTGTCTTAGGTAGATAAATATGATTTGTGGGTATCTATGGTCTGCCTCATTAAGAGAGTCACAGCATAGACCCATACATTTTTGGAGCAAAGTCTGTGTTATAAAACTACTTTCTTTTAGAAAAAGAGTTCCAGAAACAAAATTGAGATTCTGACTACGGGTACTAAATGTCTATGTGATATGATCTTGTCATTATGAGCAGAGTGTTAATAAAGTGCACTGAATCTAACAGCCACACAGGCACGGCAGCAATCCATTTTAGATTGGAAGTGGCACATTAAGGATTACATTCAACGTGGCTAAAAGTCCCAAGAAAAATATATAAACAAATCACCCATTTCTGTAACTCTGATGTTTCTTTCTCAAAACATAACTAGACTCGTCATGATTCCCTTTAACATCAGAGGAATAAAGGACTCAGTTCTTGTCCATGGATTGTGCATTGTGACATGATGCTGCAACTAGGAATGGACTGTCATAGGATTAGATATGCACCCATGGATAGGCCTGAAGGACAGTGGTGAAAGAAAATCTTCACATTGTTTTGCACAGCATACTTGGTCTACTTTGCATGAAGAGAAAAATATCATGAAATATGAATTTACTCTAATTTTTTTGCAGTAAGGG
>451744_chr10_66760318_66760626	ERV3-16A3_I-int	LTR/ERVL	3650	3981	(1245)	+
CAAAGTAGCAAATTTTTAAGGGTCTGCAAGAAACAAGATTGGCACTTCAGGGGCAAGGAGAGCCCAGGAAGCAGTGTGTGGATTTATTTAGGGGAGTGGGTAAAAGCGTGTGAATCTTTGTTTCTTACATTAATGAAAATCAAAAAAACATCAACTTAAACAGAGGCACTCAACAATGATATAGACAGGTTAACTTCACATGTGTGCTTTGACCAGCTTTTCTTCTTCCACTACTTCAGTATGGGAGCAGTGGGGTCATAAATAGAAGGCAGGGATGATGAACTGCAAAATATGGTTAACTTTTTTTTT
>451744_chr10_66760870_66761224	ERV3-16A3_I-int	LTR/ERVL	3982	4338	(888)	+
GGTGATCTAGCTATTTTCACCATGGAATACCCAACCTGCCAAGGGCAGAGACTGATGTTTATCCTTAAATGGGCAACATTTTTCTGGTTGAAGTTAACTATTCAGTGGCAGATCAATTAAATTGAACCCCTTTGATCCTGTAGGTGTAACAACTCATCTTTAAGATAATTCATGTACATCCATGCATGCTACTGTCTTCCTTGCTTTCAGTACCTGCACCACCACCTAAAGGCAGTTTACAGAATGTTCCATCTGTTGAAATAGTATCACATAATATAGCCTTGGTTCAAAGGACAGACATATCTTCTGACAAGGGAGTTATAGCAACAAGTTCATGAGTACAGAATTCACTGAT
>458486_chr10_70865197_70865628	ERV3-16A3_I-int	LTR/ERVL	5	469	(4527)	+
GTGCCAGGAGGGATAAGAAATGGATGCTAAGATGGGATTTTGGAGCTAGATTGCCTGCTGTCTGGCTGGCAATGAGGACTCCATCCTTGGCCATAGATGAGCACAGGCACAAGATAGCAGTGCAATTGTTAAAACTTTCACTGGTGATGAACCAAGATGGTATACCAGTGGAAGGGAGTGCACTAGGGTGTGATGTACTAGGCATCTGAGAAATGTTGGCAAGTAGTAATAATAAAGACAATGGTATTGGTTGGCTATTGCTGGACTTAATTAATGCTTTTGAAAAAGACAATGAAAGGCTAAGGACAATTAATTAAAAGCTAAATGTGAAAACCATTGGGCCTCCTTGGCAGCATATTAAGAAACTCTCTTCTGTAATAGAAGGAATTAAAAAGCTGAGGACCAGGCCCAGGACTTATGAGAATAGCAGAT
>458486_chr10_70865936_70866125	ERV3-16A3_I-int	LTR/ERVL	470	654	(4342)	+
TAGCAGAGTTCCAAGAATATTAAATTGTCAGCTTAGCCCAGTCTGTTATGCAAGCTCAGAGTCCTTACTGGGGAAAAATAGGACCCTGAGAGATGGAAACATCTGGGCTGATACATTCAAGTTTTAAATCCTCAGATTCCTTTGAACCTCTGAATCTACAGAAGAGTCCCATGCTTTAAGGACCGATGCT
>458486_chr10_70866433_70867202	ERV3-16A3_I-int	LTR/ERVL	655	1450	(3546)	+
CAAAAAACAGCAATCAAAAAACAAAAAAACTAGTGCTTTCCTGTTGAAGACAATCAAGAGGCCTCTACCCTTAAAGACAACACTCACTCTCCTTCAAGATCTGTCCCCACCTCCCTTCCTAGACAGCAGATAAATATCAAAGTTAAGTCAGTATAAACCAACAGGGGAGTTTTGGGCTTGCTCAGGAGGAAAGGTAAAATACTCTGAAAGTTCTGTAGAACTTAGCTAACGTGGACCTTAAAAGCTAAGAGGGTGTCTGTAAGACTTAACTCTGGAAGTCCTTGATCCAGGGACGGAGATAGAACACAAACTTGGATAAGGGAGTGTTTAGCAATGTGAGTGTACCCTCCTGGGATACAGGTTTTAATGCCCTGGCAAGAACCCTGGGAGAAGGTGTTGAGACTCTGCTAAAATGACTCTTAGACACTTGGAGAAAGTGACAGCCCACACTTAAGTGAAGTGGAAATACTAGAATTGTCATGCCAGGCAGTGGAAAAAGGGGTCAATAGGATTAAGGAAATGCACATGATAGAATGAATGGACTATATAAGCCTTGCAAACCCACCAGATGACTGTCTTGCAGGAAGGCCAAAGCAATAAAGAATAGCCTGGTGAGAGCAATCAGCACCTCTGAGCCATCTGCAGTGGCTTTCCTCTGAAAGGCAGGGCTGATGTTGTTACATAACTGGGCTTATTAATAGCAGTGGGAATAAAGGGTACCAAAATAATAGAGACCAGGTGGTAGTGCTCAACCATCAGAAGCCAAGAGG
>458486_chr10_70868530_70868640	ERV3-16A3_I-int	LTR/ERVL	2169	2286	(2940)	+
AAAGAACGCAGGAATGCTGGTCCCCAATGCACCTCCATTTAATTCACCAGTCTGGGCCTCACAAAAAGCAAATGGAGAGTGCTAGTGGACTATTACAAATTCAACCGAGTA
>458486_chr10_70869386_70869517	ERV3-16A3_I-int	LTR/ERVL	2287	2412	(2814)	+
TAGTAGCTCTATTGAAGCAGCATCCCCAGGTGGAACACTTTTGCTAGAGCAGAGTTACATAGCTTTAGATACCTAATAGTCATTTATTTGACAAATGCTTTCTTTTATATCCCTATCAAAAAAAGAGGATAA
>458486_chr10_70869635_70869657	ERV3-16A3_I-int	LTR/ERVL	2413	2413	(2813)	+
CCATTTTTTAAAAGAGGATCAGA
>458486_chr10_70869962_70870114	ERV3-16A3_I-int	LTR/ERVL	2413	2552	(2674)	+
AAGAGGATCAGAAAGAGTTTACGTACTCTTGGAACAGACGGCAGTATATTTACAGTCTATTCCCAGGACTATTTTAACTCTCCCACTCTTTGTCATAGTACCATCTAAAGAGACCTGAACTGGCTGGACATCTCACAGAAAATCACAGTGGTC
>458486_chr10_70870120_70871348	ERV3-16A3_I-int	LTR/ERVL	3316	4557	(669)	+
CCAGACCCCCATGTCATTGCCACTGATGCACCAGCATTTCTTCCTGGGCTCACATCTATGACTGTATGAGGGCTTCCTAATGACCAACTGCCAGGATAGGAATAAACTCCAGCTTGGTTCACACATGGATTGGTCTGGTATATGGGAGCAAGCCAAAAGTGGATGTCAGCTACACTACAATGCCATTCAGGAGTGGACTTGAAAAGCAGCTTTGAGGGGAAATCCTCCCAGTGAGCAGGAGCATTGGGTGGTGCTCCTGGCCATCCACTCTGTGTAGAGAGAGAAGTAGCCTGAGGTTGGAAGATACTCATTTGCATGGACTGTGGTGACTGTTTTGCCCAGTTGATAAGGGGTCTAAAACAGAAAGATTGGAAGATTGGGCACGAAGCAGCTCAGGGTAAAGGCATGTGGATGGACCAATGAGAGAAGACAAAGTGTGAAGATGTACGTATCAAATGTGAATGCCCACCAGAAAACATCCATCACAGAAGAGGCACTAAACAACCAGGTAGACAAAATGACTTGGACAGATGTCAGTCAGCCTCTGTCATGGGCCACCCTAAAACTGGCACAATGAGCTTAGGAAGGAGTGGCCACAGTGGCAGTGATGGAGGCCACACATGGGCTCCCGCTGACCAAGATTGATCCAGCTACTGATGTTGCCAAATGTCCAGTATGCTAGCAACAGAGCTCATTGCTGAGCCACTGATATGGCACTATCCCTGAAGGAGACTTTGGTGGCTAGTTGACTACATTAGGTCCCTTCCATCATGGAAGGGCCAGAGATTTGTTTGAACAGTGATAGAGATGTATTTCAGGTATGTGTTTGCCTTTCCTGCTCAGGGGATGTCTAACACTAAAATCTAAGGACTTACAGAGTATGTTTGATTTATCAACAGGGTTTTGCATATAACATCACATCACAGCATAACAGCAGGAGATGCAGCAGTGGGCACACGACCATGGGCTCCACTGGTTTTATCACCCACCACATCACCTCAGTGCCCTCAACATGACAGAATGTTGGAAGGGCCTGTTGAGGGCACAGCTGAGGCAATGCTTGGCTATGATACACTGAGGTTGGCGTCACAACCTTCGGGATGCAGTTTACATGCTAGATCAGTAACCTTTATATGGTGCTGTGTCCTTAATAGGTAGAATACATGGGTCCAGGAACCAAGGAGTGGAAGTACAAAAGGACTCAACATCGAAACTACGTGGGGTGTTTA
>458486_chr10_70871486_70872125	ERV3-16A3_I-int	LTR/ERVL	4558	5226	(0)	+
CACCACTTGTGGAATTTATTCTTCCTATTACCGCAACCCTGAGTTTTGCATATTTAGATGTTATGATTCCCTGTGGGAAATGTTTCCACCGGGGGACATGGTAAGTGTCGTACTGAACTTTAAGCTATGGCATCTTAAGCTCTTTTTGGCAAGGGATGAATGGTCAAGAAGTCACCATCTTGGCGGGGGCTATGAACCTGATTATCAAGAGGCAGGGCTGCTGCTACACAGTGGGGACAGGGAGGCCTACGCTTGACACCCAAGTGATCCACTGAGGCTTCTCTGAGTATTTCGAAGAAGTACTAATGGTTTAATGGTAAATGGATAAATACAGCAGCCAGGCCTGAGAAGAACCTGCCAACTAGGGGCTCAGATCCTCATGGCTGAAGGTCTGGGTCAATCCTCCAACTATGCTATCTAGACTAGCAGAGGTGTTAGCCAAGGGTGAGAGAAATCTAGAATTGATAGTAGAGGAGGCATTTAATGAGTATCCATTGTAGTCTTGATACCAGCTGCAGTGGCAGTGGCTGCAATTCATTCCACTGACCTTTCTCCAGGAAAAGAGCCCTGCAGTATCCTGAAAGAGCTGTTCCCAGAATTTATATGAAGCAAAAAGATCTAAGTGGCACAAGGGGTAAAC
>459480_chr10_71345635_71346563	ERV3-16A3_I-int	LTR/ERVL	4250	5180	(46)	+
TAGAATACTCACACTGCATTGTGTGGGATCAAGGGGCCCATTTCACAGTAAAGGAGGTAAGGAAGTAGACACAGGATCATGGGATCTACTGGTCATTTCACATATGGCACTGTTAAGAAATTGCTGGCCTGACAGAGCCTTGGAATGATTGAAGGTACCACTGAGTCAGAAAGGATCTTCCAGAATACTTTATAGACTCTAAATCAACACACTTTATATGGCATTGTGTACTCAGTAGAGTAGAACACCTAAGTCCAGCAATCAAAAGTTTGGAAGTCCGAGTAGCTCCCTTTTCCATCACTGAGTCTTAATGACCTTCTTGGGGAATTTGGCTGCCTGTCTCCACCACTCTGGGCATGGAGACTCTATGATTCCAAAGGGGCAATGCTCTACCAAAAGATAAAGCCAGAGGCAGATGTCCACTGAACTACAAGTTAAGGCTGTAATATTAGTAGGTCAAGCTCTCTGAAGCAAGAAGTTGAGTCACTATCTTGGCATAAGTAATTGATCTTGATCCCCAGAATGGTGTAGGACTGCTGCTACACAGTGTAGGCAGGGAGTAGTACTAGGTTTGCTACCCAGATGACCCACCTGGGAGCATCATAGAACTCCCTTGCCCAATTTTGGTGGTAAATAAACTAGTGCAATGGCCACAGGTGAGTATAGCATAGTGATGACAGCTCAGACTTCCCAGGGATGAGGATTTGGGTCATGCCATCAGATAAGCCACTATGACCAGCAAAGATGCTATCCATGGGTGAAGGAAATCTAGAATGGATAGAAAAAGAGAGAGAGATTATGTGTGTTGGTTGGGGTCTGAGACCAAACACAGCAGGGAGTATTGTTTTCTTCTAGGTGGTGCCTTCATTTTCCAAGTTTTTCCCCCGGAAAGAAAGCCTTCCAGAATTCTAGAGAAATTGCACTCTGAA
>461998_chr10_72761920_72762161	ERV3-16A3_I-int	LTR/ERVL	3645	4027	(1640)	+
AGTGACAAATAGCTTAGCTGATTGGTCAAGATCACAGAAGGGAGCAAGACTGGATGACTGGATACAAGGAAGGCTGGAGAAAGCCTATGGATGGGCCAATGGGAATGAGCCCAAAGTGTGTGGATCTTTGAGTCTCACATTGTTGAGGGCCTTCAACAATGTGGGCCTTCTACAAGGGCCCTCAACAATCCGGTGAACAGGATGACTGGTTCTATGGAGGAGTTCCTCTTCATGGCCACTCC
>465093_chr10_74406543_74406772	ERV3-16A3_I-int	LTR/ERVL	4991	5226	(0)	C
GACCTGCAGAGGTAATAGCTGAGGGTGAGAGAAACTTGGAATGGATAGTGAAGGAGGGAAATGGTGAGTACCAGTTGTTGCCTGAGACAAACTGCAGTATTGGAAAGCTATAGTTCATCCCACTCTTCTCCAAGTTTCCCCTTAGGAAAAGGAGCCCACAGGAGCCATGAAAAAATCTGCTTCCAGAACATATGTGGGGACATTGATCAGTGCACAAACAAGAGGTGGAC
>474250_chr10_79910819_79911198	ERV3-16A3_I-int	LTR/ERVL	4883	5277	(390)	C
GCTCCTTGGGTTAACAAATCAGTAGGCGCAGGAAGGGTTGCCATAGTGTCAGGGGTTGTTGGCCCTGAACATCAAAAGGAAGTGTGGCTTGCTGCCACATGAGACCATGGAGAAGTGTGTTTGGAATTCAAGTGATCCACATCCACTGGGTTGTCCCTTGGTACTCCTGTGCCCAGTGTTATCTATACATAACCAACCATAATCTAGTAACCAGGTGCACAGGCCTTTAGAGGTGATTGACTGGGTCACCCCACTAGGCAAGCCACCCAGCCCAGCAGAAGTGCTAGCCAAGCATATGAAAAATCTAAAGCAAGTAGTAGAAAAAGATATTGATGATCAATATTGGCCTTGAGAGCAACTTCAGCAACAGAAACTATAGT
>474250_chr10_79911205_79912252	ERV3-16A3_I-int	LTR/ERVL	2964	4002	(1224)	C
GGCCATATGATCCAGTAGACCCCATAGTATCAGAGGTATTTGTGGTAGAAAAAAAAAACATCTTGTAGAATCTCTGCAAGTCCTAACAGCAGAGTCATAAGCGGACCTAAAGGGTTCTAGAACAAAACCATGCCATCTGCAGCAGAGATGTATACACAGTTCCAAAAACAGCTTCTAGCATGCTACTGGAAAAGACTCTGGTAGAGACAAGAGTATTTGATCGTGGAACACCAGGTAACCATGAGACCAGAACTGCCCCTCATGAGCTGGGTACTGTCAGCCCCACTGCCAAGTCAAAAAGCCAACAACCCATCGAACATGGAAGTGGAAGATCCGGGATCAAGTTCAGACAAATGCAGAGGGAAGAAGTAATTGAACAAACAGGTGGACCATACTCCATGTCACCAAACACATTTGTGTCAATGTCTTCCTCAGCTCACATATGGTATTATGGAGGTTCCCCATGGCCAGCCAACAGAGAAAGGAAAAGTTCAAGTTTTGATCCTAGATGTTGGCACAAGCTGAAAATGGAAATTGCTGCACTCCAGCCCCATTCAGGAGGGCTCTGAAAGGCAGACAATGCACCTAGTCACCTGAAAGACAGCAGGGAGGGGAAATTCTTGAAATGGGAAAAGCTTCAGACAATGTGCCTGGTCACCTGGTCATCCACTTTGTGCAGAGAGAAAAGTGGCCTGAGGTAGGAATATACATAGACTGGTGGAAAGTGGCAAATGGTATAGCCTGTAAGTCAAGAGTCTGAAATGAACAAGGCTCGAGATCAAGAACAAGGAAGTCTTAGGTAGAGGTGTATGAATGGGCTGTGGGAACGGACACATATATCTTTGTATTGTATGTTAACACACACCAGAGAGTATCCACTGTGAAAGACTAGACAAGATGACTTAGCCAGGCAATATTAGCCAGCCTCAGTTCTTGGCCACTGTTGTCTTACACAATGAGCCCATAAACAAAATAATCATGATAGCAGAGATTGAGTTATGCATGAACTCAACAGCATAGACTTCTCAACAAGATTGGTCTAGCTACT
>474250_chr10_79912628_79913406	ERV3-16A3_I-int	LTR/ERVL	2175	2963	(2263)	C
TGCAGAGGAGATGGTCTGGATCATATGTCCCATTTAATACACTAGCCTGGCCCCTGTCATGGCAGATGACAGTGAACTATGACAGACTTAACCAGTTAGTAACCCATGTGCAGCTTCTGAGCCGGATGTGGGAATTATCCAGAGCAACTTATAGTTGCAGGTAAGTGGTATGCAGCTATTGATCTGGCAAATGCTTTCTTTTCCGTGTCCAGCAGAAAGAAGTAACTAAAACAGTTCACATTCATACCCATGAGATGAACAGCAGTATTCACTCAGTGCTGCCCTGGGGGTCTGTTAATTCTCCTTGATTCTGTCAGACTATATCCAGAGGGGCTTGGGCCATCTGGGCATTCCACAGAGCATCACAAAGGTCACGCTGATGGCACCCCTGATGACATCACGTAAGTCAGGCCTTTCTGAGTAAGGAGTAACAAGTGAGATACAAGTATTCACAAAAGCAGGTGGTCAACCCTACAAAGAGCCAGAAACCTGCCAAAGTTATTGTTTTTAGAGGTCTCAAGGTCTTGGGGATGCTGAGAATCCCCCCGCCAAAATAAAAAACAAGTTAGTGTGCTCTGTACCTTCTACCACTAAGAAAGAAGCAAATACATTGGAGGTAGCGTATTTCACACTTAGGAATATTGCTCCAACCCATTTGCCCAGTGATTCAAGAGGCTGCTAGTTTTGAGTGAGGTCCAGTGTAAAAAAGTACCAGGCAACAGATTCAGTTGCCTGGTACTGCAATTGCTGTGATACAAGCAGCACTTCTACTTAGGCCA
>474250_chr10_79913697_79914390	ERV3-16A3_I-int	LTR/ERVL	1495	2174	(3052)	C
AATTGATTAAAATGGCTAATAAAACATGACATTCTCAGGATTCAACCAGGGTATCATTTAATATATAGAATCAAAAGAGTTCAAGAGTGGATGAGCAGGAGACTGAGATTAGAAACCCCATTGGAAAGTCATGGTCCCATGTCCAGTTTCCAGATCTAAACCACCTCTCACATCCTGAACCCATCAACTGAAAAGGAGGATGGGTCCCCATAAGAAAGACCCCTGCGATGCCACAGTAAATATGTACAGTAGTTATTTCCCAACTGGATTTATGGCCATTAACTGAAGAGAAAGGGTAATTACAATGGGGAAATGGAAAATCCAGACCTTCTGAGGGATGTCAGATACAGGATCTAAGCTGGTACTGAGACACTGAGACCCAAAACCCCATCATGGTTCCTCCATGGTAGTAGAAGCATATGGGGTCAGGTAAAAAATGGAGTCCTGGGCCAGGAACTGCAAGGTCATTTCCAATTCCAGAATATATGATTGCAACATATATACTTACTAGTTGGCAGAACATCACCATCGTTTCTTGGCCAGTAGATTAAGAGCTCCTGTACTACAAAAGGTTAAGTGGAAGCCTCTGAAGCTGCCCCTATCCCTGGGCCAAGAGGGTAAACCAAAAACATAATCACTTCCTAGGGGAATGGCAGAGATTAGTGTCACTTCAAAGACAAAAAATGCAGAGGAA
>474250_chr10_79914613_79914935	ERV3-16A3_I-int	LTR/ERVL	1176	1494	(3732)	C
GATTAGAACACTAGCCAATTATGGCCCTTGCAGGGCCCAGAGGACACACCATCTTCCCAGTGGATGAGGAGTGCACTGGTGAGGGGACAATGGCACTGCAAATAGACTCAGTACTGCCTGTCCTCAGTAGGCTTGGACAGAGTTGGAGATGTTGCTACAGAACTGGGATCCCTAGTAGCAATGGGGGTGCTAAACTTATGATGTAGCAGATACATGGTGGTGGCACTTGACTTTCAAAAGCAAAGTCAGTGGATTTACCATGCGTGCTTCTAAGTCAGAATGGCAGCCAAGAAAGTAGGGCCCTGACCTGCAGACATCTATGG
>474250_chr10_79916968_79917943	ERV3-16A3_I-int	LTR/ERVL	97	1072	(3924)	C
CTGGTGGTAGGTGGAGAACTGGGCATTCGGAGCAGGGGGCAGCTGTGTGGCTGCTGAGACTTTCACCTGTGCTGGCGGGGATGGGGCACAGGTGGGAAGTGCACAGACTCATGTGGTACCTCAGGAGTTTGAGAGACAATGGAGAAAGAGTCAGTAGAAGGACCGTCAACGTGGGTAGTTGTTGCTGAATACGGATGCTTTGAAAAGAGAAAATGACAAGCTCAGGACTATCAGGCATCAGTGTAAAGCAACTGTGAGAGGCAGAGAGCTTCTTCAACAGTATTTAAAGGGACCCTCATCTCTTGCAATTGGACAGCAGACCCAGGTGAGGTCTGGAAACAGGACATAATTGTCAGAGTAGCAGAACTTCAGAGAAAGTTGCCTTCTCCACCTCACAATTCTCATACACCAAGTCAAAGTCCTAATGGGAAGAAGTGAGACCCTGAAATCTGGGAGAAAGATATCTATATGGGATACACTTGAACTCTTGAATCCCCAATCCTCCTGGACTCCCTGGGCCTGCAAAAAATGCTCACCCCTCCTTGTTGGAAGAATCCTCCCCTGCCCCCTGCCTTGATTTAAGTTTGTATAGAAGCCTCAATGAGGCAAGCTCCTTAGAGCACAATGCTAGCCCTCTTCACGAGGTATCCCTGCCTCCCTTCCTGACCACCACAGCCATAACCACGACCAAATCACAGCCTGGTTTCACAGGGCAAGTGCTTGACCTACTAAGGGAAGAGAGGGATTTATCCAGCAAAGGAACTGTAAGACCTGCCTAATAGGAAACAGCAGAAACCAGGAGAGTGTATATGAAAGTGGATGCTGAAGGTGTTGAGTCAAGAGGAGAAACTGAATATAAAGCTGGATAAGAAAAATTTTGTTGATATAGGGGCATACCTCATATCACAGGATTTAACACCCTGGCAATGACTCCAGGAGATGATTCTAATATGTTGCTGGGATGGCTTCCGGAAGC
>475436_chr10_80582497_80584924	ERV3-16A3_I-int	LTR/ERVL	2800	5226	(0)	C
GGCCTCTTTGGTTTCTGGAAGCAGTATACTCCACACTTGGGAAAACTGCTTCAACCCATTTATCAAGTGACATGACAGGCTTCCAGCTCTGCAGGAAAGAGAACTGTAAGCTACACAACTTGATAGACTTCATGGTATTGTAGGTATCTGTAGTAGAAGAAGAAGTGACGTGGAGTTTACAGTAAGCTCTAAAAGGAAAATTACTGCATAGAGTCCTAGGATTCTGGAATAAGGCCATGCCACCTGCAACAGAGAATTATACAGTATTCAAAAATAACCCTTAGCATGCTACTGGGCCCTGGTAGAGATGGAGCCCCTGACCATAAGACATCAAGTGACCATAAGACATCAAGTGACCATAAAGCAAATTGTCCAGCATGAGCTGGATTCATATGGAGCCAAAAAGTCATAGGATTGGGTGACACCAGCAGTAACATGGCAGTGGCATATCTGGGATCAGGCATGAACAGAGCCAGATGATACCAGTAATCTGCCCAAGAAGGAGGCCCAAACTCCCCTATAGTCCGCCACAGTCAATCAGCTCCCATCTGTGCCTGCAAGGGTGGAGTTCCTTAAGACTAGCTGAGAGGGGTAGAAAAAAGCCAAGCTCTGTTTATGGATGTGTTGACTTGGTATCTAGGTATGAGCTGGAAATAAACAGCTGATACATGACAGTCCCATTCAAGGGTGACCCTGAAAACCAGCAGAGGGGAGAAATCCTCTCAGTGGGAAGAGCCCTGGGCAATGTACCTGGTCTATCTGGTCATCAACTTTGTGTACAAAGAGCAGTGGTTCGAGGTAGAACATATATGGACTCATGGGAAGCAGTGAATGACTGAGCCATTGGTCACAGTTCTAGAAGGAGAAAGATCAGGAGAAGAGATAAAAAGGCCCAGGAAAGACCCACAAGGATGAGACAATGGGACTTGTTATGGAGTGTGAAGACCTTTCAATGACATGTTGACACCCATTAGAGAGTATCTGCCATAGAAGAGGCACCAGGTGGGCAGAATGATTCAAATCGTTGGTGTCAGCCAGCCTCTGTCCTTGGCAATCCTCATGCTGGCAGAAATGGACCCATGAACAAAGAAGTCATGGGAGCAAGGATAGAGGTTACACATGGTATTCACAGCCTGGGGTTCCTACTCGTTAAAGCCAATGTAGCTACTGCCATTGTCCAATGTCTTCCAGTAACAGAGACCAAGGCTGAGATGCTAATATGGCACCATTCTTCAAAGAGATTAACTGGCCACTTGGTGGCAAGTTGATTACATTGAACCCCTTTCATTCTGACAGGGAAATTGACTCATTTTGATTGGAATGGACATACATTCTGGCTACGGGTTTACCTCTCTTGTCTGCAGGGTTTCAGCCTGCACCCTCATCTAATAGCTTATAGAATATTTGATCCAGCAATCTAGGATCCTATATAAATAACATTGCATCAGACCAAGAGAACCACTTCACAGTTATATAAGACTATAGGAACCTTTGAGATTACCACAAACTATACCACCAGACCCTGCTGACTTGACAGAGTGATGAAGTAGCCTTTGAAAGTGCAGCTGAGGCATCAGTTTGGAGATGATGTCTGTGAGCATAGGATATCATTGCCCAGGATGCAGTATGCACCCTAAATCAGTGAGCACTAAATGATCCCCAGTCAGTAAAATGCATGAGTGTGGGGAAAAAGGGGTAGAAGTAGGAATGTCTCTGTTTACCATCACTCCCAAGGACCCATTTGGGGAATCTGTGCTTTCTGTCTCCACAAAACTAGGGTCTGTGGGTCTTGAAGTCCTGGTTTCCAGAGGGTGCATGCTTCCATCAGGGGACACTGGAAAAGCCCATTAAACTTTAAGCTACGGTATTACACAGTGTCTTTGGGCTGCTTACATTGAGGGACCAGCAGGCAAGGAAAAAGTGTCACTATTCTGGCAGAGTTAAGGGACCCTTGTTGTCAGGAGGAAGTTGGGCTGTCGTTACGCCATGAAAGAACAGGGAAGAATGTATTTGGCACCAAGGTGATACACTAGGAAGTGTTTTGTTCTTTCCTGCCCAGTTTTGAACAGGAATAAACTGTGTAATTTGAGAAGCACAGACATCTGTGAAGTAAGTACCCGGGATCCAGAGAGGCCTGAAGGATGGGATGGCAGCCAGGGATTCAGACCCTCTAGGAATAAGGTCTGGGCATGATATTGGATGAGCACAGAGACCACCATAGGTGCTAGGTGCTACTGAAAGGAACCTAGAGAAGTGGAGGAGGGGAACTGAGAGTGCTACATGCAGCAGTGGTGGCTGTCATCTGTCCCACTAACCTTCCTCCTATAAGTCTCCCCAGGAAAAGAGACAACTGGAATCCAGGAGTCAGAATATGCTGTTCCCAGAACTTAGATGAAACAAGCAGATTTGGGTGGTGCAAGGGGTGGAC
>475436_chr10_80585222_80585990	ERV3-16A3_I-int	LTR/ERVL	1821	2602	(2624)	C
GTTGACCTTGATAAACAGGGACTGGGGTCATCCTGGCCACTGTTAGAGAGGATGCAGATGAGGTCAGGTCATTAATGCAGTCCTAGCACAGATCTGATTCCTGTGGACCCACAGCATCCACAGAGCCACCCCAGGGACATTTTCCCAGTTCCTGAATGTATAACTGTAATGAACATACCTGTATTTGGCAAACCTTCTGCTTTGGTGCCTTGGACTGTGAGATATAAGGTATCCCAGTGGGAAGGGCCAAGTAGAAGCTGCCAAAACCCCTTCACTTCCATCCACAGCAAAGAAGGAATGTGAAAAACAATATTGCATTTCAGGTAAGAAATGGCAGAGATTAATGCCACCTTGAAAGTCCTAAAGAACGCAGCGGTAGTGGACCTCATTCTTTCACCTTTTAATTCACCAACAGAAGCCTACAAAAATGAGATGCACCATGGAGGATGAGAGTAGGGTACCACAATTTGACTAAGTAGTGGCCTCAGTTGCAGTGCTGTGATTTTGCTAGAGAGATGAACACAGCTTCAAGAAGACGGTGTCTGATCATTGATCTCTATTATGAAGGAGCACCAGAGCAGGTCACATTCTCATGGGGATGAAAAATTGCATACATGTAAGGTCTTTCACCAGGCTTAGGTAACACTCTTGTCTTCTGTCATAATCTAGTCCAAGAGGTCTAGAACTATCTAGACAATTGGTAGGATATGGCATTGGTCTGTGGAATTGATGAGATCCTGTCAATAAAACTGAGTAAACAAAAAGTGGC
>475436_chr10_80586027_80586257	ERV3-16A3_I-int	LTR/ERVL	1629	1860	(3136)	C
TGCTAACAAGGATATTGTTTGAGCTACAAAATAAAAAAAATCAAAGATGGATAATCAGGAGACTAAAAGTAGTCTTCAGCTTAAAAAAAAAAAAAAAGAAGAGTGAAAACATGACCCTTCGCCCAGTGTCTGGATCTGAGCCAGTCTGCTGACTGCAGGAGAGGGAGGTCCTCATGAGGAAGGACCCCACCTCACCATGGCAACTGTGTCCAGTGATGACTGCCCATCCTT
>475436_chr10_80586366_80586953	ERV3-16A3_I-int	LTR/ERVL	921	1549	(3447)	C
CTGAGGGGCTGAATAAGGAGCAGTGGAATAAAAAAGCAAATGAGCGAGAGTTTATCAACATAGGGCTTCTCCCTTAACAGAGGATTTCACACCCTGCATGGACCCTGAGATGTGTGCTGCCTGGTGGCTCCTGGAAGCTTGGCAGGAGATATGGCCCAAGCTATGTGAAGGAGAAATGCCAGAATTACCATGGCAAATGTCAGGAGGAGGAATCAAAACCTCTGAGGAGTGGGCATGCTGGAGAGGATATTCCATGGAAGCTAGAAAACCTACCAAATGACTGTGGCCCACAGAAGGGCCCCGATAGCTGCCATTCACCAAAGCACTGAGAGATGGTACCAGCATCAGGGAGGGGTTCAGTGGTGGGTGGCCTCTGTAGGTCAGGCATGGCCTCAGGAGACATCATTATAGAACTGGGCTCTCTGATAGCAATCAGGATGCTAGGAGGGAACAGAGGCCTGGGGTGGTGCGTGGCTGTCAGAAGCAAGGTGGGCACAGAGATTGCGATGAGCAGTAAGGTCAGAGTGGCAGCAGGGGGGCCTGACCTGCAGACTAATGTGCATGGCTAGTAGAATGTTATGTTCTTAG
>475436_chr10_80587063_80587824	ERV3-16A3_I-int	LTR/ERVL	7	774	(4222)	C
ACGAGGAGTGGCCTGAGGAAATGGAATCTAGCTAGGATTGTGGAGCTGGATCACCTGTTGCCCAGTGGGCACTGAAGACCTCATCACAGGCTGGAGGTGGAGGGCTAAGAGCTCCTGGCCCATAGTTTCAACTGTGGGTGCAATGGCTGGCTTTTTCTCTGTTGGAAAAACTGGGATGGAAGAGAATGCAGGGAAGGCTGCATATTTCAGGAGCTGGAGAGGACTGGGGAAATTAGTAATTATAAGGACAATGAAATTGCATGGCTCTTACTGAATGCAATCAATGGATCGGAAAAAAAAACAATAAAAGGCTGTAGGTGATTAATTACCACTTTAAGGCAAAATGTGCAAGTTGTGGGCTTCCTCCGCGACATAAAGAGACGCACTTGTCCAGCAGTGGAGAGATGAGAAAGCTGCTTTTCAGGACCCAGACTTAATTCTAAGGGTGAAGCTTCAGAGAAGCGCAGCATCTTCTCTGAAGCTTCAGAGAAGACTGAATTCTCACCCTGGGTAAGTCAGCTATGCCACAGTCACAGCCTTGCTTGGGAAGGAGTCGACTATGAGACTTGGGGTCAATGAACTTGAACACTTTGAAGCTCCAGGGCCCTGGAATCCTCTGGGCCTGCCGAAATGATTGTTTTCCAGCTGTGAAAGGCTAACGCACTGCCCGGGCTTGAAGTTAAGGTAGAGGCCTCTGTCTTACAAGACAATGTGCTACCGATGCAACATCTACTCCAGCTTCCCTCCCAGACACTGGACCAA
>476269_chr10_81080219_81081288	ERV3-16A3_I-int	LTR/ERVL	3405	4469	(757)	+
ACCAGCTGACAGAGAAGGGAAATTCTTGAGTTTGGGTCACAGATGGGTTGACTTGGCCTGTGGGTGTAAGCCAAAAATGGACTGAGCCTGCACTACAGTGCCATCCAAGGGTGGCCCTGAAAGATGTTGGTGAGAGAAAATCCCTCCAATAGGCAGAGATTTTGCCAAAGCACCTGGTCATCTCACGGCAAGAGAAGAGACCTGAAATAAGGATATACTCGTATTCATGGGCAGTGGTGAATGGCTTAGCTCTTTATTGGTCAGGGGCCTGGGAAAAACAAGTCTGGACTATCAGAGACAAAAAGGACTGGGAAAGAGGCCTGTGGATCTCTGAGAGTGGCAAAAAGTACGAAGATAACGTATCACATTTCAATACTCACCAAAGAGCATCCATTGCAGAAGCAACACCAAACAACCAAGTGGGCAGGATGACTCGGCCAGTGGACGTCAGCCAGTCTCTGTCCTCACTCGTCATCCTCCAACCAGTCCTTGCACCATATGGGCTCATGAACAGAGTGCCATGGTGACAATGACGAAGTTATATATAACCCTAACAGCCTTGGCTTCCTCTCCCCAAGGCTGATCTAGCTACTGTCACTGCTGAATGCCCAACCTGTCATCAACAGAGACCCAAGCTGAGCCCGTGATACAATAACATTCCAGGATGAAACCAACTAGCCACTTGGTGACAAGTTGATTATGTAGGACCCCTTCCCTCATGGGAAGGGCAGTGATTTGCCCAGACAGGATGGATGCATATTCTAGGTATGAATTCACTTCTCCTTCCAATGGAGCCTCAGGCCATTGGCACTATGGCTCACCAAGAGTCTGATTCACTGACATAGGCCCTCAGTTGACATCATTGCAGACTAAGAGAGCTGAGTCACCATGATTGCTGCATGGCAGTGGGCACACGACTGTGAAATCCACTGGTCCTTACACATTTCACAACATCTAGAATCTGCCAGTCTATAGGGGATAGAGTTGCCTCTTAAAGACACAGCTGAGGTACCAACTGGGAGGCAATACCTCATCAGTGTGAAGGATATGGGGTGCTATCCTTCAGGTTG
>476921_chr10_81514578_81515238	ERV3-16A3_I-int	LTR/ERVL	245	919	(4307)	C
GAATTGGGAGGGTATTGCTAAGCACCATTGATGCACTAAGTATAGATGCCAGGATCAAATCTATTAACCACCAATTTAAACCCAAGTGTGAGAGTCAAAGGGCCTCCATGGAAGCCTTTAAAAAGTCCCTCATCACTGGCAGCCAGAAGGCCAACTGAACTGAAGCCCAGGTGCAGCCTGTACTTATGAGTGGCAGAATGCCAGAGAAGGTTAATTCTCAGCCTGTGTAAGTCTCCTTCAAGAGAATCAGGGTCCTGATTGGAAAAAAGTGGGAACATGAGAATTGGAATGGGGAAACTTATTAGACACACTTAAGGACCTTGGCCTCCCAGCTTCTCCGGAATATCTGGGCCTACAGACGTGGCCCACTCCCTTGCTGGAAGATGGAAGACCTTCTCCTTGCTTGAAAACTATAAGCTTCGAGTAAGTCAAGTGTCCTACAAAACAATGTTGGTCCTGCTCAGAATCTACCCCCACTTCTCTCCCCGATACCAGACAGTATGAGGACTAAGTTTCAGTATAATCCAACTGGGTAAGTACAGTGTCTGTTAAGGGAGGGGAGGATCATATGGCAAAGGCGCTGCAGGATCTGGCTGACTTAAGCCAGCAGGACCCCAGAGAAAATGCCTGGAAGTGGATCCCAAAGATGCTGGATCAAGAA
>479481_chr10_83268803_83268898	ERV3-16A3_I-int	LTR/ERVL	5029	5135	(91)	C
AATAAATAGGAAGGAGAAAAAACATGATAAATATAGGTTATGGCCTGCAATAAGGGCTGAAGCTCATCCCACTAACCCTGTTTTTGTATGTCTTCC
>481735_chr10_84936711_84937087	ERV3-16A3_I-int	LTR/ERVL	2144	2518	(2708)	+
AAATTGGTTCCAACTTTAGTGATTTAAATGTGATACAAATGGTAGTCTCCATGATAGTTCCATTCAATTCACTGTCTGGCACTAACAAAAATCAGATCGATTGTTCCAGTTAATGATGCACTACTCTAAACATAACTAAATAGTAGCTCCAATTACAACTACTTTGCCAAACATGATGTCTTTGCTAGAACTGATTAACACAATCACAGGGACACGGTATGTAGCCCTTGATTGAGGAAATGCATTAAATTTCCAATCTTTTGAGAATGGAGAATAAGAAATAATTCATATCAATGTGGGATGAAAATAGTGTACCTTACAGTCTTGTCCTAAGTTATATATTAACTTTTCCATCTTATGTCCAAAAATATTCTGGA
>481735_chr10_84937261_84937472	ERV3-16A3_I-int	LTR/ERVL	3194	3565	(2102)	+
TCTGTCAAACTCATGAAGTCATAGGTTGGGTCACTTCAACAATTCATTGTAATATAGAAGCGGTAAGTCCAGGTATAACATAAATACGGTGGCATAGCTGCATGAGCAGATAGCCCAGACCTTCTCATCATTTACTAATGTTGTGTTGGTACCTTTCCCTCAATTCATGCCTATGGGGGGATTCCTTTTGACTATCTGATAGAGGAGGAAAA
>481735_chr10_84937491_84937660	ERV3-16A3_I-int	LTR/ERVL	3581	3751	(1475)	+
TGGCTATCCACGTTGTGTGAAGGGAGAAGCAGTGCAAGATAAGAATGCAAATGGACAAATAAGCAATGGCAAATGATTGGCTGGCTTTCTGCGGGCCTAGAAGGAGAACAGTTAAAAGATTAATGATAAACGGATCTGGAAAAGATACATATGGATGCATGAATGGAATT
>481735_chr10_84938042_84939138	ERV3-16A3_I-int	LTR/ERVL	3752	4915	(311)	+
GAAGTAGTCACAAAGTTTGAAGACTTTGTAATGTATATTACAAAGCATGAACAATAGAATGAATACTGAAATACACAGTAGTCCAAGTAACTAATTATTTGGCTTCAGTCAGCCCTTGTGTTCTTCCACCCATTTCTAATATGACGAACTCAGAAATGCAGTAGCCATAGTGTCAGAGATGGAAGCTGAGCATGGTCCCTAAAGCATGTGTTTCCATTCACTAAGACTGATCTAGCTACTGCTTCTGATGAATGTCTAACTTGCCACAACACAAACTAACACTCTACACTCCAAGAAGATGTTATTCACCAGAAATGGCAATCTTAGTACATTAGATCTCTTCTACCTTAGAAAGTAGCTGTTCATCTTGACTGGAATTAACATATATTCTGCATATGAATTTTCCTTTCCTGCCCACAGGGCCTCAGATAGCACACTTCTAAGAATATTCAGAATATTTGATGTATCTGCATCAACAATGAATTTTGCATAACAACAGAGCAGACCAAGGGATCAACTTTTACCAAAGGAGATGTGTTGGTGGACATATGATCATGGGTGTCATATTACATATGATGCCACCCCAAAACTGCTGCCCTAATGCAGCAAGGGACTAGCCTCTTAAAGACACAGCTGAGATATCAGCTTGGAAATGGTGGCATGTAAAATTTCTAGTAGGTGGAATAAATAAATCCAGAAACTACGGAGGTAGAAGTAGTAGCAGCTTGTAATTACGGTTAATCCCAATAACTTAGGTAGGAAATTTGTGCTTCCATTCTCTACGACCTTAGAATCTGGGGATTGAGAGATTCTTGTTCCCAGAGGAGTAACACTTCTGCCGGGTCCTAGAGTTAGAATCCTCTTTAATTTTATTTTCAGGCTTTTTCTTGCTCACTTCAAGTTCTTTGCACTAAGAGACCAGGGAGAAAGAGAGAAGTCAACATTCGGCCTGGGGTAATACACCCAGATCATCACTGGGTACTAGGGCTAACAGGAGTAAGAATGAATAAATTCAGTGCCCAGATGATCCATTTAGGAGTCTTTTGGTAATTCTTTACTCAATGTTTATGGTAACTGAACAAGTACAGCAAAGCCTG
>483905_chr10_86483627_86484448	ERV3-16A3_I-int	LTR/ERVL	3924	4774	(452)	+
TGGCCACAATGACAGAGACATGGAGGCTAGATAAAGTGTCATGGACTAAGATTTAAAATGGCCAGTCAAGAAACTCTCCTCTGGATGTCCTACCTGCCAGCAAGAGAACCTATGCTCTGCTCCTGGGATGATGGTATTCTTTGAAGAGATTCATTTTCCACTTGGTGGTAAGTTGACTATATTGTTCCCTTCTATTCTGGAAGAGCTGGAGTTTTATCCTCTCAAGAGTGGATATCTAAGGATCGTCTTTCCAACTCGCAAACCTTAGATAATTATCGATAGAATTTCATATAACACAGCATTTGACCAGGGAACCAACTTTCTAGTCAAGGAGGTGTGGGAGTAGACCACTGACCTTGGGATCTACCAGTTGTACTGGATACATCATCACTCAGAAGCTTTCATCCTGATAGATTGTTGGAATGGCCTGCTGAAGGCACAGATGAATCACTGTTCAAGAAAAATACTCTGCAAAGATGGAGTACCATTCTTCAGAAAGTGGTACATGCATTGAAACAGAGAATTTTATGCAATGCTGTGTCCTCAACAGGAACAACAGATAAGTCAGAGAAACAAGGGGTGGAAGCAGGAGAGGCCCTACATGACACCATTGCTAATGTCTCAGTGGAGGAATTTGTGATTTCTATGTGCAGCTCTGAGCTTTGCAGAGTTAGAGGCCTCTGTCCCCCAGAAAGATACATGTTCACCAGCAAGGGTACAATTGAACTAAAATTTATGGACGCTGTATGGACCCACTGGGTTAACTGTGTCCAGAAATCAGCAGGCAAGAAGGGAGTCCTTGTTTTGTAATTGATTCTGATC
>483905_chr10_86484471_86484686	ERV3-16A3_I-int	LTR/ERVL	5009	5226	(0)	+
TGAGGGCAGAAAGAATTTAGAATGGATAGTACAGAAGGGAGATGATGAATACCAATTGCAACCTGAATACCACCTCTAGCAATGAAGCCTGTGGTTCATCTCACTCTCTTTCCTCTCCTAAGTTTCTTCTAAGGAAGAGAGGCTCACTAGAGCCCTGAAGGAGCTGCTCTCTGGACATGTATGGAAAAGTCAAAGTGCAATGCACAAAAGGTGGAC
>486794_chr10_88605946_88606283	ERV3-16A3_I-int	LTR/ERVL	3695	4180	(1487)	C
GGAAATAAGAGACCAGAAGCCTGGAGAAGAGGCACGCTGACGGCCCTAAGGCAGGGAACACAAAGTGCCAATCTTTATCTTATGTGAATGCCCAACACAAGGCACCTCCCACAGAAGAGGCATTCAACTACACCCCAAGGACAGACAGGATGGCTTGTCAGTGCTGTCAGCCAGCTTCTTCCCAAGGCTGGAGTACCAGGCCCGTCAATGGAGCCTGTGGAGTGACAGAGAGGAAGGCTCTACATAGGCCCAACAGCATGGGCTCCTTCTTATGAAGGGTGACCTAACTACTGCCACTGCCAAATGCCAGCTAACAAGGAGGGTGCAGAACCAACACT
>487535_chr10_89036787_89037447	ERV3-16A3_I-int	LTR/ERVL	245	919	(4307)	C
GAATTGGGAGGGTATTGGTAAGCACCATTGATGCACTAAGTATAGATGCCAGGATCAAATCTATTAACCACCAATTTAAACCCAAGTGTGAGAGTCAAAGGGCCTCCATGGAAGCCTTTAAAAAGTCCCTCATCACTGGCAGCCAGAAGGCCAACTGAACTGAAGCCCAGGTGCAGCCTGTACTTATGAGTGGCAGAACGCCAGAGAAGGTTAATTCTCAGCCTGTGTAAGTCTCCTTCAAGAGAATCAGGGTCCTGATTGGAAAAAAGTGGGAACATGAGAATTGGAATGGGGAAACTTATTAGACACACTTAAGGACCTTGGCCTCCCAGCTTCTCCGGAATATCTGGGCCTACAGAGGTGGCCCACTCCCTTGCTGGAAGATGGAAGACCTTCTCCTTGCTTGAAAACTATAAGCTTCGAGTAAGTCAAGTGTCTTACAAAACAATGTTGGTCCTGCTCAGAATCTACCCCCACTTCTCTCCCCGATACCAGACAGTATGAGGACTAAGTTTCAGTATAATCCAACTGGGTAAGTACAGTGTCTGTTAAGGGAGGGGAGGATCATATGGCAAAGGCACTGCAGGATCTGGCTGACTTAAGCCAGCAGGACCCCAGAGAAAATGCCTGGAAGTGGATCCCAAAGATGCTGGATCAAGAA
>487821_chr10_89219833_89220701	ERV3-16A3_I-int	LTR/ERVL	43	919	(4307)	+
GATGGGATTCTGGAGTTTGCTCACTCACCAGTGGTCCCATCAGAATCTCTTCCCTGAAGATAGTCTCAGATGTGCTCCTGCAGTGAAATTGCTAACACTTTTACTTGTAGTGAACCAGGACAGCATATAAGTAGAAGCGAATGCATTAACTTCTGTGATGTATCTAGTATTTGAGAGTACAGGTGGAAAAGTAACTTGAAAGATTGTTGAATTGGGAGGGTATTGCTAAGCACCATTGATGCACTAAGTATAGATGCCAGGATCAAATCTATTAACCACCAATTTAAACCCAAGTGTGAGAGTCAAAGGGCCTCCATGGAAGCCTTTAAAAAGTCCCTCATCACTGGCAGCCAGAAGGCCAACTGAACTGAAGCCCAGGTGCAGCCTGTACTTATGAGTGGCAGAACGCCAGAGAAGGTTAATTCTCAGCCTGTGTAAGTCTCCCTCAAGAGAATCAGGGTCCTGATTGGAAAAAAGTGGGAACATGAGAATTGGAATGGGGAAACTTATTAGACACACTTAAGGACCTTGGCCTCCCAGCTTCTCCGGAATATCTGGGCCTACAGAGGTGGCCCACTCCCTTGCTGGAAGATGGAAGACCTTCTCCTTGCTTGAAAACTATAAGCTTCGAGTAAGTCAAGTGTCTTACAAAACAATGTTGGTCCTGCTCAGAATCTACCCCCACTTCTCTCCCCGATACCAGACAGTATGAGGACTAAGTTTCAGTATAATCCAACTGGGTAAGTACAGTGTCTGTTAAGGGAGGGGAGGATCATATGGCAAAGGCACTGCAGGATCTGGCTGACTTAAGCCAGCAGGACCCCAGAGAAAATGCCTGGAAGTGGATCCCAAAGATGCTGGATCAAGAA
>489332_chr10_90212105_90212872	ERV3-16A3_I-int	LTR/ERVL	4326	5121	(105)	+
ATGGGATCCATTACTATAATCACACACTGCATGCTCTGGAAGTTCTGGCTTGACAGAGTAATAAAATGGTCTGTTGAATGTACAGTTTGAGGTAACATTTTAGGGAGAATTCCCTGAAAGGAAGAGGTTCCATCCTTCAGGATGTAGTGTAGACTTTATGTATGTCCCCAGTAGGAATAAAACATGGGAAGGTGTAAAAGTGTAAGTGATCCCACTTATCATCACTCCTAAGTGACCCACAGCTGTTCCTACAACTCTGGGCTCTGCGACTTAGAAATCCTGGTTTCTAAAGGGGAAATGCTTCATCTAGATAACACAATAAGAAGCCCATTAAATCTCAAGCTATGGCTACCACCCCGTCATGTCATGTTGCTTGAGACAAGACCCAGGAAGTGAGAAGGGTCAACATCCTGGCAAATATAACCAACATGGATCATCAGGCACAGGTTCGGCTGCTGCTACAGAATGAGGGCAGGAAATATGTTCACCAGTCAAGTAATTCGGTGTCTCTTGGTACTCTCTTGCTCAATTTTGATGATAAAAATACAAGTTCAGTGTTATGGTCTGAAAAGAATGTGGTGATCATGGGGCTCAAAACCATGTCCAGATCATCCCATATGTAAGCCACCTAAACAGGCAGAGGTGCTAGTTGATGGTGAGGGGAATTCTGAATGGTTGGATAGTGGAGGAGAAGGATAATGAGTATTTGTTAAGGCCATGAGACCAGCTGCAGTGGCAGGAGCTGTAGCTCATCTCACTAATCCACCT
>489560_chr10_90352529_90352597	ERV3-16A3_I-int	LTR/ERVL	5005	5073	(153)	C
TAGCTGAGAGGTAAAGAAATCTAGAATGGATAGTGGAGGAGGACATTTATGAATACTAGTTATGGCCCT
>489560_chr10_90352636_90353384	ERV3-16A3_I-int	LTR/ERVL	4275	5076	(150)	C
AATCAGGGATCAATTACATAGCAAAGTTGACACATCCATTGGCACATGGCCATGGTATCCACTGGTCCTACCATATAACTCCCAACAAGAGGCTGCCAACCTGATAGAAAAATGAAACAAGCCCTTGAATGCTCAGTAAAAGCCAGCTGGGAAAAAGCCAGCTGGGAGATGACATCCTGTAAGTATGGGCACTATCCTTCAGGATTTATTGTACATCTTTTAAAAATGGTGAGAATATATTAGTGATTCCCCAATAAGTAGAATACAGGAGTCTGAGGAACAAGAGCTTGCCATGACTCCTAGTAACCCATTTAGGGATCTGTTCTCACAATTTTAGCCTCTACATATCTAGAGGCCCTGGTCTCCAGAGAGAAAATGCTTCCACCAAGGCACTGTAAGCATCCTAACAAACAAGGCTATGACCACCGCCTGGTCACTTTGGGCTCTTCATTACTGAAGACCAGGAAGTTCATTGACCCTGATCATCATAAGGAAGTAGGTCTGCTGCTACAAAACGAGGAAAGGGAGAAATACATTTGCTCTTCAGGAGATCCACTGAGTCATCTTTTCCTACTTCTATGCCCTGTTTTAACTGTACATGAACAAGTGCAACCATCACCTGATATGAATATGTTAGCCCCTAGGGATGAAGGTCTGGCTTACCCTATCAGGCAGGCTAGCTGAGAGGTAGAGAAAGCTAGAATAGATGGTGGAGGAGGACATTTATGAGTACTAGTTATGGCCTTAGG
>493217_chr10_92859257_92859671	ERV3-16A3_I-int	LTR/ERVL	7	436	(4790)	+
TGGTACCAAGAAAGGTTTGAGAAATGATGTGGTAAGATAAAGACTTGGGAACTAGATCACTCACCACTTCGCTGGTTTTAAGGACATCATGCCTGGTGGTAGGTAGTGTACAGACAGCCCATGGCATGAGATGGAGGTCCAGTTATTTAAAAGGTTCACCAATGGTAGACCAGGATGGCATGTAGGAAAAGAGGAATGCATTGTTTCAAGCATTAGAATGTAGGGGAATCTCTATGTACGAAAATAATAGAATTTGCTGATTATTACTAAGTTACATTGATGCCCTACTGGAGGATAAAGAAAAGCTGAGAATACTTAAGAAACCACTGAAACTAAGTGTGCAAAGAGTTTCTACAAAGAATCTATGACTGTGAGTGAGCAGCAAAAGCTGAAGATGAAACACAGGATTTAATAG
>493217_chr10_92859785_92861592	ERV3-16A3_I-int	LTR/ERVL	582	2433	(2793)	+
CTAGATTCCTCTGAACCTTCTGAACCTGTAGGGGTGGCTCACCCTTCTCAATTAAGAGCTAGCACATTCCTTGTGTAAAAAGATGATACAAGGGGCTTTCCCCTAAAAGGCAACAGGTGGCTCCCTCCTCCACTCCTGGACATCAGCACACATCACAACACATCTGAACCAGGAATATGCTGGGCCTGATAAGGAGTAAAGTGACCATGGCACAAATGAGCTGCAAGATGGCATCAGAGTGAGCCATCAGGGATCAGGGTGCTTGATCAAGATGGCTGCAACATAAGTCTGGATAAAGGAGAGTTGCTTTTTGTTTTTGTTTTTTTTTACTTGGGGTCACTTTGTTGAGATACAGGATTTAACACCCCAGGAAATGATGCAAACTTGCTTCTGCGAACTTGCTGCTAGGGTACCTCCTAGAAGCCTAGAGAAAGTGGTGGCCCCCACTGAGAGATTGAAATGCCTGCTTGCCATGGAAGACATAGGGGAAGTGGTTAAAAGGCTCGGGGAGGTAGGATTGCAGGAATGGGTGTATTAGGAGAGGCCAGAAAGCCAATCAGAGGACACACCATTTACCAAGGCCATCAGGAATGTGGGGCCAGGGCTGACAATAGAAGAGTCTGTCACAGAACTTGGCTTTCTGATGACAGTGGGGCTCTTGGGTGCTCCCAAAGCAATTTGACACCAGGTGGTGGTACTTAACTGCCAGAAGCCAGGAGATTGTAATTATCATAAAAAACAATAAGAACAGAGTGGCAGTCAAGAGGGCCTAACCTATAGATGGAGACGGTGAATAGAACTTAGCATTCTTAGGGACAAACTAGACAGCCAGCAAGAGTGCTGTTTGTCATATGTTTGACATATATTACATACATGTTATATATGTAATCAGAAGAGAGGAAGAATGGGTTAGCAGGAGGCTGAGGGCAATTGCCTCAATAAAAAGTAATAATAACTTTGCCAAATTTCCAGGCCTGAGCTGATTTTCAGATTCAAAACCTGTTGGCTAGGTCTGCAAGGAGACTAGGTGACCAGGTGACTAGGTCTGCAAGGGGAAGAACCCTACAATACCTTGGCAAGTGCACACTGTGATGATTCCCAGTGTCCTTCTCCAAAGGAACCTATTGCCATTGACTTGATTGACTTTACACTGAGAAAAGAAAAATAGCCAAACCTTCCAACAGCTGTTGGAGGCAGGGTCTGAATCATCATTGATACGTAAAGACCTGAAGCATGATCATGGGCTCCTGTGAGAAGCGGAGGACATGGATGTTAGGCAATAAATAGATTCCTGGCCAAAGAATGGTTTATAGTGAGTCCACTGGTCCATGGGCCCATACAGGGGTCATTTTTCCTGTCCAAAAATGTATTATTGGTATTATTATACTTGGCAGTTGATGTAACTCCCTCACTAGGTCCTTGGCTTTTAGACAAGAGTTGTCATAATGGAGAAGGCCAAGTGTAGGGCTCAGAAATTGCTGGCTACGATAAGTAAATCAAAAACAGTATTACACCCTGGGGGAATAGTAGAGATTAAAGAGGCAAGGATGCAGGGATGGTGGTCCCTGTCATATCTCCATTGAATTCCCTAGTCTGGTCCTTTCAGAAACTGAATGGATCCTAGAAAATGACTGAAGACTACCACAAGTACAACCAAGCAATGACCTTGATCATATCTGCTGTGTCCAACATAGTGCCATTGTGGGAGCAGATAAATATGGCCTTGGGTTTATGGTACCCAACCACCAATTTGGCAAATGCATGCTTTTCAATCCCCAATAGAAAAGGCCATCAGAAACAGTTCACAT
>493217_chr10_92861608_92861947	ERV3-16A3_I-int	LTR/ERVL	4820	5177	(49)	+
AATATGTGTAGAACCGATATTCCTGATGGACCAGGGGACCTCTTAGTACTCCCTCGACCAGTTGTGACTATGAATGGACAAAAGCAGCAATGCTGGTCTAAAATAGGTATAGTTACCAGGGGCTCAGAGTCTGGGGCTCACCACTGGGTAGGCTACCCAGACCAGAAAAGGTAGTAGCTGAGGGCAAAGAGAATTTAGAATGGTTGGTGAAAGAGGGGACAGTGAGCATGGTTGTAGCCCCAAGACCAACTGCAGCAATGAGGGGCTGCAGTTTGTCCCTCCTTCTTATAGGTTTTCCCTTAGGAAGAAGGGCCCACCAGAGCCTTGGAAAACTGCCCCT
>500197_chr10_96992257_96993878	ERV3-16A3_I-int	LTR/ERVL	2875	4582	(644)	C
AAGGCTGCCAGCTTTGATCTGGCCCAGAGCAGAAAAGTGATCTGCAGCAGGTGCAGGCTATAGTGGAAGTGGCTCTGTGCTTGGTTCATGTGATCTAGGAGACCCTATGATGTCAGAGTTTTCAAGATGGTACACCAGTGGGAGAATAAAAACCCAAGCCCCTTGGGTTCTAGAACAAGACTGCCATCTGCAGTACAGAACTTTATGCTTTTCATAAAATAACTCCTGGCATTCTTCCACAGCTTGGATAGAGACAAAGCCCCTGACCATGGGACATCAGGTGGCAGAACTGCCCATCATGATTTGGGTTCTCTCATTCTCATTAGGTCAGAAGGTCAGGCATCTTCCAGAGCAATCCCTCATGAGATGAGAGGAAGGCTTGAGCAGGGCTGAAGGAAATATGTGAGCTGTAGGGGCATGGAAGCCTGGATACTCATTCTTTCTACTGCTGTGCCCCTCCCTTAGCAATTCCCCATGGCTGATGGGGGATCCCGTATGAGCAGCAGATGGTGGAAGAGGAAGCCCAGACTTGATTCATGGATGAGTTGGCTAGGTATGTAAGGGCATGCTGAAATGGTGGCTGCACTGCTGTACTTCTTGAGCTGGCTTTGTAAGGAGAAAAGAAGTCCTCCCACTGGGCAGAGCTTCCGGTAGTATTCCTAATGATCTACTTTGTGTGGCAAAAGAAGTGGCTTCAGTATAAATGTGCCTGGACTTATGGACAGTGGTGAATGATGTGGTTGGCTGATCAGAGGGTAAAGATGAGAAGATCAGGACAAGGAGGTCTGGAGTAGAGGAATGTGGATAGACCTCTGTTAACCCTCATTAGAATAAACCATGGAAGAGACAGTAAGTGACCAGGTTGACAAAATGAATTAACCAATGGACATGAGCCAGCCTGTTGTTGGGCACCCCTGTGTTGGCGTAATGGGTGCGTGGGTGGGGTATCCATGATTGTCAGAGGCTCTACGTGGTTGCAGTAAGATGGGCTTCTATTTCAAGGCCAATCTAGCTATTGGCTGCCAAATGTTCAACCTTCCAGCAAGAATGACCAACTGAACAGTGCTATCTTTTGAAGACACCAGCTAAGCCACTTGGTGGCAAGCTGACTAGCTTGGATCCCTTCCATTTTGGAAAGTGCAGTGATTTATTTATTCAGTCAGGAATAGACCCATATAGGTATATTGGGTTTGCCTTTGCTGTCCACAGGGCCTCAAACACAACACTTTCTGAGGACACAAAGATCTTTAGATCCACTAGCGCAGGATCCCTCATGGCCTTGTGGGACCAAGGACCCATTTTACTGCAAAGGAGGCACAGCAGTGGGCACATGACCATGGAGTCCAGTGGATCTATCACAATCTGCACCACCCAGAAATGGCCAGCATAAAAGGGTGATGGTATGGCCTGTTGAAGACATAGTTGAAATGCCAGCTTATATACGACCCCTTGTGAGTGTAGAGTGCCATTTTCTAGAACATAGGAACACTCAATCGGTGAAATTTACTTAGTGCTGTGTCCCCAAGAGGTAGACGGTATGAGTACAGGAGCAAGGGGGACAGTAAGAGCATTCCTGCTCAGGATAACTCCTTGTGACCCACTTGGGGAATTAGTGCTCCCCA
>506441_chr10_100530739_100532429	ERV3-16A3_I-int	LTR/ERVL	184	1911	(3315)	+
TGCAGCTGCAATAATTCTGGGATTTAAAAGACATGAGGAGAAAATATCTATCAAGAGAGCAGAGTTGCAGGCTACCGCAAAATTATATTGAGGCCCTGGGAAAAAATGAGAAACTGAGGGAGTTAACAAGTAACTAATGGCTAAATGGGAGAGCCAGAGGACTTCTCTGGTCATTAATAAAAGGGCTGTTATATCCTGTGGTGGAAAAACAGACATGGCTAAGCAGAAAACTGAAGATCTGATGGAGTTATAGGGATTCAGAGATGTTTGAATACTCAATCAATTAAGCTGGTCTGTTATGCTATCAGGGCTATATTGGAAAAACCCAGTACCCTGAAATATGAGATAGGCCCATTTAGATGGATTTCAGCTCCAAATATTGGAGCTGAAGACCTCCCTGAACCCTCAGAGTTTAGTGACCACCCTTCCCTAATAAGAGGTAGCACCTGCCCTGTGTTGGAAAACCTGGCAGAAGCCTATCCCTGCAAGGCAACAGTTGATCCCTTTGGGAGCCACTCCCACCTCCTCTCCTGGATACCAGGCTGATAACTAGAATTAAAGCCCAGGATAGCCCAACTAAGAAAACAAATGAGACTATGTAGCCAGGAGTTATGAAAATTAGCTAAGATGTATCAATAGGAGCCAGAGATATACTCCTAGGATTGGATTTTGAAAGAGCTTGATCAAGGGGGCCAGGATGTACAACTGGATAACCAAGAATTCAGTGACTTCAGGTTACTCTCTTGAGATGTGGGATTTAACACTCTGGCATGGATCCCAGTGGATGGGGCAAACTCCCTGCTAGGGTGACTTTTAGAGGTCTGCAAAAAGTAATAGCCATGTTGAGCAACGTAGAAGTACCTGAGTTGCCCTGGCAGATGGTAAAGACAGGTATGTATAAAAGAGACTGAAGGAAGTGGTTGGAATGGATATATTAATAAGGACAGAAGATTCATCAGAGGATGTTCCAGGGGAGAACCCAAAGGACACCATTTGCTAAGGCCATTAGGAATGTGCTGGTGAGAGGCACACAGCATCACTAAGAAGTTCAGTGATGGCTGTTATCTGCAGGCCAGTTTTGGACTGGGCAATAACCGTAAGGATGGTGGTTGGAGAGGCAAAGCAATAGAGCCTTAGGTGTCGGTGCTTAACTTCCAGAAGCCAAAAAGTTACAATTACTATAATGACTAGCAAGGTCAGAGGGGCAGCCAAGGGTCCTTGACTGGCAGACAGTTACACAAATGGTTAACAGAGCATGACATCCCCAGGGGCAAATATAATAGATGAGCAGACTACATGAGTGTTAGTTAACAACTGTAATCACAAAAAAAAGACAAAAATGGATGACTGGGAAACTGAGGATGGTTGCCCCAATCAAGAGTCCTGATCCTTTGCTAGTTAGTCCCTGGTCCCGAGCCAATTTGCAGATCCAGAACCCTTTGACTGAAGACATGGCCAGGACTTTAGGAGGGGTGCTGTAGCATTATATATTATAATTCTCCTTCCTCAAAGGGACCTATGGTCATTTACTCAGGTGACTGTAAACTAAGGAAAAGGAGAAAACAAATACATTTTGAGGAATATTTAATACAGGCTCTGAGCAGACAGTGACACCTGGAAACCCAAAGTATTATCATGCCCTCCTTATTCCAGAGGAATTTATGGAGGCCAGGCAATAAGTGGAATCCTAG
>515530_chr10_105693359_105693772	ERV3-16A3_I-int	LTR/ERVL	2539	2984	(2242)	+
ACATCAAATTGATCTACTATATCAATGATACCATGTTAATCATACTGGGTGAGCAAGAAGTGCAAGTACATTGGAGGCCTTGATAAGACACTTGTGCTTCAGAGGCTGGAGCTCTGCCATGTCAGTGAAATGTTTAGTCCACACAGTGCCACATAAGTACAGAGCCTGGGTTACCCTGGGATATCCCCTTCAAAGTAAAGGACAAATGTCTGCATTTCATGCCTCCACTACTGAAAAGGAAGCACAGTGCCTGGTAGGGCTCTGGAGGCAGCATCTTCCACACTCGGAAACACTGCTTCAGCCCTTTTGCTGGTGACTGGGAAGACGTCCAGCATTGATCCAGGCTTTGAAGCCGGTCCAGGATGTAGTGAGAGCAGCCCTGTCACTTGTGGCCTTGTAGCCAGCAGGCCTATG
>517823_chr10_107205242_107205986	ERV3-16A3_I-int	LTR/ERVL	4363	5117	(109)	C
AGAAGCCACAGATCTGATAGAGTAGTGAAATGACGCTGTAAAGACACGGTTCAGTTGAAATGATATGGATGCAATGTGTATTTTAACTCAACATCCACTTCCTGATTGTTTTCTGATAGGTAGAAAAAAATAGATCCAAGAAACAGGTATAAATAGAAGTGGATCCACTTAGCATTGTTCTCAGTGACTGAGTTTCGGAATTTGTGCTTCTTTTCCCTGTTACTAAAGGATCTGTTGGTCTAGATGTCTGGTCCCCGGAAAGGGTACAATTCCATCAGGTGGCACAGTAAGAGTTCCATCGACTCTTAAGTTGTGACTCTTACCGTTACTTTGAGTTTCTCATGCCAAGAAATTAGCAAGGAAAAAAGGAGTTAGTATTCTGGTGGTGGTAACTGACCCCGGTCATCAGTAGGAGGTAGGAGCTGCTACTACATAGTAAGGACAGAGAATATGCTTGGCATTACTGGTTCTCCGGGATGTCTCTTGAGAGGCTGCAATGTGCATTTTTAATAGAAAATGTGCAATTAGAGCAGCCAAATATTGATAAGGACATGATAGACAAAAATTAAGACCCCCTTTAGAATGGAAGTTTTGTTCACCTCTAGGCAAGCCGTCTATACTAGCAGAGGTGCTAGCTGAGGGTGAAGGGTATATAGAATGGTTGGTGTAAGAGAAGGATGATAAAAATAAGTTTGATCTAGACATCTACTGCAGCAGGAGAGACTGTAGTTGTTCCTATGCACCT
>517823_chr10_107206336_107206509	ERV3-16A3_I-int	LTR/ERVL	3817	3997	(1229)	C
AAAACACACTAAACAAAGTATAGAATGACTTGGCATGATGACATAAGCCAGCCTCTGTCACTGTCCACCTCAATGCTGGCACAATGGATATATACATAGAGCAGCATGATAGCGGACGTGGAGGCTATACATGAACCCAAAAGAATAGGCTGCTACTGTCCAGGACTGATCTAG
>517823_chr10_107208501_107210078	ERV3-16A3_I-int	LTR/ERVL	2169	3830	(1396)	C
AAAAGACAATGAAGGAAGTTAGCCTTTGTTATATCTTTATTTAATTTACCACTCTAGTCTCTAAGAACAATATGGATCATAGTATGTGAAAGTAGGTTACTGTAAAATTAACCAGGTAGTAGTATCAACTGCAGAGTTACATCACCTCCTGCTTGTAGGATGTGGGCGCTGAACCAATGAATGTTTATGTCTCATCACCATCAGGAAGGAGAATCAGAAGCAGGCCACCTTTATGTGGTAAAGACAATAAACACTTATGGTCTTTCCTAGGATTATATTAACACTCACACCCTTTGTCATAACATGTCCAAGCGTACTCGGATCATCTGCACATCCTGCAGAACATCACACTGATACACCATATCAGAGGCATTACTCTAATAAGACTGAAGGAGTGGCAAGATGTGGCAAATTGGAGGCTATAGTCAGACATACATGCTCCAAAATGGTGACATCAGTAAAGTTTTGAGGGATTTAGTAGTCTAGGGCATGTGAGGTCATTCCCTTCATGGTAAGAAATAGATTATACCTCCCACCAATCAGAAACTAGCAAAATGATTGATAGGCCTCTTCATGTTCTGAAGGCAGCATATTCCACACTTGGAAATACTATTTTGACCAATTTACCTGGTACTATGATCATTTTCCAGCTTGAATAAGGCTGACAGAAATAGCGCTACAATTGGTCCAGGCTGCTATACAAACTATTCTGTCACTTGGGCTGTGTTAACAAGCAGACCCTAATATATTGGGGTACAAGTTTCCATGTAGAATTTATGATGAGTCCAAATAGAAGAATCACAACATAGACTGCTAGGGCTCTGGGGCAAGTCTATGCCATCTGCAGCAGAAAACTACACACCATTTGAAAAGCACAAGACATGCTACTAGGCCCTGATAGAAAATGAACCTTTAAGCATGAGACATCAAGTGACCATATGGCCAGAGATGCCTATGATAAGTGAGTTATTTCAGACCAATTAAGCATAAAGTCAGGTGGTCCCAGCAGCAATCTATTGTAGGATTGAAGTGGTATACCTGCGCTGGAGCACTAGAAGGGCCAGAGGGCATAAGTAAGCTATGAAAGCAGCATCCCAGATCCCCATATTTTCAACCACTGTTTCACTGGTGCCTCTCCATTAGCTCACACTTATGGCCATGCCAGTATTCTTTATTATCAACAGAGAAAGGAAAAATATTTGGCTGTGTTCATGGATAAGTCAGTTTAGTGTGTCAGTGAGAGCTGAAATGTACTGCATGTGCACCATAACCCCACTCAGGAGTGGCCCTGTAAGAGAGCAGTGGAACAAATTCTTCTCAGGGCAAAGCCCCGGGTATTGCACCTGATCATCCAAGTATTATGGAATGAGAAGTGACCTGAAATAATAATGTACATGGACACATAGGCAATGTCAAGTGACCTGGATGGTTGAGCAGAGTCCTGGAAAGAGAAAAACTGGAATAGCAAAGGCAAGGAAACTTGTAAAGAAGAATGTAGATAGATCTACAGGGGTGGACCCATGTTGTATCACATGTTGAAGCCCACCAAGAGTATTCACCATTTAAAAAGCACTGAAC
>517823_chr10_107212252_107212396	ERV3-16A3_I-int	LTR/ERVL	2108	2254	(3413)	C
TGGTTCTTTGACCTAGGTAAAGAACTATTATAGTAAGTTAGACTAAATGAATATCTTTAAAATCAAACCCCTCCTACCCAAAAAGATAACAAAAAATAATACTGCATCCTAGGTGAAATGAGATACATAGTGCCACCCTCAAAGA
>517823_chr10_107212848_107213698	ERV3-16A3_I-int	LTR/ERVL	1135	1989	(3237)	C
CTCAGACAAGTGATAATTATAGAGTGAATATACAACAAAATGCTTGAAAAACCACCAGCCAATTGTGTTCTGTAGGAAAGTTCCAAAGATACTTCATTTGCCAACATGACAAAGAATGTGCTGATGGCAAATACATCAACATCATTGAGAATCTCAGTGGTAGCTCTCTACTCTGTAGGACAGAGGTAAGAGTGGAAAATTCTGGTACAGAAATTAGTTCTCCGATAATAATGAGCATGACAAAGTCCCAAAATAATAGAGGCCAAGTGGCTATACCTAGCCATCCAAAGCAAGTAGACACAACTAACACAAGGATGAGCAAGACCAGAGTGGCAGTCACAGAGGCCCAAGTTAGAAAGAGCTATGGAGACATTTAATAGAGCATGACATCTCTAGAGGGAAAATAGATGAGTATTTAACATGGACATTGCTTAATTTATATGATTAAAAGAAATCAAGGATGGATGGGCTAAAGGCTGGTGGTAGCTACACCAATCTAAAAAAATTATTTGACTAGTTTCAAGATTTGAGATATTTTTCATACTGAGAACACATTGAAGAAGGACTATAAACACTGTTGCAAGGAAATTCAGAAGTAACTTTCCAAAAAGATCTGTGCTCATTTACTCAGGTGAACATGCATTGGAGGAAGGGAAATATTCAGGATTATGAGCATCAGACACATGGATTGCTGGACACATGGTCTGAATTGTCATTGATGTGGCTTAGAGGGGGACATATAGGAGCCAGATAATAAATGAAATTCTGGCCTCGGTCTTAGTCAAAGTGGCTCCAGTAGGTTTACAGAAAAATTTGGTGGTCGTTTTCCCAGTTCTGAGATGTATGTTTGG
>518255_chr10_107501683_107502374	ERV3-16A3_I-int	LTR/ERVL	3657	4368	(858)	C
CCTGGTTGGGTTAGAAGGCTGAAATAAGCAATTCCAGAAGACAGAATAAAAGGAGATCTAGAGAAGAGGCATGTCAGTGGATCTAAAGGAATGGCCAAAAGTGTGCAGATCTTTGAGTCTTACCTCAGTACCCAACAGAGATCTTCAACTGTGTATGAGGGATTAAAGAAGCCGGTGGATAAATGACTCATCCAGTGGCTATCAGCCAGCTTCTGTGGTAGGCCACTCCAGGCCTGGTACAATGGGGCTATAAAAGGAACAGTCCTGGTGGCTGAGATAAAAGCTCTGTATGGGCTCTCTAGTGAAAGCTGATCTAGCCACTGCTGATAGCCAGTCAGCAGCAGTGACAGAATCTCAGTGCTCAATATGGGACTATCCCTAAAGAAGATCAAACAGCCACTTGGTGGCACATTGATCCAGTTGGAATCTTTCAACCCTGAAGAAGCAGTGATTCTTCCTTACTAAAAATGACAACTATTTCCAATATGGGTTTAGCATGCGTCTCTACTATACTCTGCTAGCTTTACTATCTGAGGGCTTACAAGTTATTAAGATTATCATGATTTAGTGGCATGGATCCTATATAATATTGCTTTGGAACAAGAGACCCACTTTAAAGCAAGTGAAATATGACGATGGACTCATGACCAGAGTATTAACTCTTCCTGCCATATACTTTATCACCTCAAAGC
>518544_chr10_107716288_107716625	ERV3-16A3_I-int	LTR/ERVL	4885	5226	(0)	C
GTGAACATGCAAGAGCAGTGGCCATGGCCTGAGAAAAGCAGAATGACCAAGGATTCAGATCACTCAGATCTTTTGAAGGTACACCACCATACCAAGTTAGCTCCTGATACCAACAGCAGTGCTAGCTGAGGGTGCTGAGAATTGAGAATAGGTAGTAAGAGAGAGCTATGGTGAGTTTCAGTTGTAGCTTTTAGTTTAGCTGCAACATTTGGGGCCACAGTTTGTTTCACAAAACTGTCTTTCCCATTTCCATAGTAAAAGAGAAAAACAGAATCCTAATGATGCTATTCACAGAACATATTTGAAGCAATCGGATCTCAGTGGCATCAGTGGTCAAC
>518544_chr10_107716703_107718544	ERV3-16A3_I-int	LTR/ERVL	3014	4863	(363)	C
TATGTCATATAGAATTTTGAGGAAGCTCTAAAAATTGACAACATAGGGTTGTAGGGCACCACAAGGTTTCTGGAGCAAGGCTATGCCATCTGCAGTAGAAAATTATACATTGGAAAAGTAACTCCTGTTGTGTTACTGGGTCCTGATGAAGCTACAGAGCTCTTGACAAACAGGGCTTGAATCAGTCAGGTGTCCATAATAAGTTATCGTGAGTTAAATTTGATCCGACCAACCTATATTCATAAGATATAAGTCATATATTTGGGAGAATAAGCAAGTTTGCACATACAGGTGGTCCAGACTTTTTATCAACAGCCATTGTTAAATGGGTTCCTCTCTTTGGTCCACCCCTACTGTCTCAGTCTGAGGGGAGTCACTTATGACCAGTTGACAGGGGAGGAACAAAGCCAAGTCTCATTCATAAAACTGAGTCTCATTTTACTCACTTGATATGTGAGTGGAAACCAAAAATAGACTGCTGATGCACTACAGCCATGCTGGGAAGTGACCCTAAAAGGCAGCAGTGAGGAGAAATACTCCCAGTGGGCCAAAGTTTTGGCCAGTGTACTTTATTGTTCTCTTCGGATGGACAGAGAAGTGGCCTGGGGGAAGAATACCTACAGACTCATGGATGACATGTGAGTTGGCTAGTTGCTCAGGACTTTGCAGATGAAGGAATGGAAGATTAGGAACAATGAATCCAGCTAAAAGGACTGTAGTGGACCTCTGACAGCAGGCATGAAGCATAAAGATCTTGATATTACATGTTAATGCCAACACCAACCAGAAGGCATCTATCACAGAGGAGCCACCAAACAACCAAGTAGGCAGAATGATTTGGCCAGATGATATCAATCAGTCTCTATAGCTGGCTGCTCCTGCGCTTTGTTTACAAAGTTGCTATGGTGGTAGGAATAGAGGGTATGCATATGAGTAAAATCACACAGCATTTTACTCATCAAGGATGACTTAGCTACTATAAATGACAACTGTTTATTCGTTTATCAACAGAAACCAATACTGAGTGCCCAGCATGGGACTATCTCTCAAGAAGACCAGTCAGCCACTTTTTGACAAGTTAATTACATTGGACATTTTTCACTCTGGAAACAGTAAGAATTTGTCTTGACTAGAATAAAGACATAAACTGAATATGGATTTGCATTTGCTGCTCACAGGGCCTCAACTGGAACCACAATCTTAAGAATTACAGAGAATTTCATCCACTGACACAGGGCCCTGCATACCGTCACATCAGCCCAAGAATCCCTCTTTACAATAAAGAAGATATGGCAATTGGACTATGACCATGGACCCATTGGTCTTATCTCATGCAATACCTTTGAGAAGCAGTTGGGATACCTATACAAGGCACAGCTGATGTGCCTATGTGGAGACAAAGCACTATCATCGAAGATACAGAGTACCTTCAGTAGGAGATGGTTGACATTAACAACTATTTTATAGCTGTCTTCAACACATAGAGTGCATTAGTCTTAAAATTAAGGAGTGAGTGAAATTGGAGTGGTGCTCTTTACTATCATTCCAGGTGATACCTTGGGAGAATTTAATGCTTCCCATGCACACAACTCTGTACTTTGAGGTTTACAGACCCTAGTCTCCAGGAAGAAGTGCTTTCACCACGGAACAGAAAAGTATCTCAATACACTTCAAATCATGGTTTTTGCCACATTACTTTGGCCTTCTCATGTCAAGTGCCTAGCAGGAAAGGGAAGGGTACCTGATTCTGGTCATTTGCCTGAGACAGTATAGCTGTTATGCAACGGGGACAGGAAAGAGTATGCTTAGCATCCAGGTCATCCTCCAGAGTGTCTCTTGCTA
>518544_chr10_107718901_107719101	ERV3-16A3_I-int	LTR/ERVL	2793	3013	(2213)	C
CCTGGTAAGCCTCTTCATGTTTTGGAGGTAAAATATTTCATACTTGAAAATACTATTCTGGCAAAAGAATACCAGCTTTGACTTGGATCCAAAATAAAAAGTCTCTGCTATAGGTTTAGGCTGTGTTGCAAGTAGTTCTTCCACTTGGGCCATAAATCCAGAAAACCCTGTAGTGTTAGAAATATCTATGGTAGGAAAAGA
>518875_chr10_107969357_107970340	ERV3-16A3_I-int	LTR/ERVL	4039	5034	(192)	C
AAGAGTGACGCCTCCATGCGGCATCCTTCCTCCAGAAGACTGGCCAGTCCCATGGTGGCAGGTCAATTAATTTGGATCCCTTCCACTAAGAAGGGAGAGAATTCCTTCTTACAGGAATCAACACCTACTCAAAATATGGGGCTTCCTTCCCTACCCGCTGTATTTTCACCATCACTGCTTAAGGACTTAAAAATACCTAACTTATTGTCATGGTAGCCCACACATTATTTTGGAACAAGGGATTCTTGTACAGCAAAGGAGCTACGAAAAAGTTGCATGATAACAGCTGCATTGTTCTTATCATAAACCCGATCACCCAGAAGAAGCAGTAGAATGCATTGTTAAAGGATTAGCTAAAAAGGTAGTGAGGGATCAACATCCCGTGACACTGAGGCACTGCCCACCAAAATACAGTCTGTTTGCTGGACCAAGAGTGCTCATAATAACTGGTATATATAAGCCTGGCAACCAAGGAGTAGAAATAGTGCTGGCTTTTCTCACCTTACCCCAATGATCTGCTTGTGGAATTTGTGATTTCTGTCCCCCTGACTGTAGGCTTTGCCAAGTCAGTGGTCATAGATCCTGAGAAAAAGAATGTTTCTCTTAGAGATACTAATGTTTCTGTTGAATTTTAGGCTTTAGCTACTTTCTGGTTGCTTTGGGATTCTTAAAATAGGGAACAGGCATAAACAAAAGAGTTACTAGATTGTTAGGGGCAGCAGACCCTGATTACCACAATGAGCTAAGGTTGTTCTACATAGTTGGGGGTGGGAAGAAGGTATATTTTGAATGCACAGGGTTCACCTTGGCACCTTGTGTTTCTGTACCCATGATAAGAATAAACTCTTGATAAACCTTGACTTTAAAAAAGTAGAACAATTGAAAACACAGATATGGAAGGGATAAGTGCCTTGGTCACCCCACCAGATAAGCCATCCAGATAAACTGAAGTGCTGACCAAAAGTGAGGGAAACTGATTATGGA
>520426_chr10_108993047_108993331	ERV3-16A3_I-int	LTR/ERVL	1	291	(4705)	+
GTTGTGACTAGGGGTGGTCTGAAAGAGGAGATCTTAAGACGGGATTTCAGAGCCGAAGCACCCACTGGCAGGCTGGCATTGAGGACCCCATCACTGGTGTTATGTGCAGCACAGATAGGCCCTGGCACAAGATAGCAATACAATATTATACGTTTTACCAGTAGGAAATTGAGATCGTATACCTGTGAAAAGAAGTGCACCAGAAGGTGCAATATATCTGATACTTGAGAAATACTGGGAAATAGAAATTAGGAGAACACTGTTACTGGATGAAGAAGATAATAA
>520426_chr10_108993644_108994061	ERV3-16A3_I-int	LTR/ERVL	292	712	(4284)	+
AAACAAAACCAAAAAAAAAAAAAAAAACAGATAATAAAAGGCTGGGGGCAGTTCATTAGTAATTAAAAATTGGATATGAAAACCAGAGGACCTCCTTGTAAGCATTTATACAGATTCACATATCCTGCAGCTAGAAGGCAGAAAAAGAGGAAGACAGTCATAGGACTTACTGAGAAGACTAATAGAACTTCAAAGAGTGTGTGGGGTTCTCAGTCCTGGTAGGTCTGCTAAGGCAAGGTCAGGATCCTAATTGGAAAGAAATAGGACTTTGAGGAATAGGATTAGGTTGATGAGCAAAAACTGTTGATTGACTAGATTCCCTTCAATTCTCTATGCTTAGAGAAGTATCCTACTTTTCCCTATTACTCCACACCTCCACCCTCTTCATTGAAGATTATGCAAAAGCCTCTGCTTTGCT
>520426_chr10_108994420_108994938	ERV3-16A3_I-int	LTR/ERVL	713	1315	(3911)	+
GTGCTAGACAGCACCTCCATTCTTGGCCACTAGATCAATAGATAGGGTTAATGCACAACAGGATATAACCAGCAATTTCTGGGCTTGTTAAGGAGGAAAGGGACTATAAAAAGAAGTGAAGACCTAGCAAACATATACAGACAGAATTTGGGAGAGTGTATTTGGAACTAGATTCTGAGGGTGTGGAATAAAGCGTGGTAGAATATAGAGTTCGACTTGGGAGAGTTTCTTGACATGAAGCTACTTTCTTGGGATTTGAAGAAAGTGAGGCCCTTCACTGAGTGAAGAAGAAATGCCAGAATTTTTATGGAAGAAGGTAGATGAAGGAATCAAAAGACATAGAGAAGTGGTCTTAGAATTACATACCATATAAGTTTTGAAAATCCACTAGATGAATGTTTTTCCATCGGAAGATTTGAAAGACCATCCATTTATCAAAGCAATGAGGAATGTGCTGCTGAACAGGGAGCCAGTGTCACTGAGAAGCTCAGAGGTCTCTATCCTCTCCTGCCCTGGGTT
>520426_chr10_108994946_108995798	ERV3-16A3_I-int	LTR/ERVL	2501	3352	(1874)	+
AGTCTGAAGAGATGAAGGCCACCTGGGCATCCCACAGAGCATCACAATAATGAATTTATTGATGACATCATGCTAATCAGACCAGATAAGAAGTGACAAGTTCACTAGAGGACTTGGTAAAAGACATGCACTTCAGAGAGTGGGTTATAAAACCCATGAATATTTGGAAACTTGCTACATCAGTAAATTATTTAGGGATCCAATGAGCCATGCTAGGAAATCACCTCCAAAGTAGAGGACACTATTGCATCTCACAATGTCTGAAGAAGCAGCACATGAAGAAGGAAGCACAATGCTTAGCAGAACTTTTTGGCTTTTGGAGGCAGCAGTTGTATCTTTGGAATACTGTACTGACACACATATTGGAGCACATGAAAAGCATCAGGAAAAGGCTCTGTAGTAGAACCAGGCTCTGGTACAAGCAGCCCTGCTGCTTGTTCTATATGACATGTAGGGCCCTGTGTATTAGAAATGACTGTTAGGAAAAAATGCAGGAGGAATTTCTAGCAAGGCTAAGTAGGAGACTCACAATGTCATAGTGCAGTGTTCTGGAGCATGACAAGGTAATCTGCAGTAATGTATTAAGCTTTTAAAACCAGCCCTTGGCAGGTAACTGAACCCTAATAGATACAGGATATTTGATAATGAGAAATTAAAGTCCATTCAGGCAGAAGTGTTCACCATGAGTTGGGTTCAGATACACCCTCCAAACCACAAGAGCACGAAGGCCCAGCAATAATGCACACTAAGATGGAAGTGGTACATCCAGAGTCAGGCATGAGCGGAGCTAGAGGGCACAGGTAAACTGCAGGTGGCCTAGACTCCTGTATTATTCACCACTATTGCCCCGGTG
>520426_chr10_108995884_108997105	ERV3-16A3_I-int	LTR/ERVL	3825	5043	(183)	+
CTATACAATCAAGCAGACTAAATGACTTGGCCAATTGATAGCAGTCAGCCTCTGTAATTGGCCACCCCAGTGCTGTCACAACAAACTCCTGAGCCAAGTAGCTATGGTGGCAGACATGGAAGCAATGTTTGGGACCAACAGCTTGAGCTCCCGTTTACAATGTCTGTTCTAACTAATCTAGATGCTGAATGCCCAACTATCCAGATAGAGACAATACTGAGTAGGACATCATCCTTTGAGAAGAACTAACTACCTACCTGGTGCCAAGTGTGTCCATTTATCCTCTTCCATTCTGTAAAGGATAGTAAGTCCTCTTGATGTGAATAGGTATTTTTTTCAAATTCAAGGAATAAGTTTAATTTTGGGGCTAATGGACCCTCCGTTAGCCAGTACTACTATAATAAGTCTTAGAAAATGTATGATTCACCACTGTGGGCTGCCATATGAGACTGCATTAGAGAAATTGCCCTACTTTTCAGCAAAGGAGGTGCAGCAGTGCACATATGACCATGCTATCCATTGCTTCAATTACAAACACACCACCCAGAAGCTGCTGGCCTGCCAAAGTGATGAAACAGCTTGTTGAGGGTATAATTAAATCCCCAGCTTGGAGTGGACACCTTGTGAGGGTAGGCACCAACTTCTAAGATGATGTATGTCTTCTAAATCAATGCTTTTTATCTTGTCTGATGTGTCTAACAGCTAGAGTACGTGGGTCTGGTAAGTAAGGGGTAGAAATAGTGGTAGTCTACCACAGAATCACTCCCAATGACCCACTTGGAATGATTTGTTTTCTGTCTTCCCAGTCCTGGGCTCTGCAGGTTTAAAAGACTTGGCTGTCAGAGAATGAATGCATCTAAAAGGAAAACACTAAGAGAACCATTAAATTGTAAGCTATGACTGCATCCCCATTACTTTGGGCCCCTTGAACTGAGGGACCAGCAGGAAAGGGGAGATGTTGTAGGTGTTGTCATGATAGCAAGACTAATGAATATGATCACTGGGAGGAAGTAGAGATAATTTTCTACCATGAAGATGAAGAAAAATATGATCCACATTTTTGTCTCTTGACACCAATGTGGGCAGTTAATAGACAAGAGCAACAGCCACAGCCTGAGAAGGGTCTCAAGCTCTTAGGAATACAGATCTGAGTTTCCTCACTAGCAAGCAAACTAGACAAGCAAAGAGGAATCTAGAATGCATAGTATAAAAAGGAGGTGAT
>520426_chr10_108997237_108997418	ERV3-16A3_I-int	LTR/ERVL	5044	5220	(6)	+
GGTAAAACAAAAAGAAAGGAGGTGATGAGTGTAGTTGTGGCCTCAAGACAAGAGGCAGTGGCAGGGGTAATTTTTCCTATACTTCCTCTTGTAAGTTTACTTTAATGAAAGACGTCACCTGAATCCTGAAGAAGTGGCTTCCAGAACATATATGAAGCAAGTGAATCCAAGTGACTCATGGG
>520541_chr10_109082199_109082674	ERV3-16A3_I-int	LTR/ERVL	4625	5103	(123)	C
CCAAGGTGAGAATGCTTCTGCTGAGAGACAAAATAAAAGTTCTATTAAACCTAAGAATATAGATGTTACTGGCCATTTGGTCTCTTATTGCCATTATATTAGCTGGCAAAGAAAGGAGTTTCTATTCTGGTAAGGGTAATCCTCCTAATTATCATGAGGAGACCTGGTTGCTGCTACACAATGAGAAGGAAGATTCAAGTCTGTAATTTAAGGTATTCACTTGGGTATATTTTTTACTTCTGTCCTCAGTAATAACCACAAATGGGCAACTACAACAACCTTAACCTAACAAGGTCATAATAAATAGACCATACCTCATAGGGATACAGGTCTGGTTTAGGCTACAGGCTAATCAATCTAGAGTAGCCAAAGTGCTGTGCAAGTTTGAAGGGGGTTTTAGAATGGTTGGTAAAAAAGAAAGATCTTGTACAGCAGTAGATGTTTTAGTAACAATGGCAGCGGTAAAAACTATAGTT
>520587_chr10_109118735_109119323	ERV3-16A3_I-int	LTR/ERVL	37	655	(4341)	+
CTAAGAATAGGATTCTGGAGTTGGTGCACTCGTCGACTAACTGGCAATGAAAAATCCAACATGGGTGGAGAGTGGAACGGTGATAGCCACTGGCATGCTGCAGCATTACAATTGCTGAGGCTTTTATCTCTGTTTGACTGGGATGGGATACTGATGGAAGAGGTAGTGCAGTATCTCTGGGACTTGTGAGATATGAGGAAAATAGTAATTATAAGGACACTGGGGTTGAGTGACTGCTGCTGAGCACCACTGAAGCTCTGAGAGAGAAAATGGCAAATGTGACCAGTTAACAACATGAGGCAATATATCAAATCCTGGTGGTTTACATGGCAGCATTTAAAGTGTCCTTTACCAGTAACCAGAGAGAAAAATGTAGTGACCACCAAGATGGGACTTAATTGTAGAAATTGCAGAACCTGAAAAAAGGCTGAATTTGCAGGGTTGGTAGCTCTGCCAAATCAGGCCCCTGAAAGGAAATAAGTGGAACCCTTAAACGCAGGATGAGAATATTTGGTTGGGCTTGTGAATGTTGACCCTCCAGATTCCCCAGAAGACTTTGGACCTGGAGAAGAAGTTTGCTTCCCCTGTT
>520587_chr10_109119574_109120364	ERV3-16A3_I-int	LTR/ERVL	982	1790	(3206)	+
TAGGGACCCTCTCCTAAAATTTAGGACTTGATACCCAACCCAGCACCCCTGGAACTGGTTCTAACATGCTTCTAGGATGGCTACTAGAAGGTTGGAAAAACTAGTGGCTCACATTAAATGAAATAGATATGCCAGAATTACTTTGGCAGGGTAGCTAGGTAGAGATCAAGGATTCAGATAAGTTGAAATGCTAAAATACCTATTAATATTACATAAGACTTAAAGTGTCATCATCAAGTCATGTTATCGAAGAGGGTGCAAAAGATATTCCTCTGCTAAAATGGTAAGAAGCATGCTGGAGGAGAATGCATTGACACCGGTGAGCAGTCCAGCTATGGACTGCTCTTTTTAAGCCAGAGATGATAGTAGGAGATGCTGTTAAAAAACTGGGCTCCCTAGTTTCACTGGCATAGATAGGATTCTAGAATGGCAGAAGCCAGGGTTAGAACATAAATATCAGAGGAACGGTGGGCATAATTATCATAGACATTCAGTGGGCCTTGATTTGTGGAGATGGCTGACAAATCATGTATTCTTCAGTTCAAAAAAGATGGGCAGTTGAATATCTGACAAGAAATTGCCATATATATATATATGAAATGAAATATTCTAAAATTATATATAATAAAATATTCTTATATATAAAATAAATTATATATATAATAAAAATAAATAAATAATAGATTAACAGAAGGTTTGTGTCAGATGTGCCAATGAAACGCATTATACCTTGCCTGGTTTCCAGATCTGAGCTAATTCTCAGACACAAAACAAACCACTTGAAAGAGAGG
>520587_chr10_109121097_109121526	ERV3-16A3_I-int	LTR/ERVL	1845	2312	(2914)	+
AAAGCACTTTCAGGGACCCCTGATAAAGTAAGAGCACCTGAGGGTCAAGTAACTAGTGGATACCTGGCTTAGACTGTAGCACAGTAATCACTTCTTTGCTTCCCATATACATAATTTTAATGGACATAATTAAAACTTGGCACAAAACTCACATTAGTTCTTTGACATGTTGAAGGAAGAGCTATTGTTGTAGGAAAGGTGAAAGCCTCTGAAAATATGTCTTGGCCATATTAAATCAAAGGCAACTGAATTAGAAAGGCAGAGATTAGTACGATCTTAAAGGACCTGGATAACACAGGAATGGTGGTCCCCATTATTTCTCTCTTTAATTCACCAGTATGACTCCTCAAAAATCCAGATGAGTAGCAATTGACATTATTAGACTACTGTAAACTGAACTAATGAGCAGCTTCAAATGCAGCTCTATGCC
>520587_chr10_109121575_109121956	ERV3-16A3_I-int	LTR/ERVL	2313	2678	(2548)	+
TAGTACTGATCAGCCTGGTCTCTGGTTCATAAAATTTGGCTCTTGAAATGCTTCATATGTTGTTTCCAACAATCATCATTACAGGGGAATTACAAGAGTTTCACATTTGCCTGGAATGAACAACAGTAAACATTCACTCTCTTGCCTCAGGGTTGTGCTATCCCCTTACTTTGTAACAGTAGAGCCTGAAAGGTCCCAGATCATCTGGATATCCCAAAGACTTTCATGATGATCAACTGTATTAATAACCTTAAACCTATTGAACAAGAAGTATGAAGTGCTTTGGGAGCACTGATAACACATGTGTACACCAAATGGTAGGAGATAAACTGTACAACTATTTAGGGTTCTGACACATTAGAAAAGTTTTGATTTTTTAACC
>520587_chr10_109122087_109122576	ERV3-16A3_I-int	LTR/ERVL	2679	3150	(2076)	+
TCAGAAAAGCTTTTAGGGCTCAAGTGGTTTGGGGCATTGATGAGACAGCACTCCAAAGTAAGTGACAAGTTACTGCATTTGAATCTTTGTATCACAAGAAAAGGAACACAGAAGTTGTTAGACCAATTCAAGTTCAAATACTGCACTTAGAAATACTGCTATGTCTCATTTACACAGTGAGGCTGATAGCAGCCAGCTGTGCATGAGGGCCAGGGGAAGAAAGGGATTGGCATTAGGTATAGGCTGTGATAAAAGCAGCCCTGTTTCTAGGACTATATGACCCAGTGAATATTATAGTAATTGATCTTCATTGGATAAATAAAGGCACTGTATAGATCTCCTGAAAGACCCAATAAGAAAGGCAGAAGCCTAGGGTTCGGGAAAAAAAGCATATATTCTGTAACAGATAATTGTTAACCATTTAAATAGCAGCTTCTGATGACCTACTGGGCTATGGTAGAGAAAAAGTAACTGGCCATGATATAGCAAG
>520587_chr10_109122939_109123582	ERV3-16A3_I-int	LTR/ERVL	3151	3821	(1405)	+
CTCAAGTGAACATAACCAGTGTTGTCCATCACGAGCTGAGAGCTTTCATATCCACAATCATAAGAATCAGGCAGGACCAATAATAATTTATTATACAGTTAAAGCAGCATATCAGGAATCAGCCCTCAGTAGGATGAAATGGCCCTAGTAAGCTGCGTGAAAAAAGAGGAACAGATTCCCATGTGACCCACCATTGTTGCACCAGTGCTGCTCCTATAAACTTCCATTGGCTTCTGAAAGATTCTGCATGACAGTCTGAAAGAGGAGGAAAAATATGTCCAGGCTTTGTTCACTAATGGGCTATGTGGGTAAATTATTCTAAGGCAACAATAATAGATTAATGGTGAGCTACATCTTGCCTATGGGTGTCCTTGAAAGACAGTGAAGAAGAGAAATCCTCTCAGTAGGTAAAGCCTAAGGTATTGCACTTTGTGTGGGGGAAAAAGGAAACAGCCCAAGGGAATTCTAGAGAGTAGCAAATGACTGGGTTGTTTTCTCAGAGGCTTGAAGGACTGTTACTAGAAAATCAATAGGAAAAAGGTTCTGGAAAGAAGTATAGGGATGATATATGGGGAATTCACAAAGTATAAGGATCTTTGCATCACATTTTAATTTCCCCCAAAAATAATGCATTTCAGAAGAGG
>520809_chr10_109264944_109265241	ERV3-16A3_I-int	LTR/ERVL	4675	4967	(259)	+
CAGCTGCAGGGGCACTTACTCAGTCACTTTTGCCTCTGTATGCTGGTGGCTCAGCATGCAAAGAAAAAAAGTTTTCATAGATGCAGGGGTCTTTTATGCTGATTATCAAAAGGTAGGGTGCTGCTTCATTATAAGGACATGAAAAAAGACTGTGTTTGACCATTAATATGCTGGGGCATATTAATGCCCCAGCAACTTTCTTGCTCTATTGTAACCTTAAATAGGCAAGTTCAGCAACCATAGGTTGATAAGTACATGTTACCAGGGCCTCAGGACACTCAGAAATAAGTGTCTGGGT
>520994_chr10_109401047_109401203	ERV3-16A3_I-int	LTR/ERVL	4454	4618	(608)	C
ACCGTTCTATGAAGCTATGGCCCCTAAAGGCTGAACATAATCCAGGAATCAAGGCATGGACATAGAAGTGATCCTGCTTACCAGCAGTCTCAGTGATCCACTTGAGGAATTACTGCACCCCATTGCCACGACTCTATTTTTGCAGATTTAGGGGTCC
>520994_chr10_109401209_109402182	ERV3-16A3_I-int	LTR/ERVL	3177	4232	(994)	C
CTCATCATGAGCTGACTTCTCTTTGACACAGCAATTCATGAGCTTGGACACTATTAGGTAAAAACAGTATCTCCCAGATCAGGCAAGAGTAGGGCACAAGTTAGCTGATCAATTCGCCTGCCCAGACACCCATATCATCTACCACTTTTGTTATAGTGGCTTATTCTCTGCTAATATCTATGGTAACCAGCCAACAAATACAATGAAATGTTGGATTTGATTCATGGGTGAATTAGCTCAATATGTTCATGCATGCTGAAAATAGATGACAATGCAATAGACATGCAATAGTGGCCCTGAAAGATGGCAGTGAGGGAAAAATTATTCTAACTGGCAGGCCTTCAAGTGCAATAACTCATCATCTGCTTTTGATGGGAAAATGTGTCCCTAGATATGGATGTATAAACTCTTGAACCAAAGGACTTGACTAGTTAGTCAAGGACCTAGAAAGGGAAAAAGTGGAGGATCAGAGACAAGGATCTCTACGAAAGAGGCCTATATTAGACATCGTGGGGCGGGCAAGAAATGAGAAGTTCATTGGTGTCACATGCTGATATCAACTGGAATGCATCCACCATAGAAAAATTACTAAACAATCAAGTAAACAAAACAGCTCAGCTGGTTGACCACACTAATGCAGGCATAAAGTCTACAAGGATTGTGCAGCTACAATAGCAGGAATGGAGGCTACACGCAGCCCCAACAACATGGGCTAGCAATCACCAAAGCTTGTCTAGCTCTTGCCACTGCCAAATGTCCACCTCCAACAGAAACAAATGGTGAATTACAATACGACACCATCTCTCAATGAGATAAGCAATTCACATGGTGGCAACTTGATTATATTGGATTCCTTCCATCCTGAAAATTGCATAATTCATCTTGACTGGATTTGATACATATTCTGGGTATGGCTTGTCATTCCCTGCCCACAGAGCATTAGCAAGCAAAAATTATCCAAAAGTCTTACAGAA
>520994_chr10_109402363_109403141	ERV3-16A3_I-int	LTR/ERVL	2297	3087	(1909)	C
CAGAAATTAGTGGCATATTTAAAATCCTAAAGGATGAAGGGGGAGATGATCCCCGTTGTATCCATATTTAATAACCCTACCACAAAGTCACATGGACATAGGAAGATGCCAATAAATTATTGCACACTCCAACATGTAACAGATCCAATTGCTGATACTGTGCAGATGAGGTATCTTTCCTAAAATAGATTGAGAAAAGCCTCAGATACATAGTAGGAGGTTATTGATCTGGAAAATGTACTCTTCTCCATCCCCACCAATGATGAGTACCAGAAATACATTGCATTTATGCAGGATAAATAACAGTATACATATATATTTATCCTCCAGGGCTATGTTTATTCTCTTGTCATCTGGTACAATAAAGTCTCACGTGATGCCTACTACTGAGAGATTATGCCTAACATCATGTTGTTCCACTATATTAATAACATTATGTTAATCACACCAGATAATCAATAAGTAGAAACTAGATTGGAAGACTTGGTTAGACACATGCCCTCCAGGTTGGGAGGGAAACCCTACAAGAGTTTAGGAACCAGACACAAAACTGGAAATTTCAGGAGTCCAATGTTCTGAGTATGACAGAATATCAGCTCCAAAATAAAGTATAAATTATTGCTTCTTGCATCTCACACCGCTGAGAAAGAAGCACAACCTGATAGCCCTCTTTGGGTTCTAGAGGCAGTATATTTCACACTGAATGCAATCACTTCAACTTACTTACCAAATGACACAAAAGACTACCTATTTTGAGTGGATCCTAGAGCATACAAAGG
>520994_chr10_109403294_109405364	ERV3-16A3_I-int	LTR/ERVL	13	2061	(3165)	C
AGTGGTCAAAGTGAACATTCTAAAATGGTATTTTGGAGCATGATCACCTACCAGCTGGTAGTAAAAACTCCATCATTGATGAAAGATGGAGCACTGATAGCCCCTTCGCAGTACATGTGTTTAACTTTGACCAGCAGTGAAATGGGATGGGATAATTGTGAAAGGAAGTGCACCAACAGGTTCAGTATCTCTGGTATTTGAGAGGTACAAGAAAGTAGTCATTATAGGACAATAGAGATAGGATGGCTGTGTGCAGAGTTGATCAATGTATTGAAGAAAGACAATGAGATGCTAAGGGCTATTAATCACCAGTTTAAAGATAAGGGTGATTGTTTTTGCAATCAGAGGACAGAAAAATCTCTGAGGATCAAGTGCAATACACAGTTATATGGGAAACAGAAGTCCAGAGAAGGTTGGATTCTCAAAAATATTAAGTCCGCTCTGTCAGGCAGAGCTCTGACTACAAAGGAGTCGCAAGACCCTAAGAATAAAGATCAGATTATTTGGGTAGATAAACTCATAAATCGAGGAGTGGTGAGACCCTGAGAATTGGGGTAAGGTTATCTGGGTAGATAAATTCTTAAATTTTGAATCCCTACAGATCCCTAAACTGGGTCTGCAGAAGTGGAACCTGTCAAAAACTAGTGTCCCCATTGTTTGAAGAAAAATAACAGTCCTCTGACTTACAAGACAATGTCAATCTCCTTTAAGAATCTACCCTCACCATCCCTACTGGCCACATAACCAACATGTAGGATTAAGTCACAACATAAACTAGTCAGGGAAGCCTTAGCCTATTAAAGTAGGCTCTGCCCCACAGAGCTACAGGAGCTGCTAAACCAAGCCGGATCATACTGGCAGTAGCCAGAAGAGTATGAGACTGGATCCTGAAGATTCTTTACCTAGGGAGAAGAACACACAGGTAGACAAGAATAGGTTACTGACATATGAGCACTATCCCAAGATACAGGATTTAATACCCAGCAAGGACTCTGGGTGCTAATTTGCTGGTAGAATAGTTCTTGAAAGCTTTGACGGGGAGATGACCCATAATAATTGAGGTACAAATGCCAGAGCTATTGAATTCGGTGTTGAAAGAAAGGATTAAAGGGCTCAGAGAAGTGGAAATATGAGAGTGTATATACTATGAAAGGCCAGTTGGATTTGTTCTGTGAAATGGTCAGAGGACTCTCTTCCAGAGAAATAAGGAATGTGCTAGAGAGACAAGCCCAGAATCTTGAGAAACTCATACTGACTGTCATCTTTAGGTCAGGCTAATGAAAGGAGGTGCTGTTACAGAATGGGGCTGCCTAATAGCAATGGAATGATGGGATACCAAAATTACAGGAGCCAGGTTGCAGTGCTCAAACATCAGTAAAGTAGACACAAAGATCATGATGAATGTCAGAATGACAGCCAGGGCAGGCTAACTCATAGAGAACAGTGCAGAGAGTTAATAGAACAAAGTATTTGCCAGGAGCAAGAGGATGGGCAGGAAATAAGAGTATTGTTGAACCTATACAATCAAAAGAAATACAAAATAAACAAGAAACTAAGGAACATCACCTTAGTAATAAAATCACAGTCCTTGGCTCAATTTAGGGAATGGAGCCAAATTTCAGATACATTATACATTGATTGGTGAAGGGATTGTGTCCTCAGGTGGAAAGACCATGTAATATTACAAAAAGTAAATAAACTAATGTAGTCACTTGGTTCCAAAGACACCTAAGATCACAAACATTGACTATTTTTCACTCAGGAAAGGGGGATATCAATAAATTTTGAGAAGTGTTAAACAGAGAATGTAATTCGACATTAAAATCCAGACTTCAGAAACATCATATGGCACTTGTATTAGAGTATGGTTTGTGGGCTGGGTCATAAGTAAAGTTCTGGCTCAGGTCCAGCTTACATTGGGTCCATAGACCCAAGAAAATGATCACACCCAGTGATCTTTTCCTTGGTCCTCAAACTTATAGTTGGCAGGTACGCATGTGGTTGTTGGCAGGACCTTCCACTGATTCACTGGCACATGTGGCAAGGACTGTCATAGTGGGGGAAGCCAAGT
>521754_chr10_109991022_109992393	ERV3-16A3_I-int	LTR/ERVL	2001	3419	(1807)	C
AAGCACCACATTTGTTGCTTGTACAGTGGGGTAAGAACAATTACAGTAGAAAATCCTATGATAGTCTTTTAAGCCAATTTTCTCCTCTAGTCAAAATAGAAAGTGCCAATAAAATTGAGAGTGGAGTGGCATAAATTAGAGCCACCCTAAAAGATTTAAAAGATTAAGCAGTGGTGTTTTTCATCTTCATTTACGCCAAGAATCTGGTCCCTGTAAAACCTAGGTTTATTCCAGGAAAAAATTAGTGGACTACCACAAACTCAACCAAATAGTAGCCTCAATTCCATTTGCAGTGGTAAGGCAGTATCTTTGCTAGAGCAGATTAACATACATTCAGGATACATGTGTGCCTCAATTACTCCAGGGAATATATCCTTTTCTATCCTTATCAGAAAGGGCACAGATAAACTTTTCTCATTCATGTAAAAGTTAACAGTAGATTAATTTATATCCTTTCCAAAGGGCTATGTAACTTCCCCACCTTCGGTTGTAATATAGTCTGAAGAGATCTAGACCATCTGACCCTCCATAGAACATTTTACTTGAACATTGTACAAGTAAATTTACATTGTACAGTGTCTTGATGATATTATGTTATTACATTGTATGTGCCAAAAGTAGCAGTATATCTGAGACCTTATTATTATACATGTGCTCCAGAAGGATGGGAATAAACTCTACAAAGTTTGAGGTACATTCCATCAATGAAATATTTAGGTCAATGATTTGTGATAGGCTATGACTTTCCCTCCAAAATAAAAAACACATTATTATATCTCACATCTCTTTCAACTATGCAGGAAGCAAAACGCCTTGTAGGGCTCTCCAGGTTTTGGAGGCAGCAAGCATCACTCCTAAGAAAACTGCAACAGCTCATGTACCAGGTGACCCACAAGGCTGATGGCTTTGAGGGAAGCCCAGAGCACAGAAAGCTGTGAAGCAGGCTCAAGCTGCAGTTCAGGTAGCCCTGTCATTTGTACCACATGATCATCCAGAGCTTATGTTACTGAAAGTTTCTAGGATGGACAAGATGCCACATGGAATTTATCACGAGCTTCAAATGGAGACCCACAATAGAGTTTTCTAGAGTCCTGGAGCAAGGCTGTGCCAACCACAGCATGAATTTGTACACTCCTCTAAAAAGCATGTTACTAGGTCTTGGTAAAAATGGAGCATTGTGAGATGGTGGAAAGGAAGACCCAGTAGCAATTTATTGTGAGATGGAAATGTCACATCCGGGACAGGGCCCAATTATGCTGCACAACCAGTTCACTCACCTTCATGTCATCCATCAGTTGCACCAGGGCCTCTCCCTCAGCTCACACTCAGGGCTACATAAGACAGAGGTGATCTTTATGGCCAACTGAGAAAG
>521754_chr10_109992533_109993943	ERV3-16A3_I-int	LTR/ERVL	284	1700	(3526)	C
CTGCAAAAAGAAAATGAAAGGCTGAGCATGGTTAATAAACAATTAAATGGTAGGTATCAATGCCAGAAGTCCTCTTTGACAACATTTAAAGTGATTAAAATTTCCTGTAACCAGAGAGTAGAAAAACTGGCATACCAGGTGTAGCCCTTAATCTTAAAAGTAGCAGAGCTTCAGAAAAGTTTGAAATTTCAAACTAGCTGGGTTTTCTATACCAGGTAAAGACACAGATTAGAATAAGGCAGGACCTGGAGACAGAGAATGAGAACATCAGGAATGACCATTTAATTTTTTAAATTTTCTGATTACAATGAAACCTCTGGACTAGTAAAAATGGCTCATTTCTCACAGGTAAAGGCTAGTGTCACCCTGCTACCCTACCACCTCTGCTAGACAATAATCCAGTGCCCACTCCCTTGCAAGAAAATATATCATCTTCTTATGTTTTCCAGAATCTGATCCTACTTTTTCTCCTTACTACCAGTCCAATAATAAGGATTAAGTTACAGCACAATATGGCCAGGAAGACGCTAGACCTCCTAAAGAATAAAAGATGCTGTACCTTGTAACTTCCAAACCTAGACATTTCTTTCCAATGTGAACCAGAAAAGTACTTATGGGAGTACTAGATTCTGAGAGTTTCGTCTGGAGGAGGGGAGGGAATTGGAAGACAAAATCTGGTGAGGGATAGTTAATGATTTGCTAGCACTCATAAAAGATTACATATTTAACACCCTGTAAAGGACCAGAAAGGATGGGTCTAACACATTGCTGGGTGGGTCCATTTGTTGAAAGTGATGGACCCACTTCAGAAAGTGGATTTCTGGACCCACTGCTGAAAGAATTGCAGCAGCAGATGGCAGAAGAGTGGATCAAATGATTTAGAGGAGAATATATGTTATAGTGAACATAATAAGTAAGGCCAGAATAACCACCAGATGGCTATATTCTTCAATAGGTGTTGGCGGGCATTATGTTACCAAAGCAAGGGTGAATGGGCTGGTAAGAGAGGCACCAGTATCACCAGAAGATCTCAGTATGGAACTGGCCTCACTAATAGCAATGTGATAATAGACCTCTGAAATCATAGGAATGAAGTAGTGGCATTCAAGGTTCCAAAGAAAAGGCAGGCTGAATTATCATAATGAGCACTAAGACTAAAGTTGCGGTAAGAGGAATCTGACCTGTAGAGATCATGAGGATGGTTAGCAGAGCTCTGTATCTCTAGGAGAAGGAGGATTGTCCATCAACAATAGTATTTACTATTCTATACAAATAGAACAAAGGCAAATACTTAGGAGTCTGAGGGCAACTTCCTCAATAAAAATTCATAATTCGTTAGTTTCTAGACCCAAGATAGTTTCCTGATCCTGAACCCTTCAAATGAAGGAAAGGCTAGGCCTCCAGGAAAAAG
>521971_chr10_110148654_110149146	ERV3-16A3_I-int	LTR/ERVL	4707	5179	(47)	+
CCTTGTGCTGAGAGAACAGAAGACAAAGGAGTCATCTGTTTTGGAAGGACAATTAACCCCAAGCATGAGAAGGATGCAGTGTTGCTGTTACACAATGGGGACAGGGAAGAAGTGTTTAGATATATGTCACATAAGGAGGACAGGAAAGATCACTGAGAGTATCCATGCAGCAGTTCTCATACTGTCCTATCCAATTTTTATGGTACATTGACAAGTGCCTATGACCTGAGAAGCTCATGGTGATCTGGGCTCTGAAACCTCAGTGGGAGGATTTGGATTCACACAACCAGCTAAGCCATTTAGCCCAGTGGAGGTGTTAACAAAGTAACAGAAATCTAAATGTCCAATAGTAGAACATTGGGAAGGATTTAGAGTATCAGCTGCAGCCCTCAAACCAGTTCTAGCCACAGAGGCTACAGTTGGTCTTAATAATATATCTCTTGAAATTTCTCCAGGAAACGTCCCATCAAAATGTCAGAGACACTGTTTCTGA
>522300_chr10_110399400_110400014	ERV3-16A3_I-int	LTR/ERVL	101	763	(4463)	+
ACAAAGTAGAAGATCAATTGTTACAATTTTTATGAATGGTGACTTGATGTATTGAACTGGTATACTGAAGAAAGAGGTCACACTGGTGGGCTCAGAGTCTCAGATATTTGAGATGTATGGAAGAAATGGTATATATAATGAATTTGGATGACTCTTGCTAAACAATATTAATGGTCTACAGAAAGATAATGAACAAGCAAGGAACTAACAGCCAGAAGTCTTCCTTGGTTGGAGTTAAAGAAGCTCTCATCTCCTGTATTGCATGGGCAAAGAAAGAAAAGGACCAAGATCAGGCCCTAATTTCATGGCTGAACTTCAACGACAGCTAAAATTCAACCAGGATGAGTTGGTATACTGCATTCAGGGGTTTGGTTGGAAATACCTGGGACCCAGATACATAGGATGGGAATATGTGGGGAGATGACCCTAAAGATTTGGATTTTGCAGATTCTTCTGACTACTTTTGAACCTGAAGAAATGGCACACCTTTCTTTTCAAAAACCCAGCATTCCTACTCTTCTGGAAGACAATGCAGAGGTCTCCCACAAGACAACTTGTGTACCCTCAGGACTCACTCCAATCTCCACTCTTGGCCACTAGGTCTATAATTAGAGT
>522300_chr10_110400511_110401667	ERV3-16A3_I-int	LTR/ERVL	765	1967	(3259)	+
AAGTCACAGCATACTCCAGCAGGGGACACACTGAACTGAGTAACAGAGCTAAGTGTGCCCTGGCATGTTCTTGTACCAGAGGAGTACACTGTGTCTGTATTATGAGGCGGCTTGATCAAGGAGGCTGAAACATAAATTTAAATAAGGAAGCATATATTAAATTGGCAACACCTCTCCTAGATTTAAGATTTAACATCCTGGAAAGGCCCCCAGTAAGTAATACATACTCACTAACAGAATGGCTTTTAGGAGCATAGAAAATATAACAGCCCAGGCAGAGTAATGTTGAAATGTTATACTTTTGGTGTTAGTTAGAGAAGAAAGGAAAGCAAATGCTTGGGAAAGTGAGTAGGTTGAAATGGATAAACTATTTCTAATAGCTTAGGTTCTAGGGTAAAGCCCAGACAATATTCTATTTACTAAGACCATAAGAAATGGAGTGAGAGGGACACCAGCATACCTGAAGAGTGGAGGCTCCCCTCTGTATGCCAGGAAAGACAATGATGTAGGTTGTTGCAAAACTCAACTCTCTGATAGCAATAGGGATGATAAGATGCCAGAACAGTAAAATGAAGGTGATGCCACTTAACCATGAAATCCCAGAGAGTCATAACTATCATATGGATCACCAAATTTGGGTTGGAAGCCAATGGAGTCTAACCTAGAGAAAGTTACGGAGATGCTTAATAAAACATGACAATCGTTGGGCAAAACAGATTGGCAGTTGACAAGAGTACTCTTCAGCTTTACCAGCAGCAGAAGACACGAGTAGACAAGGAAGAGGCTGAGAGTGGTTACCTCACTGAATGATCTTAAGTTCTTTTTTAGTTTTCAAACCCAAAACATCATCAACTAAGAGGTGGCTGAATTTTCAGAAGGAATAGTCTTCCAATAGTCTATGAAGCATACAGATTAATGATTTATCCAGACCTTCCGCAAAGACATTTAGTCTTTTGGGCATTTACTCTGGTGACCTTATACAGGCACATGGGAATACCTAGATATTTCAGGACCATTGGATATAGGGTTAACATTATTACCCAGATAACTAAAGCATTCTTACCCCCTTGACATCTCCGCTCCATCTAATAAATGAAGTACTGAGCGAGGTCTGGCTTAGTCTACTGTTTCCAGGGACTCACCCAGTATCATTTCCC
>525247_chr10_112392588_112392967	ERV3-16A3_I-int	LTR/ERVL	2834	3315	(2352)	C
ACATAGAGATACTGCCTTGGTCCATCTATCAAGTGATAGGAAATGCTGTCAGCTTTCTTGGAATGAGGCACTGCCTGGGAAAGGATTCTGCAGAAAGTCCAGGCTGGGCATGAGTAACTCTGCTACCTGGACCATGTGACACAGAGGATCCTATAGCATGAGAGGCATTTATGGAAGGAAAGACATATTGAATCTATTACAAGCCCCAGTAGGGGGATCACAATGTAGACACCTAGAGCTCTGGAGCAAGTCATGACATGTGCAGCAGAAATTTACAGCATTTGGAAAATAGTTCCTAGTGGGTGACTTGGCCCTGGTAGAGACAGAGCCTCTGATCTTGCCAACCATGGAACATCAAGTGACTATGTGGCAAGAGCTGC
>525247_chr10_112393346_112393531	ERV3-16A3_I-int	LTR/ERVL	2551	2870	(2797)	C
TCTATTTTTATAACACCGTATTAATACCGGATGAGCAAGAATTATATTGGAAGTCTGTACTCCAGAGGGTGAGAACTTAAACCTCATGAAGATTCAGGAGCTTGCACATTAGTGGATTTGTAAGGACCCAGTGGTCTAGGGTCTGTCATCCCCTCCAAAGTAAAAGGTAAATCTTTTGCAGTGGCC
>526523_chr10_113268155_113268486	ERV3-16A3_I-int	LTR/ERVL	3608	3979	(1247)	C
AGTGGCTGAAGGTGAGAATATATTTCTGACTGGTTTCTCGAAGCATGGAGGAAAAAGTTTGAAAGACTGGAGATAAGGGTGTACATGGTGAAGACATATGGATAAATATACACGTGTGGGCACAAAGAAATCTGTATCTCATGGTAAATCCCACCAGAAAGCATCCACCCTGGAAGATGCATTGAAATATCAAGGAAACAAAATGACTGGGACATTGCTGTTAGACAGCCTTCGTTTTCAGCCACTGCAGACATCATCTGATGAGCATGTAAACAGAGTGACCCTGGCTGCAGAGACGGGTCACAAATGGGCCCAACATGATGGTCTCACAC
>526697_chr10_113394181_113394943	ERV3-16A3_I-int	LTR/ERVL	4409	5199	(27)	+
CAACTGAAATGCCAGCTTGGAGGAAATATTCTGAAAGAATGGGATGCATCCTTCAGGAGGCAGTACATTTACAGAGACGTAAGGCACCATTTCCAATAAGAAGTACACATGGGTGCAGGAACCAAGGGATGGAAACAGGAGTGTCTCCATGTATCACTCCCAATGTGTTTCCTGTCCTTGAAACCCTAGGCTCTGCAGGATTGCAGGTCTTGGTCCTGTAGGGGACACATTCTACAAAGGGGACACAGCAAAGTCACCATTGAAGTACAAGTTATGGCTGTCAGCAGGGCACTTTCCACCCTTTGCCGTGGGATTGCAGGTGAAAAGAATTACCATACTGATATGTAATTGTCCTCGACCAGCAGGAGGGTAGAGCTGCTTTTACACAACGGAGACAGGAAGGATACATGGGGAACCCAAGCGATCTATGGAACAACCTCCTGGCACTGCGTATTAACTGTGAACAGACAGGTGCAACATCCCTACACTAAGAAGGGTATGAAAATCAACTTTTCATGTGGTTCAGATACAAAGATCTGGATCACACTACCAGATAGGCTACCATGACCCGTCAAGGTAACAACTCAGGATGAGAGGGATTTAGAATGGATAATGGATGAAGAAGAGGGTACTTACCAGCTGTGGCACCAAGGTCAACAGCAGCCAGGGCATCTGTAAATCATCCCACTAACCTCCTTCATCTGTTCCATCAGGAAGAAGAAAGCCCAGTGGAGGAGTTGCTCCCTGCACCTGCATGGACAAG
>531801_chr10_116649188_116649745	ERV3-16A3_I-int	LTR/ERVL	1013	1574	(3652)	C
CTCCAGGGATGGGGCAAGGTCACTGTGGGGTTGGCTCCGGGAAACCTGGCAAAGCAATGGCCAACACTGAGGCAAAGGGACATGCCCGAGTTGCCCTGAAGATGCTTGAGGGAGGAACGCTAAGGGACAGAGGCTAAGGCGAGTAGGATGCTTGGATGGCTATTTCATGTCAAGCTAGAAGATCCACCAGAGGAGCAACCCTTGGAGGGCCCAAAGGACACGCCCTTCAGCCAGGGCACTGGAATGTGCTGGTGAGGGGGCATCAGCACTGCTAATCCATTCAGTGGTGGTGCTCCACTGCAGGTCAGGGTCAGCCATTGAGAAGATGGTCTGAGTTGGGCTTGTTAATGTGGATAGGGATGATGGAGCCCTGAAGTAATAGAGGTAAGGTGGCTTAACCACCAGAAGCCAGGAGGCCATAATGAGTGTAATGACTAGCAGTGTGGAAGAGGGTGTTGACCAACAAGGGGCTATGGAGATAACTGATAGAGCAAGGCATCTGCAGGGGCAACACAGGTGCCAACAAGGGTGGTGCTTAATATCTAGAACCACAAAAAA
>532360_chr10_117009469_117010947	ERV3-16A3_I-int	LTR/ERVL	1908	3447	(1779)	C
CTGGACAAGGTCCAGCTCAAAATGGGTCCACTGGGTCACAGACTCACCCAGTGATCATGTCTTCAGTCGCTGGATATAGAATTGGAATAAACAGGCTTAACAAATGGCACAACACCTACCACATTTGGTCTTTGGTTCTCACAGTGGAAGCCTCTGGGAGCTTTTATCCCCTGGATAATACAATAAATTTTAAAATACTATCACATTCCAGAGAGAGTGGGTAGAAGCAATTAGTATCACCCTAAAGAATCTAAATAATGCCAGGATAATGGACCCCATCAAATCTCCATTTAAATCATCAGTTTGGCAAACTAAACAAAGCTTAAAGGATAGCAGACACCTACTACCAAGTAGAACTAAAATTGCAGGTGTCGTGCAAGATGTATATCTTTATTAGAGAAGATTAACATGGCCATGGAGTCGGCAAATGTGTTCTTTGCTAACTATCAAAAAAGAGGATCAAAAATAGTTTGCATTCACATGGAGGGGAAACTAGTATACCTTCACACTTTTGCCTTAGGATGATATTAATTCCGCCCTCTTTTGTCATACATAGTCAGAATACATTTGATCCTGTTGGACATCTTGCAGAACATTACATTGTTCTACTACATTAACAACATTATGCTAATTGGGCCAGATGGGCAAGAATAATGCAACAGAGACCTTCTTAAGACATATGCTTCAAAGGATGGAAAATAAAACCTACAAAGATTCAGAGACTTTGATATTGGTAAAATATTTAGGGGTCCAGTGGACAAGAACATTCTCAGACAGCTCATCTGAATTAAAAGACCAATTATGCATCTTGCAACTCCCATTACAAAGAAGAAAGCAAACCATCTGGTAGGCCTCTTTGTGTTCTAAAGGCAGCATATTCCACTCCTAGGAATGCTGCTTCAGCCCATATACTGGAAGACATTAAAGGCTGCCAGCTCTTTCCAGCCAGGGTAGGAAATAGCTCTGCTGTCAGTGAAGTCTACCCTGCATGCAACTCTGCAGCTAGGCACATATGACCCAGTACATACTATAGTTATTGGTAGTGTCACTGTTGGAAAAAGTAGTATGTGGAATTTATGGCAAGCCCCAGTGAAAGAATCACAATGCAGGCTTCACACACATGTCAAAGGCCATACCATCTGTGGTGGAAAGTTATATACCTCTATTACTGCCATGCCACTGGGTCCAGATAAAAATAGAATGCTTGACCATGGGTAATCAAGTGACTATGTGTTGAGAGTTTGCAATCATGAGCTAGTTCTGTTACCAATAACCCTAAGAATATAAAATGGAAGTGGTACCCATGATCAAGTATGAGCAGAAACACAGGGCACAAGCAATCTGTGTAAGTATGTAGCTCAAATCCCTATGTCATCCACCACTGTTACATCAACACCCCTCCCTATGGCCATATGGGGAATTCTCTGCTGTCCAGATAACAAGAGGAAGAAAACACAAATATGCCAGCTTGATATGTGG
>532360_chr10_117010963_117011489	ERV3-16A3_I-int	LTR/ERVL	867	1383	(3613)	C
ACCTAGACAGCTAGACAGCACATGTTGGCAGGAGGTGGGAGAGTACAAGTGGTACTAGGTTCAGAGGGGAGCTTGATCAAGGTGGCCAGAACCTTATGATTGGATTAGGGAGAGTTTACTGATTTGAAAGCCTTCTGCCAAGATGCAGGATTTTCCTTTCTGACAAGGATGCCACAAGAGGTGATGTTCACTTGCTATCTGGATGACTCTTAGAAACATGTAAAACATGAAAAGTATACCCATGCTAAGTAAGGTCAAAATGCCGGAACTGCCATAGCAAACAGTAAAGGCAGTGATTAAAAGTCTAAAAATGTGCACATGCTGAAGTCAATACACTATGTGATGCCAGAAAACCCACCAGGCTATTTTATCTATGGAAAGGGCCAGAGGATATGCCAATTACCAAAGCCATGAAGAATATGATGGTGGGAGAGACACTAGCATCACTAAGAATTTCGTGGCTTTCCTCCATAGACCAAAGCTGATAGTAGGAGCAACTGTAACAGAACTTAGCCCAATGATGGGAG
>532360_chr10_117011796_117012151	ERV3-16A3_I-int	LTR/ERVL	517	866	(4130)	C
AGGTCAAGCCCCAGAAGAAAAAGGACTCTGACACACAAAATGGGAATATCAGAAGTTGATGCTCCTTAAAGTCTTCCCAAATTTTGAATTCCCAAATTTTCCTGAATCATCTGACACTGCAGAAATGATCCATCCTACCTTCCTAAAAGACAGATAGCACTCTGCCTTTGCTTAAACACAATGTAGAGGCTACTCTCCAGCATGACCTGTGGCGCAGGGCAGAATCTGCTCACATCTTCAGTACTGGCCAGAGGGCCTATAACTTGGGTTGGGTATCAACATAACTCATCTAGGTACATGCTGGGACTGCTAAGGAAAGAAAGAGAGTATACGACCAAAGAATCTATAAGACCTTC
>532360_chr10_117012182_117012510	ERV3-16A3_I-int	LTR/ERVL	38	401	(4595)	C
TAAGTTGGAGTTTGAGAGCTGGATCATACATTGCCAGGCTAGCAATGAAAAACTCATCATTGGTGGTAGGTGGAGCACAGATAGCTCTTGGCACAAAGTGGCCATTAAGCAACTGCAAAAACTTAAACTAGTGATAAAGTAGGAAGGCATGCCAATAGAAGGGAATAGTATAGCAGGAGTGAAGTACTAGATGCTTGAAAAACATGAGGAAGGGTAACTATTAAGATACTAGAATTGCATGTCTACTGCTTAGCCCCAGTGAGCTCTAGAAAAAGATAATGAAAGGCTGATAAAGCCAGAGGGTCTCCTCAGTACCATATAACGAGACT
>532675_chr10_117283996_117286198	ERV3-16A3_I-int	LTR/ERVL	19	2214	(3012)	C
TGGTCCAAGTAAACAGAAGGTAAGATGGAGATGAGGAACTGATTCACTCACTGATTGGCAGGCTAAGAGGACAACATCCATGTTGGTGGGTGGAACACAGTTCCTGGCAGAAGACTTAAATTGCTGGATTTCACCAGTGGTGACCTGAGAAAATGCACTGATAGAGAAAATACTTGAAGGTACAGCAATTCAGGTGCTTGGAAGATGGGGAAAACACCTTCAAAAGAGAGTGGAGTAGAATGATTATCATTATGTTGTATTGATACCTGCAGAGGGATAATGAGAGACTGAAGGCCATTAACAAACCATTTACTGGCTAAATAAAAGAGCCAGTGGGTCTCTTTCATAGCTTTAAATGAGGCCCTGATGACTGATAGCAGAAATGCCAACATGAATGACCAGCAGGATGATGATCTAATTGTTGTAGAGTTGCAGAGCTCCAGAGATGACAGAATGCTAAGCCAAAGAAGTTGTGTTATGCAAAAAGGGCCATGGTTCAGGAGACCTAGGAACCTGAAATATGGAATAGGAATATATGAATGAATGCTTCTGAGGATGTTGGTTTTACCAACCGCTTCCCTAGCAATACCTAGCATTTCGTTATGCTGGAAGACACTAAAGAGCTCTCTTCTCTCTTAGGTAACAGGTGCCCCCTCACAAACTGTCACCACTTCTTTTCTTGGCTGCCAGACTGATTAGGGGGATTAAATCACAGCATGACCCAACTGAGCCTGATACGAAAGAAAATGGATTACACAATTGATACGGATGCAAGATTTAGGGAGCACGTACTGGCAGGAGCCATGGAAGTATGACCAGATTTAAATATTTGATAAAGGGCAACGAAATGTTAAGACTGGATAAATAAAAACTCATTGGTTTTGGTGCATATTTTCAGGACCACAGAGATGTAATACCCTACTGAGGATTCCAGGGAATGGAGCAAACTTGTTGCTAGAGTGACTCGTAGAAGCCTGAAAAATGCAATGTCCAGTACAAGTGAAATTGAAATGCCTGGGTTGTCCTGGCTTATGGAAGAGAAAGTTATAAAAACACTGAGAGAAGGGGATATGCTGGAATGGTTTATATTATAGGAGGCCAGAAGAACTACCAGGTTGTGTTCCATGGGAGGACTCAGAGGACAAACTATGCATTAAGGCTGTTATGAATATGCTGATAAGAGAGGCACCAGTATTATAAGGAGGCTTAGAGCTGGCTCTCCTCTTCAGAGCAGTCCCGAAAATACGAGAGATAGTCACAGGGCTAGGTTTGTTAATTGCCATAAAAAGATGGAGACCCAATGTAATAGACGACAGGTGTCAGCGCTTAACTGCCAGAATCCAGAAACCACAATTACCATAATTAGATCAACAAGATTGGACGAACTGCCAAGGGGGTTGGCTCACAAAGAGTTGTAGGGATTATTAATAAGGCATGGTATTCTGAAGGGAAAATAGGTGGGCAGCCAACAGTGGTACTATTTAACATCTGGTTTCATTTTAAGTAAGAATGAAGGAACAGGAGACTGAGGGTTGTTGCTTCAATGGAGGGCCATGTTTCTCTTCACAGTTCCCAGATTTCAGCTAATTTTAAAATCCAAAACCGATTAACTAATCAGGTGACTGAGTCCATAGAAGGAAGGTCCCTGAAACATTTTGAAAAGTGGGTAAAATGATCCCTGAAAATACCTACACCATAAACTTGATTATATACATTGGTATATGCATGAGGATATATATACAGTACAGGAGGAATAAGCAGACATTTTGACTACCATTAGACATGAGGGCCTAATTGACTCCCATTAGACACAGATAGCCAAGCATTCAAAATATCATCATGTCCTCTTATTAGAGTTGGGGTGTTCATGGGGTGGGGGCACATAACAAATTCTGACTAAATTCTTGCTCACAGTGTGCCCACTATGTCAATGGATCCACCCATTGGTCATTTCCCCACTCTTTAAGTGTATAAATAGAACTGATGTACAAGGTAGCTGGAATAACCTCTACACTGTGTCCCTGGCTTATAGGATAAGATCAGTCATAGTGGAAAAGACCAACTGGTAATCTCTGAAACTACTCCCAACTGGACAAGTTAATAAATACAAAATATAATGTCATCCAATGATATAGAAAATTAATGCCACCACTAAAAGTCTAACACAGGGATAGTAGTCTCTACCAAATTTCCATTTAATTTA
>535094_chr10_118953698_118953884	ERV3-16A3_I-int	LTR/ERVL	4574	4760	(466)	+
TGTTTTCCATCTCCAGAACTCTAGGCTCTGCAGTGTGAGAATTCTTGGTCCCCAAGGGGGACACGCTCACCTGGAAACCCAGCAAGGGGCACATTGAATACACCTTATGACTGCTCCCTGGGCACTTTGGGATCCTCGTGTCCAGGAACCAGCAGGTAAGAAAATGGGTGGCCATCTTGTCAGGGGC
>535094_chr10_118954258_118954645	ERV3-16A3_I-int	LTR/ERVL	4761	5136	(90)	+
GGCGCAATTGACCTGGTCAGCAGGAGGAGACAGGGCTGCTTTCACACAATGAGGGCGGAGAATAATAGTGGGGGAGGTCAGGTGACTCACTTGGGTACCTCTTAGTACTTCTTACCCAACTGTCTGTGAGTGGACAAGCACAAGCAGCCACAACCTGAAAAGGATATGGTTACCAAGGGCTCAGAATCCGCACCCCCCTCCCACCGGGATGAGGATTAGGGTCATGCCATCAGGTAAGCCATTGAGACCAGTAGAAGAGGTAGCAGAGGGCAAGGAAAAATTAGAATGGATAGTGAAGGAAGGAGATGATGAGTGTCAGTTGCAGCCTTGAGACTGGTGGCAGTAACGGGCTGTTTGTTTTACGAACCTCCTTCTTCTAAGCTTGCCT
>536178_chr10_119606375_119606528	ERV3-16A3_I-int	LTR/ERVL	3498	3664	(2003)	+
CCTCTCTCCTGGCTCATGCTTATGGACACAGGGGAAGTTTTCCCAAGGACCAGCTGATTGAGGAGGAAAAACTCAGTTTGGGGCTCACAGAGAAGTCAGCCCAAGATATCATGGCATGCTAAAATGAATGCTGTCACTCAGGGGATGGCCTGAA
>536178_chr10_119606537_119606800	ERV3-16A3_I-int	LTR/ERVL	3557	3823	(1403)	+
GGGCAGAAATTCAAGAAGCATACCTTGCCACAAACTTGGTGTGGAGGGAGAAGTGACCTGAAATAAGGATATACATAGACTCCAGGGAAGTGGCAAATGGTCTGCCTGGTTGGTCAAATATCTGACATGAACAAGATTAGAAAATCAGAAACAAAGAAGTCTTGGGAAGAAGAATGTGGATGGGCCAAGGGAGTAGGCACATAATGTGTAGATCTTTGTGACCCACATCAGTGCCCACCAGGGGGAATCCACCGCAGAGAAGGC
>541403_chr10_122820503_122821860	ERV3-16A3_I-int	LTR/ERVL	115	1534	(3692)	+
CACTTGTTAAAATTTTCACTGGTGGTGAACTAGGACATGATACTTGGGAAGAAACTGCTCTGGCAGATGCGAGATCTCAGGTGTTTAAGAGTTTTGGGGGAAATAGTAATTATAAGAACTATGGAATCAGATGGTTGTTGCTAGAAGCTGTTAATTCATTGGAGAAATTTAATAAAAGACTAAGTGATTAAACACCAATATAAGGCAAGGTACACATACCAGAGGACCTCTTGGCTTTTATATGAAGCCTATGAAAAGACTATTATCCTCTGCAACTGCAGGGCAGATACAGCTGAGAAGCAGGCCCCAGGTTTAATTATAAGAGTAGAAATACTGAAAGCAACACTGAAGTTTAGTCCTGGCAGGTCGGCTAGGCCAAAGTCAGTTCTATGATTAGGAAAGAGTGGGATGGGGACATTTGGGTTCATATATTAAAACATCTCAAGTTCTCAAGTTCCCAGATCCTCTGGAATTCTCTAGGCCTGGAATAGTATCCTACTCTTCTCCTTAAAGGCTAATGCCTGCTTTTGCATGAAGATGATGATGAGGTTCTGCTTTGCAAGACAATGCATGACAACTCCCTCCTTCTCCCCTCAAAAATCTACTCTTGGCCACCAGACCCATAGGTAAGGTCAAGCCACAACATATTCTAGCCAGAAAAGTGTAAACGTGCTAAGGGAAGAAACGAACTATAGCCCAGAGAGCTGTGGGACCCAGCCAATATGTCCTACAAGTGCCACAAGCACATGTGCAGGAGGGAATAGAGAGACTGCTGGACAAAGTGGGATGAAATGCAAAGCTGGATGGGGAAAATGTATTGCTATGGAAGCACTCTCCTTTGATGCAACATTTAACATCCTGGTAAGGACCCCAGGAGTTGGACGCTTAGAAAATGTGATGCCAAGTCAAATGGAGATGTCAGATCATGGAGGATGGGGAAGGAAGGGATGAAAGGCTCAGAAAATAGGCAAGCTAGAGTGGATATACCATACAAGGCCAGAGAACCGAACAGCTGATAGGTTTTTTTTTCACAAGAGGGCCTAGAAGAATGCTGTATTTGCCAAAGCAAGAAGAATACGCCGGTGAGAGGGCAAGTGTCATGAAGAAGCTCAGTGGGTGCTCTTCTCTGAAGGTCAAGACTATTACAGGATATCCAAAGGTAGATGATATAGGCCTGGGCTCCCTAGTAACAATGGGACTGATAGAGGTAGCACTTACTGTCCAATGCAAGGTGTTTGTAGTCATCATAATGTAATTATCATAAGGGGCAGCAAAGTGGGTGTGACAGCTAGTGGGATCTAACCCACAAAGAGCTACGGAAATGGTAAAAAGAAATTTGCATTCGAGGGGAAAAACAG
>541403_chr10_122821957_122822174	ERV3-16A3_I-int	LTR/ERVL	1844	2067	(2929)	+
TAATCTCCCAGACCTTCCTCCAAAGGGACCTGCAGCCATTTCCTTGGGTAACTGGACTCTGGGGAGGGTAAATGCCCAAACATTTTGAAGATGTTGGACACGGATTGTTGTTGACATTGATACCTGGGGACCTGAAACAAGAATGAACACTCCATTAGAGGGGGTGAACATAAGACCCAGATAATAAATAAAGTCCTGAACAAAATTCAGTTCACAGT
>547784_chr10_127024532_127025556	ERV3-16A3_I-int	LTR/ERVL	3571	4602	(624)	+
GTGGTGGATAGTGTCATCTGCTGTATGTGGAAGGAGAAATGGCACAAGTGAGAATAGATACATGGATTTCTACACACTGGTCAATGACCTTGGCAACTCGTTGGGACTGGAAGAAAAAAGACAGAAAAATAAGAGACAAGGAAGGCTGGTGTGGACAAGTGTGAGCGGGCAGAGTGCTGAAGATTTTTGAATCGCATATTAATGCCCACCGGAAACATGTATTGTAGATAAAGAACTGGAAAACAAGGTAGACAAATGACTTGGCTAGTTGACATTAACCACACTTCATCATTGGCCACCCAGAAGCAACAGTATAGGTGCGTGAATAGAGGGACCATGGTGGCAGAAGTGGAGGCTATGCATGAGCTCAACAGCACGGACTCGACTTAACAAGATCATTCTAGCTATTGCTTCCTCTGAATGTCCAGCCTGCAGCCACAGAGACCCACATGGAACCTCTGGTATGGCACTACTTCTAGAAGAGACCAGACACTTGGAGGCAAGTCAGCTTCTTTGGGCCCTGGCGTTCTGGAATAGCCAATGGTTCATCCTCAAAGGGAGACATTATTCCAGGTATGGGCTGCCTTTATTGTCCACAGAGCCTCAGCCAGCACTGTTGTTTGATGGCTTATAGAAGACCTGGTCCACAGGCCTGAAATCCCACCCACCATAGCATTTGACCAAGGGACCTGCCTCTTAGGGAGTGGGGTGTGGGAGTGAGCCGGTGGCTTATATTACATACTGCACCATCCAGGAGCAGCCAGCCTCAGTGAATGCTGGGACAGCCTTCTAGAGGCACAACTGTAGTGCCAGCTCAAGGGGAACCCTCTGGAAGGATGGGTGCCGGACTTCAGGACAGAGTATGCACATTCGGAGACCTGTAGATGGCTGGTCCTGTCTCTCCAGTAGGAAGAATGCATGGTTCCAGGAACTGACGAGTAGAAGCAGTCATGGCTCTATTTACTATCACGCCCAATGACTGACTGGGGGACTTTGTGTTTCCTGCCCCCACCACTCTGGGTTCT
>552105_chr10_130661990_130663271	ERV3-16A3_I-int	LTR/ERVL	3844	5221	(5)	+
AGATGATGCGGCCAATTGTCATCAGCCAGCACCTGCCATGAGCCACCCCAGTGGTGGCATGGCAGGTCTGTGGATGGAATGACCACCGTGGGAGAGACAGAGGCTCCCTGGCCCAAGAGCATGAGCTCTTCTTACCAAGGGTGGTTTAACTGCTGCTGCCCCTGAATGTCCAATCTGCCAGCAACAGAGCCTGGAGAAGTCTCACTGGTTGCTTGGTGGGAGGTGGACTTCATCAGGTCCCTTCACGTGGAAGGGCTAGAGATGCATTTGTTACCATCGGAACAGGCACATCCTCTGGGTATGGGTTTGCCTCTCCTGTCCACTGGGCCTCAGCTGGCACCACTATCTGAAGGCCCAGGAAATGTTTGACCCAGCACTGTGGGATGCCACAAAATGTCACAGGGCTGACTGTACAGCAAGGGAATTGCAGGAGTGTGCCTGGAACCCCGGGAGGCAATGATGGCGCCACATGCCGCACACCCAGGAGCGGCTACCTGGTGAAGGGGTGGAAAGAGGCTCTACTGAGGCTCCCCTATTGATAGCAGTCCACTAGTACAGGGTGCCCTCTTCTAGGAGGCAGGATACACTTGGAGGCCAAACCTCCACAAGGTGCTCTGTCCCGATGGGAAGAATTCATGGAGCAGTGACTGTGCAGTGGCAAGAATGGCGCCACTGACTGTCAACTCGCAGAGACCTCCTGGGGCACCTGGTGTTTTAACCCATTACCTCTTCGTTCTGCAGGGTTACGGTCCTGGTCCCCAAAGGAGACATAATTTCCCCAAGAAACACCATAAGAGTCCCATGGAACTCTAAGCTGTGGCCACCACCTGGATGCCAGCAGGCACAGAGACAGTCACCATCCTGGCAGAAAGATTGAGCCTGGTCCTCAGGAGGAGGTCAAGCTGCTGCGACACAACTAGGGAGGAAGGAGAAGTGTCCACATGGGTGCCTCATGGTGCTCCCCTGGCCAACCGTGAGGGTGAAAGGAGGGGTGCAACGGCCTTGCCTAAAAAGGGCATGGAGACCGAGGGCTTGACCCTGGGCGGAGACAGTCACACAACCGGGCAGGCCACAAGGCCAGAGTTGTGCTAGCTGAGGACAGGGGGACCTGGGATGGATATGGGTGGAACTGATGGTGGCCCTGGTACAACTGCAGTTCTGGGGGTTGGAGTGTGCCCCACAGCCCTTTTGCTCCAAGTCATCCCCAGGAAGAGAGGCCTGCAGAATTCTGCAGGGGCTGCTCCTTGACTGGGCATGAAGTGGATCTGAGTCACACGTGGGG
>554695_chr10_133219472_133219865	ERV3-16A3_I-int	LTR/ERVL	4284	4658	(568)	C
CTCATCCTACAATGAAGAAGGTGTGGCAGTGGGCCCATGACCCAGGCACCCACGGGTCCTGTCACATCCTGCACTCTGCCCTGCATCACTAGAAGACCTAGAAGGCCTCAGCCTTGGAGAGCCTGAGAATGGCCTCTGGAAGGTGCAGGTGAGGCATCAGCTCAGATTCTTCCTATGAGAAGGGAGCATCATCCACCAAGATGCAATCCTCATCCTAAATCAATGCCCTCTCAAGAGACGCAGACACAACAGATGAGCGTAGCGGTGGCTCCACTCAACACCACTTCTAATGACCAAACCAGGACATTCGTGCTTCTCGTCTCACCACTGGAGGCTCTGAAGGTGTAAAAGTGTTGGTGCCCAGAGGTGAAATGCCTCCACCAGGGGATATAGT
>554695_chr10_133219843_133220646	ERV3-16A3_I-int	LTR/ERVL	3550	4370	(856)	C
TCCCACTGGGTAGAACTCTGGGAATTAACCTGCTCATACACTTTGAGCAGAGAGAGGAGTAGCCTAAGTCAAGAATATATGCACAATTACAAGCACTGGCAAATGGCCTGACTGGTTGCCTGGGATCCTGGAAAGACAAAGTGTAGAAGGCTGAGGACGAGAGGAGTGGGACAGCAGCATATAGATGGGTAGATGGGGCTCCAGGAGTGGACATAGAGTGTGAGCCTCTTGTCTTGCAAGCTGGCATCCATCAGGGAGCATCCACTCAACAGACAAATGGGCAGAATAGCTTGGCTAGTAATTGGCAGAATGGCCACACCTGTGCTGGCAAGCGGACATATGAGCAGATAGGCAAGGCAACAGTGACGGAGCTTATTCCTGGGCCCAACAGCTTGGGCCTTTGTTTATTACAGCTAATCCAGCTATGGATGCTGCCTGATGTCTAAACTGCCAGCAATAAAAACCAATACTGAGCTCCTTGTACAGCATCATCCCCTGAAAAAACCAACCAGGAACTTGGTATCAGATTGATACACTGAGCCTCTTCCATCTTAAAGGACAGTGATTCACCCTGGCTAGAATCAACACATATCCTGGATGTGGGTTTACCTGGTCTGCCTATGCCTATAGGGCTTTGCGTAGTGCTGGTATGCGAGGATGCATAGAGAGCTTTATCCTCCAAGTTAGGGTCCCACTTATGACCTCACTCCACCAAGAGACTGACTTTATAACAAAGGAGGTGTGGCAGTGGGCCCGTGACCCAGGCACCCACGGGTCCTGTCTCATCCTACAATGAAGAAGGTG
>554695_chr10_133220669_133220856	ERV3-16A3_I-int	LTR/ERVL	2200	2454	(2542)	C
AAAAACAAGACTGCATCTCTGGAGGGAATGTTGGAGATTATTGCCACTATCAAAGGCTTAAAGAATGCAGGGATAGTGGTCACCACTATGTACCTACTTAATCTACGAAACTGAGCCCCACAACACTTGGCTAACTCATGATAGAAGACCCTGAACTACCAGATACTCAGCCACGTAGCAGCTCCATT
>554695_chr10_133220948_133221181	ERV3-16A3_I-int	LTR/ERVL	1833	2223	(3491)	C
ATCCAGATGCCCAAAGGCCCACCATGGCCCCTGCTGTAGGGAGCCTGTCGGGGAGGGCGGTGCTGGAGTCCCGTCCCAGGCGTAGCTGATGCTGCACTCACTGGCATCCACTTTACCCATCCCAGAATCTATCATTGAAATTGATTGGAATCGGTAGGTGGAGAACTCTCATATTTGTTCCATGACCTGTGGAATAGGAACTATCATAATTTGGGGGGCCAAGTGGAAACGTCT
>555443_chr10_134024181_134024304	ERV3-16A3_I-int	LTR/ERVL	2714	2836	(2390)	+
CACACTCGGACGTGCCCGCCAAGATAAAGGACAAGCGGTCTCACCTTGCGCCTCTTCCCACGAGGAAGGAAGCATAGGGCTCAACACATTTCTTGGGTTTGGGGAGCAGCTCACGTTCCCCACC
>555443_chr10_134024659_134025013	ERV3-16A3_I-int	LTR/ERVL	4837	5215	(11)	+
GGTGATCTGCTGTGTCTCAGCACTCTCTGGTCTAACCCTGATATAGACAGACAAGTCTGCAAACTCGGGCCGGCCTGAGAAGGTGACGGTGACCTAAGGCTCAGACTACTCAGGAATGAGGGTCCGACTGAGCCGCTGGGATCCTGCGATTCACAGCGACACAAGGTGGGAGGGGCTGGGGTGGGCGCCAGTGATGCAGAACATGAGCGCCCGTCGTGGCCCTGTGTGCAGCCCAGTGGCAGGGGCTGTTGGTCATCCTGCAACGTCCACAGCCATGTTTTCCTAGGCAGAGAGGCCACCAGAAGCCTGAGGAGCTGCTCCAGAACCATCTGGAAGGGGTGGCTCTGAGCAGCGC
>558978_chr11_1735805_1736152	ERV3-16A3_I-int	LTR/ERVL	532	896	(4330)	C
GAAAACAGAGACAGAAACATGCGGATATGTGTCCCCAAAGATGTGGACTCTGCAACCCACCTGGACTCTCAGAACTTAGCGGGAGGTCGGCCCTTCCCAGGCAGAGCTAACACTGCTGTCACGTTTGAGCGAGCTGCTGAAACCTTTCTCACACAGGACAACAGGTGCCCTTTGAAAGCTGCCCCTCATCTTTTCACCTGACTTCCAGGTAACTGAGGTTAAATGCCAGCCTAACTTGGTCAGTGACAGATGGGACCTGGTGAGGTGAGAAAGACACAACACACCTGAAGACTCCCAAGAACCAGCTGGCAAGGACCAGGAGGGGCCAGGGACACACTTGGGATGGGA
>558978_chr11_1736177_1736669	ERV3-16A3_I-int	LTR/ERVL	3	503	(4493)	C
TAGTGCTGAGAGTGTTCTGAGAAGGCGGGTGCTGGGATGAGCACTTGGGACGGGCCCACCTACTGGTCAGGAGGCACTGGAACCACCCCTCTGGCTGTTGGGTGGGGCATGGACAGTCCTTGACACGAGGTGGAGCCCCCATTGTTAAAATCTTTGCTGGTGATGATTTGCAGGGAAGGTCTAGGTGGAGGAGAGGCCTGTGGCAGTACGATGACGTAGGCATTTGCAAAGCAAAAGGGGACAATGCCAACAAGGTCAGCAGGGTTGGGTGGCACCGCTGAGCTGCACGGCAGCCCAGCCCAAGGATAATGAAACATGGACGGCTGCCAATGAAGAGTCCTGGACTAAGCACAGAGCCAGGGGGCTTGGTGCCAGCTCACAAAGAAGCCCCTGCCCCCCTCCATGGAAGGCAGACCCAGCTGAGTGGCAGACTGATGACCTGATTGTGACAGTCCCAGAGTCACAGAGAGGTTGGACTGCTCAGCCAAGGAAG
>559338_chr11_2095577_2095679	ERV3-16A3_I-int	LTR/ERVL	2709	2820	(2406)	+
AGGGGCACGTTTGGATGTGTAAATCAAAGACACACGCTGCATGTGTCTCCCCTGTGACAAAGGAGAAGGCACAAAGCCAGCGAGGCCTCTTTGCTTCTGAAAG
>559624_chr11_2364149_2364274	ERV3-16A3_I-int	LTR/ERVL	931	1058	(4168)	+
AAATAGAAAGTTAGAGAAGGAAGAGTGTGTCAATATCAGAGCATTGTCTTATAGCACAGGACTTAACCCTCTCCTAAGGTTCCAGGGAGACAGTGCCAAATCATCACTTGAGTGGTGCTTAGAAGC
>559624_chr11_2365177_2365297	ERV3-16A3_I-int	LTR/ERVL	1585	1706	(3290)	+
GACCATCACCAAAACATGGCATTCCTTGGGCAAGGCAGGTGCGCAGCCAGCAAGGTATTGCTTAATCTACATGATCAAAAGACATCAGGATGGTTGTTCAGGAGGCTGAGAACAGCCATCC
>559624_chr11_2365676_2366275	ERV3-16A3_I-int	LTR/ERVL	1707	2357	(2639)	+
TACCCCAATGAAAAAGCATGATCTCTTGCCCAGTTTCTGCACCTGAGACAGTTTTCAAACCCAAACCCCACTGATTGAAGGAGGGATTAGGTCCCAGGAGGACGGACCCTGCAGTACCATAGCAGGCTCCCCCAGTCCTTCCCCACCCCACCACTAAAGGTGTATTTCAGTAACTGTGCACTAGGAAAAGGGCAATGCCCAGGGCTGGGGGACTCCGGGACCAAGTTGACACTGAGAGCTGGAGTCAAGGTACCATCATGGGCCCACTAGAGTAGGGCGTATGGAGGCCAGCAAAGTGCAATCCTGGTCCACCTCTAGCTCACACTGAGTCATCCCTTTGCATTCCCAGAATGCTGCATATTCCCCCAGACCCTAAAAGTACACTCAGACAATCTTGGTAGTTGGCAGAATCCTCACGTAGGCTCATTGTCCTGTAGGGTAAAAACTATCATAGTGTTACCAAGTAGAAACTTCTGAAACTGCCCACCACCTTAGCCAAGGCAATACACCAAAAAGAAAATCTCATTGGTGGGGAATGGCAGAGATGTGGGCCCCTTTGGAAGACTTGAAGGTTGCAGGTGAGGCGATTCCCATCATCTC
>559624_chr11_2367121_2367268	ERV3-16A3_I-int	LTR/ERVL	2267	2415	(2811)	+
ATCCCAAGCTCCACTGAGCAGTAGCCCAGTGGATTGTTGCTGTGCCAGCTGTGCTATATTTGCTGGAGCAGAGGGCTGTGGAATGGGGTACATGTTAAGCACCCATTAGTGGGTGGATTTGTTCTATGCCATCCCTATTTAAAAAGAG
>559624_chr11_2367315_2368660	ERV3-16A3_I-int	LTR/ERVL	3721	5103	(123)	+
GGACAGGAGGCACATGAATGAACTCACAGGTGTGGCCATGAGAGGTGAAGAGCTTGGTATCACGTGTTCATTCCCAACAGAGAGCATCCACCAGGGAGCCACTAAGCAACCAGTTAGACAGAATGGCCGCAGTCCTTGACTTCAGCCAGCCTCTGTCCCCGACCACCTGAGTGCTGGCCCCCTGGGTGCATGCATGGAGCAGCTTTGGTGGTAGAAAGGGATGCTGACCATGAAATCAACAGCACAGCTCCACCCACCAAGGCTGGTCTAGCCACTGCTGCCACAAATGCCCAACCTGTCTGCAACATGGGCTGCTGAGAAGCCCCCACTAGGCACTATCCATAGAGAAAGTTGACAAGGCAACAGAAGCATCCATCCCATTGGGGGCAGCAATTCAACTCCACTAGAATTGACACATAACCCAGGCTGATCCCCAGGCCTTATTAAGTGTTGATCCACCAAACAGGGCATGCGTAGCAGTGCCTTGGACCAAGGGACCCACTTTACAACACAGGGAGGAGGTGCAGCCATGGCACATGGCACATGGCACATGGCCATGGCATCTGCTGGTCCTATCACAGCCCACACCACTCAGACGCAGCCAGCACCACAGAGCAGGGGAGCAGCCTTTTCAGAGCTCCATGAAGGCCCCAGCGTGGGGGTGATACTGTTCAAGGATGGGGTGTCACATTGTGGAACTCAGTAGTCACTCCAACTCAACAGCCACCATGGGGTGCTATGTCCCCAACAGGCCTCGGAACCAAGGGGCAGAAGCAGCAGCGGCCCCTGTACCACCACTGCCAGTGACCTGCTGTGGGTTTTGTGCATGCTGTTCCCTCCACTCTAGGCTGCCAGTCCGGGGTCGTGGTTTCCACAGGGGACAACGCCACCAGTGGACAGATAGGAGACCCACTGAAATTTAGGCTACAGCCGATGCCTTGTCACTTTGGATTATTTGTCCCTGGAGACCAACAGTCATGACAACGAGCCCCCAAACTGGGAGGGAGGTGGGCCGTGGCCATCAGGAGGCAGTAGAACTGCTACTCCATGAGGGGACAGGAAAGAATACATTTGGTGCCTGGTGATCCAAGTGGTGGGACTTGGGGGACTTGGTGTTCCCTCAACTGCTTTATTCATGAGTGGACAAGTACAACAGCCATGGCCTGAGCAGGGATGGTGACCAGGGCCCCAGACCCCTCACTGAGGAGGGTCCCAGTTGGCCCACTGGGTAGGCCACAGAGACTAGAAGAGGTGCCCACTGACAGGGAAGGAACCAAACATGAGTCAGGGAAGAACAAGGGTCATGACAGCCATGGCCAAGACGCTATGGGGCACAGGCTGTAGTT
>561810_chr11_3941787_3942011	ERV3-16A3_I-int	LTR/ERVL	1956	2167	(3059)	+
TGGTCATTTTCTCTGTCCCCAAGTGTATAATTGGGATTGACAAACTCAGCAGTTAAAGATAGCACCCATACTGGATACTTGACCTGTTGAATAAGAGGTGTCATAGTGGGAAGGCTAAGTGGAAGCCTTGGAAACTACCTTCTGCTCTCCTGGCCAAGATAGTGAACCAAACCCAATAACACCTTCTGGGACAGATGGTGGAGAGTAGTGCTACCCTGAAGTATC
>561810_chr11_3942326_3942785	ERV3-16A3_I-int	LTR/ERVL	2168	2632	(2594)	+
TACCCTTAAGTATCTTAAGATGCAAGGTGGTGGTCTCTATCCTATCTATATTTAATTCATTAGTCTGCCCCTGTAAAACTGGATTGATCAGAGAATGACTGGACTTCAGTAATTTTGATTTAGCATCCCCAAATGTGGCTGCCATGATGGATTTGATATCTTTGCTAGAGCAGGTTATACTTCGATATTTGGCCATTGATTTGGCAAACGCATTATTTTCTGTTTCAGTCAGAAAAAAGGATTAAAAACTATTTGTATTCATGGGGAACATATCAGTATTCCTTTATAGTTTTGCCTAGGGATATGTAAACACTTCTACTCTTATACTGTTTGTCATAATATAGTCAAAAGATACCTGGACCATCTGGCCATAGAACATCACCATGATATATTACGTTGACAACATCATGCTAACCAGACAGCATTAGCACACTGGAGGCCTTGGTAAGATGTGTGTGCT
>562728_chr11_4571264_4571773	ERV3-16A3_I-int	LTR/ERVL	262	858	(4368)	+
CTAAGTTACATTGATGCCCCTGCAGAATAATGCAATTGAGGGCTATTAAACAGCTAATGGCTAGGCGTGAGAACTTAAGGGTCTCTTTGTAAGCAACCAGAGAAAGCCCCCTGCAATGATACAGTTGAGAAGCAGACTAAAGACAACTGTTACAAGTACAGAGCTCCAGAAATGTTTGAGAGCTCAGCAAAGAGTGTTATTCTAAAGTCAGGGCCACATTTAGGAAAACATGAGACACTGAAACATGGCATGGGAAGGGATGCCCTTGAGGATGTTGAAGCTGCAATACCCTGAATGCTTTGGGCTTTCAGAGGTGACCCACTTTTCTGCAGTAAAAGGTAACACTTTGGTGCAGCAACAGGTATTCCCTCAGGAGCTGCTCTCACCTCTTCTGGCTGCCAGGATGGTATGTGGGGTAAAGACAGCATATTTCTTGCTGAGAATAGGCAGGGCCTGATAGAGGAGGAAGTAACTATACAACAGAATGGTTTTTAGAGTTAACTAACATAT
>562728_chr11_4576027_4576920	ERV3-16A3_I-int	LTR/ERVL	1039	1978	(3248)	+
CTAGGGTGGCTCTTGTAAGCCTGAGAAGTAGTGACGACCAGTGCTCAGCAAAACAAAAATACTTAGATTGCCCTGGAAGAAGGTAGAGGAAGAAGAGGGATGGGAATATATTATAATAGATATATAAGGGCAGAAGATCCAGGAGATTATGTCCAATGAGACAATCCAGAGGACAATATTCACCAAGGCCATCATAAATGATCTGATGACAAGGACACCAACACTATTTAGTGCAGTGATGGCTTTCTTCAGGCCAGAACACATGGGAACAGAGGTAGTCAGACATAGCCTTATCAATACCTACGGGGATAAGGGGGCTATAGTGAGGCCAGGTAGTAACATCTAACCCTGAGAAGTCAAAAGGCTGCCGTTCTACAAGAGCTGGCAAGGTCAGAGGAGACACTAAGCGGGCTTGACCCAGAGAGTTGGAGATTGCTAAGCATTGCCCCCCAAGGACCAAATTAAATATGCAACCAGCAAGGCTCTGCTCACCACTTATGAACAAGGCAAAAATGGAGGATCAGATGGTCACTAATGAAGTCACAATTTCTTGCCTAGTTCCCAAACTTGTGTCAGTTTCTAGATCTAGAACTCATTGAAGAGGTACCTGAATCCTTGTAGAAAAGTCCTCATTATATACCATGATTATCATAGTTCCTTCTCAAAGTTACCTATGATAATTTACTCAGGCAATTGTACTTTGGGGAAAGAACTAGACATTAAGGATTACTGAACAGTTTGAGTTGACATTGATATCTAGAAATTGGAAGTATAGTCATTGTTCCTTTATTTACTGCATAGACTAATACCTAGAATAGAGTCCCTACTTTAAACAGTCTCCATGTATCCTGGTTCCACAGACCCAACTCACTGGTTATTTTTCTAGTCACTTAA
>562728_chr11_4577041_4579765	ERV3-16A3_I-int	LTR/ERVL	2388	5218	(8)	+
ATTGTTTTCTATTCCAGTTATAAGAGGATCAGGAAGTTCATATTCATATGGGATAGAAAACAGGACTCATACAGTTTGCCTCAGGGGCACATTAACTCTACTGTCATGTGTCATAATATAGTCCTAAAAGACAGGGACTGCCTGAACATCCCAGAGAACATCGCAGTGATCCAATGGTATCACATTGATTGTGCCAAACACACACGAGGTGCTTTGTACAGTAAAGGCCTTAGTAAGACACATGCTCCAGAAGGTAGAGATAAATCCAAAGAATTTTTAGGACCCATGATGTCAATAGTATTTAATTAGGTCCAATGATCAGAGTTACATTGAATGTCTCCAGAGTAAAGAAGCAGACTTCATCTTGCATTCTCTATCCCAAAGAGGAGGGCACAATGAATCGTAAGCCTCTTTGGATTCTGGAGATAACATTTGTCACCTAGGAATCCTGCCCTGGCCCATACATAAAAAGTCATAAAAAGCTTCCAACTTTAAGAGGGCCCAAAGCAGGAATGAGTGCTACAGCAGGTCCAGGCTTTGGTGAAAGCATCACTGCCACTTAAGCCTTAGGAACTGACAGACTAGTGTTGGAGGTACCAGTGCTATGAAGAGATGCAGGATGAAGCTTATGGAATTATCACTATAGAGATCCCTGGTATTTTGAAATTAGTCTTATCTAGAGCAAAACAATTGTAGATCTTTTGAGAAATAGCTCCTGGTATTTTACCGGGCTATGGTCATGGGGTACCAAGTGATCATGTATTCAAAGCAGCCTCTTGTGAACTGGGTTTGTCTGACCTACTATACCACAGACTTCCACTATACCTGTCCAGGTCTATGAGATGGAAGTGGTTAATCTGGGACCAAGCCTGACAAAACCAGAGAGCATAAGTAAGTTGCATGAGCAGGCAGCCCAGACTCAAGGTACCCGCAATATTTGCACTAGTCCTCCTTCCTCACATCCCATCTGTGGCCCTATGGAGTAGTGCCATATGACCAACTAAAGGAAAAAAGCTAGAGCCTGTTTACAAATGAGTTGGCAAGCCATGGTCTAAGATGCATGGCACGTGCATTACAGGCATATCCAGGGGCAGTTTCAACAGAGTGGAGAAGTAGTCTTCAATTAGTGAAACTTGTTATACCTGGTTATCCACTTCCTGTGGAAGAAAAAGTGGCCCAAGATGAGAATTTCTCTAAGTCCCTGGGCAGTGGTCAATGGCCTTCTGTCTGGTCAGGGGCTTAGGGACCAGATGATTAGAAGCAAGAAGGACTGGGAGAGGGGCATAAATATAAGTATATGGGAGTTAGGCACAAATTGTGAAGATTCTTGTATCTGTAAAAGACATCTACCAGAAGAGACACTAAACAATCAAGTGGATGAACTGATTCTGCCAGTTGAAATTATCTAGCTTTCATTGTTCAGTTCAGAACTGGAATTATGGGTTACAGAAGTGGCATCAGTGGCAGCAGAAGATCCTATGTATGGTTCCAACCATGCAGGCTCCCATTGGCCAACTTTGACTAGCTGCTGCCACCACCTCTGGATATTCAATCTGTCAGATCAACACTGAAGCCCAGATGTATTGCTCCTCAAGGAGGCCACTCAGTGGCAGTTCAGAACTACATTGAGCCTCTTTATTCTGGAAGGGCCAGTGGTTTCTACTTCCAGTTATGTTTGTTTTGGGCATGGGTTTTTGCCTTTCTTGTCCACAGAGCCTTGGCTATTAGTACTGCTTTGAAGCCTTCCAAAATCCCTTGTCTATAGGCAAGGGACCCCACATGGCACAAGATCAAAGGAGTAGACATGTTTCACAGCAAAGGATATGCAGGATAGAATAGGGCTGCTGACCATGGGATTTTATTAGTAGTATGACATTATCTCGACTACCAGAAGCAGCTGGCCTCAGAATATTGAGGCTACCTTCTAAGAACCCAACTAAAGCAGCATCTCAGAAAACACTTCACGGAAGCAGAATGTTAGCCTTCAGAATACATTATGTGTGTTTAATTAGATCAATATGGTGCTGAGTCTCCAATAGGAGAAATACCATATACCAGAAGCCAAGGGGGTAAAAACAGGAATATCCTTATGTAGTCATTTCTAATAGTCCACTAGGAGACTTACTTCCCATCTCTGGAAGTCTTGGCTCTGCAGGGTTGGAGATTCTGATTCCCAAAACGGGTTCACTATGGGCAAGGTCCCATTGAGCTACAACTTACAGCTGCCATCAGGATACCTTGGACTACTATGACCTGGGACCAACAGGTGAGGAGAAGTTGCCATACTGGCAAAAGTAATTGATCTTGATTAGCGGGAAGAGAGGGTTGCCTTTATACAATGTATGAAGGAAGAGATATGTAAAATATGTGAAGCCAGATGATCCATTTGGACATTTTCTGGTGCTTCCTTGACCCATTGTGACTATGGGCATACATGTGGATCATTCCCCAGATAAGGGTATGATTAACGTGTCAGTCCCCTCAAGAATAAAGGATTGGGGCCACCCTATTAGGTAAGCCACCAAGATTTGCAATGGCAATAGTGGAAAGTGAGAAGAATTGAGCAGCGAAGGAATGGCAGGGAAGAGTAGTGGCCTAAAACTTCAGAGACAAGGGCTGTAGTTTGTTCTACTAATCTTCTAAGTTTCCCCTTCAGCAAGGGAGGCCCACTGGAGCTATGAAGATGCTCCCCACATCTGTTTGAAGGAGATCCATGCAGTACAAG
>562735_chr11_4591988_4592717	ERV3-16A3_I-int	LTR/ERVL	1709	2466	(2760)	+
AGTGATTCCCCTACTCCTTCCCCTAGGGGGATCTATGGCTATTCGTTCAGGTAGTTTTACACTGGAAAAAAGAATAACCAACCATTTGGAGAATGTTTGACATAAGCTTTAGAGAACACTGATAACCAGCAACCCAAAATTCATTATGGCTCCCTAGTCAGTGGGGGAATAGGAGGCCAGGTAATAGATTTTAGTTCACAGTGGAGTATAATGAATAGCCAGCTCATAGCTGATCCTGATTCTGGAATGCACCTGGTGATCATTTTCCCCAAATGTATACTCAGAATAGATATGTCTACTTATAACTTTGGCCTATGAGGCAAGTGGTATCAGTGGGGAAAGCCAGATAGAAGCCTTTGAAACTTCCCTTTCTCTGGACAAGACAGTAAACAGTGTTATGTAACAGAAGGGATACAAAAAGTGACACTTAAAATGGTTTCAAGGTTGCAGTTAATGACTCTCATATCCCCATATAGTTCACCAGTATAGCACTCAAAACACAAAGATCCTAGAGAAAAAGTACCTCAAATTCAACCAAATGTTAGCCCCAATTAAGCTGCTCTGCCAGATATGGTATCTCTGCCACAGCACAGTAACACCTGAATCAGCATCTGATTTAATAATCACCATACTGCAGTCATTGATTTGGCAAATGTTTTTCTACATCAGGGCAGGGACTTCAAGTAGTTCACATCCACATGAAGTAGAACACGATCCATACAGTTTTTCC
>562949_chr11_4751321_4751511	ERV3-16A3_I-int	LTR/ERVL	4778	4978	(248)	C
AGGAGAAATCAGGTTGCACCTATCCCACAGGGGAAGTTAAGACTATATCTGGAACTCAGAGGTTTCACTGGGGCACCTCGTATGTCCCATATCTAATAGTAAAGGCAAAGGAAATATTAAAGCAACCCAATAAGGGAAAGACCAATGGGAACACAGTCCTTTGGGGAATAAAAATTTGGGTAAACCACCAG
>562951_chr11_4751673_4751965	ERV3-16A3_I-int	LTR/ERVL	2250	2573	(2653)	+
GAGAGTGATAGGTGACTACTGCATACTCAACCAAACAGGAGCCCTATTTGCTGCTGCTTTGTTAGATCAGATTAGCACAGCTTCCAATGCATGTTATGTGGCTATTGATATTTTTCCATTCATGAGATAAACTGAGGAATAGAAACAGTTTGCCTTTAGTCATAATGTACGATAGTATGCACTCAAGACTACGTTGTCTCTCTGGATCTCTATCACAATGCAGTCTGAGAGACCTGGAGCAGTAAGACATCCCTTAGAGAATCACACTGGTCCACCATACTGATGAGATTATG
>562951_chr11_4752012_4752147	ERV3-16A3_I-int	LTR/ERVL	2821	2953	(2043)	+
GGTAGACCCTACAAAGATGCTGCACCCTGCTACATCAGTAAAACTTTCAGTGGTCTGGTAGTCTGAGGTATGCTGGGACATCTCTTCCACAGCAAACGAAAAATATTGCATCTTTCATTTCCAAACACCACAAAGA
>563079_chr11_4844261_4844507	ERV3-16A3_I-int	LTR/ERVL	3730	3995	(1231)	C
GCATGTGATGTGCTATTGAAGCACACACAAAGGATGAAAAGCTCTGTGTCTTATGTTAATATTCACTACAGAGTATTCACTTCAGAGGAGGGACTCAACAACCAGCTATAAAGTATCTATACGTTGATATCAGCCAGCCTTTGCTCTGCCATTGCTAGTCCAGTGAGCCCATAAATGAAACCATAAAATCAGGGATAGAGATAAATATGAGCCAAAAGTACAGATTCTCTTACACCAAGATAAATCT
>563168_chr11_4920510_4922340	ERV3-16A3_I-int	LTR/ERVL	3405	5180	(46)	C
CTACTATTGCAATGTGGTGCACTTTCCCTAAGCTTACACTTGTAGCTACGTGGATGATCCCTTATGACCAGCTGGTGGGGGATGAAAGCCAAGTTAGTTCATAAATGAGTAAAGTTGGTATGCCAAAAATGAACTGTAGATGTGTTACTGATCCATTAAGGAGTGACTTTGAAAGATAGTACTTAGGAGAAATACATCCCACGGACAAATCAGCTGATGGACTCACTCATCCTCTTTGTATAAAAAAGAGGTGGTTCTATGTAAGAATACACAAAAATTCAACTTATTGTTAATGGTGGGTAACTTGGCTAATTGACCAGGCTGTTGGAAGGAGAAAGACTGGAATACTAGTGACAAAGAGGCAGAGGGATGAAGTGGCATGTGGATGGTTCTAGAAGTTAGAACAAAGTTTGAAGATCTTTATATAAAAGATCAATGTTCATCATAGTCTATACATAATGGAAAAGAACCTAAGCTATAAAGAACACTGAGTGGACCTGACAATTTATATCAGCTAGATTCTGATATAAGCAACCTCAGTGGTGGCATAATTGGCTCCTAATTGAAGTAGCTATAGTGGCAGGATGAAAACTGCATAAACACAAAGCATAGTTTCCCACTCAACAAGGCTGATAAAACTTCTCTTTCTACTAAATATTAACCTGGCAATGATAGAAAACAATGTTAACTGCCCAATGTAGCATCACTTCTTGAGTAGAAAATGGCCACTTAATGGAAGATTATTCTACCCCACAAAAGGCAGCAAATGAACTTGATAGAAATTGACACATATGATGGGTGTAGGTTTGTTTTATTTTCTTGAAGAGTCATAGCCAAACCTAGTATCTCAGGGCTTACAAAGGGTTTGATCCACCAGCATAGGACATTATGTTATATCACTTCATGAAAAGGGACACATTTTAGAATACTTGCAACAGTAGACACACAACCATGCTTGTATCATGGGCTACACCACTCAAAAGCTTCCAATCTGGTACAGAAATAGAACAGGTAGAGTTGAGTCTCCACCTTAGAGACGACATTAGTGAGGATGAGACAACATACCCCAGATGCGTCATGTACAACACACCAACAATCATTATACATAGCTTTGACTGCAATGATTAGAATAAATATATTTGGGAACAAAAGAGCTGAAATTAAGAGTAGTCCCACTTACCATCATTTTTGGTGACCTACTTGGAAAATTTGTGTTTCCTATTTCTGCAATTTATGTTCTGTTGAGCTAAAGGTCCTCATTTTCAGAGTGGGAGACATTGTGAGGATCTTTTAATTAATTTAAAAATAAAATAAATAAAATTTATGTTAAGCTCTTGCCTAATAACTTTGATCTTCTCTAAGCTCAAAAACAAGCTGGCAAGGAAAGAGGTCATTAGCCTGATGGGGTAATTAATTAATCCTTGATCATCAGGAAAAGATAGGGCTTCTAATAAACAATGAAGGAATGGAAGAATATGTTCAGTACCCAGATAGCTGACTGGTTGTCTCTTGGTACCATCCTGGCAAATTTTGATGATAAATTAGCAAGTGAAATAGCCTTAGCCTGAAAAGGTCATTCTATAGAGACATTTTTACCCTTTGAAAAAAGGATCTGGTTGCTCTACCATGAAAGAAACCTATGCAATAAATGTTGTAGTCTTTACTAAAGAAGAATTTAGAATGGATTATAGAGATGGCAGATGATAAGATCAGTTGAGGTTTCAAGAACAGCTTAAGTGATGTATGTTGTAGTTCGTTCACAAACTTTTCATGATCGTGTCTTCTTCTTGGGCAAATAGACAACACAAACATGAGAAGAGCTATTCCCAAA
>563168_chr11_4922757_4923109	ERV3-16A3_I-int	LTR/ERVL	2524	2865	(2361)	C
TGGATATTTTGCATAATATTTTATTGACCCACTATATCAATGACAATATATTAATCAGGTAGACGAGCATGAAATGCAAGTATATTGGCATTCTTGTCAAAACACAGTGCTCTTTAGGTGGGAAAGGATAGAGATAAACACCCATACAAAAAAGTAGGAATCTTAAACATTAGAGAAGTTTTTAGGGATCCTGCGGTATAGGAAAAATTGCGACAGCCTCTCTCAGTTAATAGACAAACTAAAGCATTTTTTATCTTTTACCACCAAGAAGAAAGTACCACATGTAGTGACCTCCTGAAACCCCGGAGGCAGCATATGCCACACTTTGAGTGCTAATTCTACTCACATAACAG
>563168_chr11_4923138_4923318	ERV3-16A3_I-int	LTR/ERVL	2242	2567	(2429)	C
AACGAAAAGGGTCATGGAGGACTACTGTGGACTCCAATCTCAACCAAGTAGAAACATCAGTTTAAAGTTTTATGTCAGGTGCAGTGTTTTTACCAGGGAAGATTAAGATTAACCTGGATTCGATTATCAAGTATGTAGTATTTATGTGGCAAATATATTCTCTTCCATCTTCTATAATAAA
>563168_chr11_4923383_4923571	ERV3-16A3_I-int	LTR/ERVL	16	208	(4788)	C
GATTCTAGAAAACAGATTGCCAATAAGAAATTCTAGAGTTGGATTCATCACTGTCTGCATCACAATAGGAACCACATCACTGGTTGCAGATGAAATGTTGATGGTCCCTGACATGCTGTAGCAAGTTATTGTTAAAATTTTCATCTGAAGTGAACTGTAATAGTACCCAGAGGAAAGGTAACTCACAAG
>563259_chr11_4998891_4999119	ERV3-16A3_I-int	LTR/ERVL	4894	5176	(50)	C
ATGCACAAATACAAAAGCCACAGTTTGAGAAGTTTATGGTGGCCAAGGATGAAGTTCTAGCTAAGGGTACAGGAATCTAAGCTAGATAGTAGAGGAGAGGGATAGTATATAACAGTTGGAGCCTCAAGACAGCTGCAGTGTAGGGGACTTTGAGTCATCCCACTAACAGTTCACCTGTCGCTTCTGAATGGACAAAAAAGGCCTATATGAATTCTGAAAAAGCTGCTTC
>563259_chr11_4999499_4999627	ERV3-16A3_I-int	LTR/ERVL	4760	4893	(333)	C
TAATTACTTTAATAATCAGAATGAGTTAGAAGTGCTGACACTTGATGTGGCCAAGTAAGAATATGCTTACTGTTAGGTGATCCCTGGGCATCCCTTGACACTTCTTGCCCTGTTTTGATGCTAAATGGA
>563262_chr11_5001403_5001521	ERV3-16A3_I-int	LTR/ERVL	4676	4794	(432)	C
AACTACAGCTATCATCTGGAAACTTTGGTGTCTTTATACTCAGAAACCAAATGGCCGGAAGAGGACTACTCATATTTTCAAGGGTAACTGACCCTGATACTCAGGAAAAAGAAAAACTG
>564217_chr11_5761422_5761758	ERV3-16A3_I-int	LTR/ERVL	95	438	(4788)	+
CCTAGTACAAGGAATTGACTCAATTGTTGAAAATTTTACCAATCGTAATGTGACAAAACACCCTTGTGGAGGGAAATGCCCTGGCTGGTTCAACTCTTTAAGGCATTTGAAAGGTATGTGGAGGGGTGGACAATGGCAGGAAAGATAGTGGAGTCGACTGATTACTGCTGTGCTATATGGAAACCACGTAGAGTAATAATGACAAAATGAAGGCAGTTAACAAATAGTAAAAATGAAGTGTGATAGATTGCAAAGCTTGTAAAGATGCTCTTATCTCCTGAAGTAAAAAGGGTAACAACAGCGGGGGAGTACACTTGGGCATGAAATTTGAGTCTCA
>564217_chr11_5762081_5763134	ERV3-16A3_I-int	LTR/ERVL	439	1556	(3670)	+
GAAAAAGAAAATTGCATCTCAGAACTCCATGACTGTTTAATGCTTAACAAGACAGAACTATTATACCAAGGTGTGCACTCTGGTTGAGAAAATCTGGGGCAATGAAACATGGGATGTGGATATCTGAAAGGATGACCTTGAAGATGTATTTTGCAAACTAGCTCACTCCTTTATTTATAACATGAGAGCTAACACTCTCATGCAGGAAGATAATAAAGAAGTTTATGCAGGAAGATAATAAAGGAGTTTATGCAGGAAGATAATAAAGAAGTTTCTCTCATACAAGACTATGGTTACTGCCCTCTCTACATTGTCAGGCTGGTAACTAAGGTTAAGTTCCAGTATGATTACAGCATGAACAAGCTGCAAGAATCCAGGGGATTGAAAATTAAGGGAGCTTAATCAAGAGGATAAGATCTTAAGACATAAGAACATAGAGAATAAGCAATAATTTTTTGACTTGGGAAAATTATTGTGGACACTGTATTGAACACCCTGGTCAGAATTCCTGGAGATGGGTCAGACTCACTGTGACAGTGACTCTTAGAAGCCTGGAGAATGTGATGGACGATGATGAGTCAAGTGGTAATGCCTGAGTTGCCCTGGCAGTTGGGCATTGCATTGCACTTGGGCAATGCAAAGATGAAGCAGCTGGGGATGCTGAAATCGACATATTATATGAGGCCAAAAGAGTCACCAGAAAAGTATGTTCTATGGAACGCCCCAGAAAACACAACATTCACCAATGAATGCACAAATGAGTGGGGGCACCAGTATTACTAAAATGTTCAGCTATGGCTCTCCTTTTCAGAGCAGGTGTGAGGATAGGAGAGACAGTCAAAGAGCTGGATTGTCTAGTAGTTGTGGGGGTGATAGACCTTTGAAGTAACAGATAGCAAGTTGAGGCAAATAACTGCCAGAAGCCAGGGGACAGCAATTACTTAAAAACCAGCAAGGGTAAACTAGCTGCCAAAGAGGCTTCACCTGTAGGGAGTTATGGAAATGGTGTCCTTAAGAGCAAATTAATAGGCAGCCAACAAGGGTGACGCCTAAC
>565010_chr11_6401443_6402465	ERV3-16A3_I-int	LTR/ERVL	4182	5224	(2)	+
TTTCCCACCTCCTAGGCCTCAACCACTATCCAAGGGCTTACAGAGACAGTGTCTGAGCAACAGGTACGGAATCCTATCATGTCGTACCAGGAACCACTTTTCAGCAAAAGAGGTGTAAAGCGGGCACATGACTTTTGTGTCCACTGGTCACATTACAGCCGACCACCCAGAAACTGCCAGCCTAACACAGTGATAGAATCAGCTGTAGATGCACAGCTGAAGCACAAACATGGAAGTAATTCCTAGAGAGGAGGAGGTGCCACCTTCTAGCATGCAGTATACACTTTAAACCAACAACCTGGTGTTCTGTTCCCAAAAGGTAAAACACATGGGTTCAGAACCAAAGAGAGAAAGCAGGCGTGGCTCTGTTCGCCATCACTCCCAGGAATCTACTTGGGAAATTTGTGCTTTCTGCCCCTACAACTCTAGGCTCTGCTGCTTTAGAGGCTCTGATTCCCAATGGGGAAATGTGTCCAGCAGGTGAATGGGTTATGGTTGTTGCCTAGGAACTCTGGGCTCCTGCGTGCAGGGGCCAGCAGGCAAGAAGAGGCATGATCATGGTGGCTGTAGCGTTGATCCTGATTGTCATTGTTGATCCTGATAATACAACTGTTACAAAATGGAGACATGGGGGAATATGCTTGGCATCCAGCTGGCCCACTTGGGTGCCTCTTGGTAGTCCCTGCCCTATTTTGATGGTAAAAAGACAAGTGCAGGAGCATGGCTTGAGGAGAGCATGGATAGTGAGGCTCAGACCCCCCAGGGAGAAAGTTTGCATTACACCATCAGGTAAGCCACTGAAATCAGCAGAGGTGCTCTCTAAGGGTGAAGGAAAGCTAAAATGGATAAAAGAGGAAAATGATGAGTATCAGTTGCTGTCCTGAGAGAGGCTTCAGAGAGCTATAATTCTTTCCACTATCTTTCTTCTAATTTCCACCATGAAGAGAGACTCATTAGTCATTAGTATGCTAGAGGAGCTGTTCCAGACTTCTGTGAAATGAATCCAAGTGGCACAAGAGGTAG
>566979_chr11_7957571_7958192	ERV3-16A3_I-int	LTR/ERVL	259	969	(4257)	+
TTACTACAATTGCATTGATCTTCAGATAGATAACAAAAGATGAGTCAATTGACAAACCATTGAAAATTAAATGTGAGAACCAGAGTGTCAGTCACTCACAAAGAGGTCCTCATCTCTTGCAACAAGCAGGCAGAAAAAATGGAGATCATTTTCAGGGTTCAGTAGTCACAGTGGCTGAACTTCAATGATACCTGCATGCTTAATCAAGGTAGCTATGTTAAGCCAAATCTGGAGCCAGAGTTGGAAAAAATCTAAGGCTTTGACACATGGGATAAGAATTCTAGGTGGATGCCTCCAAAGATCTGGACTTCAAAGATATCACTAAACTTTCTAACACTGCAGAAGTGACCAACCCCTCCCTATTCAGGGCAGGAAGACTATCGAAGAGGCGCACGATCAGAAACTGCCTTCCCCTCTTTTCCTCAACACCAGGCCTATAAATATGGTTAAGTCACAGCACAGCTCAGCCAGGGAAATAAGGAAAGAATGGAACAATACCACAAAAGAACTGCAAGATCTAACAGACCTTCACCAACAAGGGGAGAACCATGGTACTTGTCCTGAGGGTGCTGGACCAGGAGGCTGGTAGGCAAGGCTGGATAAGTGAAAGTTTATTGACCTG
>566979_chr11_7958192_7958469	ERV3-16A3_I-int	LTR/ERVL	3675	3989	(1237)	+
GATCTGGAAAGAAAAGAAAGGGAGTTTGGCAGCAGGGAGGTCTAGGGTAGAGGCATATTGATAGGCATATGGAGTGGGCATAAAGTGTGAAGGTCTTTGTATCTTGTGTTAACACCTGGTCAGTAGGTAAAATGACTCACCCAGTTGACAAATTAGCCTACTTCTTCTGTCAGCAACCACCCCAGTGCTGGCATGATGCCCACAAGAACAAAGTGGCCTGGCAGCAGAGATAAAGGCTATGCAAAAGCCCAAGCAACGTGGAACTCATTTACCAAGAC
>567078_chr11_8030339_8031052	ERV3-16A3_I-int	LTR/ERVL	4226	4954	(272)	C
TATAGAGTATCTAATTTATCGGCATGGGATCCTGCATAATGAAGTCTCAGCTCAAGTGTCTATTTTATGATAAAGGATCATGAAAATGGTCTTGTAAAAAAAAAATGAGTCTTCTAATATATTGGATTATTTGTAAACAAGGGGTAGAAAGTGGGAGTGGCTTATTAAAGCCCAGGGAAGGAGCCAGCTTTGGGATGACACCCTGTGGGTTGGGTCACTGTCCTCCAAGTTGTAGTATATGCACTAAACTATCAGATGATATACAGTGCTGTGTTGGAACACACAGGGCCAGAGTAACCAACAGGTAGAAATAGTACTGGCCCCTTTCATCATCACCCCAGCCAGCTCCTTGCAGAAACTGTGCTTCCCATTTCTGCAGCAGGCTTCATTGCAACAGAGGTCCTGATTCTCAGGAAGAAATCTTCCACTGGTTAACATGAGAAGTTTTCCATTGACTCTATTGCTGGGTCACTTTGGGCTCCTCCTGCGAGTGGACCATCAGATAAGAAAAGTTACCATATTGGAGCTGGCAATCAACCCCCATTCTGAGAAGCTAAAGTGGCTGTTGCATAATGAGGCAGGGAGGATTCATCTGAAACTTGGTCGCTGGAGTGTCTTTTGGTGCCTTCATGCTGAGGGATAATGGTGCATAGCCAACCACAGCCAACAAAGTAGGGTAGTGGCAAGACAGTCAAGGGCCCAGGCCCTCAGGAA
>567078_chr11_8031353_8032684	ERV3-16A3_I-int	LTR/ERVL	2993	4225	(1001)	C
TTCTAAGTGGACTAAGGCAAGAAAGGCACCTTCAATGGATTGAAGCTGAGGTGCCGGCTGCTCTGACTCTTGGGCTTGATGACCTGCAAGTCCAATAGTGCCAGACGTATCTGTGTTAGATAACAGCCCTGTGCTGAGTCTCTGGAAGGTCATGTGGAGCTTTTAGGTTTGGAGCTGGACCCTGCCTTCTGCAGCAGAGAACTACTCATATTTGCAAAGAGAGAGCTTCTAGTGTGCTCCTGGGCCCTAATAGAGCTTGAATACCTGATGTGGGACATCAAGACACTATGTGACTAGATCTGCACATAGTAATCTGGGACACCAGTCATAAATTCACCCAGGCATGAACTGGGTGTTTTATGTTTACCAGTTCACCAGTCAGAAACTAGCAATTCATTGTATGATTGTATGATGACAATGATTTGGTGTTGGATCCAGACAGGTGCCGAAGGCACAAGTAAACTATATGAAGACACGATTCAAACTCTGTCATCTATCCCTGTTGCTCCAACCTCCTTCCTGTGGGAGTGTCCCATACCACCACTGCTGTAGGAGGAAAAACTCTGAGCCTGATGTATGGAGGGGTTGGCTGGATACGGTAGTGTGAAACAAAAATGAATTCCAGCTGTACCACACACCCACTCAGGAGAGGTTCTTAAGCTGAGTGGAGAGGGACATCCTCCTGGGGGAAGAGACTTGGGCAGTACACTTGGCCATCCACTTTGTATGTAGGGAGGCATGGCCTGAGGCAATAGTACACATGGACTTCTAGGCACTGGAGAACAACTCACTTGGGAGGTCACAGGCCTGTACGAAGCAAGACTGGAATATTGGAGAAGGAGGTATAGGGGAGATGCAAGTGGATGGACTAATGGGAGTGGGACAAGACTGTGCAGAGCTTTATGCCTCCTGTCAATGCCCATCAGAGAGCATCGGCTGTGCAGGGGGCACTCAATGAGCAGGTAGGAAGAAGGATTTGTCTGGTGATTATCAGTCAGTTTCAATTCTCAACCAACTAAGAGCTTGGGCCCATGAACGCAGCGGGAACAAGGCAGAGATGAAAGCTCTGTACAGGCCCAGCCACAGGGACTCCCTCTTACCAAGGCTTATTTACCTGCCATTGCTGCTGAATGCAGCAGAGAGACTGGATCCTGGTTATGGTGTCATTCCTTGATGGGACTGCCCCAGCACTTGGTGATAAGTTAATGACATCAGATTCCTTCCACCCTGAGGGGGCACAGTTTGTCCTTATTGACAAAGAAAAGATGGACACCTTTTCTGATTTATCTTCCTTTCTTGTTGTGCTTCACTAGTGGTTTATAGAGTGTCTAA
>568685_chr11_9152987_9153259	ERV3-16A3_I-int	LTR/ERVL	2389	2675	(2551)	C
TTCTTTTCTATTCCAATGGAACAAGAGGATCAGAACAGTTGGCATTCATGTGGAACAGACAAAGATATTCATCTGCAGTTTTCCCCCATAGTTATATTAACTCTCTTGCCTTCAGTCATTATGCAGAGAGAGAGGGACAATCTGGACATCCCACAGAATAGCACACAGATGCATTAAATCAACTGCATCATAGCGACTGGGCAGGATAAGCAAGAGGTGGCTAGTGTGCTCCAGAAGGCAGATGATAAACCCTGTGAAAACTCAGGGACCTGC
>568686_chr11_9153265_9153835	ERV3-16A3_I-int	LTR/ERVL	2683	3262	(1964)	+
GTGAAGTTTTTAGGTATCCAGTGGTCATGGTGTGCCAGGACATCCCCTTCAAAGTAAAACGCAAGTTGATGCCCATTTCATCCTTCCTACCACAAAGAAGGATGCACAGCACGTGGCAGGGCTCTTTGCATTCTGGAGGCCACACATTCCACACCTAGAAATTCTTCTCTGGTGGTACCGAAAGTTGCCAGCTTTACACGGAGCCTGGAACAGAAAAGGGCTCTACAGGAGGTCCAGGCAGCTAGGCAAATAGCTTATCTTTTCGATCATATGATCCAGCAGACCCTATGGCATTGGAAGTGTCAGTGATAGGTAAGATGCAATACAGACCTCTTTGAAAGCCCCAGTGAAATAATCACAAAGCAGGCCCCTGGGTTTCTGGAGCATGACATCTGCATATACCTTTTGAGAAACAGTTCCTGGCATGTGACTAGGCTCCAATTTAGACGCAATGCTTGACTATCAAGTGACAATACATCTAGAACTGGCCATGACGGACTGGCTTCTGTTAAGTCAGCCAAGTCCTAGTTAGGTAGGGCCTGTAGTACTTCATTGCAAGATAGAAACGGTA
>568686_chr11_9153837_9155604	ERV3-16A3_I-int	LTR/ERVL	3431	5226	(0)	+
CCAAGCTTGGTTTACTGGTGGGTCAACTCAGCGTGTGGGTGGAAGCCAAAAATGGACAGTGCCTGCTTGACAGCCACAGTCAGGGGTTTTCTTGAAAGACAGAGGCAAGGGAAAATCTCCCCAATGAGCAGAACTGCAAGTGCGGCAGCTGCTTGTGGAAGGAGAACTCTACACAGGAGACATGTTCCTGGGCAGCAACCAAGGATCTAGCTGCCTAGTCAGAGGCTGGAAGAAAAAGTCTGGAAGATTGAGGACAAGGAAGCATGTGGGTGGACATTTAGAAATAGGCACAAAATGTGAAGATTTTGTATCACACATTAACACCCACCAGAAAGCATCCACCACAAAAGACAACTAACAACTGAGTAGATTAAATGACTCAGCCACTTCATCACTGGCCATCCTGGAACTGGCACAACAGTCTCATGAATGGAATTGGTCACAGTGGCAGAGATGAAGGCTACTATGTATGCGCCTAAAAGCATGGACTCCCACATGCCAAAGCTGATCTAGCTATTGCTGCCTCTGCCAGCAACAGAGATCCATGCTGAGTCCCAGATATAATACTATTCCTCAAGGAGACCAGCCAGCCACCTGGTGGCAAGTCAATTGCATGAGGCCCCTTCCATTCTGGAAAGGCCAGCGGTTTATCCTCACAGGGATAGAGACGTATCCTGGGAATCAGCTTGCCTTTTCTGCCTACAGAACCTTAGCCGGCACCAGTATCCTCAGAAGTTTACAGAGTAACTGATCCACAGGTATGGAATTCCATCCAGCATAGAATCCAACCAGGGACCCACTTCACAATGGAGGTGAGCAAGTGAGCCTATGACAATAGGATCTACTGGTCATATATATATACTGCACCATCCAGAAGCTGCCAGCCTGAAAGAGCACCAGAATGGCTTACTGAAGGCACAGCTAGGGCACTCGCCTGGAGGCAATAATCTGCAAGGACTGGATGCCATCCTTCAGGACCCAGCACATGCATTAAATCAGAGAGCTATAATCACATCTAAATTACAGCTTCCTGCTATGTCCCCTACAGGAAAAATGCATGGGTCCAGGAACCTAGGGGCAGAAGCAAGAGTGGCTACACTTACCATCACTTCCAAGGACCCACTGGGGAATGTTGTGCTTCCTGTCCCTGAACTCTAGGTTCCGTAGGGTTGGAAACACTAATCCCCAAAGGGGGCATATTCTTGCCAGGGACACAACTACACCCGTTAAGTCCCACTGAACTACAGAACTCTGGCTGCCACCAGGGTACTTTGGACTCCTTGTATCTAAGAATGAGTAGACAAGAAAAGAGTCACCATCATGGCAGAGATGACTGAGCTTGAATAGCAGGACGTGGTCGCGCTGTTTTTATACATCAGTAGGGGCTAAAATAATGTGAAGCCCAAATGATCCATTTGGGTATCTCTTGGTACTCCCTTGTCCAGTTGTAACTCTAAGTGGACATTTGCAGCAACCCTGGTCAAGAAGAGTATGATGACCAAGGGCTTGGACCTCTCAGGAATGAAGGTTGGGGTTATACCACTAAGCAAGCCAAGCCCCACTGAAGTGATAGCTGAAGGTGATGGGAACTTAGGATAGCGCAGAAGGGAGAAGGTAAGTACCAACCATGGCCCCAAGACTAACTTCATCAATGGTGATTGTAATTTGTTCCCCAAAGCTCCCTCTTCTAGGTTTCCCGTCGGGAAACCATGGAAAGAAACATGGGTGCATTGTGGAAAAGAGGATCTGTGCAGTATAAGGGGCAGAC
>570127_chr11_9791060_9791350	ERV3-16A3_I-int	LTR/ERVL	4018	4301	(925)	+
ATGTCCAGTGTGTCAGCAAGAGAGGCCAATGCTGAGCCCCTGAAATGGCACTATTCCTTGAGACCAACTCATCACTTGGGGCAAGTCAACCGCATCAGGCCCTTTCAATTCTGGAAGGGCCAATGGTTCATCTCTACAGGGATAGAGACTTATTCTGGGCATGGGTTTGCCTTTCCTCACCACAGAGCCTTAGTTAGCGTCACTTTCCAGGGATGTACAGAATGCCTGATCCAAAGGCATGGAATTCCACACAGCACAGCACTTAACTGGGGGACAGTATGATAGCAAGGG
>570127_chr11_9791347_9791919	ERV3-16A3_I-int	LTR/ERVL	4656	5226	(0)	+
AGGGTCCTATTGAACTATGTATGGTTTGCGGCTGCTGCAGGGCACTTGGGATTCTTCGTGCTCAGAAACCAGCAGACAAGAAGAGTCATCATACTGGCAGGGATAACTGACCCGGATCAACAGGAAGGGGCAAGGCTGCTTCTGGATAATGAGGGCAGGAGGAATGTGTGTGGAGCCCATGTGATCCACTGTGCACCTCCAGGTAGCCCCACTGTAATTGTGAAAGGATATGCAGCAACCCTGAGAAGGGTTTGATTATTTAGCATTTATCCCCTTCCCTCCCCCTCCTCTCACCCCCAGAATGAAGGTTTGGCTCACACCACCAGGTAAGCCACCAACATCTGAGGAGGTTGTTGAGGGTCGGGGGAATTCGGAATAGATAGTGGACGAGGGAGAGAATGAAGGCCAGTTATGGCTCCAAGATTAACTTCATTGGTAGGGGCCGTAGTTAGTCCCACAGACCTCCTGCTTTCTTCTGAGTTCCCCTTGGGAATAGAGGCCCAAGGGAAATGGGGAGGAACTTCTCCCTGAACCTGGTGGAGAGTAAAGATCTGTGTGGCACAAGGGGTAGAC
>577623_chr11_14643685_14645781	ERV3-16A3_I-int	LTR/ERVL	2281	4462	(764)	+
CAATTAGTAGCCCCAATTGCAGTTGCTTTGCCGGACACTGTGTGATTAATAGAACAGATTAATGAGGTCTCAGGCACATGGTATGTGGCAACTGATATGATAAATACATTCTTTTCTATTCCAATTAGAAGAGAGGATCAGAAACAGTTCACATTCCTGTGGGTTAGATAATAATTTTCAATTACACTTTTGACTTAGAGCTATGTTAATGTTCCTGCCTTCTGTCATAATATACTCTGAAGAAATCTGGACTGCCTGAACATTCGTCTGATACATTACATTGATGACATTATGCTGATTGTTTAGAATGAGCAAGAAGGCACTAGTATGCTAAAGGCCTTGGTAAGACACAGTGTTCCAGAGGGTTGGAAATAAATCCTATGAAGATTCAGGGATTTGAAACTTCAATGAAGTGTTTTAGGAATGCAATGGTCATAAACATGACAAGATATCCCCTTCAAAGTAAAAGAAAATTGCTGCATCTTGCGTGTGCCACCACAAAGAAGGAAATGAAGTGGCTGGTAGGCCTCTTTGGGTTCTGGAGGCGGCGTATTCCAAACCTATGAATACTGCTAGATTGAGTGACATAGAAAGTTGCCAGCTTTGAGTGAAGAGGTCCAGGCTGCACTGCAAACAGAGCTGCCACTTGGGGCATACAATCCAGCACATCTCATGGTGTAGGTGACAGTGGTGGGAAAACATGCAGTGTCTTACGGCAAGTATCATTGGGAGAATAACAACATAGGGCCCTGGAATTCTGGGGCAAGGCTATGCCATTTGTAGCATAGAATTATATGTCTTTTGAGAAAAAGCTCTTGGTGAATTACTGGGACTGGTAGAGGCAGAGTGCTTCACCATGGGGCACAAAGTGACCATGGGTCTAGAACTGCACATTACAAGTTTGGTTCTGCTGGATATGTTAAATCACAAGGCTGTATAGGTCCAGCAGTAGTCTACTTTAATATGGAAAATTACATCAAGGATTGAGCCTGAGAAGGACAAAGGACATGGCAAATTGCATGCGCAGGTAGCTCAGACCAGCATGTCATTCACAACAGCTGAAATAACACCCTTCCCTAGCTTGTTCCTATGGCCATATGGGGGCCCCGTAAGACCAACTGAAGTAGAAGGAAAGCTTAAGCTTGATTTTTGGGTGGGTCTGTTCTGTATGTGAGTACAAGCTCAAAATGGACCATGGCTGCATTACAACCACATTCAAGGATAGCCTTGAAAGACAGTGGAGAGGGAAAATCTTCCCAGTGCGTGGATCTGTAAAAAGTGCACCTAGTCATTGACTTCTTGTGGAATGAGAAGTGGCCCAGTATATATAGACTTGGGAAATAGCCAATGTCCTGGCTGTCTGGTCGGGGCCTGGAAAGAAAATAATTGAAAGATTTTAGAGAAGGAGTTCTGGGGTAGAGGTATGCAGGTAAACATGAAGAGTTTAGTGTGACATATTATGGCCCAATAGAAAGCATCTACCATGGAAGAGATTGTGAACAGTGAAGCAGATATAATAACCAGACCAGTTTATATAAGCCAGTCTTTGTTGTTGGCTACCCTGAAACTGACATTTTGGCATAAGAAAAAAGTGGCCATGCTGCCAGAGACAGGCTATGCATGGGCCCAGGAGCATGGACCTCCCATCACCAAAGCTGACCTAGCTTCTGCTGCTTCTGAATGTCCAACCTGTCAGCAACAGAGATCAATGCTGTTATATCACTATTTATTAATGAGACCAACTGGCCACTTGGTGGTAAGTCAACTACAAGGGCTAGAGGGTTGTTTTCACCTATTCTGGGTACAGGCTTGTCTTTCCTGATTGTAGTACCTTAGCCAGCACCATAATCCAGGGGCTTAAAGAATGTCTGATCTATGGGTATAGAATACCACACAAAAAACATTTGAACAGGTGACCCATTTCACAGTAAAGGAGATGCAGGATTGAACTCATGACCATGGGAGCTCTAGCTATATCTTCTACAACAAAATCATTTAGAAGTAGCCAACTTCACAGAACACTGGAACAGCTATCTAAAGGCACAGCTGAAACGTCAGCTCAGAAGCAACACTCTCAAAGGAGGCAGTGCCATCCTT
>577624_chr11_14645791_14645926	ERV3-16A3_I-int	LTR/ERVL	3309	3438	(1788)	C
AGTTAGCTCAGATCCCCATGTCATCTACCACAGTTGCAACAGCATCCCTTTCCCAGTTGGTACCTTTGGCTAAAATGGGGCTAGAGGAAAGGGTTCCCATACGACCAGCTAAAGGAAGAAGAATAATCCTGAGCTT
>577623_chr11_14645949_14646684	ERV3-16A3_I-int	LTR/ERVL	4473	5226	(0)	+
TGTCATCAGCAGGAGGAACACAATGGCCATCGATGGGTGTAATCAGGACTAGCCCTATCTACCATCACTCCCAATAACTCTCAATGGGGGATTTTGGGCTCCCCATATGTGCAACTCTGGGCTCTGCAGGGCTGGAGGTCCCGAGAGGGAGTGCACTCTTGCCAGGGGACAGTGAGTGTCTCATTGAACTATATGTTATAGATACTGCCAGGGCAGTTTGGACACCTCATGTCCAGAGACCTGCAGGCAAGAATAGGGTCACATCTTGGCAGGGGTAATCAACCCTGATCATTGGGAGAAGGTAGTGCTGCTTATAGACAATAAGGATAGGAATATGTATGCAACTCCTATGTCATCTACTTGGAAGCCTGCTGGTACTCCTTTGGCCCACTGTAGCTGTGAAAGGACATGTACAACGACCCTGACTTGAAAAGGGTATGACTGCCAAGAGCTCAGACCCATCAGGAATGAAGGTTTGGGTCACACCACAAGGTAAGCTACCATTACTTGCCAAGGTGATAGCTGAGGGTTGAGAGGACTTGGAATGGATAATAGAGGTGGGAGAAGTTAAGTACCTTGTTGCAGTCTCAAGCCCAACTGCAGCAATGGGGCTCCAGTTCATCTCACTAACTTCCTTCTAAGTTTTCCCTCAGGAAGAAAAGCCCATAGGAAACATGGAGGATGTGTTCCCTAAATTTGCATAGAGAAGCAGATCTGTCCAGAGAAAGAGGTGGAC
>578166_chr11_15050998_15051570	ERV3-16A3_I-int	LTR/ERVL	4534	5097	(129)	+
CCTCTCATGATCACACCCAGTGACTCACTTGGAGAATTTGAGCTTCTTGTCTCAGCCATTTGAGGCTCATCATGTCTATAAGTCCTGATTCCTGGGGTTGGGGGATGGGTATTATTCTACCTGGGCACAGTCAGGATTCTATCAAGCCTCAAGTTATGGCTGCTGCCTGGTAATTTTTGTCTCTCCCTGCTAGTAAAACAATAGAGAAAGAAAAAACTTACTATACTATGGGGTAGTTAACCCTGATCACTGTAAGGAGGTATGGTTGATGCTAAATAATGGAAGCAGGGAGAAGTATATCTGGAACCCAGGGAACCTGCTGGGGTATTGCTTTGTATTTCCAACCCAGTTTTAACTGTGAATAGGCAATTACAACAAAGATGACCCAACAAAGACTTGATAACTAGAGGCTTTGGCTCCTTAGGGATGAAAATTAGGGTCACAACACCACGAAAGCAATTCAGACCAGCAGAAGTAGTAGACAATGGTGGAAAGAAATCTGAAGTGGATAGTAAAGGGGTAACATAATAAATATCAGTGATGATCTTGAGATCAACAACTGCAGCAGGGATT
>578166_chr11_15051981_15052111	ERV3-16A3_I-int	LTR/ERVL	5098	5225	(1)	+
GCTTATTCCATTAACACTTCTCACAAAAAGTCCCATTTTTCCCTAGAATTGTGAACAGCCACTATCCTGAAGAATTAGTGGAGTAAACTTAGTGTGAGGAATAGCGGATCCGAACAGCACAAGACCTGGGC
>588803_chr11_21705233_21705830	ERV3-16A3_I-int	LTR/ERVL	4581	5225	(1)	C
CATCCCTGCAACTGTAGGATCTCCAGGGTTAGAGGCCTTGATTTCCAAATGAGTCCTGAGGCACCAGTGTCCTGTTGAATTATTAGCTATGGCTTCTGCCTACACACTGTACCCCCTTGTGTTCATGGACAAGCAGACAAGAATAGTCACTGTTTGGGCAAGTGTTATTGGCTTCGATTTTCAGAAGTTTGGGATACTGTTACACAATGGAGATAAGAGTGAATTTGTGAGGAATGCAGATGGTCTACTTGTTTGTCTCTTATGTTCCTTTGTCCAGTTTTTATTATAAATGCACTGTCACAGGAGCCCCAGGCTGAGAAAGGCATGATGACCAGGGGCTCAGGCCACTTAGGAATAGCAATAAGTGATCATAGCTAATAGAGCTAGTAGTTGAGAGTGAGGTACATTCAGACTAGTTGGCGGTGGAAAAGATGAAGGTATCAGTTGTGGTCTCAAGACCAAGTGCAGTTTCTTGGTTTGTTCTACTAACCTACCTCTTCTCAGTTTCCCCTCAATAAGAGAGGCTCATGGGAATCCTGGAGGAGCTAACTCCCCAAATACATGTGGAAAAACAGATCTGAGCAGTACAAAGTGTGGA
>591047_chr11_23274734_23275164	ERV3-16A3_I-int	LTR/ERVL	725	1163	(4063)	C
CCCAGCTCCCTTATTGATCACTAAGCCAAAAACTTGGACTAAGTTACAACCCAGCCAGGGACATACTGGACCCAATAGAGGAGCAAAGAGACTACACTCTAAAGAAGCTGCAAGATTTATCCAGTAAACACCAGCTAGAGGAGGGAGAGTATACCGAGTGTTGTACTTTATTCTCAGAGTGCATGTTCAAGATGAGAGGAATATAAAGTGGGCCAAGCGAAGTCTATTAATTTGGGGTCATTCTTCCATGATACAGAGTTTATTACCCTGGCAAGGACCAGGAAGAGTTTGTTCACTTGCTGCCAAGATAACCCCTAGAAGGAAGAAGACCTGGTGGTCTGCAATAAGAGAGGTCAAAATGTAAGAGTAGTGATGGCAGACAGTGAAAGAAGAGATTAAAATCTCAGAGAAGTTGGTATGCTAGAGTGGAT
>591047_chr11_23275183_23275259	ERV3-16A3_I-int	LTR/ERVL	623	709	(4287)	C
TGAGCTTGCAGAAGTGACCTACTCATTGCTGGATTAGTATTCCCTTCTTACTTGAAGATTACGTGGAGGACACTCTC
>591290_chr11_23447374_23447627	ERV3-16A3_I-int	LTR/ERVL	4830	5084	(142)	C
GAACCCAGTTGTTACACTTGGGTATTTCTTGAAACACTCGTGGCCAATTATCACCATAAATACATAGCAATAACAACTATGTTCTGAGAACAGCTGAGTAACTAGGACTCAGACTTCTCTGTGAAAGGGTTTAGGTAATCTCACCATGCAAGTTACTAAGGCCAAAATGTTAGGTAGCTGAGGGTGTTTGAAATATAGATTGGACAGAGGAGGAAGGAGATAATTAGTATCATTTTTAGCCCTGAGACAAGCTG
>591290_chr11_23448002_23448153	ERV3-16A3_I-int	LTR/ERVL	4478	4632	(594)	C
CCAACAGGAAATATATTTCTGTCAAGAAACCAAGGGTGGAAGCTGGAGTCATCTCACTTACCATCATTTCTGGAGGCCCAGTGGGGGATTTTGTGCTTTTTGTCTCCACAACTCTTGACTCTGTCAGTTCAAAAATCCTGATCTCCAAAAGG
>592190_chr11_24106695_24107931	ERV3-16A3_I-int	LTR/ERVL	3902	5143	(83)	+
CACAGTGAGCATAGTGAATGGAGTACCCATGATGTCAGAGTTGAAGGTTACACATGAGCCCAACCACATGGAATCCCTCTCACCAAAGATAATTTGGCAACTGCCCCTGCTGAATGTCTGGCAAGTCAACAGTGGTGATGAATGCTGAGCTCCAGGTCTGGATCCATACCTTAGAAGATTACCAGTAACCTACTGTCAAGTTGGTTTCATCAGACTCCTTCCATCCTGCAAAGTTTGATTAGCCATCAATTCTGACCAGAATTGACACATACTTCAAGTGTTAATTTGCATTTCATGTAGAACCACTATCTGTGGGCTTTCTGAGTACCTGGTTCACTTACATGGAATTCCACACAGCATCACGTCAGAACAAAGTATACCTTATAGCATAAAAGATGCCATCAATAACCATAAAATGCACTGGTTCATCAACATACCACACCTACCAGTAGATGCTGGCCTATTACAGTAGTGGAATAGCCTCATAAAGATGAAGCTCAGGCATCAGCTTAACATTGGCACCATAAAAAATAAGACACTCTTCTGGATACAGCTATACTCCCTAACCAGTGGCCATTAAGTGAAACTTTTGACTCAGTAGGTAGATTGCATAAGTGTAGGAAAAAAAGACTGTAAGTAATAGTGGCATGGCTTACCATCACTTCCAGTGACTCAGGGAATTTGTACTTTTATCATTTGGCCAGAAAATCTTGGTTTTCAAAAGAGAGTGCTTCCACCAGGGAAAATAGTAAGAAGTCCACTGAACATAAAATTTTGGATATTGCCTCGTCACTCAACTTGAGTCAGTAGAGCAGCAGATTAAAAAAATGAAGGAATTACCAAACTGACAAGGATAATTAGCCCTGACACTCAGGAGGAGATAAGGCTTCAGCTGCATAATGTAGGCAGGGAGGAATATGTTTCCCACCATTATCAACAGAGACACCTCTTTTTATCCCCATGATCAGTTTTAAGTGAAAATTGGTGAATGTAGCAACATAATGTAACGTGTATGATAATGGGGGTCCTTGACACTTCAGAGATGAGCACCCGGGTGACTACACCAGGCAAGCCAGGGAAACTAGAAGTTCTAGCCAAGGGAGTGGGGAAAAGGGGTTGAGAGTGGGTAGGGGAGGAAGGAGAAGATAAGCAATAGCCAGAGCCTTGGAAGCAACTGCACAGCAGGACCTGGTAGTTCATACCACTCACACTCCTCTCATTAATTTTTTTTAGAAAG
>592378_chr11_24260010_24260177	ERV3-16A3_I-int	LTR/ERVL	5047	5222	(4)	C
GAGAAAATGAGAATAATTTGTACCTTAAGAGCAATAGCAGTGATGAAAGCTATTTGCCCCATTACTTTCTCCTCTCCCTTTTCCAAGTTTCCCCCTAAGAGGCCAACAGAAATCATCTGGGAACTTTGCTCTAGAATATATGGAGATAATCTATGTAGTTCAAGGGAT
>592378_chr11_24260174_24260900	ERV3-16A3_I-int	LTR/ERVL	954	1676	(3550)	C
AGAATCCATTGACTTTTGTGCATGTCTCAGCATACAGGATTTAAACATCCTGGCAAAACCTCAAGGAATAGAGAAATATTTTTCCTTGAGTGCATCTTAAAAGCCTGGAGAACTGGCCAACAATGAGTGAAGTAGTGCCTGAATCACCCGGGCATACTCTAAAAGGAGAAATGAAGAGGCTGAGTGATCATGCTGGAATGAGTACATTATGCAAGAAGAGAAGATGCACCAGAGTAGTATATTCCATTAAAGAGTTCAAAGAACACACGCTTCACTGAAGCCATCAGGAGTGCTCTGTTGAAGGAGGATCAGCATCAAAAAAAAAAAAAAAAAAAAGAATGTTTAGTGGTAACTCTCAAGTGTAGACCAGTGCTCACAGCAGGAGAGGTGGCTCATAGTTGGGCTCATTTATATCCAGTGAAATTGTGGGACCCCATGTAATAGAGGTCACATGGAAGTGCTTAAAGGCCAGAAGCCTGGAGGCCTCAATTATCAGCAATGTTAAGAAGAAGCTCAGGGGCCTTGATCTGCAAGAAATTGTGGAAATGATTAATAGAGCATGTCCTCCCTAGGGGCAAAATAAATGAGCAGCCAGCTAAGGTCATACTTAATATCTACAACGAGAAAAAGAGAAGAATGATAAAACAGGAGACTTTGAGGATGATAGCTCCAGTGCACAATTATGGGCTTTTTCCAATTTTTAGATCTAGAATCCATTGATTTGAGA
>592378_chr11_24260950_24261599	ERV3-16A3_I-int	LTR/ERVL	194	881	(4345)	C
ATGAATCCTACAGTTAAAATATATGAAGACAGCAATACAGACAAAGGCAAAAGAATTATCTGGTTACTGCTAAATTGTTTTGATAGGAGACTGAAGTCTTTAAAAAGAAGTCAAGACCTAAATGCGAGAGCCAGAGGAGCTCCTTAACAGCTTAAAATAACTGTTTATTTCCCGAAGTAGAAAAGCCAGAACAGGTGAGCAGCAGATCAAGGATCTAATACAGTCACAGAGCTCTAGAGATTTGTATAAATGTTCAGCCAGGGTATATCTTTTATTATAAGTTCAGGACTCTGTTTGGGAAAACCAGGGACCCTGAAACTTACAAATATCTGGTTGGAACCCCGATGATGTTATCTCAGCAGATCTCCTTGACATCTCAGCTTGGAGAGGCTGGCAACCCTTCCCTAATAATCACTAGTGCCACTCTCTGCTGAGAGACCCCTCTGCAGAAATCTCTCCACTGAAAAGTAACAGATGTCTCCCTCAGAAGCTGCCCAGGTCTCCCCACCCCCTGCAACCAGGATGATCTGGGCAAAGTCCCAGCATACCCTGGCCAGGAGCAGGCTGGCTGTAATTAGAGAAGAAATACAATATACGACAAAGGAACTGAAGAAATTAGTTTGCATGCTTTGGCAGAACCAGGAAAGTAT
>592526_chr11_24366755_24367598	ERV3-16A3_I-int	LTR/ERVL	3761	4628	(598)	+
AATTGTGTAGATCTTTATATCATATAGTAATGTCTAATTGGAAGCAACCACTATAGAAAGGGCACACAAAAATCAAGTAGACTATATGACTTGGTCAGTTGAAGTCAATCACCTTCTCTTGTCAAACACTCAGGGTTTGGTACAATTAGCACATTAATAAAGTGGCTCTGGTGTCAAGTGTCGGGGATCGGCATAGGCCAAATTGCATGGAATTCTACATAGGAAGGTGGATCTAGCTACCGCATGCTGGCTTACTGTCATCAACAGTATCAAATCTGAGTCCCTAAAATTGTGCCATCCCTCAAGAAAATCAACTGGTCACTTGGTGGAAAGTTGACCTCCCTTGCACCCAAGAAGAGGCAACAATTCATTCCTACAGAAATAGATACACAATCTTGTTGCCCATTTGGTATCAATCAGGACCACTAGTTGAGGGATTAGAGAGTATTTGATCCATTGGCATGAGAGCCCATAAAGCACCATATAAAACCAAAGTTACATTTCATACCAAACAATATGTAAGAGTGGGCATATGATTAGAGAACTACTGGTCATATCACAAATCCCACAACCTAGAGCCAGCCAACTTCATAAATCTATGGAACTGCCTTTTGAAGCTAAAGTTAAAGCACCTGTTTGGATTAATAGTTGGCTAGAATACTTTGCTCTACTCAAGAACTTAGAAAAAAAATGTTAAATCAATAATTTTTATATAGTGCTATGTACAGGAACAAAACTGGAAGCAGGCGTGGCTCCACTTACCTTAATCATAGTGGCTCAGGGAATTTGTGCTTTCTGTTTCTGCAACTCTGAATTCTGCAGGTTTCAAGGTCCTATTTACCAA
>592564_chr11_24396055_24396137	ERV3-16A3_I-int	LTR/ERVL	1431	1514	(3712)	C
AATTAATGCAATATTCAGCAAGATCAGAATGGCAGCCAAGTATCCTCAGCCACAGTTTTTTGGAGATTGTTAATAAAATATGG
>593734_chr11_25199032_25203902	ERV3-16A3_I-int	LTR/ERVL	102	4959	(267)	+
GGAACATACCCCTGGTAGTAGGTAGTTCAAAGTTGAAGTCAAATTGTTAAAATAATGTGGTGATGAATTGAAATTATCCCAGTAGGAGGAAATGCACAAGTAAATGTAATACTTCAGGCATTGAAGAGTTATATAAACAAAAATAGCAATAAATTAACTGATTAAGTGGCTACTGCCAAGCACCAATGATGCTCTACAGAAGATATGAAACATATGAGGGCAATAAACAGGCAATTGAAAGCCAGGTGTTAAAAAAAAAGCATCATTTAGCTGCATATGAAGAAACCTAATCTCCTGCAGAGAAAAAGTAGAGAAGGCCAAAAATCAAATACAGGAATTTGTATTCTGAAAAAATAAACATGAAATAAAATTAAATGCCCAACAAAGACAGCTTTAATATTCCAAGCTTATGTCCCTCTTGGGGAAATGCTAGGCTATTGAATATGACATAGAGATATAGAGAATAGCCCTGAAAATTCTGACTCCTTGAATTTTTAGCCTACAAAAGTCTTCATTCTTCTCTAGCGAAAGCCAGCACGTTTTCCTTGTTAGTTAACAATACAGAAGCTTTTCTTCCCCAAATAAATAACTGAACCCATACCCTCTCCATTCCTGGTCACAAGTCAGGTCAATAAATAATGTTATGTAGCATTAGGCCCTGGCATGGAGTGGGCTGGTTCTGATAGGAAAGTTAAAATTTGTACCTCAAAAAAGCCAGTGTAATACACATGATAATATATTCTCAAAATGCTTGATCAAGGGAGTTGGAACATAACATTAGATAGGAAGATTATTGATTTGGTTGCACTGTCCCAAGATTCCCTAGACTCTGGCAAGAAACCTAGAAAATGGTATGAATCTATTATTAGGATCACTTCTAGAATGGAACAAGTGACTTATACTGAGAAAAGATGAAATTTTGGAATATCCATTAGTGGAGCAGAAAGCTAATGGAGGTACTTATATTAGAATAAATATACTATGCATGTTCTGGAAGAACTAATAGATGTTGTATTCCATGAGGAGTCATAGGTTATACATTATTTACCAAAACCATTTAATATGTTGGTGAGAAGGCACAAGCATCACTCGGAATTCAGTGATGTTTCTCTTCTGTAGGTCAAGACTAACGGGTGGACTAATTTTTAGCCTACAAAAGTCTTAGATAATCTGGCTCACTGAGAGCAATGGAGGTAATAGAATCAAGCTTCCTCTCAACAGGGGGCAGGGGGCATCACTTAATCACACACTTCAGGTGAATACAATTATTACAATTCCCAGGAAGGTGAGAGTGTGAGTCAAGAGGTCGTGGACCACAGAGAATTACAGAGAAATATAATGGACACGGCATCCTGAGGGAAAAATAGATTGGTAGCATTAAGTGTATTCCTCTTATTGTGCCAGTAAAAAAATAATCAAGTATTAATAACCAATAGCTTGATAGTAGTTAACTCAATAAGAATGATCTTAATGTAGTCATTGGATCTTGGGTCTAAAGAACCAGCTCAATCCTGAGTAAGTATTGGACCCAAGGTCAATGATGGAAATATGTCTATGTCCCCAGGAGATAGAAACTTGTTAGACTAAGTATACATTATAATGAATTCCTCAGTTATTTCTCCAAGGAATTTAGGATCATTTATCTGCTAATTGCACAAAGGGGAAGAGGGAATAGTTAGACATTGTAAGTAATCTTGGACGTGAGGACTGAGTTGAATTTGAAACTCAGAAACTCAAAGTGTCAACATGATATCTCTCTGAAAGTGGAGTCATGTGAGATTCAGGTAATAAATGGAATCCTAGACAAGGTATGCTTTGTAAAGGGTTTACTTGGTTTGTAAACCCACCTATTGGCCATTTTCCTCTTCCATAAATGTACAATTGGTTTTGACATATTTGGTCATCCATAAATATACAATTGGTTTTGCAATATTTGGTAGGTGGTGCAACTCAAACATTGCTCTCTTTTTCTTTTGGAAAAGACCTATCATAGCAGGGAAGGGCAAATAAAAGGCTCTGAAACTACTTCCTCTAATCAAGCAATATTTTATCTCTCAGAGCATGATAGAGTTGGTATTACTCTTAAAGATATAACTATGGCGGTCTCCACTTAATTCCTGAGTCTGCTTCTATAGAAAACAGAGTACTACTAAAAGATGAATGCAGATCACTTCAAGTTCACCCAAATAGTAGCTTTGATTGCAGCAGCCTTATAATAACATGGCTAGGACAGATTACTATGACTTCAAGTATATATCATGTGGCCATTAATATGGCAAACTCATCATTTTCTACCCTAATCAATAATGAGGAACAGAATGAGTGTGCGCTTTCATAGAAAAGACAACAATATTTTTCCTCTTGGCCATGATAACTCTCCTACCTTCCTTTGCAGTATACTTTGAAAAAGTCTGAACAGTGTGGGTATTCTGAAAAATAACACATATACTTATTGCATTGATAATATTATGTTAATCTGGCCTGATGAGCAAGATATAGCTAACAAGCTGAAGGTCTTGTTATGACTCAAATACTGAAGTGTGTAGGAGAGAACCATACTGATATATTTAAGAGCCCCAAAAGGTCAGAGGCATGTCAGAACATCCCATATAAATGACAGACATTTTTGTGTTATTTGTATAACACATTTTTGTGTTATTTGTATAACACATTTTTGTGTTATTTGTATTTTAGTATTTTACACCTTCTACTACAAAGAAGAAAGCACAATGCTTGTTAGAGTTTTTTAGGTTTTGTGGAAAATACATTCAACATATTTGGATATTACTCTGGCCCATATACTGGGTGAAATAAAAGGCTTCCAACTTTGGGTGTGGCCTGGAAAAATAAAATAATATTCAGTAGTTCCAGACTGTGATGCAAGTAGTCCTAAATGTTATGCCATACAAGCTGGCATATGACATATGATTCAATATATTCCATGTGGAGTTTGTGGTAAGTGCCCATGAGAAAATTATAATGCTGACCCATGCGGTTCTAGACAAAGCCATGCCATCTGGAGTGAGAAGAATAATACTTTTTTTTTTTTTTTTTGGCAAAACAGTTCCTGTTATGCTATAAAGTGCTGGCAGACTTAACTCCTGAAACACCAAATGGCTATTTGGCCAGAACCACTCATAAACTTTTGTGGCTGAGCTACTAACTATTGTAAAAAGGAGGCATTATACCTGAGATTGTGTGCACACACATGACCAGGGGTTTCAGCAAACTATATGAGCAGGTAACCCGGACCCCCATGGGACTTACCACTCCTACCAATGTTCATTCTTCAATCTATACTTACAACTTATAGGTAATCTCAAGTATCCCCCTGGTGGAAATAAGCCTGAACTAATTTTATAGATAAGTCAATTCCATACATGAGTGCAAACTGAAAAACACATATCCACACTAAAGGTGACCTTGAAAGACAGTGGAAAGGAAAATGCTTTCCATTGGGCAGAAGTTCAAACATTGCATGTGTCTTTCAACCTTGTGTGAAAAGAGAAGCTTACCCAAATTTAGAACATATGCTCACTCATATTCATGGAAAATGACTTCTTGGCTAGTCAGAGGGCTAAACAAAAATATTTGAAGATTATAAATAAGTAGGTTCAGGAAATAGGCATATGGATAGATATATGGGCTTGGGCACAAAGTATAAAAATCTTTGTATCCTATATGAATGCCCATAATAGAGCATCTACTGTGATAGAGGCACTAAATACCCAAATAGATAGAATGATCTGTCCTGGTGGTATCAGCCACAGTGCCCATGGCCACTCCAGTAATAGCATAATAGGAAACTGGACCAACTGACCAAAATGGTGGAGATTGAAGAGATACATGAGCCTAAAAGCATGAATTCCCATTATCAAGTCTAATTTAGTTACTGTTGCTTCCACATGTCTAAAAACTGCTGGCTAGTAGACACCAGTGCTGAGCCTCTGATATAGAACTTCTCTTTGATATGACTAATCAGCCACTTGGTGTCAAGTTGATTATATGGGTCTCTTAATAGTTCCTGAGGTTTTTTTTCCTCAGGAATAGACACATATTCCATATATGACTATAATTTTCTTTCTCATGGGCTTCTAGGTAGCACCACTATCTGAAGATTTATTTAGTCTTTGATCCACTAGCGTGAGATCTGATATAATATTGCTCCAGACCAAGGAGGCATTTTACAGCCAAGGGGGTCTGTGAGACAGCCCATGATCATGATCATGAGATCTGTTGGTCATATCACATGTCAACCAAAACCAGGTGACCCGATAAAACATTGTAACAACCTGCTAAAGTCAAAGCTCAACCACCATATCAGAGGCAGTACTTTTTAAGGATGGATTGACACTGCATAGGATGCATATACACATTAAAGGAAAGATATAGGGTGCTGTCTCCCCAGTGCAGAAAATATATGGATTCTGGAACCACCAGGTGTTTGTAGTAATGCCCCACACTCCATAATTTCCTGTGAACCACTTGGGATAATTGTACTCCCATCCCTGCAACTCTGGTTGTGTAATACTAGAAATGCCATTCCCTAATGAAAGAAAGATTTTGCTAGAGGCTATGTGTTAATCTGGATTATAATCTATGGCTCCTGCTTGGACATTTTGCATCAATGGATTAGCAAGCAAGACAAGAAACTACTGCTTAGTAAAGGTAATAGATTTTAATAATCAGAAGGAAGCAGGGCTGCAATTTCATAGTAGGGGCAAAAAGGAATGCGTGTATGAGACTCAAATGATTCCCATTGCTGTCTCTTTATACCTTTATATTCATTCATGACTGTAAATGAAGAGGTACAATCATGCCAGCTTGGGAAGTGTATGGTAGACAGGGCTTTAAATACCTTGGGGATAAAG
>594008_chr11_25399189_25399545	ERV3-16A3_I-int	LTR/ERVL	498	859	(4367)	C
AAGGTCAGGGACCGGCTTGAAAAAATCCTTAGTTCATAGGGTGGAAACATCTGTGTGGGTGCCTGTGAAGATTTTCATTTCCACGAATCTTTGGAACCTTCTGAATCTAGATATGGCACAACCCTCCCCATTAAGTAGTAGCAACCGTCTTCTCTATGATGGAAGAAAATGTGGAGGTCTGTCTCCCACAAAGCAGTATCTGCTCTCTTCAGGACTTACTTCTCTTCTTCTCTGATTTAGCAGGCCTGTAACTAGGGCTACTCACAGCATAACCTAACAAGACACATGCTAGGCATGATGTCATGGAGGAAAATTGTATAATATTCCTAAGGAGTTGCAAGACCTAACCAGCATGTA
>594038_chr11_25419785_25420377	ERV3-16A3_I-int	LTR/ERVL	4609	5226	(0)	+
TTAGATGTGCTGGCCCCCAAAGGGAGAACACTCCTATAAGAGGATACAACAAAGCTTCCGTTGGGCTACATGGTATGGCAGCAACAAAGGAACTTTGAATTACTGACATCCAGTGATCATCAGGTGAGAAGGAGAGTTAATGTCTTCTCAAGGGTGATTGACACTAATTACAGGCTAAGACATTTATATGATGGGGACAAGCAGAGATATGTGTAGAACCAAGGGGATCCATTTGGGCCTCTCTAGGCATTTCCTTGCTCATTGTGACTATGAAAAGAGACTTGGAGCAGTCACCTCCTGAGAAGAGTAGCAAGTCTCAGTTAACTCAGGAATGAAAGTTTGCTCTATAGTACCAGATAAGCCAGAAAGCTCTGCCACGGGGATAGCTGATGCTGAGAATTATTTGGAATAGATAATGGAGGAAGGAAATAAAGGTTATTTTTCATAGCACCAAGATTAATAGCAACTACTAGTGCTATAATTCATCTTCTTTCCTCATGTCTTAAGTTTTTTCTGAAGAAGATAGTTTCATGGGAACTATGGACAAGCAGCTCTCTGAACATACATGGATCTGTGCAGTGCCAGAGATGAAC
>594392_chr11_25660695_25661556	ERV3-16A3_I-int	LTR/ERVL	4382	5225	(1)	+
GAGTGTTTGAATGAATTTCTAAAGGCACAGATGAAGTGGCAGTTCAGAGAAGACTGTCCTACAGGGTGCAGTATATACAGTAAGTCAGAAACCTCTACTTGGTGGTGTGTGCACAATAGAAAGTACATAAGAGTCCAAAGACCAATGAGTCAAAGAGTGGCATGACTTCCCATCATTCTCAGTGACTAATGGGGAATGATGTACTCTCTATCCCTAAAATTCTGGGGACTTCAGGATTACAGGTTCTGGTCACAAACGAAACATACATTTTCTAGGAAACACAAGAAAGATTCCTTCAACTAGAAATCTACGATTACTACTTAAGCAATTTAGACTCCTTTAATCAGAGAAGCAGCATGCAAGGAATCACCATTGTTGTAAGAATAATTGACCCAGATAAGCCAGAGAAGTTAGAGTTTCTATTACATAATGGGGTCTGAGAAGACTATATCTAGAAAACAGGTTGTTCACCTGGGTACCTCATGGTAATCCTTTGTCCAACTGAGACAGAATGGTAGATATAACAATCTAGAGAAAATAAAAAGTATGATGAACAGTTTCTCAGAATTTTCCAGAATGAGGATTTGAGCCACATCACCAAAATATTTATTTAAACCAACAGAATGTTGGTTTAATGTTTTAATTTCTATAAACTCTCAATGTTTATAGAAATTAAGAATGAAAAGTGGATGAAAAGAATAACAGGTACAAATTATGGCCCCCAAATCAACCACAGTGAGAAGGCTGTAGTTCAGCCCACTCATCTCTAAGTATCTCCTCAGAAAAAAAAGCCAAGAAAGTCTGAAGGAGCTTATGCCCAAATATTTTTAGAAAAGTGAATTAATTCAATGCAACAGGTGAA
>594590_chr11_25818447_25818554	ERV3-16A3_I-int	LTR/ERVL	4622	4726	(500)	C
TCCTGAAATGGAGTGTGCTTTTGCCAGATGATACAGTAAAAATCCTATTAACCTACAAGTTATGGGTAAAATACAGGAACTTAGGGATCCTTGTGTCCAGAGACAAAC
>594592_chr11_25818986_25819566	ERV3-16A3_I-int	LTR/ERVL	4622	5225	(1)	C
TCCTGAAATGGAGTGTGCTTTTGCCAGAAGACACAGTAAAAATCCTATTAACCTACAAGTTATGTGTAAAATACAGGAACTTAGGGATCCTTGTGTCCAGAGACAAGCAGTCTATATGAAATGTCATAATTTTGACAAGGGCTGCTGATCAAGAGGACAAGGTAGGGCTGTTGTTCGACAAAGCATATGGAGAGGAATATGATTGACAACTTGATGTTACACTTGGGAGCCTCTTTCCCAGATATGATGGTAATGCCACAACCCTGGTCTAAAAAGAGCATAGTAAACAGGTATCTGGTTGTCTCAAAAGTGAGAAACTGGTCATATCACCTAAGTCACTGAAACTAGCAGAGATTGTAGTTGAGGACAAGGGGGATTTAGAATGGATAAAAGAGGAAGCAAACGAGTATAGGTTTCTGCTCAGAGACCAGCTGCAGTGGTAGGGGCTGTGGGTCATCACAGTAATCACAGTAACTTTCCTCTTCTGAGTCACCCAAGGAAAAAAAATCTCTCTGGAATTTTGGAGGAGCTGTTGCCCAAACAGATATGAAAAACTGGATGTGAATAGCACAGTGGATGAA
>595958_chr11_26760262_26760476	ERV3-16A3_I-int	LTR/ERVL	936	1141	(4085)	+
GTAAAACTAGAGAAAGAAGAGTTTGCTGATCTGGGAACCTCCTTTTAGGATATGATATTTAACATGCTGGCAGGGACATCAGAGAATCATACAAATTCACTACCAGAATGCTTCCTAGAGAACTGAAAAGAAATGACCCATGTTGAGTGAGGTTGAAGTGCTTTGGTTACCATAATAGGCGGCAGCAGCGGAGAAAGGAACTAATTGGCTCAAGG
>595958_chr11_26760887_26761249	ERV3-16A3_I-int	LTR/ERVL	1119	1526	(3700)	+
AGAAAAAAATAGGCTCAGGTAAGTGAGCAAGCTAGACAGATATGTTATGTGATTAGCACAGGTTTGGATTTTACCAACAGATCTGGCAGGTATACTATTCACCAAAACTAGCAGGAATTGCTGGAGAGAGAGGTATCAACATCTCTGAGATCAGCTGGTTGGAGAGGCTGCCACAGAACTTGCCTTATTAATAGCAGTGAGAATGAAGAGGCCATAAAGCAATGAATCTCAGTGGCAATAATTCACTGACAGAAACCAGATTGTCACTGGTTCTCTTAACAAATGGCAAGATCAGGGTGGCAGTCAAGGGGGCTTGAACCAGTGAGAATTGGAGAGACGATAAGAACACAGTATCCCTAAGGG
>595958_chr11_26761286_26762072	ERV3-16A3_I-int	LTR/ERVL	1914	2698	(2528)	+
AAAGTCTAAATTACAGTGGATCCACTGGGTACGTGAACTCACTGGTGATCATTTTCTCAGTCCATGGATGTATGCTCGTGATTGGTATTTTTGACAGTCGGAGTAACCTCCACACGATGTCCTTTGCCTATGATGTAATTGCTAATATAATGAGGAAACCCAAGTGGAAACCTCTGAAACTGCCTCCCACCCCTGGCCAAGGTAGTAAATCAAAAACACCACATCCTAGAGGAGATGATACAGAGAATAAAACATTAAGAGATTTAAAAAGAGCATGGGTGAAAGTCCCTATCATACTTCTATTTTATTTGCTTGTCTGGACTCCTGTAAAAACTAGATAGATGCTGGAGAATGATATAAGATGCCACAAGCTCACTCAAGGAGTAGCGTCAGTCACAGGTATCATGCCAAATAAGATATTTTCTCTACAGCTGATTGACATAGTATGGCTTTGGGTACGTGTTATATGACCATTAATTTGGTGAATGTATTCCTTCCTATCCCATCAGGACAGAGGACCAGAAACAGTAGACATTTACAAAAATTGACACTATATTCACAGTTTTACCCCAGGGTTATGTTAACTCTCCATCTAGAGATGTCAGGGCTATCCCGACATCTTGCAGAATATCACATTGATCTAGTATATCACTGACATACACTGATTGGCCAGAATAAGCCAGAGCAGCTAGCAAGCAAAAGCCCATGTTGAGGCACAAGTGCTGTAGAGGCAAGATACCCATATAAATATTTAGAGATCTACCACTTTAGTAAAATGTTTTAAGGG
>595958_chr11_26762151_26762589	ERV3-16A3_I-int	LTR/ERVL	2812	3288	(1938)	+
TTCTGGAGGCAACCCGTTTCACACCTAGGAATACTTTTCTCATCCACATATTGGACATCATGAAAAAAATGTCAGCTTCAATGGTGGACCAGAGACAGACAACATTCTGCAGCAGATCTAAGCTTCAGTACAAGCAGGACTGCCACTTTGGCCACATGATCTCAAAAAATCTTTAGTGATGGAGATGTCACTGGTGAAGAAGGATGCATTGAGGAATTTATGCCAGGCCCTAGTGAGAGATTCAATGGGTAGACTTTTGGATTCTGGACTCTGGTAGAGATGAAAGCTTGGCCACTGAGACCAAGTGACCATATGTCTAGAACTCCCCATTATAATCTAGTCGTGTTGGACCCACCAAATCTTACAGCCAGGCAGTAGTTCCAGCAGGAATCCATTATACAATGGACATTTTTCTTTCTGGATTGAGCATAAGCAGGAC
>595958_chr11_26762591_26762679	ERV3-16A3_I-int	LTR/ERVL	3433	3523	(1703)	+
AAACTTGATTTAAGGACAGATCAGCTTAGTATGTAAATGAAAGATGAAACTAGACAATGGTTGCCATGCCACCTCACTCAGGGGGGCCT
>595958_chr11_26762787_26762903	ERV3-16A3_I-int	LTR/ERVL	4213	4333	(1334)	+
ATCAGTAAGACACTTGATGACAAGTTGATTATTTTGGGCCACTTCCAACTTAGCCTAGTGATTCGTTCTAAGAAAAATGGGCATTTAATCCAAGAGCAGATTTGTCTTTCCCAGCCA
>598801_chr11_28633035_28634228	ERV3-16A3_I-int	LTR/ERVL	3922	5137	(89)	C
AGTGGTAGTGGCAGGGATAGAGGCTATGCATGGACACAACAGCATGGTTTCCCACTCACCAAGGCTAATGTAGTAATCCCTACTGTCAAATATTTAACTTGTTGGCTAATGCCAACAGGTTGGGATACTAACACTGAGCCCTTGATATAGTACCATTCCTCAAGGAAACCAACCAGCCATTTGTTGGTAAGTCAATGATATCTGTCTCCACTCTAAAAGTGTAGTGAATCATCCTGAAATTGATAATATATTCTGGTTATGAATTTTCCTTCTCTGCCTGTAATATCTTGGTCAGCATCATTATTTAATGGTTTAGAGACTGTCTATTTACTGAGATCCCATATAATATCCCCTCAGACAAATGACTCACTTTAAGACAAAGGAGACGTGAAATGGGCATGTGATGATGAGACTAACTTTTCCTACCAATACTGCATTATCTGGAAGCTGCTGGCCTGATAGAATGTTGGAATAGCCTCTAGAGATGTAGTTAATACACCAGCTTAGGGATTAACCTTGCAGAATTGGAGTGCTGTTCTTCAAGATATAGTATATGGTTCTAACCAATGGTCATTATGTAGTGTTCCATTTCTAACAGAATACCAGAATCTGGGAACTCAAGGATGAAACAACTACTTCCAGTGATCTGCTAAGGGAATTTGTGCTTCGCATTTCCACAACTTCAGATTCTACTGGTCTCCATGGGGAGGCACTTTTGCCAGCAGACAGTAAAGGTCCTTTTAATCCTAAAGCTGTACCTGCTGCCTGATCATTTGGGGCTTTCTATTGACAGGAACCACTGAAAGTTTCTATATTGTCAGCAGTAGCTAACCCTAGGAAGCATGAGAAGGTTACTGCTATGGAGTTGGAGTAGTAGAGAGAATTGTGTGGAACTTAGGGGATTCACTGGGGCATCTCTTGCTATTTTCCGACTGTTGATAAACGTGAACCATCAATTCCAGAAGCAACAGACTGACTAGGGCCAGTAATAAGGACGCTGACCCTCTCAGGGATAAAGGTCTGGATTACTCAATAGGCCAAGCAACCTAGAAAAGCAGAAGTTTTGGATGAGGATGAGGGAAATCTAGATGGATGGTATAGGAAGGAGACGATAAGTATCAATAGTGGCTTCAGGACCATCCACAGCAGTGGGTACTGTAACTTATGCCACTAAATCTCTTTTTATTTTTTCTT
>600356_chr11_29699522_29700190	ERV3-16A3_I-int	LTR/ERVL	4554	5220	(6)	C
TGATCCACCAGGAGACCTTATACTTCTCATCTCTGAAAGTCTGGGATATGGAGGTTCAGAGATCTTGGTTCCCCTAAAGGAACACTCTTGCCAGTGGACAGGGGAGATTTTATCGAACTATAAGTTGTGGATGCTGCCTGAGAACTTTGGACTCTTTGTGAGTAGGGACCACCCTCAGGTGAGAAGAGTTACCATATTGACCAAGACAGTTGATCTTGATCAACACCAGAGATATTCTTTGTTTTATACCTTGAGGCAGAGAAGACTATGTATGGAACACGTGATCAACTTGGTTGTTTTTTAGTATTCCCTTGTACAATTTCGACTGTAAATTATGTGAAATTCTACTAGCCTGAGATGTGTATGATTACTAGCCACTTAGATCCCTTAAAAATGAGGGGTTAGGTGACAGCTGGTAAGCTACTAAGACCTACAGGGGTAAAGGAATTTAGAATGGATAACAAAGGACAGAGATGGAAATTTGGAATGGTTAGGAGAAGGGAGAGATGGTTACCCGTTGCAGCCCCAAAGCAAAGTGTAGTAATGGGGTATGTTGTTCATCCTACTGACCTCTCTTTAAAGTTTCCTTTTATGAAGAGAGCGTTAAGGGGAAAATGGAGGAACTACTTTAAAAACTGTATGGAGAAGTAGATCTGTGCAGAGCAAGGG
>600549_chr11_29844739_29844933	ERV3-16A3_I-int	LTR/ERVL	4851	5043	(671)	C
GTCTAGGTGTTGGGGGGTCCCAGGGAGGAATGATGCTTCTTCTAGGGGGTACAGTAAGAATTCCATTGCACTTAAAGCTGCAACTGCCATCTGGTTATTTTGGATACCTTGTGCTTGTAGGTCAGCAGGCAAAGAATGGGGTTATGGGCAAAAGTGGTTGACCCTATTATGAGGAGATAGAGTTGCTGCTATACA
>600549_chr11_29845129_29845242	ERV3-16A3_I-int	LTR/ERVL	4737	4850	(864)	C
TCCAAGAATCTGCAGGTGGAAGTGAATGTGGCTCTGTATGTGGTCACTACCAGTAACTTACCTAGGCGATTTCCATTTCTTGTCCCCACTACTTTAGGCTCTGTGGGTCTAGAG
>600549_chr11_29845262_29845496	ERV3-16A3_I-int	LTR/ERVL	3759	3988	(1238)	C
CAAAGCCTGACAATCTTTGTATTGCATTTGCATGCCACAAGAGAACATTTGCTGCAAAAGAGGCACTAAATAATTAAGTGGACAAAATGACTTGGCCAGCTCACATCAGCAGCAGCGTCTGTCCTGGTCACTTCAGTACCCCAGAGCTTGTGCAGTGGATTATGAATGTGGTTACTATGTTGGCAGAGTCAGAAGCAATGTATAAACCCAACAACAGGTGCTCCATCTTATAAGG
>605287_chr11_32908537_32908694	ERV3-16A3_I-int	LTR/ERVL	3561	3723	(1503)	C
AGAGCTTCAAGAAACATACTTGATCATCAATTTTGTGCGGAGAGGTAGTTTTCTGAGCTACGGATATGGAGGGACTTTGGGGCACTGATGAATGGTTTCGTTGATCAAGGGCCTGCAGTAAGCAAGGTTGAATGATTAGAAACCAGGAGGTCTGGGAA
>605859_chr11_33224297_33224524	ERV3-16A3_I-int	LTR/ERVL	2196	2434	(2792)	+
CATATCTTCACTTAATTTTTCAGTCTCACCTCTTCAAAAGCCAGATGAGTCCTGGAGGATAAAGCAAATGCAAACAAGTAGTAGTCTCAATTGCAGTTGCTGTGCATGGTATAATATCCTTGCTACAGCAAATTTAATGGCCTCAGATTCATGGTATGCAGCCATTGGTCTGATGAATAATTTCTTTTCCAAACCTATCCGAAAGAAGAATTAGAAGAAATTTGTATA
>605859_chr11_33224530_33224580	ERV3-16A3_I-int	LTR/ERVL	2677	2722	(2274)	+
AGGGGTCTTGCCCAGGCCATGTGGGCATTCTTCAGAGTATCACTTTAGTCC
>605859_chr11_33224867_33225062	ERV3-16A3_I-int	LTR/ERVL	2645	2922	(2074)	+
CACATTAGTCAATTTTACTGATTATATCATGTTAATTGAACTGCCTGGGGCAAGTACACTGGGCTTTGGTAAAACACAGACCTCCAGAGGGTGGGAGATAAACCCTACAAAGATTCAGGGTCCTGCTACATAACATGTTCTGGAGTCCAAGTAGCTTGGGTTATGCTGAGACATCCCCTCCAGAATAAAAGGCAAA
>608660_chr11_34868584_34870218	ERV3-16A3_I-int	LTR/ERVL	7	1692	(3534)	+
TGGTGCCAATAGTGGTCATAGGAAATGGACTCTAAGGTATGGGATCCTGGGGGTGGATCACTCACTGGCTGGATGACAGTGAGGACCCCTCCTGGCAGTAGATAGAGTATTGATACTCTCTGGCATGCTGTACATTAGCTAAGAACTTCACTCTGGTAATCTGAGGAAGAATGCAGGTAGAAGGGAATGCACTGCTTAGTACAATGTCTCTGGCATTTGAGAGGTATGGAGCAAATAGAAAATTTAGGACTGTGGAACTAGGGGACTGGTGTTAAGTGCCATTGATTCATTGAAAAGAGAAAATGCAAAGCTCAAATGTATTAATCATCAATTTTAAACAGAGAGCCCCTTTGATGACACTTACAGACACTCATCTCCTGCAGCCAGACAGTGGACAGAGCTGAAGGGCAAGCAGATTGCTTTTCTAATAGTAAGGAAAGCAGAGCTTCAAAACAGGTTGAATTCTCAGCTTAGGCAAATATCTTATGCCAATGTCAAGAGCCTGATAGGAAAAGAGTGGGGCCCTAAGACTTAGGATACAGATATTGGGGGTGGTGCACTTGAGAACCTTAGAACCCCCACATTTCAGATTTCTCCAAACCTTCTTGGCAGGCATAAATGGCCCACTCCCCCTGTTGGAAGATAGAGCCCCCATCCATTTTCTAGATAAGACTAAGACCTCAAATAAGGCAGGTGCTTTATAATGTCTTATCTTCTTAGGATCAGCCATCACATTCTCTTCTGGACACAAGACTTAAGGTCAAGTCTCACCAAGTACTAGAGAGGTACCAGGCCTGCAAGGGGAGGAGAGAAATTATATGCCAAAGGAGGTGCAGGAATGGGTTAATATATGCCAGCAGGAGCTGGATGAGTAGGCCTAGAAGTGGATCATGAGGATGCTGGATGAAGGTGGGAAGATAAGGGAACGTTTGTCAAGGTAGGGTTAAGGACCTCAGGAAAGATGCCTAATATACTGATGGGGTGGTTGTTAGTAGCTTAGAAAAAGTGATTTGTTGCAATAAATGAGATAGAGATGCTAGATTGCCTGGAAGACTGAGAAGGAAGGGATTGAAAGTTTCAGAGAACTGAGCATGCTAGAATGGGTCAACTATATAATACTGGAAAACTCACCAGCTATGTTCCACTAGTTACCAAGGTGAAAAGGAATGCACTGGGAGTGGCTGAGGGTGGATACCAGGACTACTGAGAAGTGCTATAGAGGCTTTATCTTTAGGCTGGGGCTGACAGTAGAAGATGCTATTCCAGAACCAGCCTCCCTGGAGTCAATGAGAATAATTGGGCCTGGAATAGCAGAGGCCAGGTGGTAACTCTCAACCATCAGAAGCAAGGTGGATATAATTACTGTAACAGGCAGCAATATTGAAATGACACCCAAGGAGGCCTGACCTATACATATCAATGAAAGTGGCTAATGGGTCATATTATTCCTAGGGGCAAGATAGATTGTAGCTAATAATATTCACTTAAAGTGTAAAATCAAATGAGATTAAGAATAGATGAACAGAACGCTGAGGTCAGCCATCCCAATGGAAAACAGGATCTCTTGCCCAGTTTCTAGACCTAAGTCAGTTCTCAGATCCAAAACCCACTGACTGCAGAAAGGTTGGATCCCCA
>608660_chr11_34870588_34871778	ERV3-16A3_I-int	LTR/ERVL	1693	2896	(2330)	+
GTTGCCACATGAAAAGACACTGCAGCATCATAACAAGTATATACCATAGTGATTCAGCAAGTCCTTCCCCAAAGGGACCCATGTCTAGACACTAAGGAAAAGGAATACCCAGTTCTTTCAGATGCTATTAGATCAGGTCAGAGATGATCCTGTTACATGAGAACCCAAAGTGCTTTCATGACCGCTTTTAGGGTAGGGGCTTATGCAAGTCAGGTAACAAGTGGAATTCTGACCCAGGTTTGTCTCACAGTTGATAAACAGAGGCCATGGATCTGCCCAGTGATCATGACCCCAGCTCCCAAATGTGTAAGTGAAATGAACATTCTTAGCAGTTGGTAGAACACTTACTTTGGTTCTTCGACCTGTAAAGTAAAAGCAATTGTGGTATGAAAGGCCGTGTGAAAATCCCCAAAACTTCACCCTTTGGTCAAGATAGGATACGAAACTGCTTGGCATCCTAGAGGGGATGGCATATTGGTGCTACTCTTGAAGACATAAAGGATGTAGGAGTGGTGGGATCTGCAATATCCTCATTTAATATATCAGCCTGGCCCCTAAAAAAAACTGGATCATAGGGGAAAACAACGTACTGCTATAAACATAACCAAGTAATTCCCCCAATTGCAGATTAACATGTCCTCATATCCATAATATTAAGCTATTACCTGGCAAATATTTTAAATGCCCATCAGAAATAAGGATCAGAAGCAGTTGATGTGCATATGCAATGTTTTGCTTCAGGGCTATGTTTGTTTCCTGCCTTCTCTATCATGAAATAGTCCAAAGAGACCTAGACCAACGGATGATTATGCAGAACTTTACATTGGCCCACTATATTTGATGTCATCATGTTAACCAAGCCAGATGAGAAGTGGAAAATTATCTGAATGCCTTGGCAGGATACATATGCTTCAAGGGATAGCATTTGTACAGAAAAACACTAAAAAGATTCAGGGGTTCACTACATTAGTAAAGTTTTTAGGGGTTTAGTGATCTGAACACGCTGGGTTATGGGTTATTCTGTGCATGCTGGGTTATCCTATCTAAAAAGTTTTTGTGCTTTACACCTTACACAAATAAGAAAAAAGCGCAATGCTTGACAGGCATCTCTGGGATTAGGAGGTAGCATACTCCATACTGGAATACTGATCTTTGTATGGGGTGACACAGAAGAATCCTAGATTGAGTGGG
>608687_chr11_34887081_34887484	ERV3-16A3_I-int	LTR/ERVL	3460	3877	(1349)	C
AGTATGTAGTGCAAGCCAAAAATGGTCAGCAGCTGCTCTACACATCCCCTCAGGGGTGGCCTTGAAAGATAGTGGTCAGGGAAAAATTCTTCCAATGGAAAGAGTTCAAGAGATGAATCTGGTCACCCACTTTGTATGGACGAAAGAAATGGCCCAAAGTTATAGATTCATTGGCAGTGGCAAATGGCCTGGCTGGCTGATCAGGGGCCTAGAAGAAGAAAGATTGGGAAATTGGAATCAAATTGTCTTAGGGTAGAAAGTGTGAGAATAGATATTATAGCAAGCGTGAAGTACGAAGATCTTTGATCACATGTTAATGCCCACCAGGAAGCACATAGTACAGAAATAGTATGAAGCAATTAGGTGGGCAGGGTGACTCAGCAGGTAGAGGTCATCCAGCCTCT
>608687_chr11_34887880_34887934	ERV3-16A3_I-int	LTR/ERVL	3290	3342	(2325)	C
CCAAGTGACCCTGCATCCAGAACACGCATCATCATGAACTGGGTTTTGTCAAACC
>608687_chr11_34888385_34889102	ERV3-16A3_I-int	LTR/ERVL	2424	3289	(2378)	C
GACCAGAAACAGTTTAGTTTCATGTGAAATAGGCAACAGAGCTATAGTTTTCTCCAGGGCTGTGTTAGTTCTCACTCTTGTAATATAGTCTGAGGAAATTTGGGCTTTCTGAGTATCTCGCTGGACCTCATATTGATCCACTACATTGATGACATGGCGCTAAATGGCTGAATGATCAAGAACCAGCTAGCATCTGCTCCAGAGGTGGGAGGTAAGCCCTAGGAAGATTCAGAAGCTCAACATCAGCGAAAATTTTAAAGATCCAATGATGATGGGCATGCTAGCATATCCCACCCAAAGTGAAAGACAGATATTACATCTTGCGCTCCCCATTAGGAAAAAGGAAGCACAATTCCTTGTAGACCTCTTTAGGTTCTGAAGTCAGCACATTTCACACTTGGGAATGCGGCTCCGGTCCATGTGCTGGGTGTCTTGAAAATTACCATCATTGAGGGAACCCAGAGCAGAAAAGGGTTCTACAGTAACTCCTGAACATTTGAGCCAGTGACCCAGAAGACCGTATGATGTTTGAGTACCGGTGGTGGGAAAATATGTCATGTTAGTTTATGGTGAGTCCCAGTGGGACAATCGTTATGCAGATCCCAGATTTCTGGAACAAAGCCATGCCATCTGCAAGGAAGAATTATTTGCCTTTTGAAAAACTCTAGTGTGCTACTGGGCCGTAATAAATATGGAACTTGCCTCTGAGATACCAAGG
>608687_chr11_34889262_34890206	ERV3-16A3_I-int	LTR/ERVL	1516	2423	(2803)	C
CAACCCCAGCATCCACAGGACCAAAACAGAGAGACAGTCAACAAAGGCACCCCAAAATAAACCTTACAAATATTCAGAGGCCTGGCACTCAACTTGTACCTTGAGAAGAAATCAAGACTAGATGATCAGGAGGCTGAGTGCAGTCACCCCAATAAAAACACAATCTCTTATCCAGTTTTGTGACCTCAATTGTTATAGGGACCCAGAACCCACTGATGAAAAGAGAGGATAGTCTCCAGATAAAATGACTTTGCAACACCATGGCAACGCAAGAGATATTGATTCAGTCCTCTCCCCAAGGGGCCTATGTATAACTCTACATTGGGGGCAGAGGGAATACCCAAGCATGTGATTACTGTTGGACGTAGAATATGAGGTGATATTGATAGCTGGAGACCTGAAATGTCATCTTGATCCTCCCTATTACAAGATAATCATATGAGACCAGTTTACAAGTGGACTATTGACTGAGGTCTAGCTCACAGTGGGCCTACCTACTGATCATTTCCAAATATATAATTGGAATAGACATAGTTGATAGATGGTGCAGCTCCCACATTGAATCCTTGGCCTGTCAGGTAAAAGCAGCCTATCATAGCAGAGAAGGCCAAGTAGCAGCCTTTGAAATTTCCATCTACTCCCACCTTGCCCCCAGCCAAGCTACTAAATACAAAACAAATTCATATCCTGGGAGGGATGACAGAAATTAATGCTACCCTTAAGCATCTAAAGGAGGCCAGAGTAGAGATCCTCATTTTATCTCCACTTAATTCACCAGTCTGGACCCCTCCAGAAATTAGATGGATCTCCTGGAGCATGAGAGTAGACTACACAAACACAGCTGTAGCTGCTGTGCCAGATGTGGCACCTGTGCTAGAGCAGGTGAACATGGCTTTGGGTACACAGCATGGAGCCAGCCATTTCTATCAGAAAAAAAGATCAGAA
>608687_chr11_34890484_34891918	ERV3-16A3_I-int	LTR/ERVL	13	1515	(3711)	C
CAAGAGTGGTCTAAGAAAGTAGGTGATAAGATAGCTTTGGAGCTGAATATCTTACCACCAAGTTGACACTGAGGACCCCATCTAGAGGTGGGTGGGGTAGATAGCCCCTGGCATAAGGTGATGGTCCAATTATTGAAACTTTCACCAGTGGTGAAGTGGGATAGCACACTAAGGAAGAGAAAACACCAATACACACCATATATCAGGCATTTGAAAATTATGGAGGAAATAGTCACAACAATGACAGTGGGAGTGGATGATTACTGTGATTGTTGCTTTGTTAAAGATAATGAAAGGCTGAGAGTGATTAATGGGCAATTAAAAGTGAAGAGTGGAAGCAAGAGGGCTTCCTTGATAGCCAAGAGATTCTTCTGCAGTAGGAAAGCAGAGAAAGCTGAAGAACAGGCTCAGGTTTTAATCATCAGAATACCTGAGATTCAGAATGTTATACTCCCAACTAAGGCAGGTCTACCATGACAAGGCCAAGGCCCTTTTTGGGAAAAAATAGGACTCTGACACAAGGGATGGGGAAACCAGCATTGATGGCTCTGAAAATCTTTAATGCTCAGATTCTTGCACTTCCCAAACCTGCAAAAGTGAATTCCCTCCCTGTTAAGAGCTAGCACCCCTTCCTTGCCTCTCCAGCTCAGGGCAACATGTAATGTCCCCAGCATCTGTTTTCACTTTCCCTTCTGGCCACTAGGTGCATAACGAGGGTTAAGTCACAGAATAACCCAGCCAGGGTTGCGCTAGGTCTGACAAGAAAGGAAAGAGTCCCCAAAGAAGCTGCAATGCCTAACTAGCAGGTACCAGCAGGCACCACGGGAGGTCCATGGAAATGAACCCCAAGAGTGCTCAATCAAGAAAGCTGGGACATAAGGCTGGTTATGAAAGAGTTTATTTATTTTTCTAAAATACAAGATTTAACACTTAGGCTAGGATCCCAGCAGGTGGGCCCAACCTGCTACATAGATGGCTCCTAGAAGTGTGGCAAAAGCAAGGACCCATGCTGAGTGAAACTAAGATATAAGAATTTCCATAGCACATGGTGGAAGAATAGATTAAAAGATGTAGGGAAGTGGGCAGGCTGGAGTGGATGTACAGTGTAAGGCCAGATAGCACACTAGATTATTACAGTTCATGGGAAGGCCTGGACATGCTATTTATCAAGGCTACAGAAAGCATTGGTGAAAGGGATCCCAGCATTACTAAGTATCCCAGGTGAAAGTAGGAGAGATCATTACATCATTCAGCTTACAGGTACGAATGGTGATAAGACCCCAAAACAATAGAAATCAATAGACACCTGTCAGCAGCTTTTCACCATCAAAAACCAGGTGATACAATTATTTCATAATGAGTGGTAAGATCAAAATCACAGCCAAGGGGGCCTCATCTGCAGAATTATATAGATGATTAAAACAACACAGCTTCA
>609592_chr11_35555188_35557142	ERV3-16A3_I-int	LTR/ERVL	2068	4033	(1193)	+
CTCTGAAACTGCCATCCTCTCACTAAGATAGTGAATCAAGACAATATCACATTCAAAGGGTATAGTTGGAGATTGTTGTCACCCCTAAAGATCTTAATGACGCAGCGATGATAAACTCTGTCATATATCCCTATCTCAACTTAATTCACCAGTCTAGTCCCTGCCAAATGTAGAATAATTGTAGATTACCACATGTTCAACCAAGTAGTAGATCCAATTATGGCTGCCTTATCATGCATGGTCTCATTGCTAGAGAAGATCTATGTCAACTCAGGTGCGTGATATGCAGCCAATGAGTTCTTTTCTGTTACAATCAGAGAAGAGAATCAGAAACAATTTTGTTCATGTGCAATGGACAATAATATGCATGTATGGTACTGTCCCAAGTGTATGTTAACTCTCTTGCAGTCATCACAATGTAGTCAGAAACAATCTGGAGTATCTGGACATCTTGCAGGATAACACATTGATCCATTACATCAATAACAGAGCAGGGAGAGTAAAAGGTGGCTAGCACACTGGAGGCCTTGGTGAAACAACTCACTTCAGATGGTAGGAGATAAACTCTATGTAGCTGCATGAACATGGTGCATTGGTAAAATTGTTAGGGATCCAGTGATTAGGAGAATGCTGAGAGATCCTGTTCAAAGTAAAGGATAAAATGCTGCATCTTGCATCCTCTATTACAAAGAATGAAGTACAATGTCTGGCATTGGTTGCCTCCAGAACCCTTCTTTGGTTGGGCTCTGGAGACAATACATTTCACACCTCTCAATGCCACTTCAACCCAGGAGACCTAAAAGGTAGCTGACTGCATAGGGCCTGGAGCAACAAAGGGATCTATAGTCAGTCCCGGCTGTAATGCAAGTAGCTTGGCCACATGGAACATATGACCTGGCAAAAGATTTTGTGTTGGAGATGTCAATGGGGGCAAAAGGTGCATTATGGATCTATGCAAGCCCCAGTGGGAGAATCAACTTAAGCCCCTGATGTTCTGGACCAAGGTCATGCCATCTGCAGCAGAGAATTCTATGCTTTTTGAAGAGTGAATACTGGAATGTTCCTAGACCCCAGTGGACATAGAACACCTGACCCTGGGGTATCAAATGACCCCAAGTATGAAACTCTCCATCATGAGCTGAGTTCTATCAGACCCTCCAAGTCCTAAAGTTATACAAGCCCATGGCAATCCATCTTAAGATGGAAATGGTCCATCCAGAATCAAACCCAAGCAGGACCAGAGGGAACAATCAAGCTTCATGAGTGGAAACTCCAGACCCACATGCCATCCTCCATGGCTGTCCAGTGCCCCTCTCTCAGCTTGCACTGTGGCCATATGGTTAGGGGAATTCCCAGTACAACTATCTGAAGGAGGGAACCCCAAGCTTGGTTTACAGGTGGGACATCTTGGTTGTTGAGTGCAAGCTGAAGGTGGGTGGTAAGTACATTGCAGCCACTTTCAAGAGTAGCTTTGAAAGACAGTGCTGAGAAAAGATCTTTCCAATGGGTGGAGCTTTGAGTAGTGTACCTTGTCATCTGCTTTGTGTGGAAGGAGAAGTGGTCTGAGGTGAGAATATGTTTGTAGACTCATGGGCTGGGGTGAATGACTTTGCTGGCTGATCAGGAGCCTGAAGTGAAATGGACTGAATAGTTGGAGCCAAGAAAGTCTATAGTACAGGCACATGGATGGGCATATGGGAGTGGGTACAGTGACAGTGGTCAACAAGAAAGCCTCCACCATGGAAGAGGCATTGAGCAACCCAGTAGACAAAATGGCTCATCCAGTTGACATTAGCCACTGTTTGTCATCAGCCACCCAGGCCTGGCATGATGGGCACATAAACAGAATGGCCATAGTAGCACAGATGGAGGTGTTGCACAGGCCACAACAGCCTAGGGTGTAGCTTACCAAGGCCAATCTAACTACTGCAACCCCTGCATATTCAACCTCCCAG
>611964_chr11_37050261_37050509	ERV3-16A3_I-int	LTR/ERVL	4667	5142	(84)	+
CTCCTGCTCATTTTAACTATGAATAGATGGCATCATAACCAGGGACCCTGACCCCTCAGAAATAAAAATCTGGGTCATCACACCTGTCAAGCAACCTAAACCAGTGCAAGTGTTCACCAACTATGAAAATAATCTCAAATGGATGGTAGAGGAGGGAGATGATAAATATCAGCTAAGGCCTCAGAGCTAAATGCAGCAGTAGAGGCTAGTTCATATTACTACCCTCCTATTGTTAGTTTTCTCTAGAAA
>612804_chr11_37671969_37672427	ERV3-16A3_I-int	LTR/ERVL	4758	5226	(0)	+
GATAATCAGTCTTGACCACCAGGAAGAGATAGGGGAGCTGTTTTGCCATGAGGCAAAGAAGCATATGTTTGGTACAGGTGTGATCCGCTTGGAAGCTTTTGGTATTCCCTCACCCAGTTTTTACAATAAATAGACAATTGTAGCAGCCATGCTACAGTTGGGCATAGTGATCAAGGAGAAGACCCTTCATGGATGAGTGTTTAGATTGTACCTATATGTAGGCATGCCACAGAGATTAGCAACGGTGCTAGGTGACGTACAGGGGAATTTCAACTGTATAGTAGAGGAGAGAGACAGAGCGCGTTGGTTGTGAACCTTAGACTAGCTGAGGTTGTGGGGCTGATTTATATTATGACATTTTCTTAAGTTTCCCCCTAGACAGAATTTTCTTGGGAATCCTGGACCTGATGATCCCAGGAATATGTAAAGAAATGGATGTGAGCAGGGTAAGTGGTAGAC
>616844_chr11_40584850_40586106	ERV3-16A3_I-int	LTR/ERVL	95	1369	(3857)	+
CCTGGCCCAAAGTCATGGACTCATTGCTAATGATTACACTGTTGGTAACTTGGGGAAAAGCCTGGTGGAGATGAATGCCCTTGCCAGTGAGATGATTCAAACACTGGAAAGGTCTGAGAGTAACAACACCTACAAGGACGGTGGAGTGGGATGATTATGATTAAATCGTATTGACACTAGGCAGAGGGATAATGAGAAACTGAGGGTGGTTAATAAACAGTTAAAGGCTAAGTAAGGGTCAGAGGGTCTTTTTGGTAGATGCTTCTTCGGTATTATTTCCTGCAATGAAAAAGCAGACACAGCTGATATAAAGTACATGGGCTAATAGTTGGTGGCACAGAGCTCCCAAGATGTGTACATTCTCGAGCCTGGCAGATCTGTTATGCTAAGGATTCAACCTGATGTAGAAAACCTTGAAATCTGAAACACGAAATGGGAACACCTGGGAAGGAAGCCCTTGAAAAGCCTGGCTTTACAGACTCACCTGAACCATTTGTGCCTGAAGATGTTACCCAACTCTTTCAAATAGTACTTTCCCTATTTGCTTCCCCACTACAGGAATGCACTACAGAGCCCTCTGTCTCCTTAAGGCAACAGGAATTGCCCTCAAGAGCTGCTGCTGCTTCATCCCCCATAAGTCAGGCCAATAACTAGGGTTACATTTCAGTGCACGTAGGCTGGGGATATGCTAGGCCTGATAAGTATGAAAATAGATTACAACCCAAAGAAGCTGCAGGAATTTGCTAACATATACCTTCCAGATCCAGAAGAGAACTCCTGGGATTGAATTTCAAAGGGTATTGATTAAGGACAGACAGGATGTATGACTGAATTTGTTGACTTGTGGGTACTTTCTTAGGACATTGGCTTTAATGCCCTGTAAAAGACCATAGGGAATGGGCAAATTCACTGGTGGCATGGCCTTGAGAAGCCCTGAGACAACAACGGCCAATGCTTGGCGAAGTGTGAGTACCTGATTTTCCTTGTAAGACAAAAAAAGGAATGAGCAAAAAGGCTCATAGAGCTGGGAATGCTGGAATGGACATATTACATGAGTCTAGAAGATGCCCTAGAAGATTATTTTCTTTTCTAGGAAGGTCCAGAGGACATGTAATTCATCCAGTCCATCGTAAATGCACTGGTGAAAGGAGCACCCAAATTACCAAGAGCTTCAGTGGTGGCTCTTCTATGCAGGTTAACACTGATGGTGGAAGAGGTGGACACAGGGCTGCCCTTTCTGATAGCCAGGGGAGTGAT
>616844_chr11_40586191_40586811	ERV3-16A3_I-int	LTR/ERVL	4553	5226	(0)	+
ATCACCTACTGAGGGACTAATTGCTTGATACTTCACACTTTCTCAGTGTTACATTCTTCCAGATTAGAGGGAGTGGTCCCTAAAGAGGGAATACTTTTTTTCAGGGACCAAAGCAAGATATCATTAAACTATGAGCTGCTGTCAAGACACCTGGACTCCTTTAGTGGACAAGTTGCCATTTTGGCAGGGGTAATTGACTGGCAAGAGATAGGAGGACGGCTCATACTACACAATGGAGGCATGGAGAACCATGTAAGAAATCCAAATGATCCACTTGGTTATTTGTTGCCCAACTGTAGCTTTCAGTGGACACATGCAGCCTGAGACACGTATAATTTCTAGGAACTAAGATCGCTCTGGGATAAGGGATTGGGTTACACTATCTACCAACCAACCAAGACCTGCAGAGGGTGAGGAACTTTAGAATAGATAGTGGAGGAGAGAGATGATAATATCAGTTGCTGCTCTGAAATTAAACTGCAGTGACAGGAAATGTGATTCATTCCACTTTCTTCCTTCTTCAATGTTTCCTCTCAGGAGGAGAAGCCCCCAGCAACCGTGGAGAAATTATTCTCCATCATTTATATGGAGAAGTGAGTCTGTGCATCATAAGAGACAGAC
>618752_chr11_41900733_41901387	ERV3-16A3_I-int	LTR/ERVL	3544	4229	(997)	C
AAATTCTCCCAATGGCCAGAGCTTCCTGCAGTGTACTTCTTTATCTACTTTAAATGGAAGAATAAGTGGCCAAAAGTCAGAATAAATATAGCCTCATGGACAGTGGCAAATGCCTTGGCTGATTGGTTAGTCATCTGAAAGGAGAAAGTTTGGAAGATCAGGGACAAGGAAGTCTGGGAAAAATTATGTGAATAAACTATGGAACTGAGGCTCCGGTGTGACTATCTTTGTATTGCATATTTATAGCCACTAGAGATCATCTACCATAAGAGAAGGTTTAAATAACTAAGAAGTCAGAATGACTCAGCAAGTTGACTGCAGCCAATCATTGTCATTGTTCATCCCAGTCCTGGTATAATAGACACACAAATGGAGTAAATATAAGGCCAGGGATGGAAACCATCCATGATCTCAACAGCATGGACTCCCTCTGATCAAAGTGAATGTAACCACCTCTGCTTCTAAATATCATACCTACCATACCAGAAAGAGAATTCACCACTGAGCCCTTTACATGGCATCATTCCTTAAGCCACTCTTTCTACCATTTATGGGTCAGTGATTCATCTTTCCTGGAATAGACACATACCCTGGGTTTGGGCCTGTATTTCAAATTTGCAAAGTCTAGTCCAGTACCGCTATCCAACAGCTCACA
>618752_chr11_41902525_41903514	ERV3-16A3_I-int	LTR/ERVL	1861	2859	(2367)	C
CCACTGTTATTAGAGTGGAATCATATAAAGGTCAGGTAATCAGTGGAATGTTTGTCCATATCTAGCTCATAGTGGCCCACTAGGTTCACAAACTCAACCAGTGGTTATTTCCTAGTTTCCAAAGGTATAATGGAAATGGACATTCTTGATAATTCACACAACTTTCACATTACATCCTGATCTATGGGGCAAGAACTATTGGAAAGAGTAGGAAAATGAAGTAAAAACCTCTAAATTTGCCATTTTTTATCCCCAACCAAGATAGTAAATTAGAAACAATATCACATCCCAAAAGAAATATCAGAGATTTGTAAACTCTGGCAGACCTAGAAGATAAATGTGGTAGTTTGCATTTAATTCACTGCTTATTCCCTATCAAAAATCAGATGCATCTCAGAGAATTAAAGTAGACTACCCAAAACTCAACCAAGTAGCACCTCTTATTGCAGCTGCTTTGATGAATATGGTAGGTGTATAAGAGCAGGCTAACATGGACTCAGATGTATGCACCCATTTATCTAGTAAACACTTTCTTTTTTATCCCTAGTAAGAAGGGAAAAAATAAATTGTTTATAATCACATAAGATGGACAAGAGATTACATATCTATTCTTGCCCAGGTTATGCTTAGCATTCTTACTCTCTCTCATATTACAGTAAAAAAAAAGGATTTTGACTATCTTATTCTACAAAACCTTATATTGACTCGTATATCAACAATATAACGTCAATGACATACGAGTAAAATGTGCAAGTATGCCAGGGTTCTAGGTAACACACATTAGATTCAGAAAGTGGGTGATAGAGCCTATGACAATTTAGGAATCTTTGAAGTTATGCTTGCCTAGAACATACCAGGAAATTTTATGCAAAACAAAGGGAAATTTCTTTTCTTACCCTTACCAATAAGAATAAAACATATCTGTCTGGTAGCATCTTTGGTATCTGGAAGCAGCGTATTCCACACCTGGAAAGACTGCTATGATTCATA
>618752_chr11_41904025_41904576	ERV3-16A3_I-int	LTR/ERVL	474	1022	(3974)	C
CAAAGAAAGATGAATTCTCAGTCCCAGCAAGTCCACTGTGCCAAGCTCAATACCCTAGTTAGGAAAGAGTAGGACACAGAGATGTGGAGTGGGGGATTCTGGGTCAATACACTAAAAATTCTAGAAACCTAAGATTTCCCTGAAGCATCTGGGCATGCAAAAATGTCCCACTTTTTTTCTCTCACCACCCCTCCTACTGTTTGGAGAACAGGTAGAGGCTTTTGCCTTGTAAGATGATATATGCCTGCTCAGGATCTATGCCTGCCTTATTTCTTAGATGCCAAATATATACCTGGGATCAAGATATAAAACAAGATAACCTAGGTATGGAAGTCCTGGGCTTCCTGAAGGATAAAATGGATTATGCCCAGAAGAAGCTGCAGGACCCAGAGTACACATGCTAGCAGGAACCAGCAGAGCAAACATAATACCATATCTTTATGACACAGGATCAAAGGGAAAAAAGGCAGGTACTGGGTAGAAAGCTGGATACGGATAAGTTTATTGATAGGAGAACACTCTACTGTGACACCAGATTTTAAATCTCTGACG
>618884_chr11_42003007_42004026	ERV3-16A3_I-int	LTR/ERVL	4175	5165	(61)	C
GTTTTCCTTTCCTGCCTTCAAAATCTCAGCCAGAGCCACTATCTAAGGCATATGGAATGTTTTATGTATCAACACAAGCTCCAGTGTAATGTCACATAGAACCAAGGGACCCACTTTATAGCAAGGGCAGCGTTAAATTATAGATATGCTTATGGAATCCACTTGTTCTTTTATATATATATATCACACCACCCAGAAACTGCTGGCCTAATAGAGCAATAGAACCAAGCTGTTGAAGACACAGCTGAGGCACCAACTTGCAGACAATACCCTGTGAAGATGGGGCATCATCTTCTAGGACACCACACACACCTTATATGAACATCCACTAGATGACATTGTGTCTCCAATGGGTAAAATATATAGGTCTGGAAAGCAGTAGGTAGAGCCAAGAAGGTCTGTGCTTTCCATTATTTTCAGTGATCTACTTGATAAATGTGCGGTCCACACCCCTCAACTTTGTGTTCTTTGTGGTTAGAAGATATGATTTTCAAAAGGGAAATGTGTCCATCAAGATATCCACTGAACTTTAGTCTAAGACTTACTCAAGTGCCATGGGCTTCTTCTGCCAAGGGATCACCTGGGTGGAATACAATTCACAATCCTGGTAGGTGTAATTCACCCAGATCTTTACAAGGGGGAAGAGCTGTTGTCCCGTTATGGAGAGAGGGACCAATATGTTTGAAATTCAAGTTATCAACTTGGATATGTCTTAGTTCTCCCTTGCCTAATGTTGATGATACAAGGATAAGTTTAATGGCTGATGCTGCAAAATAACATGGGAACCAGGGGTACAGACTACTCAGGAATGAGGATCTTGTCCACACCACAAGGTGAGCCACCAGGATCAGTAGAGGGGCTAAGTAAAGGGAAGGGGTTTTTAGAGTGGATAGTAATAGACGAAGGTCATAATTAGCTGTGGCTGCAACACCAGTTACAGCAGTGGGACTGCAGTTCATCCTACGAATCTACCACTATCTTGCATTTTTTCTAGCAAAAGAAGCCCACCAGAACTTTTGA
>619401_chr11_42346759_42348315	ERV3-16A3_I-int	LTR/ERVL	949	2549	(2677)	+
ATGGAGGAGCTTATTAGTATGGGAGTGCTCTCCCATAACTGTGGTTCAATATTCTGGCAAGGACAATTGGAGCTGGTTCAAACATTAAAAGGGATGGCTCTTATTTAAACAGGAGAGTGACCTGCAGAAAATGGGGTTTACATGCCCTCAAATAAATTGGTGTAGAACTTAGGAGATATCAGAGAGGCACATATTAAAATTGGTTGATTATGTGAAACAAAACATCTATCAACTGATGATGTTTCTTCAGAGGGTTCAGAGATAACTTCATTCATTAAAACAATAAGAATACACTAGTAGAGAGAAGGGTGATAAATTCATTGAGAAGTGTCGTGGTGACTGTCCTTTGTATACCAGGATTAATTATAGAAGGTGCTGCTATGTATCTAAGTTTACTGGTATCATTGGGGATGGTAGGACTCTGGGAGAACAGAAGCAAGGTGATGGCACTTAGCCTTCTAAGACAAGGAGAATATAATTACTATATTAAGCAGTAAAACTGGAAACAAGCAAACCTTGGGACTCGGGGAATCATTGCAATAACTAATGAGCTATGGGATTCCTAGAGATGAATAGGTGAACAGCCAACAAAGAGCTTCCGGATTTATATCAAGGGCTGGTAAACAGAAGTCTATGTCAGTCCCAGCAGTGAAAATGATGATCTCTCACCAAGTTTCTAGATCTGTGCCATTTTGAAACCCAGAATTCACCTACTGAAGAAAACCTGGGTTTTCTTGAAGGAGGACTTTGCAATGACACCACAAACATATATATAAAGTATTCTCCCAAAGATTGCCCCAGGGGTCCTGTGACCATTCTGCAGTGTAAATGTACACTAGCGTAAAGGGAATTTTTAAAAATCATTTTAGGGTTGTCAGAAATGGGCTGATTTGATAAGTGACAACCAGGAGATCTGCAATGCTAGCATAACTCCCTGTTAGAGTGAAGATCTATAGATCCCAGATGATACATAAAACACTGCCTCAGGTCTCTCTCACAGTAAGTCCAATGAGCCCATAGAACTTTGTGTTTTTTTAATCTAGTACTTGTGTACTTAAATTGGTGGGAAGAGCCCCGTGAAAGTCTCTGAAACTGCTTTACTGTTTAAGTGAGTAAATCAGAAACAATATGCAGCATAGGTGAACTTGCAGAGATTAGTTCTATCCTAAAGTATTTGATTAGGCATTGGGGGTTCCCAATATATCCTAATTTGATTCATTGGAATGGCTTCTTCAAGAAATATGTGAATCATAGCATATTAAGGCCACCATCACCGTAAAAAAACTGAATGACAGCCCCAATCACATCTACTCTGTTGGATATGATATCTTTAATAGAACAACATAAGCTCCAGCACTAGGTATGGGGTCATGGATCTGACAAATGTGTTATTTTCAATCCTCAACAGGAACAAGGATCAAACGCAGCTTTCATTCATTTGGAAATATCAGCATTTCACATTTACTCACTTGTACAATGGCTATGTTAACTGTTCAGCTCTCTCTTAATGTCCAAAGGCACTCGGATTTCTTTGATAGTCAGTAGAACATCTCACTG
>619401_chr11_42348758_42348888	ERV3-16A3_I-int	LTR/ERVL	2668	2803	(2864)	+
ATATCATAGTATTTGAACCCAGTAAAGAAAAAAACGGCAAATACTTAAAGTGCCCTGTTAATGACACATGCATGTAGGAGTATATAATACAAACCTTACAGAGACACAAGGGACTGTGAAACTTTTAGGAT
>619401_chr11_42349251_42349368	ERV3-16A3_I-int	LTR/ERVL	2804	2929	(2738)	+
GAAGTAAAATATGCTAGAACATTGCTTCCAAAGTAATGCAAACGTTACTGTGCCTTGTATCTTCTACCACTAAGGAAGAGGCATAGTGCTTGTTGAACCATTTCAGATTTCAGAGGCA
>619401_chr11_42349537_42350063	ERV3-16A3_I-int	LTR/ERVL	3092	3649	(2065)	+
AGTGAAGTTCCCCAGTGTTCCAGAGCAAGGCAATGCCTTCTTCAGCAGAACTTATCATTTGAAAACTTGTTCCTAGAATGCTACTTGGCCTTAGTAGAGACTAAGTGCTACAGCATGGAAAATAAAATAGCTAAGAAAATGCAGCTACCTGCCATGTATTGAGTATTTTCAGAATCACCAATTTATAAAGTCAGATGAATGCAGAAACACAAAAACAATCTATGATATGATAGAAAGAGTAAATTTGACATTAGAACTGAACGGGTCCAGAGACAAAATGAATCTACATGCCATTATCACCTGCCTATACTGTATCAGCACCTTTCCCTCATATTACACTATGAACCTGTGGAAGTCTCCTAAGCCCAGCTGACACAGGAAGTAAACCAGGCTTGGTTCATGGGTGGGCCAGCTTGAAATACCACTGTGAGCAAAAATTAACTACATTCATTTTATAGCCTCATCCACAGGCTCTACAGAGAGAAAATCCTCCCAATCTGTAGAGCATTAAGTGGTAAATTTGGTCA
>619401_chr11_42350264_42350658	ERV3-16A3_I-int	LTR/ERVL	3589	4212	(1442)	+
CACCTAATATAGAGGAAGATGTGGTCCAAGTTAGGCATACATAACAATTGTGTAAGAAACAATGGCTTATATGACATGGAGGGCTCTGGAATGAGCAAAACAAGATGAGATACAATAAAATTTGGGAAAAACTAATGTGGATAGGCTTTTGAGAGTAAGCATAGATGGTGCAGATCATATCTTGTTTCAAAGCCCATCAGAAAGCATTGACCTCAGGTGAGGTATTGAAGAAGAGATGGCTTATCCAGAGTTAGGCAGCCTCCATCCATGAACATGCTAATGCTTGCACAAGGGCAAATAAACAAAATGACAATGGTGACAAGAATGGAGACTATTTTTTGATCCATTAGCATGAACTTCCACCCAGTGAGGTTGATCTAGAACTGTCACTGTTG
>619401_chr11_42352175_42352458	ERV3-16A3_I-int	LTR/ERVL	4795	5080	(146)	+
CTGTTACATAATGTGAGTATGGAGGAATATGACTATAATTCATGGTATTCTCTGGGGAGCTTCTTGATGTTTCTATGACCAGTGGTAGCTATAAATGAAAATGTGGCAACCATAGCCTGATAAAAACATTGTAAGCAGGGGAGCAAATGTTCAAAAGTGAAGGTTTAGGCCATGCCACCAGGAAAGCAAATCAGGCTGGTGAAAATATTGGCCATAGGTGAGGGGAATGTCGAATAGATGATAATGGAGAAACTTGATTAATATAAATTATGGCCTCAGGACCA
>619900_chr11_42674941_42675048	ERV3-16A3_I-int	LTR/ERVL	5060	5168	(58)	C
TTAGTTCCAACCTCAGGACCAACTGCAGTAGCTGGGGCTGAAGTTCATTCCACTAACCCTCTGCTTATACATTTCTCCAGAAATGTGACCATCCGGAATACTGTAGAA
>619900_chr11_42675249_42675814	ERV3-16A3_I-int	LTR/ERVL	4385	4951	(716)	C
CCAACATGAGATTCTGTGTAACTCCTCCTTGAACCAAGGGGCTTACTTTATAGCAATGAAGGTACATCAGTGAGCACATGACTGTGAATCCAGATCCAGCGGACCTCCTACATGCCGGCCTTTCTAGAAGCTACTGCCCTGATAGGGCAGTGGAATAGCTCCTTGACAGTACAGCTGTGGTGCCAACTGGGAAAGGGCACCCTGCAAGGATGAGGCACTGTCCTTCAACGTGCAATGTATACCTCAAACCAATAGCCATTGCATGGGCATGTCCACTATAGGTAGAATATCTGGGCTGAGAAATGGAAGTAGGCAAGTAAGTGTCTTATTCTCTATCACTATCTGGACCTATTTGGGGAATTTGTGTTTCCCATGCTTACAACTTCAAACTTTGCAGGTCTAGAATTACTGATTCTTAGAGGGGAGATGCTTCCAGCAGGAGACCCATTATGAGTCTCACTAAACATAAAGTTATGGCTGTTGGCTGGTCACTTTCAGCTTCTCACGCCAATAGATCAGCAGACACAGAACAGAATCACCAAACTGGAGAGGGTAATAGACCCTGA
>619900_chr11_42677802_42679156	ERV3-16A3_I-int	LTR/ERVL	2807	4144	(1082)	C
TTGGGTTTGGGAAACAGCATATTCCACAATTTGTGAATACTGCTTTTACCAATTTATTAGGTGATAGAGAAAACTACTTATTTTGAAAGAGGCTCAGAGCAAGAAAAGCCTCTGCAGCAGGACCAGACTGCTGCTTTTCCACTTGAGCCATATGGTTCAGCTGATCCCATGTTACTAGAGGTATTTGTAGCGATCAAAAACGCCATGTGGTGTCTCTGGCAAGCCCCAGTAGGAGAGTTACAGCACAGATCCCTAAGGTTCTGGAGCTAGGCCATGCCATCTGCAAAAAGGAACCAAACATGATTCAAAAAATAGCTACTGGCATGATGCTGGGCCCTGGTAGAAACTGGTTATGCGACCAACAGGCATCAAGTAAGTGTGTAGTCAGCATTGCTTATTGGGAACTACATGCTGTTAGATCCACCAAGCAGTAAGGTTTAGTGGACTCCACAGCAATCTATTACAAGATGGTATTACTATTTCTGGAATTAAGTGTGAACAAGTTCAGAGATCACAACTATGCTGCATGAACAGGTGACCATGGCTCTCATGTCACTCACCATTGCTGCACTGATAACCTGCTCTCAGTTCACACCTGTGGCTTCATAGGGAATATTTTGTGATCAGCTGATGTAGGAGGGAACAAACAAACAAAAACACCGTGCTTCGTTTATGCAGGAGTCAGCTCAGATATATTGGTGGAAATCAAAAATACAGTGTGGCTACGCTACAGCCCAACTCATGAGTGGCCCTCTAAAATAGTGGTAAGTAGACATTCTCGCAGTGAGAAGAGTGAGAGTTTTAGCTGGTTTTCTTGGTTATCTACTTTGTATAAACAAAGAAGTGTCCTGAGTTACACAGACTCAGGTGCAGTGGTGAATTACTTTATGGGTTGGTTAGGAGCCTGAAAGGAGCAAGATTGGAATATCTGTGGCAAAGAAGCCTCGAGGAGAGTCATGTGGATGGACCTATGGGAACAGATTCAAAATATGGAAATCTTTGTATTGCATATTAATGCTCACCACAGAATATCTATTGCAAAAGAGTTTTTTTTAAATTTTAAATCAAGTGTATAGGATAACTTGGCCAGTGGATATTAGCCAGTCTGTCCCCAGCTAACCCTTGAATGCACAATGGACTAATAAAATAAAAAGGCACAGTGGCAGAGATGGAGGCTATGCAGGGTGATAGCCTGGATGATCTAGCTAGTGCCATTGCTGAATGCCAAATTTTAAGTAACAGAGAATAACACTAAACCTTCTATACTGTACCTTCCCTGGAGGACACTAGTCATTCACTTGGGGTGCAGTTGATTACATTAGACCCAATACCATTCTGGAAAAGGTAACAATTCA
>620095_chr11_42809798_42810401	ERV3-16A3_I-int	LTR/ERVL	2882	3518	(1708)	C
GGTCTCAAGCTTTGAGTAGTGCCCAGAGCAAGAAAGAACTCCACCACAGACCCAGGCTGCAGTACAAGCAGCCATACTACTTGGGCCATTTGATCCAGCATACCCCATGGTCTTGGAGGTGTTGGTGGTAATCAAAGATTCATTGTAGAATTTATGGCAAGACCCTGAAAGAGAGACACAATGCAGGCTTCTGGCAGAGTTGGGGAAAGGTGATGTCATTCTCAACAAAGAATTATATGCCTTTTGAAGAACAGCTTCCTGATAGACAAGTAACACTAGGCTTTGGGGCACTGAGTGACCCATGTGTGGAATTAAGTTTGGTTCCATTGGACATGCCAGGCCATAATTCAGAAAGGCCTAGCCACATTCACTCCTAAGATGGAAATGGTAAATCCAGTATTGAGCTTGAGCAGGACCAAAGGGACATGTGTAATTTGTACTAATGCACCACTGTTTCCTCACATGTATGATTATATGGAAGGGTCTCATGATTCCAGTTGAAGAAAGAAGAAATACCTTGAGTTTGTTATATGGATGGGGTGGTTCAGTATTTGGGTACAAGCTGAAAACAGATGGTAATTGCGTTATAGCCACATTCAGGGAT
>620095_chr11_42810698_42810923	ERV3-16A3_I-int	LTR/ERVL	2633	2881	(2345)	C
GAGGTTAGGGGATAAATGCTGTGAAGATTCAAGGACCTGCCAATGCAATGAAGTTTTTTAGTTTCAGGAGGTGCTAGAATATCTCTTTCAATGTAAAAGGATCATTGTTATGCTTTGTATCCCATGCCACAAAGAGGCCTTTTTGACTTCTGAAGGCAATGGATTCCACACCTATGAATGCAGCTCCAGCCCTTACGGTGGGTAATATGGAAGGTTTCAAGCTCTG
>620095_chr11_42810914_42811494	ERV3-16A3_I-int	LTR/ERVL	720	1313	(3913)	C
TTACCCCCACCTACTTTCATGTTGGTAACTAGAGATATATCACAGCATCACATGGATGGAGATGTGTTGCGGCTGGTAAGGGAAGAAAAATAACCATGCTTTGAAAGAATTGTAAGAATTAGCTTGTGTGTACTGGCAGAAGCCAGGAGGATACCTTTAGTGTTAGATATTTAGGATGTTTGACTAAAGAAGCCAGGTTGTGAGACTGGATACATTTAAATTTATTGACTCAGGGCATGCTCTCAGGACACAGACTTCAACACTTAAACAAGGACCTCAGGGAATGAATGGGTAAGCCCACTGCTAGGGTGGCAGTCTGGAGCCTGGAAAAAGAAATTGCTAATGACCAGTAAAGTGAAAATATCTGAATTGTCCTAGAAAAAGGTAGAGGAAGGAATAAAGGGGTTGAGGAAAGTAGTAATGCTGCAATTGATACATAAAGTAAGGCCAGAAGATGAGAAAAGAATTATGATTTGAGGAAGGGCCTGAGGATCCACCATTCAAGAAGACCATTAGGAGTGCATTAGTGTGAAGTGCCCAAGACTAAGTTCAGTGATGGTTCTCCTCTGAAGAGGTTAGGG
>620358_chr11_42981318_42981463	ERV3-16A3_I-int	LTR/ERVL	5004	5149	(77)	C
ATAAATGAGGATGAGGAGTATCTATCTGATGGAGAATGGAGGAGGGAGAAGTTGAATATTAATTTTAACCCAAAGATCAACTACAGCAGTGGGGTTATAGTTTGTCCTACTAACCTCCTTTTATGTTTCCCCATAGGAAGGGCAGC
>622825_chr11_44514324_44514797	ERV3-16A3_I-int	LTR/ERVL	351	837	(4389)	+
AAGACTAATTGTAAAAGCCAGAGGGCCTGTTTTCGCAGCTCATAAAGAGACTCTAATCTCCTGAGGTCAGGAGACATAAAAAGCTGAGGCTCAACTCCATGATGTTTACAGAGTAGAAAAGTTGAAGAGCTCTTAAGAGTAGAGAGTTCCAGAAAAGGAATTTTCTGTGAAAGGTCAGACCTTTGATTACATAGTGGTAGGACCCTGAGATATGAGATGGGGATCTCTGGATTGATACACTTGAAAATTTTCAGTTCCCAGATTACCTTGATGTTTCTGGCCTGAAGAAGTAGCCATTGCTTGGAGGCAATGCACAGACTTCTGCCGTACAAGGCAATATATGCCTTCCTTAAGATGAGTCCCTATTTCTCCTCCTGGCCATCAGGCCAATATCTAGGGTGAATTCACAGCATAACTCAGGCAAGGATGTGATGGGCTTGCTAAGGGAGGAAAGGGACTACACTCTGAAAGAGC
>622825_chr11_44514817_44515086	ERV3-16A3_I-int	LTR/ERVL	1589	1859	(3137)	+
GTTAAGAGGAAATGGTGGCCCTAGAAGCCAGACAGATGAGCAAACAACAAAGTATTTATTAGACTGTAAAATTAATGGAAATTAAGAATGAATGATTAGGAGTCTGAGAGCAGCCATCCCAATAAAAAGTCATGTTTTCTTGACCAATTTCTGACCCTGAGCCAGTTTTTCAGACCTATAACCCACTGGCTAAAGAAGAGGCTGGGACTCCATGAGAAAGGCACCTGCAACACTATGGCAGGTGTACATGATAAGAATTTCCCTAGCCCT
>622825_chr11_44515074_44515902	ERV3-16A3_I-int	LTR/ERVL	2418	3330	(2337)	+
TTTCCCTAGCCCTGGTGAATGTGTAGCTGTCAGGAACAGTTTACATTTACTTGGAAGGAGCAACAGTGTACCTTTACTGTCTTGCCTCCACATCTATGTTAATTCTTCCACCTTCTGTCATAATATAGTCTGAAGACAGTGGGCCATCTGGACATCCTGTAGAACACTGGATCAGTCTACTGTGTTGGTGACATCATGTTAATCAGGCCAGAGGAGCAAAAAGTAGCAAATACATCAGAAGCCTTGGATCAACATATGCTCCAGAGGGTGGAAGATAATCCTAGGAAATTCAGGTGCCACATTAGTGGTGTTTTAGGGTCTAGTCTGGTCCTGGTTTAGGGCATCCAGGATATTTCTTCTAATGTAAAAGACAGATTATTGCCTCTCAACTTCTCACCACTAAGACTGAAGTACAATGACTAGTAGGCCTCTTCAGGCGCTAGAGGCAGACTATTTCATGTACATTCCAATTTATATGTCAGGTGAAATGAAAAGCTGCCAGCTTTGAGTGGGAGCCAGCAGGAAAGCAGTGTACAGCAGATCCAGGCCATAATGCAAGAAGCCCTGCTGCTTGGGCCATACAACCCAATAGACCCTATGGTATTGGAGCTCTCCATGGTGGGAAAAAAATGCTGTGTAGATGTTATGGTAAACTTCAAAAGGAGAATCTCAATGTAGACCTCTGAAGTTCTGGAGCAAGCTCATACCATCTGCAGTGGAAAATTATACACATTTCAAAAATAACTCCTGGAATGGTACTGTGCCCTGATAGAGATGGGGTACTTGACTATGGGACATCATGTGCCAGAACTGCTCATCATTAGCTGAG
>622825_chr11_44515935_44516932	ERV3-16A3_I-int	LTR/ERVL	3411	4452	(1215)	+
TGGGCCCAGTATGGCCAGAAAGCAGAAATAAACTGCATAAACAAATCACACAGCTCCCCACATCATTGGCCACTGTTTCACTGGCATCTTCCTTTGGCTCTCATCTATGTCTATATGGAGGGTCCCTTGTACCCAACTGACAGAGGAGCAAAAAAATTCACCCATGGGTTAGCTTGACTTGTGAGTGCAAGCTACAAATGGCCCATTACTGAATATGACCCCACTCAGGGCTAGTACTGAAAAACAGTGGTGAGGGAGATTCTCCCAGGGGCAGAGCTGTGAGCACTGACCTGATCATCCATCTAGTGCAGAAAGAGAAGTGGCCCAAAGTTAGAATGTATATGGACTCATGGGCAGTGGCAAGTGGCTTGACTGGTTGTCTAGGAGCCTAGAAGGAGAACATTTGGAAGATTAGGAGCAAGAAGTTCTTGGGGAGGAAACACGTGGATGGATTTAAAAGAATGGGTATAAAGCCTGAAAATCTTCCTGTTGACCCAGTGACCATCAGAGAGCATCTCCCTCAGAAGAGGCACTAGACAATGATGCAGACAGAATAACTCAGGCAGATGATGTCAGCCAACCCGTTATCAGTCACTCAAGGGCCTGCATAATTAGCATCTGAATGGAGTGGCCACAGTGGCAGAGATGGAGGCCTTACATAGGAGAGATCCCATCATCAAGACTGATCTAGCTATTGCTAAATATCCAACTTGCCAGCAATGTGATCCATGCTAAGCCCTTGATATGGCCTCTTCCCTCAAGGAGCCCAAATAGCTACTCAGTGGCAAGTGATGACACTGGCTTCCTTCCACCCCGGAATGAACAGACTTTTATCTCCACTGGAATTGACACATATTCGAGGTATGAGTTTACCCTTTCTGCCCACAGGGCTTCAGCCAATACCACCCAAGGTCTACAGTGTGTTCATCCATCCACATAGGAGCCTGCATAACATTGCATAGGACCAAGGGACTCACTTTAGAGAAAGGAGGTGCAAC
>625872_chr11_46199634_46199790	ERV3-16A3_I-int	LTR/ERVL	2792	2951	(2275)	+
ACCTCATAGACCTTTCCAGGTTCTGGAAAAAGCATGTAGCACACTTGAGAATATTATTCCAACCCATTTACTTAGTGACAAGGAAAGTTGTCACTAAGAGGGCCCAGGGCAAGAAAGGGCTCCACAGCGGGCATAAGCTGTGGTGCAAGTGGCTCTG
>625872_chr11_46199817_46200008	ERV3-16A3_I-int	LTR/ERVL	3582	3776	(1450)	+
GGTCATCTACTTTGTGGGCAAAGAAAAGTGGCCTGAGGTAAGAATATATACAGAATCATGGGCAGGAGTTATTGGCTTGATTTGTTGGTCAAGGGTCTGGAGAGAGAAAGATTGGAAAATTAGGGACAAGGTGATCTGGGAAAGAGATAGGTGGATGAATCTATGGGACTGTGCACAGGTGTGAAGATCTTT
>630410_chr11_48559728_48560194	ERV3-16A3_I-int	LTR/ERVL	4742	5226	(0)	+
TCACCACTGTGGCAGAGGTAATTGGCCTGATTATGATGTGGAATGGAGGTGTTATAACACAATAGTGGCAGGGAGTGATATTTTTGTCTTCCAGGTGACTGACATGGGCACATCTTGTCATGCCCTGTCAAATTGTGATAATAAGTGAGAAAGTACAAGAATCCTGTTCTGAATGAGTACAGTGATCAGGGATGAGACATTTTGGGGATGAAGGTCTAAGCTACATGTTTAAGTAAGTCATGAGATCAGTAGCGGTGCTAGTAGAAGGTGAAGTGGGAGAAATAGAATAGACAATGAAGGAATAAGATGCTAAATAGCAGTTGCAACTCTATGATCAGCCAAGGTGGCATGAGACGTAGTTTCTCCTTTAAACTTTCTCTTCTAATTTCCCCCCAAAAACAGAATCCTAAAGAGACTATTCTCATGTGTATATGAAGAAATGGATTCCAGTGACATAAGAGGTAGAC
>630427_chr11_48590657_48591050	ERV3-16A3_I-int	LTR/ERVL	4751	5146	(80)	+
TGGCAGAGTTAATTGACCTGGTTATGATGAAGAATGGAGGTGTTATAACACAATAGTGGCAGGGAATGATATTTTTATCTTCCAGGTGACTGACGTGGGCACATCTTGTCATGCTCTTGTCCAATTGTGATAATAAGTGAGAAAGTACAAGAATCCTGTTCTGAATGAGTACAGTGTTCAGGGATGATGCATTTTGTGGGTGAAGGTCTAAGTTACACCTTTAAGTAAGTCATGAGATCAGTAGCGGTGCTAGTAGAAGGTGAAGTGGGAGAAATAGAATTGACAATGAAGGAATAAATGTTAAAAAGCAGTTGCAACTCTATCATCAGCCACGGTGGCAAGAGACATAGTTTGTCCCTTAACCTTTCTCTTCTAATTTCCCCCCAAGAAGAGA
>631925_chr11_49917452_49917864	ERV3-16A3_I-int	LTR/ERVL	4750	5175	(51)	C
TTAGCCAAGGTAATTGACCTGATTATGATGTGGAATGGAGGTGTTATAACACAGTGGTGGTAAGCAATGATATTTTTGTCTTCCAGGTGACTGACAGGGGCACATCTTGCCATGCCCTTTCTAATTGTGATAATAAGTGAGAATAGAAAAGAATCAGGTTCTGAATGATTATAGTGTACCAGGATGAGATATTTTGGAGATGAAGGTCTAAGCTACACCTTTAAGTAAGTCATGAGACCAGTAGCGGTGCTAGTAAAAGGTGAAGTGGGAGAAATAGAATTGACAATAAAGGAATAAGATGGTACATAGCAGTTGCAACTCTATGATCAGCCATGGTGGCAAGAGACAATATTTGTCCCTTAACCTTTCTCTTTTAATTTTCCCCCAGGAAGAGAATCTTAAAGAAGCTGTTC
>633068_chr11_55147485_55147878	ERV3-16A3_I-int	LTR/ERVL	4751	5157	(69)	+
TGGCAGAGGTAATTGACCTGATTGTGATGTGGATTGGAGATGTTATAAGACAATGGTGGTAGGAAATAATACTTTTTTCTTCCAGTTGACTTATTTGAGCACATCTTGCCATTCCCTTTTCCAATGATGATAAGAAGTGGGAAAGTGCAGAAGTCCATTCCTGAGTGGGTATCACGGACAGGGATGAGACATTTTGAGGATGAAGTCTGGACTATCCTGTTAAATAAGTTATGAAATATGTAGAGATGCTAGCAGAAGGTGAAGTGTGAAAAAATGATAAGGAAGAAGATGGTAAATAGCAGTTGCAACTCTGAGATCAGCTGCAGCAGCAAGAAACAATTTGTCCTCGAAACTTTCTCTCCTAGTTCTCCTCAAGTAAGAGAATCCTAAAAGA
>633087_chr11_55172588_55172987	ERV3-16A3_I-int	LTR/ERVL	4751	5159	(67)	+
TGGCAGAGGTAATTGACCTTATTATGATGTGGAATGGAAGTGTTATAACACAATGGTTGCAAGATATAATACTTTTGTCTTCCAGGTTACTAAGTTGAGCACATCTTACCATTCCGTTTTCCAATGGTGGTAATAAATGAGAAAGTGCAGATGTCCATTCCTGAATGGGTATAATGAACAGGGATGAGATGTTTTTAGGATGAAAGTCTGGACTATTCCGCTAAATAAGTTATGAGATCAGTAGCAATGCTAGCAGAAGATGAAGGGGGAAAAAAATTTGGTAAGGAAGAAGAAGGTAAATAGCAGTTGCAACTCTTGAGATCAGCTGCAGTGGTAAGAGACATAGTTTGTCCTCAAACCTTTCTCTTTGAGTTCTCAAGTAAGAGAATCCTAAAGGAGC
>633094_chr11_55184592_55184874	ERV3-16A3_I-int	LTR/ERVL	4751	5019	(207)	+
TGGCAGAAGTAATTGACCTGATTATGATGTGGAATGGAGGTGTTATAACACAATTGTAGCAGGCAATGATATATTCGTCTTCCAGGTGACTGACATGGGCACATCCTGTCATGCCCTTTTCTAATTGTGATAGTAAGTGAGAAAGTCCAAAAAGTAAAAAAATAAAAAGAATCCAGTTCTGAATGAGTATAGTGAACAGGGATGAGTCACTTTGAGGATGAAGGTCTAAGCCACACCTTTAAGTAAGTCATAAGATCAGTAGCGGTGCTAGTAAAAGGTGAAG
>633131_chr11_55214857_55215268	ERV3-16A3_I-int	LTR/ERVL	4742	5162	(64)	+
TCACAACTGTGGCAGAGGTAATTGACCTGATTGTGATGTGGAATGGAGATGTTATAACACAATGGTTGCAAGAAATAATACTTTTTTCTTTCTAGTTGACTTACTTGAGCACATCTTGACATTTCCTTTTCCAATAGTGATAATAAATGAGAAAGTGCAGGAGTCCTTTCCTGAATGGGTATAATGAACAGGGACGAGACATTTTGAGGATGAAAGTATGGACTATCCCATTCAATAAGTTATAGATCTGCAGAGATGCTAGCGGAAGGTGAAACGGGAAAAAATTGATAAGGAAGAAGTTGGTAAATAGCAGTTGCATCTCTGAGATCAGCTGCAGTTGCAAGAGACATAGTTTGTCATGGAACCTTTCTCTTCTAGCTCCCCTCAAGTAAGAGAATCCTAAAGGAGCTCT
>633168_chr11_55248058_55248462	ERV3-16A3_I-int	LTR/ERVL	4751	5175	(51)	+
TGGCAGAGGTAATTGACCTGATTGTGATGTGGAATGGAGATGTTATAACACAATGGTTGCAAGAAATAATACTTTTTTCTTCCAATTGACTTACTTGAACACATGTTGCCATTTCCTTTTCCAATAGTGATAATAAATGAGAAAGTGCAGGAGTCCTTTCCTGAATGGGTATAATGAACAGGGATGAGACATTTTGAGGATGAAAGTCTGGACTATCCCATTCAATAAGTTATGAGATCTGCAGAGATGCTAGCGGAAGGTGAAACGGGAAAAAATTGATAAGAAATAAGTTGGTAAATAGCAGTGGCAACTCTGAGATCAGATTCAGTTGCAAGAGACATAGTTTGTCATGGAACCTTTCTCTTCTCGCTCTCCTCAAGTAAGAGAATCCTAAAAGAGCTGTTC
>633383_chr11_55421129_55422385	ERV3-16A3_I-int	LTR/ERVL	3800	5077	(149)	C
GAAAGCATGTACAAGAGAACAGGCTTTAACTATCTACACGATGAGGATGGACTGTGCTCTGACATGATCCAGCCTAAGGATATTCCAGTGATGGCACAATAAGCACATGGACAGAGTGTCTATACTGGCAAGGATGTTTTATGCTTGGGCTCAGAGACACGAGCTCCCTACCATAAATGCTGATCTGCCGTCTGCCCCCTCTGAGTGTCCAACATGCCAGTAGCAGAATCCATGCCTGAGCACTCAATGTGATGCCTATCTCTGGGAAAATATTTATGTGACTGATAGCGGGTTAATTATACAAAACTTCTTCCACCCTGAAAGTGAAAGCAATTGCTCCTAATCAGAAACAATAGACACTGTAGACATAGATTTGCCTCCCATCTCCATAGTGCCTTCATCTACACCAACATTTGACAACTTGCAGACAGATTGATACATTGATATAATATCCCTTAAAGATTGCCTAGGACCTTTTAGGGCAAAGGAGATATAAAATTTTCTCATGATCTCAGAATTCACTGATCTTACCATATAGCCCATCACCCGTAAGCTTCTAGCTTCATAGAAGAGGGGAAAGGATTGTTAAGAGCTCAATCAAGGGACTAGCTAGAAGTCAGCGCTGGAGGAGACAGGATGCTGTCTTCAGGATTCAGAGTATGCATTGAATGCTGAACCGATGCCTGATATGCGGTGTGGAGTCCCCATTTGCCTGCCATACATCATTCTGAGATCCAAAGGGTGAAAGTGAGTGTTTTCTATTTTTTACACTCCCAGAAACTCACTTTCTTAGTCTTCAGATTCATGAGGACAGAAGTCCCGGTTTCTAGAGAGAAGAAGATATTTTCCAGGAACACAGCAGGAACACTATTTTGTGCTCCTTACACAAATGGACCGGCATGCAAAAAAAAAAATAGTTACTATTTTTACTAGGGTACTTGATTCTGGTTTTTATGAGTAGCTAGTGTTGTTATAATGGATTAGGACAGAGATGATTATATCCAGAATGCAGAGAATGTAGTGGAATCTCTCTTAGCACTTGCACACCAGGGATAACTGTAACTGGACAATTGCAGCAACTACAGTAAATAAGAACAAGGCAACTAGGGATCAAACTCTTATAGATAAAGCTTTCAGTCACCCCACAAGGCAGACATCCCAAACCAACTGAAGTTCTGGCCAAGGGTGAAAGAAATCAAGGGTGAGAAAATGGGTGCTGGAAGAGGAAGATGTTCTCTATCAGCTATGGTTCTGGGA
>633383_chr11_55422398_55422872	ERV3-16A3_I-int	LTR/ERVL	3386	3774	(1893)	C
CAAGCCTGAACTGGTAAAAGCTTGGCCTGAGCAGATCAGAAGAAAAGAGTGGTTCAGGAACAAATGGATAGTTCTGACTCTCATATGACTCATCTCTGTTAAATCAATGCCTCTTCCTCAAGTCACACATATGGCCTCACAGGGAATGCTCTGAGATGATCTGACAGAGGAGGAAAGGATTCTGTTCAGGTTCACAAACAAGTCACCACAATACATTGATATTAACCTAAAATGACATCCCAGCCCTAAATGGTGGCCTCAAAGGTATGTAGCCTAGAGAATTTCTGCTAGTGGACAAAACCCTGAATAATATTCTTGCTTTCAACTTTGTATAGAAGGGGAAGAGTCCTGGGTAATAAATATACATTGACTTGAAGCAGTGATAAATGCCTAGTTTGTTGATCAAGTGTCTGGAAGGTCAGAAGACTGGACCAAGCGATCTGGAAAAGAGTTATGTGAATAGACCTATTGAAGT
>634851_chr11_56582695_56583483	ERV3-16A3_I-int	LTR/ERVL	521	1315	(3681)	+
CAGAACTCTGACAGGGGAAAAGCTGAACACTGAGAATTGGGATTAAGACATCGGTGTGTATGTGCTTGAGATTTTCCAGTACCCTTGAAACCTTGAACCTGCAGAAGTAGTCCTGTTCCCTTTGCCAGAAGGCAGCAGCCTTCCTTTGCTTAGAGAGAATAAAGAGGCCTCACATGAGTCAGAGCATTCACAAGAGAGTAATTTCTTTTCTCAGGATGTAGTCTTTCTTCCCCTCATGGCTCTTAGACTTAGCAACCAGGGTCAAGGCTTAGAATGATGAGGTGTGATGACTAAGGAGAATTGGCTCTACTTTAAGAGGAAAATGATTACCCACCAGGAGTTCAAAGAATTGGCTAAAATGTGCCACAAGAACAAGGAGAACATATAAAAGCATATATTAATATCTTGAGGGTAATTCTAGGACTGGGGAAATAAAAAGCTGAGTAGGGGAGAATTTTCTGACATAGGAGAACCTCAGTGACTCAGAAATTAGCTTGCAGGCAGGACACCAGAAGCTGATTCTAATGCACTGTTAGGATGGCTCTTTGAATTTTGGAAAAAATAACAGCATGCAGTAAAAGAGGTAGGGATGCCATTATTGCCATGCAGAGTGTTGAAGAAAAGGCCCAAATGCTCAAAGAGGTAGAGATGCTTAAAAAGGATTTATTACACAAGACCAAAGAAGCTACAGATGCATGTATACCTGAGAAGACCCAAAGGACACTTTTTCCACTAAAGCAATAAAGATAAGCACTAGAGAGCCACCAGCTTGGTGAAAAGCTCAGTCGT
>634851_chr11_56583553_56584413	ERV3-16A3_I-int	LTR/ERVL	2141	3036	(2190)	+
TGGAAATTAATGCCACCACTAAAGACATAAAAAATGTAGCAGCAGTTGTCTCTTTTCCCTCTCTATTTAATTCATCAGCCTGGACCCTGAAGACCCATATGTTTTCTAGAGAATGAATATAGACTGCCTCGAGTTCAGCCAAGTAGTAGCCCCAATAGCAGTGTTATACTAAACACAGAATCATTTAAAAGGTCTCCAGTATATGATACAGTCAGTGATTTGGGGAATGAATTATTTTCTGTTGCGGTTAGAAAAGAGGATCAGAAATGACTTACATTCATGTGAGATGAACGATACTGTATTCACTTTCAATTATGTCTCAAGACTATGTTAGTTTTCCTGCCCAAGGAAATATAGAATGAAGATATTGTCCACCTAAGCATTTCTCAAAACATCATACTGATTTATTACATTGATAACATCATAATGACAGAGCAAGTTACACAAGTTGTTACTAGAATATTGGAGATCTTGGTAAAGCACATGTGCTACAGGGGGTATGAGATAAACCATATTAAGATTTGGGAATTTGGACACTTAGGGAAAGCTTTTGCAGGTTCAGTGCTTAGGGGAATACTAGAATAACTCCTTTGAAGTGAAGATCACAGAGGCAGTGTCTTGGTAGGACCCTGGGTTTTGGAAGCAACACATTCCATAGCTAAGAATATTGTTCCAGCCGCTATACCAAGTGACACAAAGGCTGCTAGTGTTAACTGGAATCTGCTGCAGGAAAGGGCTCTGCAGCAGATCCCAGTTGCAGTCCAAGCAGCCCTGCCACTTGAGCCACGTGATGTACAACAGATGTTATGATGTTGAAGGTTGCAGTAGTGGGAAAAGAAGCAGTGTGGAGCTTATTACAAG
>635080_chr11_56744660_56745061	ERV3-16A3_I-int	LTR/ERVL	2181	2598	(2628)	+
GGTGGTGGTCCTCATCATATCCTCATTTAACTCACCAGTCCAGGACCTACAAAATCCAAACAGATACTGGCAGAAAATTGACTACCACAACCTTAGCCAAATGGAAGCACCAATCTCAGTCACTGTACCAGATGTGCAATTGCTACTGGAAAAAACAGCTTCTAGTACTATGCACTGACACTAAATTGGAAATACATTCTTTTCCACAAGTATCAGGAAGGAAGTTCAGAAGCAAGATACATTCTCTTAGCATAGATATCACGAAACATTCCCAATCATTCCCAGGGCTATCTGAACTCTCCTGAGCCACAGTGTGGCCTATTGGACCTTGACCATTAAAAAACTTGTAGAACAACACTCCGCTCCACTTTAGTGATGATATGATTGGACCTGAGAAAGAGG
>635126_chr11_56791818_56792256	ERV3-16A3_I-int	LTR/ERVL	2135	2598	(2628)	+
GGTGGAGTGGAATAGTGCCATTCTCTAAGACTTAGATGAGGTGGTGGTCCCCATTACAACCCCATTTAATTCACCAGTCCAGGACCTATAAAACCCAAACAGATTGTGGCAGAAAATTGACTACCACAGTCTTAGCCAAATGGAAGCACCAATCTCAGCCACTGTCTCAGATGTGCAATTGTTACTGGAGCAAACAGCCTTTAGTACTATGCACTGGCACTAATTTGGAAACGCATTATTTTCCACACGTATCAGGAAGCATGTTCAGAAGGAAGTTACCTTCTCTTAGCATGCATATCATGAAACATTCCTAGTCGTTTCCAGGGCTATCTGAACTCTCCTCAGCCACTGTAGCCTAGGGGACCTTGAGCATCTGGAAACCTATAGAACACCATTCTGGTCCACTATAGTAATGACATCACTGGACCTGAGGAAGAGG
>638496_chr11_58926799_58927976	ERV3-16A3_I-int	LTR/ERVL	2140	3306	(1920)	+
ATGAAACTTAGTGCCATCCTTAAGGATCTAAAGGATACAGAAATGATGCTCCCTGTCATGTATGCATTTAGTTCATCAGTTGTGGAGAATGACCATTCACTATCACAAAATCAACCAACTGGTGGGCCCAGTTGCAGCCACTGTGCCAGATGTGGAATCTTTGCTAGAGCAAATGCACATTTAATCAGGTACATGGTATGTGGCCATCAGTTGAATTAATGCATTCTCTTCTATCTCTATCAGAAAAAGGGATCATAAATAGTTCCACTCACATGGAATAGACAACAGTGTACATGTGTATTTTTGCCCCAGGACTATATTAGATATAGTGTTCCTTCTGTTATAATATAGATAGAAAAGATTTGGACTACTTGTACTTCCTTCAGACCATCACACCTGTCTACTATATCGATGTTAACATGCTAATTAGGCCAGATGGCAAGAAGTAATCAACTACCTTGGAGGTGCCGGTACACATGCATTTCAGGTGACAGGAAATAAACCCCGTGAGGAATCAGAGGCCCCCTAAATCAGGGGCATGCTAAGACCACCCATCCAAAGAAAAGGATGAATTATTGAATCTTGCATACCCCATGAAGAAAAAGAAAGTACACTGCCTGATAAATCTCTTTGGGTTCTGAAGGTAGCATATTCCATGCATGGGTATACTGTTTCAGCCAATTTACAGGGGATGCTATAGGCTGCCAGCCTTGAGTGGGGTCTGGATTAGGAAAGGGTCCCAGAAGATCCAAGCTATAGTGAAAACAGTACAGCTGCTTGGACCATGTGCCCTGGCTGACCCTCTGGTATCAGATGTGGGAAAAGATACCATGTGGAGTTGATAGCAAGCCCAAGTGGGAAAATTACAAGGCAAAGTTTTCGGGTTCTGGAGAAAGCCCGTGTTTTTTGCAGTGGATAGTTATATATCTTTTGAATAACAACTCCTTTTGAATTATATACTGTTTGAATATACCTTTTGGGCCCTGGTAGGGAGCACCTAACCATGAGACATTAAGTGACTCTGCATCCAAATCTCGCCATTTTTTAGTGAGTTCTATCAGAATTATCAAGTCATAATGTCAAGTGTGGCCAAAAAACCAGTCTCTCGTATGATGGAGTTGGAATGCCTAGCATTGTGCAGCATGAGCAGGAAAGGAGACCACAAGTGAGTTGTATGA
>638496_chr11_58928518_58929009	ERV3-16A3_I-int	LTR/ERVL	4580	5084	(142)	+
CCAGCCCCCAGGTCAGGGCTCTGTAGGATGAAAGGTCCTGATTCCCTGTGGGGGCACACTTCTGCCAGGGGACACGGAAAGAGTCCTGCTGAACTCTAAGCTATAGCTTCTGCCTGTCACTGCAAAGACTTTGTATCCAGAGACCAGTATGCAAGAAGAGTCATTGCCTGGGCTCAGGCAATTAACCCAGTTCTTCAGGAGGAGGAAGTGCTTATGTGACACAGTAAGGGCAGGGAGAAATGTGTTTGCCACTCACATGATCCATTTGGACCCTACTTGACCAAATTTGATAGTAAACAGACAATTACACCACCATAGCTTGAAAATAGCATGGCAGCCAGGGTCTCAGACCCCTCAGAAATGAAGATTTGGGTCCTGCCACCAGGTAAGACACCAATACTAGGAGAAGCATTACCTGAGGCTGAGGCTGATATAGAATGGACACCAGAGAAGGGAGAGAGTAAAAATCAGTTACATCCCCTAAATCAATTG
>644783_chr11_62631034_62631552	ERV3-16A3_I-int	LTR/ERVL	2829	3359	(1867)	C
TCCAGACTTAGAAATATATCTCCAGCCCACATACCGGCTAAGCTGCCAACTTTGACTCAAACTCTGAGCAGGAAAGGGCTCTGCATCAAGTCTAGGATGCAATGCACACTTAAGCCATGCAATCCAGCAGATCCTGGGGGTTCAAAGTATCAGTAGCGAAAAAAAGATTCAGTGTAGAACTTATGGCAAGCTCCTATGGCAAAAGCACAATGCAAGTCCCTGAGATTCTGGAGCAAGGCCAAGCTGTCCAAAGCAGGGAAGTAGGTGCCTTTTGAGAAACAGCATCAGGGCTGTTACTGGAAAGCTTGACTATGAAGCATCCAGAACTGCCCCATTATGAATTGGGTCTTGTCAGACCTATCAAGTCATAAAGTCAGACAGACCCTTTAGTCAGATATAAAGATGGAAATGGTATATTCATGATGAAGCTGAAAGCAGAACCAGAAAACATTAGTACATTGCATGAGCAGGTAGCCCAGATACCCATGTTACCCACTGCAGTTGTAAAAGCACCTCTTC
>644783_chr11_62631551_62631765	ERV3-16A3_I-int	LTR/ERVL	2128	2357	(2639)	C
GGATTGATATACTTAGGAGTTGAAGTAATCGCATTGGGTCCTTGGCCTAAGAGGTAAGACCTATCATAGTGGGACAGACAAAGAGATCTCTAAAACCCCTCCCTCTCTTCAGCTATGATAGTAAATCAAAAGCAGTATCACATCCTGGGGAGGGACAGAGATTAGTGCCACCATTAAAGACAAAAAGAATGCACGGGTGTGGTGTCTGTCACATC
>644783_chr11_62632376_62632743	ERV3-16A3_I-int	LTR/ERVL	1648	1990	(3236)	C
TGAAACAACTTTCACATCCAAAACTCAATTACTGAAGAGGTACACAAATCCCTACGAAAGGATGCTAAAACTGTAACGGTTCTGCCAGTTCCTCCTAAAAGGGAGAATGTCAACATATCACTTACTCAGATAACGGTACACTGGGTAAAGGGAAATGCCTAAACACTTTGAGGATTTTGGGCACAAGATCTGAGCTGACATTGAGACCTGGAAACCCAAAGCTTCATCATGATTCCCACATTACAGTGGGGACTTACAGGTGTCAGGCAGTAACTGAAGTCCTAGCCAAAACTTACTAGCTCATAGTAAGTCTGCTTGTCCATGGACCCATCACTAGATATTTCCTCAGTTCCAAGTGTTTAAACGGG
>644783_chr11_62633056_62633590	ERV3-16A3_I-int	LTR/ERVL	1133	1647	(3579)	C
GGCTGAAAAAAGTGGGCATGCTGGAATAGATATACGTACTATACTGTACTATGTGAGACCAGAGAATGGTGTTCCAAGAAAGGACCCGAAGGACACATTTACAAGACCATCAAGAATATACTGGTGACATCGGTGGACATCAGCATCACTTAGAAATTCAGTGGTGGCTTCTGAGCAGTCCACAGCTGATGACAGGAGAAGCAGTCAGAGCTGAGCTACTCAAGATATACGGGGAAGTATCTCCCAACACGTAACAGAGGCTGGGTAGCATTGCTTAGCTGCCAAAAGCCAGAAATATGCAACTACCATAAAACTGTCAATGTTGCAGGGGTAGCCATGAGGCGTTTGATTCACAGAGTTGTGGATACAATAGAGCATGGCATCCTTAGGGGAAAAATATGCGGATAGCCAAAAAGGATGCTACTAAGCATCTACAAACAGAAAAAGGCAAGAATAGAGGAGGAAGAGGCAGCTAAGGGCAATCACCACAATAAACAGGCAAAATCCTTGATTCAGCTCCTGGATCTAAGCCAAC
>647332_chr11_64217479_64218354	ERV3-16A3_I-int	LTR/ERVL	121	1047	(3949)	+
GCCCCTGGCACGAGGTGGCAGAGCAGCTGCTCAGGCCTCCGCCTGTGGTCACCTGGGACAGGACTCAGGTGGACGGGGATGCCCGGCTCGTTTAATATCACTGATGTTGAGAGACAGATGGGAAAATAGCCGTGAGAAGGACGTGGAGTGGGGAGGCTGTCACTGAATACTACTGACACTTAGAAGAGGGAAAATGACAAGTTCAGGGCCACGCATCACCAATTTAAAGCAAAGTCAGGATTCCTTGGCAGAATTTAACGAAATGCTTCTCTTCTATAGCCAGGGGTCAGAGGGCAGAAGACAAGGTGCAGGACTCCAGAGAAGGCCAAATTTCCAGCCCAGGGAAGTCCCTTCTCCAAAGTCAGGGCCCCAAAGGGAAGGGTGGGGTCCCTGATATCTGAGATGGACTATCTGAGGAGACACTCTTGAGACATTGAACCCCCAGATTCTCCTGTACCTCCTGGCCTGCAGAAGTGACCCATTGCCTCTGTTGGAAGACAGAGGTCCTCTTTTGCTTAAAGACCATGCAGAAACTAAGGGAAGGGACCTTACAAGATAAGGAGTTCCTCTCTCCAGCATCTGTCCCCACCTCCCCTCCTGACCACCAGGCTCAAAGCTGGATCATATCTCAGCATGACCTGACCAAGGATGTGCTTTGCATGCCAGGGACCAAGAGGGATTAACAAGCAGAGGAGTGGTGGGAGCAAGCCAGCAGGGACCAGCCGGGTCTAGAGAATGTTCCTAGATGTGGACTCTGAAGGTTCTAGATCAAGGGAGGCTGCATAGTAGCTGGAGACTGGAGAGTTAATTAGTACAGAAAGACTCCCTAACCCCTAAAAAGGCCCTGGGAAGATTCTAATATGTTGCTTGGGAGGG
>647332_chr11_64218654_64218738	ERV3-16A3_I-int	LTR/ERVL	1048	1134	(3862)	+
ACTTGAGGCAGTTCTTGAAAGCTTGGAAGAAGTGATAGTGCATAGGCGATGAAGTGGAGATGTCAGAACAGCCCTGGAGGAAGGT
>647332_chr11_64219215_64219769	ERV3-16A3_I-int	LTR/ERVL	1176	1733	(3493)	+
GGGTGGAAAACCCACCAGCTGGCCATGTTCTTTGGAAGGTTCCAGCTCTTTACCCAAATGATAAGGCCTGAGCTGTCGAGGAGACATTGGCGTTGCTGAGCAGCCCTGTGAGGGTTGCCCGGGCCTGGCAGGGGTGGGCTGCCATGGATCTGAGCTCTCCCATAGCCACAGGGACAACTGGATTCCCGAGTAGCACAGGTCAAAGGGCAGCACTTAACTGTCTGTCACAAGCAAGGGGGTGAGAGGATCAGAATGGACAGCAGGGTTGGGACAGCCGCGGGGGAGCCTGCCCTGCCCAGCCTATGGAGATGGCTCATAGGACATAGCATTTCCAGGGGGAAGGTGTCTAGGCAGCCGGCAAGGATTTTGTTCAACAAATAGAATGAAAAGCAACCAAGAATCGATGAGCAGAAGTCCAAGGCCGGATGCCCCAACAGAAAGGAATGATCCCCTGCTGTTTCCAAATCTGAACTTGTTCTCAATCTCAGAATCCATCAGTGGAAGAGGGGCAGGTCCCAAGAGGAAGGACCCCGCAGCCATACCATCCCCCAGGAC
>647332_chr11_64220812_64220860	ERV3-16A3_I-int	LTR/ERVL	1734	1783	(3443)	+
GGGAACTTAGCCATTTTCTCCAGCAGCCGTACACTGGGAAGAGGGCATG
>647332_chr11_64221291_64221721	ERV3-16A3_I-int	LTR/ERVL	1784	2174	(3052)	+
AGGGGGTTTCCCAGATCTTTCAGGGACTTTTGGATATAGGGTTCAGATTGACATTGACACCCAGGGACCCAAAGGCTGTCATGTTAACCATAGAGTAAAGATGTAATAGGAACCAGGTAATAAATGGAGTCCTGGCCTAGGTCCATCTCACAATAGGCCTCCGGTGTGTCCAGAGACGTACCATGTGGTCATTCCCCCAGCTCCTGAATGTGTAAATGGAGTAGAAATTCCTGGCAGGTGGGAGAACCTTCATGTTGGTTCCTTGACCTATAGCGTGTGAGCTGTAGCGTTAGGCCCGATGGAAGCCCCTGAAACTGCCTTTCTCCTGCATCCCCCTCCCCACTGCCCCAGAATACGACACAGTCAATATTGCATTTGTGGAGGAAGGACAGAGATTAGTGCCATCTTCAGAGACTTAAGAATGCAGAAGA
>647332_chr11_64222015_64222146	ERV3-16A3_I-int	LTR/ERVL	2175	2303	(2923)	+
TGCAGAAGGAGGGTCTTTGTCATAACTCTATTGAGCACACCAGTGTGGCCCCTGCAAAAACCATGTGCATTGATGCATTGTGGCATTATTGGAGAACCACGAATTTAACAGAGTGTTCTCCCCAAGTGTATC
>647332_chr11_64222434_64222959	ERV3-16A3_I-int	LTR/ERVL	2325	2892	(2334)	+
CGTGAGTGCATCTTCTCTGAGAAATGGAGCATCTTTGCTGGAGCTGGGTAAGGTCATCACGGATCTATAGGATGCAGCTGTGTACATTCACGGCCTTACCCCAGGGCTACGTCAATTTTCCTGTTCTCTATCACAACATAGTCTGAAGGGATCCAGCCCATCGGGGCAGCCTCCAGGCCACCACATTGGTCAGTGCCAGGAGCAACATCGTGTTAACCAGACCTACAGAGCAAGAAGCAGCAGGTCCCTTGGAAGCTTTCGTAGAATATGTGGGGGAGGAGGATGGGGGGTTAATGGGAAGGCTCAGGGGCTGCCATGCTGTAGGGGTTTGACGGGGCCAGTGGTCTGGCCATGTCGGGCTATCTCCTGCAAAGTAAAGGGTGGTTACTGCACCTGTCCTTCCTACCACGTGGAAGGAGGCACGACTTCTGGCGGGACTCTTTGAATTTGGGGGTGGCATACTCAGCACTTGGGAATCCAGTTTTGGCCCATTTCTTGAGTGACACAGAAGGCTGCTAGTTTGGAG
>647332_chr11_64222983_64223382	ERV3-16A3_I-int	LTR/ERVL	2955	3435	(2232)	+
CTTGGGACATGTGACTCTGCAGACCCTGTGCTACACGGGGTGTCTGTAGTGGAGAGGGTCACCACACGGTGTCCCTGGCAGGCCCCAATAGGAAAGCCACAGTGCAGACCCCGAGGGTGCTGGAACAACGCCACGCCATCTGCAGCAGAGAAGGGCTCTGGATGTGTCCCCAAGCCCTGGGAGAAACTGAGCATCTGACCAGGGGACATCAAGTGATCAAGTGGACACAGCTTTTCACCATGAGCTGACGAGTCACCAAATCACAAGGCCAGGCATCCGTCATGAGGCACAAGTGGCACATCAGGGATTGGGCTCCCAAAGGTCCCCAAGGCAGGAGCTACGTGGTCCAGACCCCCTGCCTCTGGCCATGCGGCACCAAGGCCTCCCCTCAGCTCACATC
>647332_chr11_64223461_64223651	ERV3-16A3_I-int	LTR/ERVL	3489	3699	(1527)	+
GTGGCTGCTGCACCACAGCCCTCCCAGGGAGGCCCTCAAAGACAGCGGCAGGCCGTCGGCAGTGCACCTGGTGTGTGCACTTGTGCAAAGAGAGAAGTGGCTTGAGGAAAGAATGTACATGGGCTTGTGGACAGTGGACAGTGGCTTAGCTGGTGGGTCAGGGATCTAGAAGGAGCAAGACTGGAAGTTTA
>647332_chr11_64223949_64225012	ERV3-16A3_I-int	LTR/ERVL	3700	4786	(440)	+
GATTGGAAGTTCAGGAACAAGAAGGGCTGGGGGAAAGGCATGTGTGTAGGCTGGTAGGACAGGCATGAAGAGTGAAAATCTTGATCTCAGATTAACATCCGAGAGTATCCCGTGCGGAAGAGACACTGAACAACCAAATGGACAGGACGACCCAGTTGGCCTTCATCCTTGGCTGCCATAGGGCTTGGGCAATGGGCTCACGAGTGGAACTGTCATGGCGGCAGAGACGGCGGCTACTCCTGGGCCCAAGAGCACGTGCCTCTACTTATCGAGGCTGACACGGTTACTGCCACCTCTGCGTGTCTGATCCGTCAGCAACTGAGACCAACGCTGAGCTCCCAGTACTGTCCCATTCCCTTGAAATGACTGGCCAGCCACTTAGTAGCAAACTGATTTCACAGGACCCCTTCCACCCTGGAAAGGGCAGAGATTCACTCAGTTCCATCAGCCCGATTCCAGGAATGGGCTTGCAGTTCCTACTTTTGGGGTCTCTGCCAACATCACTCTCTGAGGGCTCGCTCTCTAAGTGGCTGATTCTCCTACACAGGATTCTGAATGACATCACCTAAGGCCAGGGGATTCACTCTGTGGGGAAGCAGGTGCGGCAGTGGGCACGTGACCGTGGGATCCGCCAGCCCTACTGCAGATCACGTCTTCTGGAATGCCAGCCTGGGCAGCCGCAGAATGGCCTCTGGGATCACAGCTTTGAGGTGATACCAGGTCACTATCCCTCAGGGTGTGATTGCTCCTTAAACTAAGCAATTATAAGGCACTGTGTTCACTCCAGGCAGCATAAGGGTTAGGAGTGGCCCTATTCGCCATTTCCCCTGTGACCCACATTGAGGAATCTGTGCCTCCTATCCCCACGCCATTAGGCTTTGTCCATCAAGAAGTCCTGGTCCCTGAGGGAACATGGCTTCCATAGGGGATATGGTGAGGGTCCCACCAAGCTTGAAGCTCTGGTTGCTGCCTGGTGCCTTTGGGCTTCTGTGCTAGTGGCCCAGCAGGTATGGAATGAACGTTCTACACAGCACGGGCCAGGGATCCCGATCAGCAGAGGGAGG
>647332_chr11_64225039_64225155	ERV3-16A3_I-int	LTR/ERVL	4884	5001	(225)	+
TGTAAATTGGCACATACAGCAACCATGGCGTGATCAGGCCATGGCAACCAGGGCCTCAGACCCCTCAGGGATGAGAGTCTGGGTCGCCCCACCAGGCAAGGCCCCAGCCCAGCAGAG
>655099_chr11_68400339_68400577	ERV3-16A3_I-int	LTR/ERVL	2152	2404	(2822)	+
GCCACACTTAAAGATCTAAAGGATGGGTGGTTCCTATCACGTCTCCATTTAATTCTCCGGTCTGGCCTGCAGAAGCCAGATGACACTGAATTTAACTAGAGTTTAGAGCCGACTTAACTAGCTCATAGCCCTGGTGGCGCTGTTGCACCAGACGTGGTATCTTTGCTAGAGCAGGTAAATATGGCCTCAAACACACAGAATGTAATCCTTTGATGAGGCTAAGGTCTCCTCTAGCCCAA
>655099_chr11_68407893_68409289	ERV3-16A3_I-int	LTR/ERVL	3803	5220	(6)	+
AGCATCTTCCATGGAAGAGGCACTGAACCACCAGGCAGACAAGATCACTCAACCCACTGATGGGAGCCAGCCTTAGTGGCTACACCAACCCAACAAAGACAGGCACATGGACGGAGCGGCCACAGCTGAGACAGAGGGCAGGCATGAGGCCAACAGTGTGGACTGCAACCTCCCAAAACCATCTGGCTCCTTCTCTTATCTGAATGTCCAACCTGCCAGCAACAGGAGACCAGCATCCCACTGCCAGTGTGGCCCAGGTTCACAGGAGACCAACCAGCCACTTGACAGCAAGTGGACCCACTGGGCCTCTTTCATTCTGGAAAGGCCAGTGGTTTGCACAAAAATAGACATCTCTTCTAGGTAGGAGTTTGTCTTTCCTGGCTCCAGGGCCTCAGTTGGCATCACTGTCCAAGCGCTTAAGGAATGTCCTGTTCATCGGCGTAGAAGGGCTCACAACATCACTTCTGATCAGGGAAGCCACTTTGCAGTGAAGGAGATGTGGGAAAGGGTCTGTGTCCCTAGGATCTACTCATTGCGTCTCATTGTTCGGAAGCTGCTGGACTGGCTGGGTGTTGGAGTGGCCTCCCACACGGAGAGCTGAAGCAATGCCCTGTAACTACAGGCCCCGTCATCCCGGATGGCATGGGGACATTGAGTCAGAGGCCTTCATATGGCACTGTGTTCTCAGCAGAAAGCACACATAGGTCTGGGAGCTGAGGGGTGGGAGCAGGGCGGCCCACTCAGCATCACTCCTGGTCACCCCTGTTTGTGTTTTCCATCTCCCCAGTCTTGGCTCTGCAAGGTTAGCGGTTCTGGTTCCAAAGGAGGTGTTTGCTTGCCAGAGGACAGAACTACAAGCTGTAGCTTCCACCAGGGTACTGCAGGCTCCTTTTGGCCCAGCCAGCAAGCCGTAAGAGGAGCCACCCTCTTAGTGGGGGTGGCTGGCCCTGAGCAGCAGGGGGACATGGGGGCTGCTGTCACCTGAGAGCAGGCGGCAGAGAGGAATACATGTGGGACTCAGACACCCGACGTGGGCAGGTGCTTCTTGGCACCCCCTCTTCCGATTATGACCGGAAATGGATCTGAATAGCAACTCTGACCCCAAAAGGGCATGGTTAGCAGGGACTCACAGGGGCTCACAGTCTTCAGGAACATAGGGCTTGGGTCCAGCCACCAGATGCACCTGATGCCAACAGGAGACAGCTGAGCGCCAGGGCAATTTAGAACAGAAAGTAGAGGCGGGGACAAGAGGGACCACTGTGTTCCCAGATGAACGCAGTTGGCTATGGGGCTGTCATTTTTTCCATTAATTTCCCTCTTCTAAATACACAGAGAGAGGGGCCCTGGAAGGGTGGTTTCCCACATGTGTGGAAAAGGGGATCCGGCCAGTGCAAGGG
>656357_chr11_69198100_69198834	ERV3-16A3_I-int	LTR/ERVL	3186	4030	(1196)	+
AGCTGGGTTCTATCAGCTCCACCACATCATAAGTTGGATGTGCCTGGCAAGACTGCATCATAAGAGAGGATGGCCACCTGAGATGGAACACCAGGAGGACTAGCAGGCATGAGCAGGTGTCCTTGAACCCTGCCTCATTCACCATTGCGGCTCCAGTGTCCCTCAGCTCACATCTAGGGACACATGTAAACTCGGTAGGGCCAGACGCCAGAGAAGAAAAAGCTGGAGCATGGCTTATGGATGGTGAGCACAACCTGAGGTGGATAGCTGCTGAACCACAGCTTCGCTCAGTGATGACCTTGAAAGAAACACAAATACTTCTGATGGGCAGAGCTTCAGGCAATGCACCTGGCCCTCCGCTGTGTGTGGGAAGAGGAGCAGCCTGAGGTCAAAACACCGGGGCTGAGAGGCAGCAGTGAATGGCTTGGCCAGCTCATCAGGGGCCCGGAAGGAGAAAGATGAGGGACAAGAGGCCTGGAGCAGAGGTTGATGGATGGGCGTACAGGAGTGGGAATTAAAGAGGAAGGTCTTTGCGCTCCTTCCAGGAAGCATCTGCCACCAAACAGGCACTGAACAATCAGGTAGGCAAGGTGGTCCAACCAGCTGTCATCAGTCAGTCTCACTGGCCATGCCAGGGCCGGCACCATGGATCACTGGAGAGGGTAGCCGAGATGGCAAGGATGGGCCCTCACTTACTAAGGCTGACCTAGCTACTGTCTGCTGAATGTCCCCTGT
>656357_chr11_69198849_69199176	ERV3-16A3_I-int	LTR/ERVL	4073	4414	(812)	+
GAGGCCAGCTGGCTGCTTGGCCAGTTGGCTATATTCAACTCTTGAAAGATCGGAGATTCATCTGGACTAAAGTGGACACAAACTTCAGGTCAGAGTTTGTCTTTTCTGTCCCAGCCCCCCAGCGGCACCATCCTTTTGGCTTACTGAGTGTGTGATCCACCAGCCTGGGAGCCCGCAGAGCCTCAAGTCAGGCTAAGGGACCCACTTCGCAGCAAGGAGGTGTGGGAGTGGGCCGTGACCACGGGGATCTGCTGCACATATCACAAACTGTGTGCCTCTCACTGCTGGCTTGGAGGGGCTAGAGACTGGCCTGCCAAACGCACAGCTG
>661294_chr11_72252730_72253605	ERV3-16A3_I-int	LTR/ERVL	4164	5217	(450)	C
TCTGGCTGTGGGTTTGCCTTCCCTGCCTACAGCAGCTCTGCCAGAACCAATGCAGAGCTGCCGGTGTTTCTGATTTCCTGAGACAGAACCCTGCCTCACATTGCCTCAGCCTAAGGGCCCTCATTTTATGGTGAAGAAGGTATGACAGTGGGCACATTCCCACAGGATCCATTGGTCCTACTTAGAATGTCACCTGGAATTACCTGGTCGGAAAGGCTTAGCAAAGGCGCTAGCCTGGAGATGACATCCCGTAGGGTGAGGGCACCTGGAGGGTGCGAAATATACACGGAACCAATGGCTGTTATGTGGCGCTCTGTCTTCATTTGTTGGAATACAGAGGTTCAGGAACCAAAGGGCAGGAGGAGGAGTGGCTCCTCTTACCGTCATTTCCAGTGACCCACTTGCAGAAATTTTGCCTTGTGCTCCTACAGCTTTAGGCTCTGCTGGATAGAAGTCCTAGTTTGCAGGAAGAGGTGAGCTCTTCCATCAAGAGACACAGGAGGGTTCCACTTGACCTGAAGATACAGCTGCTACCTGGCCACTCTGGGATCAGTGGTTCAGAAAGCAAAAATGGATTTACTATGCTGGCAGAGTGTAATCAACACTGATTTTCACAAAGAGGTTCGGTTGCGGACACTTAACGTGGATAAAAAGGAGAATGTCTGGAGCTCAGGGGATTCCCTAAGATGCATCTTGGTGCATCTATGTGCTGTAATAACACTGAATGGGCAATGAGGGACCCATGGCTTGACAAGGGCAAGGTGGCCAAGAGCCCAGAGCCTTCAGGGACAAAGATCTGCGTCACCACTTAACAAGCAGCTAGACCAGCTGAAGTGCTGGCAAAGGGCAAAGGAAGCTTGGAATGGGCAGTGGCAG
>661294_chr11_72254328_72256276	ERV3-16A3_I-int	LTR/ERVL	2144	4170	(1056)	C
AAATTAATGTCACCCTTAAAAACATAAAGGATGCAGGGGTGATGGTCCCCATGACATTTCCCACTTAATTCACTTGTATTAATATCTGCAAAATCCATGCAGATCATCCAACAGATGATGTAGTAACTACAGGATCCACGTGGTTGTCAGAAATGCTGCGCTTATGATGAATGCAGTATTTTTATTGGACTAGATCAGCACAGCCTCTGGCATCTTGGCTTTAACTCTGTTAATGTGTTCTTTTTCAATCTCCCTTAGTAATCAATTAGTAATCAAGAGCAGTTCGCATGTATATGGAAAGAGTAATAATACTCATTCACAGCCATGCCCCAAGCCTATGTTAACTCTCCTCTCTGTCACAATGTAATCTGCTAAGACTTTGCTCATCTTGACTTGCTGCAGAACAGCACTGTGATCCACTATATTGGTGACATCATGCTAATTGGACCTGGAAGATAGGAATATGGCATTACTCTGAATGTCCTAATGAGAAACATATGTGTCAGAGGATAGGCGATAAACCCTACAAAGATTCAGGGTGAAGGTTGTAGAGGGTCCAGCTCTGAGACACGCTGAGACATCCCTTCTGAGATAAAGAACAAGTTATTGCACCTTATACTCCTTATCACTAAGCAAGACGCATGCGTTTGATGGGTACTTTGGATTTTGGATGCAGCATATGCTACATTGAGAATACTATCCCAATCTATTTACCAAGTAATCAGAGGTTTAACAATTTCAAGCGGGGCCCAGAGGAAGAGAGGGCTCTGCATTAGGACCAGGTTGCGTGCAAGCTGGTCTGCTACTTGGCTATAGTGTTAGAGGTATCCATGGAGATAGAGTTGCTGGGTGCAGTTTCTGGCAGGTCCCAGTAGGAGATGATGACACAGACCTCTAGCTAGGCCATCCCTTCTGCATTAGAGAACTATGCATTCAAAAAGAAGCTTCTGGTGTACTTCTAGGCCCTAGTGGTCACTGACCATGGCACAGACACCAAGCGATTTCGAGACAGGAGCTGCCTGTCATAAACTGGGTATTGTTAGATTCATCAAGTCATGATAAGATTAGGCAGGCATTGCAGCAATCCACTGTCTGATGGAAGTGGTACATCCAGGCCTGAGGAGCTCTAGAAGGCACAAATTAGTCACACAAGCAGGTGGCTCAGAGCCTCTGTCACGTAACCTGTTGCACTGATGTCTCTCCTGCAGCTCACACTTAGGGCCTCATGGGGCTTCCCTATGATCAGATGATAGAGGAAGAAAACATCCAGGCCTGGTTTCTGTATGGGTAGGCTCACATGTAGGCTGGTGTGAGCTGAAAATGAACTGCTGCCACACGATACCCCTAGGCAGGGGGTCCCTAAAGGCAGTGTCAAAGGAAAATCCTCCTAGTGGGCAAAGAGCAGTGCACTTGGTTGTAAGCATTTTGTGGAATGAGAAGTGGCCTGAGGTAGAGACATACACCTACTCCTGAGCAGCGGTGAATCACTGGCTGGCCACTGAAAGATGCATCATCTGAAGACTGGGAAGAGGCACATGGATGGACCTACAGAGGTGGACACCGAGAGTGAAGATGTCTGTGTCTCACATCAGTGTTTACTTGGAAGCCTCTACCTCAGAAGAAGAACTCAGCAAGTCACTGGACAGGGTGATTTCTTTGGTGGATGTCAGCCAGCCTCTGTCCTTAGCCATTCCTGTGCTTGAGTAACGGACCCATGAATGGAGCAGTGACAGTGGTGGGGATGGAGGCCAAGCACTGGCTCAGTGGCATGGCTCCTGTTCACCAAGGCTGCTCTAGCCACTGCCTCTGCCAATTATCTAATGGGCCAACAAAGGAGTCCCCAGGAAGGCTCCATCTCTGGAGAAGATCAAATAAGTTGATTATATCAGACCCCTTCTATCCTGGAAGGGGAAGTGATTTTTCCTTAAAGAAACAAACTATTTCTGGGT
>666322_chr11_74820717_74820812	ERV3-16A3_I-int	LTR/ERVL	3757	3858	(1368)	C
CACAGAAGTGTTAGAACTTTGGAGAAATCTCAATTCTCAGAGCATCCACAGCAAAAGAGGCATGAAACAACCAAGTGGAGAGGATGACTTGGCCAG
>675750_chr11_79763782_79764152	ERV3-16A3_I-int	LTR/ERVL	1090	1480	(3746)	+
AATGCTAGAACTGTCATGGTAAACTGTGGAGGAAAGGGGCAAAAGATAAGTGAGCGTGCTAGAATATATTTACTACCTAAGATGGGAAAACTTTCCATCTAGTTATGTTCCTCATTTACTAAAGTGAAAATGAACACTCTGGTTATGGGGAGACATGAGCATTGTCGAGAAGCTCAGTAACAGCTGTTCTCTGAAGACTTCCCTGATGGTATTAGATGCTGTTACAGAACTGGACTGCCTAGCAAGAATTGATATAATAAAATCACTCAATAGTAGAGGCCACGCGAAGCTTTTAACTTCCAGAAGCAAGTGAGTATATTCCCCCTCATAAGGGGAAGCAAAATCAGAATGGCTGCCAGGGGAGCCTCACC
>675750_chr11_79764236_79764428	ERV3-16A3_I-int	LTR/ERVL	1688	1897	(3099)	+
AGAAGGCCGAGGACAACTGAACCAATGGGCAGTAATGATGTCTTGCCAAGTTTCTAGATGTGCTCCAGCTCTTGTAACCAGATTCCAAAAACTGAGTAAGACCCTATGTAGAAGGATACTGAAGCATCATGGCAAATAAATGGTGACTCCCAGTCCTTCCCCAAAGGGACTTATAGCCATTTATTGGGAAACT
>675750_chr11_79764645_79764737	ERV3-16A3_I-int	LTR/ERVL	1806	1900	(3326)	+
GGATACAGGGTCCAAGTTGATGCTGACATCTGGGGTCTCAAACGCTATCATGACTCCTGCTAGAGGAGGGGCATAATGGAGTCAAAAAATAAA
>679148_chr11_81926378_81926830	ERV3-16A3_I-int	LTR/ERVL	4775	5226	(0)	C
ATTAGGAAAGGTTAGGGCTGCTGATATACAATAGAGACAGAAAATAATATATCTGGCATCCAGATAATCCACCGAGGCATCTTTTGGAAATCTCTTGCACAATTTTGATCATAAGTAATCAAGAGTAGCATTTATAGTGAAAGGAGGAAATAGTGATCAGGGACTAAGACCCCTCCAGGATGAAGGATCTATGTACCAGGTAAGTCATCTTGACCTGCAGAGGTATATGATTAGGGTATGAGGAGTCGAGAATGAGTAATAGATGGAGGAGATGTTGAGTTTCTTTCAGTTATAACCTCAACACCAGTTGCAATAGTGGAGACTGCAGTTTGTCTCACTAATACTCCTCTTAGGCATTTTCCTAGGAAAAGGAACCAAACTTTTTTCCTGGAATAATTATTCTAAAAATTTATTATATAAAGCAAGTGTATCCAAGTGGTACAGGGAGTAGAC
>679148_chr11_81926830_81928263	ERV3-16A3_I-int	LTR/ERVL	241	1854	(3142)	C
AATGGAATTGTATCATTCCTGCTGAGTGACACTAATGCACTGGAAAAAGTAAATGAAAGGCTTGTGTGATTAATCAACTAACGACAAAGGCTGAAAGCCAGAGGGCCCCTTAGGCAACATATGAGAGACTTTTACCTACCAAAGTCCAGAAAAAGTTAAGAATCAACCTACAGAATTAAAAGAGCTCTAAGAGGATTGATTTTTTAGTCCCAACAAGTCTACTATGCCAGGGTCACAGTCTTGGATAAAAAGGTGTAGGACTCCCATAGTTGTCAGGATGAGGCTATGGAAGTTGATGTACTTGAAAACCACATGAATATGCACCTGCAGGAGTGAGCCATTACTGTCTTCTAGAGGTTAGTACTTTCCAGGCTTCCCCTTGCTTGAAGCCAGTGCTGATGCCTTTACTTTGCAAATCAACATGTGCCCCTCTCTTGGTTTGTTCTTCATTTCTTCCCCACCCACCAATAATACAACCAATAATGAGGATCAAATCACAGCATAACCAAGTACAGGAATGTTCTAGATCTACAAAGGGAGGAAAAAGGCAATATATTGAAGGAGCTGCAGAGCCTACTTTGTATCAGAAGGATCTGAGAATATGTATGGAATTGTACTCTGAGAGTAATGGGTTAAAAGGGTCAAATAATAAATTTGGATAAGAGAGTTATTTAAAAATTGCTGTTAAAAGCACTTTTCCATGATACACAATTCAAAACACTGAGAAAAACCTAGGGATATGATATTTATTTGCTGCTGGAATGATAGCTCTTGGAAATTTGGAAAAAGTGATGGCCCATAGAAGTAAAATGACCCCTATGTCAGATGGTAGTAAAAAGGATCAAAAGGCACAGAGGAGTGAGTGTGTTAAATAGATATAACCCACTAGCTTTCTGTATTCTTTGGGAGAGCCTAGAAGGATGCTGTTCACTAAAGCAAATGCACTTCCGACAGGGGCACGAGTATCACTGAGAAATCAAGGGTGGCTGTTCACTGTAGGCCATTGCTGATAGTAGGAACTACTAGGGATCATTGATAAGCATGACAATGACAGAATGCTGAAATAACGGGCTTAGTGGCAGGATTTAACTGACAGGAGCAAAGTGGGTACAGTTACTGTAATGAATGCCAAGGTTATAATGGCACTTGGAGATGGCAGAATACTGACTGTTAGAAAGATATGGAGATAGCTAATAGAACACAACACCCCTAGGAGCTAGATAGATCAAAAGTCAAAACAGTTATGTGCAAATTATGTAATAAAATATATCAAGGATGAATGATCAGAAGGCTGAGGGCAGATGAATCATCAAAAAGTCATAATTCCTTGCTTAGTTTTTGAACATGATCCAATTTTCAGATGCGAGAGTCCCTGACTCCAGGATAAAGGATCCTGCAGCAATGCAGCTTAAGTACCTCATAAGAATTCCCCTA
>679230_chr11_81978007_81978794	ERV3-16A3_I-int	LTR/ERVL	4480	5226	(0)	+
AGGATGCAGAATGTACTCTAAATCAATACATACTATATGGTGCTATATCCCTATTAGATAGAATACAAAGAATAGGTAGACTCTAAAAGTCCACGTACCAAAGAGTAGAATCAGAAGTGGCACCACTTACTATCATTCCCAATACATTACTCAATATAGATGATTGTATAGGTACAAGCCTGCATTTCCAGGTTCCGTGGATCTATAGGTATTTGTTCTTAAAAGGGGAATATGTGTCATTAAACTTTATCTACAGATACCACCCAATCATTTTGAATTCTTGTTCCAAGAGATCAAGAAATAAGAAAAAGAAATTACTATCCTGGCAGGGGTAATTAACACTGGCATTCAGAATGAAGTAAGGCTACTGTTACACAATGTGGTCAGAAAAAATGTACTTCACACCCACATGATCAATAGAATCTCTCTTGGTAATCATCCAATTTACATAGTGAATCAGCAAGTAAAGGAGCTATGATCTGAGTAAGACATAGTAAGCAGGATCTGAAATCCCCCAAGGATAAAGGCTTGTGAAACCCCACCAGCAGAAATGCCGAGGGGCAGGGGGAATCTCTTCTGCAATAAAATAACTGTAACGTAGGAAAACGATGAATATCAGTTGTCACCTGAAGTGTTTCTTCAGCAGAAGGGGCTACATTTCATCCCACCAACCTTCCTCCATTAAGTGTCTCTAGGAAGTGATCAAACAGAATCCACGAAAAAACTGTTTTGGTTTAGCATGAACTTATTATATGAAGCAATGGATCCAAGCAGTGCAAAGGGTAGGC
>688556_chr11_87844188_87844778	ERV3-16A3_I-int	LTR/ERVL	4498	5124	(102)	C
ATCTAGGACCAAAAGATGGAAATAAGAGTATAGCCTCTCCCTGTTACTTTTAATAATCTACTTAAGAAAATGAGTTTCTCCTTGCCAGAACTTCAGGTTTTCCATAATTGGAGGTCTTAATACTTCTACCAGAAGACATAGTAAGGGTTCCAATAAATCTACAGCTTCAGCTGCTGTCTGATTAATTTTGGCTCCTCAGGCCTATAAACCAGCAGTTAGAGAAGGTAGTTACTATACAGACAAGGGTCATTCACCATAATGATCAAAAGGAAATGGGGTTGCTACTAGATAGTGGAGCAGAAAGTAGTGTGTCTGGAACTCATGGGATTCACTGGGGTGCCTCTTGATGCCTCCATCACTGGTGATATCTGAAAGGGCAGTTGCAGCAGCAACATCTTGATAAGGACGAGAAGTCAGGGACTCATACTCTCAGGGATAAATGTCTGAGTTATTGCACTATGCAATGAACCTTGATTAGAAGCAGTTTGGTCAAGGGAAGGGAAATGATGAATATTAATTATGGCATCACGTATGGTGTCAGGATTAACCATAACACTGGAGAATGTAGCTTATCTCACCAACCTTCCTGTT
>689443_chr11_88432832_88434762	ERV3-16A3_I-int	LTR/ERVL	3231	5177	(49)	+
CAGTAGAATTTCATTATAAGATGTAAATGTGATACATGTGGATCAAGCATGAGCAAGACTAGTAGACACTAATTTGCTGCACGAGCAGAGTGTCCAGGTCTAATGCCATTCACTTAAATATTGATTTAAATACGTTATGTCAGCATTTCTCCCAGAGCTGACACCTGTGGCTGCATGAGAAGTCTCCTATGACTCGATGTCAGAGGAGACAAAAGGTAAGCTTGATTCATGAATGAGCAAGTTCTGTGTATGTTTATAGCAAAAGAGATTTGAGGATGACACTGTGCAGTTGGAGGCATTCTATACCATAGACCTTAGGGGAGTCCTGAAAGATAATGGTAACAGGAAATCCTCCCAATGGATAAAACTTTAGTGAATATCTACTTCATGAGGGAAGAAAAGTGGCCCAAAGTGAATAAGTATGAATTATTGGACAGAGTTGAATGGCTTGGCTGATTGATTAGGAAAGGCCTGCAAATAAAATAGATAAAAGGTAATCAGGATCACCCAGAAAGACTGGGGAAAAGGTATATATGTGAACCTATGGGAGTGGCCAGGGTATGAAGATCTTTGTATTTCATGTTAAGGTTTATCAGAGACCATCTAGTACACAGGAGGTATCAAACAACCATTTAATATTAGCTATCCTCTGTTATCAGGCATCCCATTGCTAGCATGATGGGCTCAAGAAGAGAGTAGCTATGGGTGATACATGGATCTGAAAGCATGGGATCTCATTCTTCAGAATTGATATAGTTACTGCCACTTTCAAAACTACAACCTAGAAGCAATAGAGACAACAGCTGGGTCCCCAGTATGGCACAACTGCTCAAGGAGACCAACCAGCTATTTGGTGGAATGTTGTCTGCATTGTACTTCTACTTTGAAAGGGCAAATAACTTATTTTGACTGAAATCAAAAGTATTTTCCATGTGAAGATTTACTGTTCCTTTTCACAGGGTCTCAGCTAGAACCACTATGGCAGCTCATAGAGTAATCTACCACCATGGCATCCTTTATAATGTTGCACAAGACAAAGGGACTCACAGAACAGCCAAGGAGGTGTGACAGTGGTGACATGTAGATGGGACCCACTGGTCCTACACATTTGGCACCTACCAGAAACTGCTACACATATACAGCAATGGGACAGGCTCTTCAAGGTACAACTGAGATACTGGCTTAGGTACAATGCCCTGCACGGATGGGGTGCCATTTTATAAGATGAAATAAACAGCTTTAACCAATACAGTGTTTCTGTGTCCCTAGGAGGCAGAATACGTTTGTGCAGCAATAAGACAATTGATATATGAGTGGTCCCACTTAACCATCACTCCAAGTGTCCCATTTGGGTTTTCTGTGCTTTTCATCCCTACAAATCTGGATTCTGTGGCTCCAGAGGTCCTGCTTCCCAAGGAGGGAATGCTTCCAGCAAGGGACACAGTGAGTTTCCCAATAACCTTTTAGATTTAGCTGCCACTCAGCCACTGTAGGCTTCTTGAATGAAGAAGTCAACAAGCAAGGAAAGAAACCACCATCTTGTTAGAGCAGTGGGGCTGCAGATCCACAGTTTTTACCATGACAGGGAAGAGTATAATCACTGGGGTGTCTTTTGGTACCTCCTTGCCATATCTTGACAGAAAATTGACAAGTACAGTGGTCATGGACTAAGAAGGACATGGTGATCAGGAAGTCAGACCTCTCAGGGATGACATTCTGGGTCACAATTAGATAAGCGATCAAGACAAGCATAGTCAAGGGTTCTTGGAAGAGTGAGGGAACTTTAGAATGCACCGGAGAGGATAACAATAGCAACAGCTGAGGACTCAAGGTCAGCTTCAGAGGTGGGGCCTGTAGTTTGTTCCACCAAACTTGCTTTGTATATTTTCCCTGGAAAAGAAACCAACCAGAATCTTTGAGCAGCTATTTCT
>691802_chr11_90084528_90085096	ERV3-16A3_I-int	LTR/ERVL	2	618	(4378)	+
TCGATAACAGGAGTGGTCCTAGCAGGCAAACAGTAGTAGTAAATTTGGAGTTGGATCAGTTAGTTTCTTTGGCAATGAAGACCCTATCACTGATAATAGGAAGAGCACAGACAGCCCCTAGCATAAGATGACACTCACTCTCACCAGTGGTATGCTCTGATGATGTGCCAGTAGAAGGAAATATACTTGTGGATGTGATGTATTAGGTATTTGAGAGGTATGGAGGAAATAGTAGCTAAAAGGATAATGATATTGGTGGCTGTTGTGTTATTGATGCATTATGGAGAAATGATAAGAACTGAGAAACCTGCTGTTGACAGCCAGAAGATCTTTTTGGCTGCATAAATAAGTTTCTTATCTCCATCATCAAGAGAGTGAAGAAAGCCGAGGGCTAATCCTAGGACTTAACAGAATAGATGGTCCTAAAAGACAGTTAAATGCCTAACCAAGGCAGGCTTCTCATGTTAAGATGAAGGACCTGGATGGGAAAAATCTAGAATCCTAATATATGGGATAGAATTTATGTGAGAATGCTCTTCAATATTTTGATACCTTAGAATCCACTGAAT
>691802_chr11_90085431_90085441	ERV3-16A3_I-int	LTR/ERVL	619	629	(4367)	+
ACTCTGAACCT
>691802_chr11_90086281_90087990	ERV3-16A3_I-int	LTR/ERVL	665	2352	(2874)	+
GGAGGACAAAGGGGAGCCCTTTTTCTTGAAAGGCAACATATGTCCTCTCAAGACACATCTCTATGTTCTATAAATAGAATTAAATTACAGCATCATTTGCGTGGGAATGTGATGAGCCTGATGAGAGCGGAGAGGGAATGTATATTCCAAAGGATCTGTGAGAATTAGCTGTCATATATTAGCAGGAGCTGGAGTAATAAATGTGGGAATGAATTAAAAGTTGGTAGATCAGGGTGGCTACAAGACACATTTGAATAGGGAATCATTATGTACACTCAGAAGCACTCTCTTGACATATATAACACTCTGGCAAGAACTGTAGATGATACAAACTTGCTACTAGTATTGGTCCTAGGGCACGCAATAAACAATAGCCCTCAGGGAGGTGAGTGTCAGAATCGTCATGGAAGAAAGTGGAGGAAGAGAGTAAAGATCTTGGGAAGTGGACATGTTGCGAGAGATAAACTATGTATGGTCAGAAGACCTGCCAGATGATTATATTTTTGGAATAGATCAAGAGAACATAGCATTTCACAAGGCCATAAGGAATATTTTGGTGAGAAAGGCAGAAACACACTATAGTTATTCAGTGGTCACATTCCGTAGATGGGGGCTGATGGCAGACTAGGCTATTACAGGTTTTGGATCACTTGAAAGGAGGGAGAAGATAGGACTCTGAAAAAATAGAGGCCAAGTATTGGCACTTGACTGTAAGAAGCCAGGGATCCATAATTATTATAATAAACCTCAGAGTCAAAATAGCAGCTGAGGGGGCTGATCTACAAAGAGTTGTAGAGATGGTTAAGAACATAGCTGCCCTAGAGCAGAATAGATGGGCAGCTGTCAGTTTCTTACTTAGCTTGTAACAACAGATAAAATCAAGGATAGATTATTGAGAGGCTGAAGGCATTCTCTTAAATGAAAAGCCAAAATTTCTTGCCAAGTTTACAAACATTGGCTAGTTTCTGTGCCTGAAACCCATAGACTAAAGAAGATGCTGTGCCCCCAAGGGAAAAGACCCTGCAAATACCACAGCAACTATAAATAGTAATAATTTTTTCCAGTTTTCCTCAAAGGAAACAATAGTCTGCTATTCGGGCAATTACTCACATGGAAAAAGGGAATACCTAGACATTTTAAGGACTGTTGTACATTGGAGTCTATGTTAATAATGATATCCAGAGAGCTAAAGCAATATCACCACCCTCCTGTTAAGAGTGAGGGCAAATGGCGATAGGGCAATGAATGAAGAAAAGTTCTGGCTTAAAATGGATCCAGTTTTCAACTAGGCTATCCAGTTGCAATCCCATCAGTCCTCAAATATGTAATTGGGATCGACATGCTTTACAGTGGGTAGTGTAACTCCCACATTAGGTCTTTAGCCTTTGAGGTAGTAGCTATCATTGTGGGAGAGACCAAGTGGAAACCTTTGAAATTCTTCCCTTACCCAGGCTTTGAAGTAAATAAAAATCAATATTGTATCTTGGGGGATAGATCTGGGGGTTGGAAATTAGTGATTTTAAGGATCTAAGCATACAATGGTGATTTTCCTCATTATATCTATGCTTAATTCACCAGAATATCCCCTTCAGGAACAGGTGGATCCTGGAAACAACTGTAGACTACCACAAGTTCAACTAAGTAATAGTCAAAAGTCCAGCTGCTGTGGCAGATATGATATTTTTGCTAGAACAGAGCAAAATGGCTTTA
>692003_chr11_90219677_90220434	ERV3-16A3_I-int	LTR/ERVL	1643	2399	(2827)	C
CCAGCTTCCTAGACTTGAAATCCACTGGCTGAAAAGGAGAGTATCCTGGAGGAAGCACCTAGAAATTATATCCAGTAATAATTCCTCCACGCCTTCCCAAAAGAAGTATATGGCCATTTAATCAGATAATGATAATGTGGGAAAGATGAGTACCCAAACAGTTCCAGAACTGTTAGACACAGGGAACCAGGAACAAAAAGCACCATCAAAACCTATGTTGGAGTAAGAACATATGCAGTGTAGGTAATAAATAGGGTCCTGGCTCAGATCCAATTCACAGTGTATCTACAGGGTTCACAAATTCACCTACTAGTTATTTTTCTAGCCACTGAATAAGTAATTTGAATGGATAAACTTGTAGTTGGCTAAATCCTCATGTTGATTCCTTTACCTATAGCATAAGAGCTATCACAGTGATTAAGACTAAGGAGAAGCTCTGAAAATGTCCCTTCTCCCCAAGGTAATAAATCACCAACAATACTGAATCCTTATGGGAATAACCATGACTGCTCTCACTCTAAAATAATTTAAAAATGAGGAAGGGGGGTCCCCATCATATTACAATTTTTTTTCACCAGTCTGGCCCCTACCAAAACTGAATGAATCATGGTAGATGACAGTGGATTGCTGCAAACTTTTCCAAGTAGTAGTCCCATTGAAGTTGCTATGCTAGATGTGGTGTATTTGTTACAAAAAATTAACACAGTCCCCAGTAAATGGTACAAAGCAACTGATCTGTTGAATGCAATCTTTTCTAT
>692280_chr11_90435750_90436277	ERV3-16A3_I-int	LTR/ERVL	4270	4808	(418)	C
CCTCATATCAGACCAAGATATCTACATTAGCAAAAAAGGTGCAATGGTGGGCAAATGACAAGATTATTTATTTGTTCTATCTACAAATTGGATGTTATAACATCCAATAAGCAAAGTTTTACAGGTACTTCAATTGTACATGGAAATGGTACCTGAATGATTACAGCCATCTCTCAGGATGCATCATATATCTTAAATCAACAATTACTGTTTGGTGCTGTGTCCCCATTATGTAGATTCTATGTTCAGACAATAATAGGAATAGTCTCATTACCATCACTCTGAGGCATCCACTTGGGAAATCTATGCTTACTCCTCCATAATTCTAGGCTCAGTGAATGGAATGGAATACTTCCATCTGGGACAGACGAAGAGTCCCATTAATCTGTAATCTGTGGAACCCATATAGTCACTCAAGACTCCTTGTAGCAAAGATACTTACAGGGATAGAAATGACAGGAGTTACCATGCTAGCACAGAAAATTGGCTCTAATTACAATAAGAAGCCAGCACTGGTATTATGAATGG
>692280_chr11_90436696_90438338	ERV3-16A3_I-int	LTR/ERVL	2610	4269	(957)	C
CAGAAAGTGTGGCAAGTACAATGATGGCCTTGATAAGATATGTACTTCAGGAATGGGGGCTGGAAATGACATTGAACGAGATTCAGAGGGCTGTCATATCAGGTAATGTTTTAGGCATCCAGTGGTCTGGGACATTACAGAACATTCTTTTCAAATTTGAGTATAATGTCTAATGAACTTCCTCACTTTCTGTAGGTGCCATATTCCACATTTTGGAATCTGACCCAAATCCATTTACTGAGTGGTATAAAAGACTGCCTTGTTTGAGTTTGATCAAGCATAGAATAGGGCTCTTTAGCATCTACAGACTGTGATGTAGGAAACCGTCTTTCACGAGCCATACAATTTGGCCTCCAGTGAATTATCAAAGGTATTTGTTTTGGAGAAACTTGTCTTTCGCAGTTGATGGCAAGCTCCAATAGAAAAATCACAATGGAAACCTGCAGGATTCTGGAGTGGGATGACGCAATCAGTAACAGACAATTAGACACTATTCAGAATATAGCCTGTGGCATCGACTGGGTCCTAGTAGAGATGGAGTGCCTGGCTACTGAACATCAACAGGCTATACAGCCAGACTGTCCATCATAGACTGGATTCTGTCAGAGTCAATAAGTCATATGTTTGAGCAAGTTCAACAGCATCCATCATAAGATGAAAGTGGCATGTCTGGGACCAAGGTGGAACACAGCCAAAAAGCACAAATAAGTAGCATGACCGTGTGACTCAAACTCCCGTATAATCCACTATAATTGCGCCTGTGACTCTCCTGCAGTTTATACATATGGCAGCTTCTTAGGGGGTTCCTCTATGAGCAGCCGATGAAGAAGGAAAAAAGCTAGATGTGGATCAGAGAGGGTCAACTCAAAGTGTGAGTGAAAGCTGAAAACAAGAGTGTGGCTGCACTTTAGCCTTACACAGGGATATCTTTGAAAGACACTGCTTAAGGAGTATATTCCCAATAGGCAAAGTATTTCTCAGTGAACCAGTTTGATCAATTGGTTCCCAATTTGACTGGAAAAAGAAGTATCTGGGGTAAAAATATATGTAGAATCAGAGACAGTGCTCAATGGCTTGTCTTGTAACTCAAGTGCTTAGAAAGAAAAAAAAATGAAAGGCTAAGGACAAAGAGTTTTAGGGAAGAACTGTATAGATGGGTTAATGGTGTACAAAGTGTGAGAGTATCTACCATGGAAAAGGGATTTCACATCCAAATAAACTAAATGTCTCAATCAGTTGACACCTTCCAGCCTCTGACATCTGCCACCTCAGTGCTAGTACACTAGGCTTATGAACAAAATAGCAATGGTGTCAAGAACAGAAGTTACACATGGCCCCACAGGGATGTGTTTTCATTCACCAAGGTTGCCGTAACTACTCTGCTGCTGAACATCCAGACTTCCAGCCAAAAGGAACAATGCTGAACCTTTGAAATGCCACCATTTCTTCAGGAAACCAACCAGCTCTGTTGTGGCAAGTTGATTACATTAAACCATTTTGCTCTGAAGTGTCAGTAATTCATCTTGAATATATGTAACACAGGATTGTTTCTGCTTTTCCTGCTTCCCAGATCTCAGTCAGCACCACTCTCAGATAACTTAAAACATGTTTGATCCATAAGTACATGACACTACATAACCTCA
>692280_chr11_90438334_90439039	ERV3-16A3_I-int	LTR/ERVL	763	1509	(3717)	C
TTAAGTCATAATATAACCTGAGGAAATTCTTGGCCAAGAGAAGAAAAGGACTTTATTCAGGAGTTGCATAATCTTGACAATGTGTACAGTCAAGCATACAGGTTGACAATATGACACAAACTGACTACACACCAAGGAACTGGATTCTAGGGTGGTTGGGCCACAGAGAGATGTTACAGAACATAAATTTGCATAAAGGAGAATTTATTGATATGGGAAAACTATTCTGTGACATGCATTGCTGTGATTGTCTTAGAAGCTTGAAGAAAGCAAAGACCCACACAAAATGAAACAGAAATTCCAGAACTTCCATGACAGAAGGGGAAAAATGATCAAAAGGCTCAGAGAAATGGGCATACCAAACATACCTACTACATACATCAAATGATTACAATCCATAAAAGGATCCAGATGACACTCTATTTACCAAAAATTTATAGGGGTTCACTGGTGAGAGAGGCATGGACACTCTTAAGAAACCAATTGGTGACTGTTCTTTGGAGGCTTAGGCTAATAATAGGAGATACAGTTTTAGAACTAGGCTCCCTGATAACAATGGGGATCACAGGATTATAAAATATTAGAAGCCAGGTGGTGATGCGTAACTGACAGAAGGAGGGCTAGTGCAATTATCAAAATAAATGGCAAGGTCAGAGTGGCAGCCAGGGTGTCAGACTCATAGAAAACTGTGAAATGCTTCACAGAA
>692280_chr11_90439359_90439805	ERV3-16A3_I-int	LTR/ERVL	170	623	(4603)	C
AAAGGAATTGCACTAGCAGGTGTAATATCTCAGGCTATTGAGAAATACTGAAGAATAGTAACTGTAAGGATTAAACAGTCATAGAACTGTTGCTAGGGTAATTGATACATTATAGAAAGTCTATGAAAAACTGATAGTAATTAATCATTGATTTAAACTCAGTCTTTCACCACCTGAGGGCTTCCTTGGCAATAAATATATTCTTAGCTTCCTTAGTCAAAGGACAAAACAGCTTTAGATCAGGCCAATGACTTATTTGTAGCAGTGGCAGATTTCCAGGAGAGGTCAAATTCTCAACTTTTGAAAATTTGATACACCAAGATCAGACATCTAATTTGGAAGTAAGTGGAATCTGAGACATTGGGTAGGGACATTTGGGTGGGCAAACTAAAATATCTTAAATCCCCAGGATCTCTTGAACCCTCTGAGACTGTTGAAGTTTCTCAC
>692451_chr11_90566333_90566528	ERV3-16A3_I-int	LTR/ERVL	200	397	(4829)	+
CAGGTATTTTGAATAATATAGAGAAAATAATGTCTATAAAGAGGGAGAAGGAGGGAATTGCCTGGCTTTTGCTAAATTGTATTGATGCCCTGCTTCCTGCAGAAGCAAAATGGGAAAGCAAAGGCTAATAATGGCTAAATAAGAGCCAGAGAGCTTCTGTGGTGGCTTATAGAGTCTCTCGTCACCTATAGTGGAA
>692452_chr11_90566538_90566697	ERV3-16A3_I-int	LTR/ERVL	1792	1947	(3049)	+
CAGGTCCCTAGAGGGAAGAATCCCGTGTTGTCATGGCAAATACATAGCATGTAGTTTCCCAGGTTTTACCCAAGAGCACCTACAGCCAATTACTTAAGTTACATATACTGGTAAAAGGGGAATAATAAGACACTCTGAGGACTACAGAGCACAGGAACCA
>692452_chr11_90567163_90567639	ERV3-16A3_I-int	LTR/ERVL	1948	2417	(2579)	+
TGGAGCCAAATTGACACCTAATATGGAGACCCAAAGGGCCATGATGTCCTCATGTTACTATTAGGGTCTATGGTGGCCTGAGGATAAATTTTAAAATGGGCCCTTGTATACAGTCCAGTTCACAGTGAGTGTCCATGAGCCCATCCAGTGGTTATATCCTCAGTCCCTGAGTGCATCATTGACATTCACTGACTTACCAGAGTAACCCTTACTTTAGGGACCTGCTCTGTGGAATAAGAACTATCACTGCGAGGAAAGCCAAATGAAAACCTCTAATTGCCTTAACCTCACACACATACATACACATAAGTCAACAAAATAAATAAATAAATCAAACAAAAAACATTTAATTTTTGAAGGAATGGTAGTCCTATCAACAAAGACCTAAACTGAGCAGGGATGGTGGGGACTATACTATATCTATTTAACTTTCCAGGCTGGCTCTTGTAGAAGCTAGATAGATCTATGAGATGGTAG
>692452_chr11_90567688_90568304	ERV3-16A3_I-int	LTR/ERVL	2696	3326	(1900)	+
GGGTCTAGAAGTCAAGGTACCCTCTCCAAAGTAAAAAAACAAATTGCTGTATCTTGCATGCCCCACAAAAATGAAGAAGCATAGTGCCTGGCAGGTCTCTTTGAGTCATGGAGGCAATATATTCCTAGAAATATTATTGACACAGAATGTTTTCAGCTTTGAGTGGGACCTGGAGAGTGAAAGGGCACTGTCATAGGCAGAACGACAGTACAGTCAGTCTTCCTTCTTGGGACATGTGATCTGTGAAATTAAATGTTTGTTAGAGGGGCCAAAGATAGAGATGCAGTATGGAGCTTGTAAAAAATTTCTGAAGGGGAGTCACAATACACATCTTGGAAGTTTAAATAAGGCCATGCCTTCTGCAGCAAGGTGCTCCCAGAAACAGGTCTGTGCTCTCAGGGCACAGTAGAGTTAGATCACTTGACGAAGGTGCACAAAGTGACCATGCATTCAGAACTATCCTTTACTAGCTTTGCTTTGTTGTAATTTCCGAGTCATAAAGTCAGGTCATCTAAGCAGTAGTCCGTAGAAAAATGGGCTTGGTACAACTGTGAAAGAGCCCAAGAAGGACCAGTGCATACAACTAAGTTCTGTTAACGGACAGCTTAGACATCCTA
>694072_chr11_91768640_91768928	ERV3-16A3_I-int	LTR/ERVL	3800	4204	(1463)	C
GAAGGCATGTATCACAAAAGCAGCATTAAAAAGCCTGATGGATAGGATGACTCATCCAGGTAATGCCAGACAGTTTCTGTCCTCAGCTACTCCAGAATTGCACAATGGGTCAATGACAGAGTAGTCAGGGTGGCACGGATAGAGAATATCCACAGACTCAACATTATGGGATCTTTCTCACCAAGGTTGATCTGACTCTGCTGGTGCTGAATATCTAACCTGTCATAGCAGATGCAATGCTGAGCCTTCAATATGGAATCATACCTAAACCAGACCAAATAGCTACATG
>694072_chr11_91769479_91769842	ERV3-16A3_I-int	LTR/ERVL	3424	3804	(1422)	C
AAAATTCTTGGGCCTGGTTCATCAATAGGTTAATTTATATGTTAGTGTGAGCTGAAAATACAATGTTCTGCCTGACAACCCCACTCTGGGCTGAAGGACAATGGTGAAAGGGAATCCTAGTGAGCAGAACTTTGAAGAGCTACCTCGGCTTCAACTTTCAGTGGAGAGTTGTTAGAGGTAAGGGTAATGGTATACTGATTCCTGAGCAGTGGCAAATGGCTTGACTGGGTGCTCAGGAGACTGAAGGAGGAACAGTGTAAGATAAGAGTCAAGGAAGTCTAGGGAACAGACATGTGGATGGAGCTATAGGAGTGAGCACAAAATGTGTGACTCTTTATGTCTCATGACAATGCCCATCAGAGAG
>694211_chr11_91866702_91867700	ERV3-16A3_I-int	LTR/ERVL	4230	5225	(1)	C
GGATAACTGATCTAACAACATGGAATCCCATATAACATTGCCCACTTTACAGAAAAGGAGATGTGGTTGTGAGCAAATTGCTGTGGCATCCATTGGTCCTAGCTCACATCCTAATCCTGAAATTGATGACATTGTAGAGCAATGAAATAACCTGTTGCTGCCACAGCTGAAGCACTAGCTTTGAGAAGATACCATGAAAAGATAAGGAGCTGTCGGTGTACATTTTAAACCATTAAGCATGATAATAACCAATAAGTAGAATATATCAGTCTCAGAAACAAGGGGTGAGAGTAGAAGTGGCACCATTAATATTCACTCCCAATATTTTAAAAATTATGATGTTTTTACATCTAATTTTTGAAAATGTTTGTGCTGCAGGTTTAGAGGTCTTAGGTCCAAGAGGGGGATGCTTCCACCAGGGGACACAGTAAATGTATTCCTAATGTAAAGCTATGGCTTCCACCTTGTGCTAGCTACCCTCAACCCTGTTGACTATCAACCAAAGAAAAGAGTTGCTGTAGTGGTGGGGATATTTAACCCTGATTATCATGAGGTTGTAGAGTTGCTCCTACATAATGAAGTCAAGGAGAAATATATTTAGCATAGAGATAATTCACTTGGGCATCTCTTGATACTCTCATGACTATTTGTAACTGCAAATTGGAAAATAGAATAATCATGGCCTAATGAGAGCATAGTAACCAGGGTTTCAGACACCCTAGGGCTAAACATTTGGGGGAACCCATCAGACAAGTCACCTAGACTGGTAGAGGTGCTGGCCCAAGGGGAGGGAAATTTAAAATGTTTTTAGAAGTTAGGGGTAATTAATATCAGTTATGCTTTAACAGCAGCAGCAAAGGCTGTAATTTATCCCAGTTGACTATCCTCTTGTAAACGATCCCAAAGAAATTGGGATCATCAGAATTCTGGAGAAGCTATACCTCAATAGAGTGAATTTAATGGAAGAAACAAATGGATCTAAGTGGTGCAAGGGGTCGA
>694211_chr11_91867724_91867914	ERV3-16A3_I-int	LTR/ERVL	3690	3874	(1793)	C
CAATGGGAAGAGCTCAGGTACTTGAACCTGATTTTCCACTTTCTGTGTACAGAAAAGTGGTTTGGACTAAGGATCTACATAGACTTATGGGCAATGGTAAATGGCTTAGTTAGTTGGTCAGACTTGAAACTTTGGAAGGAGCAAGGTTGGACACCTGGGGACGAAAAGTACAGAGAAAGAGCCATGTGAAT
>694211_chr11_91868137_91868609	ERV3-16A3_I-int	LTR/ERVL	3206	3690	(1977)	C
TGCAGAGAGCTATATCATTCTAAAACTTCTCCTGACAAGATTTTAGGACCTGATTGAAATTGATTATCTGACTATGATTTATCAAGGGATCGTGTGGCCAGAGCTATAGATCAAGAGATGTGTTCTGTCCTGTGTGAGATGCTGAGATGAGAAAGCCCAGATATACTTCGTCATTAAATGGAAGTGGTGCCTCTAGCATCAGGCTTGAGAAGGCCCAAAGGGCACAAGTAAACTACACAACAGGAGACCCAGACCCCAATGTCACATCTTGTACTGCTGCTGTTTCCTTGGCTCACATGTAGGCCCTCATGCTGGGGGCTCCCCATGACCAGCTGATGAAGGGGGAAAAAGTCGAATTTGGTTAATGGATGGGCTGGCATGGTATGTGGATATGAACCACACATGAGCTGTTGCTGCATGACAGCCTCACTCAGGAGAGCCCCTAAAATACAGTGGGGAGTGGAAACCCTTTC
>694211_chr11_91868650_91870443	ERV3-16A3_I-int	LTR/ERVL	973	2849	(2377)	C
GCACTTTACTGTGACACAGTATTTAGTACCTTGGCAATAACCCTGAGTGTGGGGATGGCTAAAAAATCTTGGAAGTAAACAGTGGTTCATGTCAGACAAAATAGGAATGCCAGAACTGCTATTGCTCTCTGTGGAAACAGGAATATAAAAATGTCCAGCTAAGTGAGTATGCTAAAATAGAACACTACAGGAGACTACAATAGCTGACCATGTTCTTCATGAAAGCCCAGAGGACGCTGTTTACCAGGTGATAGGGAATGTGCTGGTGAGGGAGGCACCAGCATCCCTGATAGCCTCCTAGTGGCTGCTCTATGCAGACAGGAACAAACAGTAGATGATCCTGTTATATATTTGAGCTCTGTGGTAGCAACAGAGATGATAGGATCATAGTATAACAGGCAGGTGACAGCATCTGCAATCAGAAGCAAGGTAGGTGTAATTGCTGTCATGGAGAACAAGATTGGACAAGCCGATAGGAGACCTATCCCAAAGGTATCTGTGGAGAGAGTTCTAGAACATGGTGTTTTCAAAGGCATGAAAGGAGGTCAGCCAATACATATATTGCTTAATAGATAAAATTAAGAGATCATAAATTGGTGAGCAAAAGATTGACATTGGCTGCCACAACAGAAGTCATAGTCTCTTTTTTGACACCTGGGATAGTTCTCATGCTCCAAGACAATCAGTTGATGAATAGGTGGGTCCCCATGATAAAGAATCTGAAACATAATGGCAAGTGTACACAGTAATAACTCCTGAAGTTCTTCGGCTATTTACTTGAGTATACACAATATAGTGGAACAAGGGGAATGTTTAGATCTTTCGAGAGCTTTCGGATAGAGACTCTGAGTTGACATTGATATTTGCTGTCATGGTCCCTCTGATAGAATGGGCATGTGGTGGATGTTAGAAAACAAATAGATTCACTGAGATCCACAGGCTTACCTGATCAGGACACTGTTTCCCAAATATATAATTGGAAGAGGCATTTAGCAGTTGACAGAATCCCTACACTGGTTCTGTGTTCTGTACAACTAAGAACTGTTAAAAGAAAGGTCAAGTTGAAGGTCCCAAAACTGCCTCCTCAAGTAAATAAAAATAGGAACACATCCTGGAATAACAGCATTTAGTGCCATCCTTGTTGGCAGTCCCCATCATATCCCTTTTTATTTCATCATCCTGGACCCTATGAAAACCAATATATCATGACGGGTAACAGTGAACCATCTTTATGTAAACAAAAAGCAGTCCCAATTGCAATTATTATATTTGATGTGGTAGATTTATTAGAGAAGATTAACACAGACTTTGATGCATGGTGTGAAGCTATTGATCTGGCAGTTGTGTTCTTTTCCATACTAATCAAGAACGATCATTAAAAACAAAAATATACATTTACAATGTAGTTCCAGAGCTTTAAATTCTCATGTTTTCTGCCATAATTTATTCCAATGTGGCCTGAACTGTCTGGACAATTGAAAACATCACATTAGTCTACAAAATTAATAATGCCTTGTTAATTTGACCTGATAAACAGTAAGTAGCAAGTAATTTGGATGCCTTGGATTGAAACATGCACCCAAGAAGATGGGTGCTGAATCTTACAAAGATTCAGGATCTGCCATATTGAAGAAGATTATAGGAACCCAGTGGTCTAGGCATGCGAGTACATCTCTATGAAAGTAAAGGACAAATTATTTCACCTTGTTCCTTCTCCACTAAGAAAGAAGCAGAGCACTTCAGAGTCCCCTTTGAATTTTGGAGGTAGCATATTCCAAACATGGAAATACTCCT
>694211_chr11_91870483_91871369	ERV3-16A3_I-int	LTR/ERVL	28	941	(4055)	C
CAAACAATGCTGAGATGGTATTCTGAAATTAGATCCCCCACTGGGTGGATGGCAATGGGGACCCCATCATTGTGCTAAGTGGAGTCTTGAGAGTCTCTGGCATGCAGTAGCAGTGTAATTGCCAAGATGTTCTCCTGAGGTCAAGTGGGATAGATCCAAGTGGAAGGGATGTGCTATCTAGTGCAACATGATGGGTGTTTGAGATGTATCAGTAAATAACAACTCTAAGGACTATGGCATTAAGTGGCTGTCCTAAGCAACACTGATTCGTGTAAGACAGATAATGACAGTTTCAGATCTAGATAACAACAATTTAAGTCAAAGTGAGTGGCAGAAAACTTCCTTGGAAGCTTTTAAAACGAGCCCTCATCTCCTGCAGAGGGAAAGTACATCTGAGAGTCAAAACAGGACTTAATTAGAAGAGAGCAGATCTTCAGAGAAGCCTGAAATCCCTGCCTAGCTAAGTCTTCTATGCCAAAATCGTCTTCATGGGGAAGGAGTGGGACTCTGAGAATTGGGATGGGGATAGTTGGTAGATGCCTTTGAGAACTTTGAATCCCCCAATTCCCCTGAACTCCCTGGCCCTGCAGAAATAGCTTTCTTCACTTTGTTGGCGATAGAGTACTGCTACCCAGCCTCCTGACTTAAATACTGTGAGATGCCATAAATGAGGCCCCCTGCCTGCCTTTCAAGATGCCTCATGATCTGCCCTACCTCCTCTGGTCGCTATGTGCATAACTGAAGTTAAGTTACAGTATAACCCAACTCTCTTACTAAGGTAGGAGAGAGACTATATGCCAAAATAGCTTTAGGACTATGCTAATATATATAGGCCGGGAATCAAAGACCATATCTGTGAGTGGGTCCTAAAGAAGCTAGATCAAGGG
>695750_chr11_92984642_92985300	ERV3-16A3_I-int	LTR/ERVL	4158	4804	(422)	+
ATATATTCTTGGAATGGGGTTACCCTTCCTGCCTGCTTGGCTTCAGCAAGCACCACTATCTGAGGGCATGGAGTGAACTGACCTGTTGACATGGGCTCCTAAATAATGTTGCAATTGACCAAGGGACCCATTGTATAATAAAGGGATATATATCATGGGACCTATTGGTCCTATTTCATATTGCCGCACCCAGAAGATGTTGGCCTGATACAGCAACAGAATTGCTCTTTGAAGGCACAATTAGGCACTAGATTAGAGATGATGCTGTATGCGTATAGGGCTCCATCCTTAGGGCCCAGTATATACCCTAAACCAGTGACTATTATACAGTGTTATATCTCCAATATGCAGACCGCATGGGTCCAAAAAACAAGGAAGGGCGACAAAAGTAGTCCACTTATCATCACTCCTCGTGACCCACATGGATAATTTATTCTTCCATTTCCACAACTCTAGGCTCTACATGACTACAAGTTCTGATTCCCAGATGTAAAATGTTTCCACCATGGAACGAACAAGAGTGCCAATGAAGTTCAAGCTATGGATGTCACCTACTCTCTTCAGGCTCCTTTGCTAAGGCCAGTAGGCAAGATAAGGAGTTGCCAGCCTGGAGGTAATTCACCCTCACCAACAGGAGGCAGGAGGACTGCTCTTACACA
>696010_chr11_93167280_93168538	ERV3-16A3_I-int	LTR/ERVL	3942	5226	(0)	C
TGGGAATTATGCATCATCCCAATACCATGATTTCCCCTTTCACCAAGGGTAATCCAGCTGCTATTGCTGTTGAATGTCTGACCTGCTTGCAACAGAAACCAAAGCTGAGCTCTTGATATGGCATCATCCCTCAAGGAGACCAGCCAGCCTCTTGGTGGCAACTTGACTGCAATAGGTCCCTAGCACCTTGGAAAGGGCAATGCTGTATGCTTATCAGAATGGATATGAATTCTGCGTGTTTGCCTTTCCTGGCTGCACCACTATCTTAGGGCTCACAGAATCACTTATCTGCAGACATGAGAGAGACCCTGCTTAATAGTAAAGGTACCTACTTTATAGCAAAAGAGTATGGCAGTGGGGGCACGACCATGGTATCCACTGGTCCTAACCACACACAGCACTATCCAGAGGATGCTAACATGATAGAGCTTTGGGACGGCCTCTTGAGGGCAAAGCTGAGGCACCAGCTTGGAGATTATATCCTGTGAGGTTGGGGTGCCATTCTTCAGGATGTGGTATAGACTTTAAACCGATGGCTGTTTTATGGTTCTGTGTTTCCAATGGGTAGAATACATGGATCTGGGAACAAAAGGGAGGAAGTAGGAATGGCTTCACTCTCTATCACTTCTGTTAACCCACTTGGAGAATCTGTGCTTTCTGTCTATGTATCTTTAGGCTCTGTTGTTCTACAGGTCCTGGCTCTTAGAGGCGGAATGCTTCTACCAAGAGACCTGTAAGAGTCCCACCAAACTTAGAGCTTTGGCTCCCATGTGGTCACTTTGGGCTCCTCATGCCAACAGATCAGACACACAGAGTGGAGTTCCTATATTGGCAGAGGTAGCTGACCCTAAGTCATCCTGAAGAGTTAAGATTGCTACTGCATAACAGAGGCAGTGAGGAATGTGTTTGGTACTCTGATGATCCTCTGAGGCATCTTTTGGTACTCTCATGCCCAATTTTAATTTTAATTGGCAAATACAGAAACCATATCCTAATAAGGGCATGGACATTAGGGGCTCACCCCAAAAGAAAAGCCACCTGGATCAACAGAAGAGTTGGCTGACGGGGAGAGGAATCTAGAATGGGTGAGGCAGTGATAGGTGTCAGCGACCAATTGCAGCATGAGGGGCTGTGGCTTATCTCACTAACTTTCCTCTCAACAGTTTTTCCAGAAATTATGACCAGCAAGAATCGTGAAGAAGCTATGCCTGAATGGAAGCTATGGAAGAAGGTGGTTCTGAGTGGTGCAACAGGTTGAC
>696010_chr11_93169234_93169816	ERV3-16A3_I-int	LTR/ERVL	2301	2946	(2050)	C
TCACCAATCTGGCCCCTGCCAAAACTAGGGATCATGCAAATGATGGAGTACTGCACACTTTTCCAACCAGTAGGCCCAACTGTAGCTGCTGTGTCAGGGATAGTATCTCTACTAGAGAAGACTATCACAGCCTGGGGTAGATGGTATGCTACTATTGATCTGGCAAATGCATTATTTTTAATATTGGCAAATGCATTCTTTTTAATATCTAATAAAAAGGAGGATAGGAAGCAGTTAGCATTCACATGTGGTGGCCAACAATATATATCCATGGTTTTGCCCCAAAGTTATGTTAATGAAGCTGTCACAATAAATTCTGAAGGGGCCTAGCCCATCTGGACATTCCAAAGACTATCACATGGAACATCATATATTAACACTAACATCATGTTAATGAGACTTGATGAGCAAGAAGTGGCAAGTATGTTAAAGGGATGGAAAGATGTATGTACTCCAGAAGGTGAAAGATAAACCCCATAAAAGATTGGGGCTTGACACATTGTTTTTAGGTGTCTACTGCTATGTGGCATGTCAGAACATCCTAGGTAAAGCAAAAATTAATGCACCTTGAAAATGTTCCACC
>698956_chr11_95118999_95119422	ERV3-16A3_I-int	LTR/ERVL	4460	5026	(641)	C
GGGCACTATCCTTCAGGATGCAGTCTATGCATTAAGTTTAAAATCTCTGCATGATGCTGTATTCCTAGTAGGAAGAGACATAAACCTGGGAATCAAGGAGTGGAATCAAAAGTGATTCACCTATAATCATTCCCTTTAATCCACTTGGAAATTTTATTTTCCCCATTCCTGTAACTTTGGGATCTGCAGGGTTGAAGATCCTGGGTCCCAAAGTGAGCACACTCTTACAAGCAGATACAACAAGGGTCTCATTGTATACAGACTTCATCACCAGGATATTTTTGGACTCCATGTGTCCAGGGACCAGCAGGAGAAGAGTCCTCATACTGGCAAGGCTAATTGATTCTGATCAGCAATAGAAGAAAGACTGATTTACATACTGGGGAAAGGGAGAAATACATGTGTAACCCATGTCATCCACTTG
>699189_chr11_95276141_95280441	ERV3-16A3_I-int	LTR/ERVL	7	4314	(912)	C
TGGTACTGAAAGCTGTCCAAGAAGACAGACAGTAAAATGAGGCCTCAGGACTGGCATACTCATACTCACTGGACAAAGAGGATGCCATCCTGAATGGTAACTGGGGCCTGGGTAGTCCCAGGCACAAAGTGGCAGCTCATTTACTAACAATGTCACCAATGGTGACATGGAAAAATGTCCTAGTGGAAGAGGTCACCACTGTGGGTGCAACCATTCAGGTATTTGAAAGATCTGGGGAAAAATGCCTGCAATGACAGTGGAGTTGGCTGGAGACTGCTAAATTATACTGATACCTCAAAGAGCATGAAAAACAGAAGGTTATTGACAAGTAGTAAAAGGCTAAATGTGAGAACCAGAAAGCCTTTTTGGTAGCTTACAAAGAATCACTCATCTTTAGCAGTAGAAAGCACACACAGCTGAACAGACTGAAGTTCTGATAGAGTTACAGGGATCAAAGGACATATGAATGCTAAGTTAAGGAAGATCTGTTGTTTTAAAGTTACGATCCTGGTTAGGAGAACTTTGGGACACTGAAACATGGGATAGGGACATCTGAATGAAGGTTTTGAGGGCATGGGTTCTGCAGACCTCTGCATATCCTCAGAGCCTGCAGAGGTGGTTCATTCATACCTAGCAAGAGCTAGCATTTCAATGCAGTGGAAGACACTGCAGAGGCCTCTTTTCGGCAAGGCAGCAAATGCCCTCCTCAGGAGCTTCCCCAGTCTCTTATGCTGGCTGTCAGGCAGATAACTAGGGTTAAAAGCCACCATAACCCAATAGGGAGTATGCTGAGCCTGAAACAGATGGACAGAAACTCTCTACCTAGGAATTTTCATGAATTAGCTAGCACGTGCCAGCAGAAGCAAATGCAGTATCATTGAGATTGAATTTTGAGAGTACTTGATCAAGAGAGCTGTAAAACTGCATAAACAAGAATTCATTCATATGGGGGCACTTTCTTTGGACATAGGCTTTAACATCCCAGAAAGAACCCCAGAGAATGGGATAAACTTGCTGCTAGGGTGGCTCTTAGAAGCTCAGAAAAAGTGATAGCTAATGTTGAATGAAGCAGAAGTGCCTAAGTTGCCCTGAAAGAGCACAGAGGAAGAAACAAAGAGGTTGAGGAAAGTGAGAATCCTGACATGGATATATTCTGTAAGACCAGAAGATGCACTAGAAGAGTATGCTTCACAGGAGGGTCCAGAGGACATACCTTGCATGAAGGCTGCCAGGCATGCACAGGTGAGAGGCCACCAGCATGAGTGAGAAGTTCAGTGGTGGCTATCCTCTGCAGGCTGATGGTAGTAGAGGTAATCACCGAGTTTTTAATAGCTATGGGAATGATATAGTCCCCAGATAACAAATATCCGGTACAGCACTCAACCACCAGAAGGCAGGAGCCCACAATTACCATAATGACAGGCAAGGAGGTTGACACAGAAGGAATCGTGGAAATGGTTAAAAGAGCTTAGCATCCGTGTGAGCAAGATAGACGAATAGCCAACAAAGATGCTGCTAAACATCTACGACCAAAAAGAAAAAGAAAGAAAGAACAAATTAACGGAAGAGCAGGACACTGACTGAGGGTGGTCACCCAGTAAAATGTCATGATCCTGGACCTGAGCCAATTTTCAGATCAGAAGCTCGTTTGCTGAAGAGGAGGTCAGCTTTCTAGGAGACAGGGCCCTAGGATGCCACGGCAGATATAAATTATGATGATTCTTTGAGTTTCCTCCCAAAGGGATTTATAGCTATTATTAGATGACTGTACACTGTGAAAATAGAGGTACCCAGATTTTTTTTAGGACTAATGGACAGAGGGTCTGAGTCAACATAGTTAGCTGAAGACCTAAAGCACATTATGGCCCCTGTGTTAGAAAGGGAGCTTAGGGGAGCCAGGTAATATGGAGTCCTGGCGAAAATGTGGCTCCCAGTGGACTCAATAGGTTCAGGAACCCACCTAGTGGCCGTTTCTCCAGTCCTAGAGTGTATAATTAAAACTGATATACTGGGCAGTTGGAATAACCCTGACATTGGGTCATTTGCTTGTAGGGTAAGAGCTATTACAGTGAGGAAGTATAAGTAGATACCTATGAAACTGCCCATGACCCTGGCCTAGCTAGTAAATCAAAAGCAATGTTACATCCTCTGTGGCATGGCAGAGGTTAGGGCCACCGTTAAAAAGCTGCAGGATGCAGGAGTGGTGGTAATCATCAGGTGTCCATTTAATATGCTAGTCTGGCTCCTGCAGAAACCAGATGGATCATGGAGAATGAATGACTTCACTGGCATAACCCATTCACTGAAGGCATAGCCTAGTAGTAGCCCCAGTTGCAGGTGCTGTGCCAGACATGTGTTGTAGCTAGAAAAGATTAATAAGCCTTTAAATCCCTGGTATGTAGCCATCGATTTGACATATGTGCTGTTTTCTATTCCAATTAGAAAAGAGGATCAGAAAGACTTTGCATTCATGTAGAACAGACAGCAATATTCATAAGATCTGTTGGATCATATGGCTGAAGTTGCAGGGTTTTGCCTCAGGGATATGTTAGGTCTCCTGTCTTGTGTCATGATATATTCATAAGAGATATGTATAATCTGAATATCCCATAGATAACCACTAATATACAATGTGGATGACCTCATGCTATTCACACAAGACAAGCAAAAGTGACTCATTTGCTTGAAGCCTTCTAAGACACATGAGCTGCAGAGAATGAGTAATGAACTTTATGAAGATTCAGAAAAACTGTCACTTCATTGAAGTTTTTAGGGGTGCAGGGCTAAGGGACATGACCTCCAAAGTAAAAGGCAAATCAATGCATCATCTGTCTTCTACCACAAAGAAGGGAATACAGCAGCTATCAGACCTCTTTGGAATCTGGAGTATTCCACAAACTAGCAATACTACTCCAGTTCACTTAATGAAGCTGCCAGCTTTAGGTCTAGAACAGAAAGGGGCTGTGCAGCAAGCCAAAATTGCTGAGCAAGCAGCCCTACCATTTTGGCCATACGATAGAGCAGTCTCTGTGGTGCTGGAGGTTCCCGTGATGGGAAAAGACCCAGCATGCAGCTTATGGCAGCTTCGGGGAGAGAATCACAACCTTTCCATCTACAGCAAAGGATGATGCCTTTTGAGAAACAGCATCTGTTCTATTGCCCTGGTAAAGACAGAATACTTAAGTATGGAGCATCAAGTGACCGTAGCAGTGGAACTGTCCATTATGAGGTGAATTCTGTTGGACCTCCCTAAGTCACAAAGTCAGACAAACACAGCATTTATTTATTGGAAGATGGAAGTGGTATGTTCAGGATAAAGCCTGAGCAGGATCTGTGGGCTTGAGTATCTATCTGTCTCAGCAGGTAGCCCAGACTCCCATGTCACTGCCTCAGTTGTACCAGCTCACATATATTGGGTCAAGAATGCCCCATAAAACCAGCTGACAGAGGAGGGATAAGGCCGAGCTTAGTTCACGGCAGGTTGGTACATGAGTACAAGCAGCTGCATTATAGCCACATTCAAGGGTGGTCTTGAAAGACGGTGGAGAAGGGGACAATCTTCTCAATGGGTGAAGCTGTGAGCAATGCATCTGGCCATCCACTCTGTGTGGAAGGAGAAGTGGCCTGAGGTGAAAACGCATGCAGGTTCTTAGTTCATGGTCAATGGCTTTGATGTCTGGTCAGGGGCCTGGAATGAAAAGGGCTGAAAACTAAGGACAAAGAGGTCTGGGGTACAGACTGTGGGTGGATGTATGCAGTGGGCATGAAGTGTAAAGATTTTGCTTTATATGTAAACATCTGCCAGAAAGCATCCTCCATGGAAGACATGCAGAATACCCAGTAGACAAAATGACTCAGCTAATTGACATAAGCCAGCCTTTGCTATCAGTCCCTCCAGAACTGACACTTTGTACACATGAATGGAGTGGCCAGTGGCACAAAGTTACATGTGGGCCCAACAAGTGACACTCACTTACCAAACCACTAGCTCCTTCTGCCTCTGCATATCCAACCTGCAAGCAACAGTGAGCAAGGCTGAGTCTCTGATATATCCCTACTGCTCCAAGAGACCATCTCAGTGTAAGACAACTATATTGGAGCCTTCTATTCTGAAAAGGCCAGTGCTTTGCCCTCACAGGGACAGATACATATTCCAGGTATGGATTTGCCTTTCCAGCCCACAGAACCTCAGATAGCACCACTAGCCAGGGCTTATGGAATATCTGACCCACAGACATAATCTCCGCACAGCAGAACAGCCATCTGGGAGACTCTGTCATTGCAAAGCAGATGCAGGGGTG
>699759_chr11_95698706_95698973	ERV3-16A3_I-int	LTR/ERVL	4831	5110	(116)	C
AACTCAGAATTCCCCAGGGTACCTCTTGGTGATTCCATGCCCAGTGATAATAGCACATGGGCAATTGCAACTACCTAGTCTTGAAAAGGGCAAGGTAACCAGAAACTCAATTCCCTCAAAGATAAAGGACTGGGTCACCTACCAAGAGAAGCATCCAAGAGATATTCTGACCAAGGGAAGTCTACCATGGGTGGTAAAGGTGGGAGATGATGAATATCAACTGATGGCCTCAGGACCAACTACAGCAGTAGGGAGTGTACTTACTCCA
>700925_chr11_96741233_96742245	ERV3-16A3_I-int	LTR/ERVL	3575	4616	(610)	+
TGCACCTGGTCGATCGATTGATGTGGAAAGAGAAACAGCCTCAGTTAGGAATATGAAATAGCATATAGAAAATAATAAATAACTTATTTGGCTGGTCAGTGGCACAGAAGTATTATAAAAAGATTAGAGGACTTGGGTCAAGGAGGTCTGGCGAAGAAGCATGAAGACTGACCTACTGAAGAGGGCATAAAGTGTGAAGGTATTTGTATTGTATGTTAATATTCTTCAGATAAAGTTCACCATGAAAGGAGCTCTAAAAATACATAATTCAGTCAACTGATGTCAGCCAACATGCCATTGGCCATTCCAGTGTTGGCACAATGGGTAAATGAATTCAATAGACACTGGATCAGGGATGAAGCCTTTGTATATGCCCAACGATTAGGCTCCCACTCACCATGGTTGTTCCATCCTTGGTTTAAATTTTAACAAAGACCAACCCTGAAGACCCAATATGGCACCATTCATCTAAAATACCAAACAGCCACTTGGTTTCATGTTGTTATTGAATGCTTTCCATCCTTGAAGAGGCAGATATTCATCTTTTCTAAAATTGACTTAGACTTTGAGTGTGAGCTTACCTTACCTGCCTGTAGGACTGTAGCCAGAACTACTATTTGGAATCTTGTGGAATGATAAATATTTATAACCTGTGATCTTCAGAGAAAAGGAGATGAGGGGATAAATACATAAAAATGGAGTCCATTGGTTTAATCACATGCTATACAACTCAGAAACCACTAGTCTTAATTGAGTTCTGGTGAAAGTATAGCCAAATATTAGTTTGGATATAATACCCTAAGATTATGGGTGCCATTTTTCAGGATGCAGTGTATACTCCAAATCAATGACCAGTATATAGTACTGTGCCTCCAAAAGGTAGAATTTAAAAAATGAGTCCAGAAACAAAGGGGTACATAAAATAACACTCCACTCACCATTATTTCCTGTGACCGACTCATGAAATATGTGCTTGCCATCCCTACAGTTCTTGGATCTAGAGGTTTAGAGGT
>701314_chr11_97079468_97079834	ERV3-16A3_I-int	LTR/ERVL	478	847	(4379)	C
AGGCAGAAGTGTTATTCCAAAGTCAGAGCCCTCATTTGGAAAACCAGGGATGCTGACACAGAGGATGGGAGTATCTGAATACAAAACCCCAAAATATTTACTCCCCAAACGTACTCCAGCTTCTAGACCTACGAAAGTGGCCCGTTCCTGCCCATTTACATTAGCATGCTGTCTATGATGAAAATATCTAATTATTTCACCCAAAAGGCAAATGCAAACACTTCAGAATCTGCCCCCGCCTCCTCTCCTGGCTGCCTGTATAACCCTATAACTAGTGTTAGGTTAGAGTATAACCCATCCAACTACAAGCTGTGCCTGATAAAAAGAGATTAAGGACTTTATACCAAAAATGTTACTGCAGAGAATT
>701314_chr11_97080014_97080173	ERV3-16A3_I-int	LTR/ERVL	232	394	(4832)	C
TATAAGGGAAATGGAACTGGATAATTATTCCCAAGTTGCCTTAATGCCTTATAGGCAAATAAATTAAAACTGAAGACAATTAACAAGCAATTGATAACTGAATATGAGAGTCAGATAGTACCTTCCTTAGCTTACAAACCAGCCTTCATTTCACATAGTG
>701419_chr11_97176054_97176294	ERV3-16A3_I-int	LTR/ERVL	951	1196	(4030)	C
GGGAGATTTTTTTAGTGTGGGAGAACTCTCCCTTGCCACAAGATTTAACATCATTTTAAGGGCTCTGGGAGACAGTTGTAACGCTCTTTTCAGATGACTGATGGAAGCTTGGAAAATGGCTAGCACTCTCATTAGATTAGATGCTAAAATTCTCATGGTAAACCACAAAGGATGAGAATAAAGGCTCACAGAAGTGGGTATGCTAAAATGGATTTATTATGAAAGACCAAGATATCAGAAG
>701419_chr11_97177388_97177561	ERV3-16A3_I-int	LTR/ERVL	1	181	(4815)	C
GTTAATAACACAAAGGATCCTAAGAAACAGACTCTAAGAACAGGATCCTAGAGTTGACTCACTCTCTGGCCATATAACTGAGGACCCCATTACTGGTGAAAGGTAAAATTTTGATGATCCCTGGCATGACAAAGTACAATTGCTAAAATGTTCACATTTAGTGAACTGGAAGGG
>702329_chr11_97914317_97914593	ERV3-16A3_I-int	LTR/ERVL	2441	2706	(2520)	C
TTTTTTTAAAAGACAATATTGTTGTACACAGCTTCATCCCAGGGCTATCTTAACTCCTGCTCTGTTAAAATATACTCCCAAGAGACCTGGATAGCCTGGACTTCCCTCAGAACATCACATCAATCCATTATATCAGTATTATCAGGTGAATCAAGCAGGATGAGCAACACATGGCTAATATACTAGAAATCTGGGTAAGATACATATATGATAGAAGGTGGGAGATAAACTAAAGACTCAGAGACCTGCCACTTAAGTATTTTCATGCTTCCAGTGG
>702329_chr11_97915147_97915822	ERV3-16A3_I-int	LTR/ERVL	1738	2440	(2786)	C
CCTACAGTTTGTAACTTGGGTGAGTCTACATTGTGAAATAGTGATGATGAGACTTCTTGAAAACTATTAGAGAAAGGGTCTGAGTTACTGTTGATGTGAAACCCCTGAAATCTTGTGATGGTCCAACTATGTGAGAGATTGGGTTTGGGTAATAAATGGAACCTTTGCCTCAAGTCCAGCATACAGTGGGTCCATTGGATTCTTGGTCCCACCTGGTGATCATTTCCCAGTTTCTGAATGCATGATGGAGACTGATAGTCTTGGCAGATGAAATAACCCCGTATTGGAGTTAGAGCTATCTTAGTGGGAAAGCCAAGAGGAAGAAAACTGTCTCCCCCTGGCCAACATAGGAAATTAAATACAATATTGTATTGGTAGCAAAGACTAATGCTATACTTAAACAGCTAAAGAATACAGGAATAGTAATTACTCTCATATCCCTTGTTAATTTTCCAGTCTGGCCCTTGCAGAAACCAGATGGATCCATGAGGACAGTAGCCAACCAATTACAAGCCCAACAAAATTGGAACCCCAATTGTAGCTGAGGTTGTGTTATTGTTAGAGCAGCTACATATGGTCTTAGGTGCAGGATATGTAGTTGTTTGTCAAATGCATTTGTTTTTGTCTCAATTCAGAAACAGGATCGGAAATAGTTTTTCATTAAGACAAAATAGAT
>702333_chr11_97915961_97916141	ERV3-16A3_I-int	LTR/ERVL	1706	1881	(3115)	C
GCCGCAATAAAAATTCAGAATCCTTTGTCCAAATTATCAGACCCGAGTCAGTTTTCAGACACTGAATCTGTGGATTGATAGAAAAAGTATCTGGATCCCAAAGAGTGAAGGCCCTTGAACAACATGGAGTGTATACATAGTAATGATTCCTCCATCCTTACCCCAAAAAGGCCTATAGACA
>702333_chr11_97916182_97916446	ERV3-16A3_I-int	LTR/ERVL	1168	1444	(3782)	C
TTCTGTAAGGCCAGAAGACTCACCAGAGTATTATTTTACATATAAATGCCCAGAGGACAAAACAGTCAACAAGTCATCAAGAATTTGCTGATGAGAGTCATAAATGCATAAACTATGAAGTTCAGTGGTAGCTCTCTCCTGAGGGCTAGGGTTGATATAAGGGGAAGTGAACATAGGAGGTGGTTGATTGATGTCATTGAAATGATGGGACTGTTATTGGCATTGCTTATTGCCAGAAGCCAGAAGATTGCAATTATGAAAATGA
>702334_chr11_97916899_97917838	ERV3-16A3_I-int	LTR/ERVL	4269	5226	(0)	C
GCATTCAACAAGAAGACCCACTTTACAGCAAAAGAGGTATGGGAGTGGAATCAATGGTCCTTTCACATGCTGCAGCACTCTAGGGCAGTTGGCCTTATAGAATGCAAAACGACCTTCTAAATGTGCAGCTGAAATGCCAGCTCAAAGAAAGCACTCAGAATTTTTGAAGTACCATATTTCAGCTCACAATGTATTTATGAAACCAGATATTCATATGGTGCCATATTCCCAAGAGGAAGTATATATGAGTCCAGGAAGCAAATAATTTGTTTATGCCTTACTTACAAGGGCTCTGAATTATCTACTTGAGAATTTTATTGTTTCTTGCCACAACAAATCTGGACCCTGTAGGGTTGTAGGTTCTGGACCTAAAAAGAGGGACACACTTACCAGGCAACACAGAAAAATCCCCATTGAATAACATGTTTGTTGTAGTTGCTGCCAGGACTTTATGGATTCATTTTGTCCAGGAACTGGCAGATACTGGCAAAGTTAACTGATCATGACCATCAATGTTGTCTTTCATTTTGTGAGCTGAGAGGACTATGTTTAGATCCCAGATCAGCTACTTGGGTACCTGCTGACAATCCCGTGCTCCATCTTAAATGCCAGTAAACACATGCTGTAACTTGAGACTGAGAAGGTATGATTACATAGGGTTCAGATGCCTCTAAAATAAAGATTTCTGTTATACATCTAGTTATGCCACAAGCTTTTGTGTTAGCTGAAGATGAGGAGATTCAGAATAGATTCTGGAGGAAAAGGAGTATGAATACCGGTGATGGGCCTGAGATCGACTTCAGTGATGGGGACTGTAGTTTATATAATTGTGTTCCCATTTCAGAGTTTCCCTTTAGGCAGAAGGGTCCATAGAAAACAAGAAACAGCTTATCCTTGAATCTGTGCAGAGGTGTAGATCTGTATGGTACAGAAAATGGAC
>702334_chr11_97917952_97918223	ERV3-16A3_I-int	LTR/ERVL	3640	3929	(1297)	C
TGGGCAGTGGTAACATGTGTGGCTGTCTGGCCAGGGATCTAGAAAGAAAAAGGTTATAAGATGAGAGTCAAGGAGGTCTGTGTGGAGACATGCAAATGAACATATTGGAGTAGAAAAAAAGCATAAAGATTTTAGAATTTAGTTTCATGTCCTCAAGAAAACATCCACCAGAGAAGAAGCAACAAATAATCAAACATATAAAATTGAAGTAGCCAGGCTTTGTTACCAGTCATCCCAGAACTGGCACAATGTACCCATGAAAGGAATAGCCA
>702334_chr11_97918247_97918728	ERV3-16A3_I-int	LTR/ERVL	9	484	(4742)	C
CAAGAGTCATCTGAGAAAGCAGGGGGCAGGATGGAGTTTTAGGACTTGATGACTCGTGAGGCTGGCAATGAGGTGCCCATGCTGATTGGGCCATGGTAGTCCCTGGAACATGGTGGCAGCCCAGTTGCTAAAACTTTCCTCAGTGCTGACTTGACAGAATGTTCCAATTGATAGAAACACCCTAGTCTGCACAGTGATACGGGGCATTGGGAAAATATAGAGATACAGAAATGGGAAGGGGAGGAGATGGGAAAGGCACATATAAGGAAAATTGATTGGAATAAGCTGGTTATTGTTAACTTGTGTTGATGTCATACGGAGAGGCAATAATAAGCTAAAGGCTTATCAAATAAGTATAAATGTGAAGGTCAAAGGCTCTCTTTGATACTGTACAAGAAGAGAAGCAGCTGAACACCAAACTCAAGATTTAGTAAGCAGACTGGCTAAATTTCAAAGACAAGGCAATGGTCATCTAAGACAAG
>702373_chr11_97944225_97944539	ERV3-16A3_I-int	LTR/ERVL	4813	5135	(91)	C
AGGGGAGAATATGTTTAACACACAGGAGATCTTCGGGTGTATCGCTTATTACTTCTATAGCCATTTTAAACTGTAAATAAACAAGTGGAATGTACATGGACTAATAAATATACCTTGACAGAATTTCAGACCCTATGAAAGAGTCTAGGTTACCTTTTCAGACAAATTATCTAATCAGCAAAATTGCCAGTTGAAGGAAAGGGGAATTTAAAATTGTTGTGAAGGATAGAGATTATGAGTATCAATCGCAACCTCAGGATTAACTGCAGCACATCAACTGAATTGTCCCAACATTCTTCCCTTAATAAGTTCTCC
>702373_chr11_97944552_97944778	ERV3-16A3_I-int	LTR/ERVL	4538	4773	(453)	C
TCACCATCTTTCCCAATAATCCATTAAGGGATTTGTGCTTGTCATCTTTAGAAACACCGGGCTCGTGATGTCCTATTTCCCAGAAAAGGAATTCTCGCCACTAAATATTTAGAGTCCCATTGAGCACAAAGCTATAGTTGTCACTGAATCACTATGGGTTCCTTGTGCCACTAGACCAGCAGACACAAAGATAAGTTACTCTAATGGTAAAGGTTACTAACCCTGAT
>702406_chr11_97970095_97970306	ERV3-16A3_I-int	LTR/ERVL	3489	3757	(1910)	C
GCCTAGAACAAAGATGCCTCTGTATGATATGCAGCATTAGCCAGAAGGGGAATTCTGTGGCTTTTTAGTCATAGCCAAGTTGACAGTAAAAGACAGTAGAGTAGAATATTCCTCACCTTGAGTTGAGCTTGAATTAACTCCAATTCCACTTTGTTTGGAAGAAGAGTTGCCCTGAGGTGGGGTTCAACCTAGAATAATGGAAAAGGCCAGTG
>703394_chr11_98696569_98697034	ERV3-16A3_I-int	LTR/ERVL	1907	2408	(2588)	+
GGAAAAAGAGAATATCTAAACTCTTCAAAGACTGTCAGTTGAAGATAAGACTGATACCAGGTAAACTAAAATACTATCCTTTCCTTCTATTTTAGAATTGGAATTTGTGAAAGCCAGGTGATACCTGAAATCCTGGCCAAACTCCATTCTAAAGTTATGCCATTTTCCTGATTGTTTCTTCAGTCATCATGTGAATAATTCATTTGAAAATATTTAGATACTTTTCAGAAACTTAGTACTCATTCCCTGGTCTACGAAGACATTGTTGAAAGTGCAGATAGAAGACCCTGAAATCCCTCTCTTTAAAGCCCAGCCAAGATTGTACATCAGTAGCAATACTGCATCCCAGGGAGGATTTTAGAGATTATCACCACTCCACAAGAGGAAAGGAGGTAAAGTGGGTGGTCCCATCATATCTCCATTCAATTCTCTATTTAGTTCCTTTAAAATCCAAATGGATCATGGA
>703394_chr11_98697430_98698477	ERV3-16A3_I-int	LTR/ERVL	3210	4273	(1394)	+
CCATTTGGAGAAGAGCCCTTGAAATAATAATAGGCCTTTGTAGAGGCTGAGCACCTGACTATTGGTTGTTAACTGATGATGTGCCCAGGGCTGCACATGATAAATATAGTATTATCAATTTTCTGAGCTATCAGATCAAGTTGGTGAAACAGCAATGCATTTTATTATGGAAATAGTACATTTGAGATAATTTCTCAGTTATTTTAGGGAACATCAAAAATTTTCATAAGCAGTTGGCCCAGATTCATATCACCAATCTCTGTTGTAGAAACAGTCCTCCTTCAGAGTACATCAATTGCCTTATTAGAATTTCTCCATGACCAGTTTCTGGGGGATAAGACCACATTTAAGCCTGGTTGATAATGGATTGTCTTCATATATTGGTATGGTAGACTACTGTTTCACTCAATATATGGTCCTTTCATTCAGGTGTGGCCATAATAGTACAGAGTTGAGGAAAAATTCCCCATGTAAGTAGAGCTTTAAGTACTTTGGTTAGCCATTTATTATATGGAGAGAGAATAGTTTGAAGTGTGTGTGTGTGCGCGCACGTGCGCACGTGCGTGTGTAATTCTTTTCAGGAAAAATGGGCTGGTAGATCAGTAGTCTAGATGAAGGAAGTCTGAAAGATCAGAGATGAGAAAGTATGGAGAAGAGGTAAGTTAATGAACCTATGACAAAACGATATGAAATGTAAAGACGATTGTAGCTCACATTGTTTAGCATCAGAAAGCATGTTCCATAAAGGAGATATCTGACAAGCAGGTAGGCATGATAACCCAATCTGTGGATATAGAACATCCTTTGTCCTCAGCCTCTCCAGTGTTGGCTCAATGAGCCCATGAATGGAGTGCCCATGGTGGCAGTGATGATGAATATACATCGTCACAAAAGCATAAGATTTTCCTTCTCAGTTATGGAAACACATGTTGCTCAAAGCTCAGCCTGTTAGCAGTCAATTGCTTTGTATGATTCCAACCCTCAAGGAGACAAACTAGCTAGTTAATAGCAAACATTATATTATACCTCTCTCAAAACAAAGGAGGCA
>704031_chr11_99192191_99192735	ERV3-16A3_I-int	LTR/ERVL	3817	4368	(858)	C
AAGAGGCACTAAACAAACCAGTGCACAGAATGGCTTGGCAAACTAAAACCAGTCTCTTTCATCAGCCATTGTAGTATGAGCACATTGTAGTATAAGCACACTGACACATTAACAATGTGGCCACGCTGGCAGAGATGGAGGTTATGCATGGTGCCCAAAACATGAATCCTCGTTCAACAAAAGCTGATCTACCTACTACCTCTGTAGAAATCTCAACCTTCCAGCAACTGAGCGCTACACTGAGATCACCCACTACCCTTCACCAATATGATATTATTGATTCTACTCAATCAATCAATCAAGGTGGAAGGAATAGCTTTTGAGTAGAATCAAAGCATATCTTAGGTGTGGGTTTCCCTTTCTTGCCCACATCTCTTCAGCTAGCAGCACTCTCCAAGAAGTAACCAAGTCTTTGATCCACTGACACAGAACTTGGATAACATTACATAGAACTGATGGCCATACTTATTATCAAAGGAGGTACATCAGTGGACATATGATCACAGGATACACTGGTTTAATTACATACCACATTACCCAGAAGC
>705542_chr11_100390351_100391329	ERV3-16A3_I-int	LTR/ERVL	4146	5135	(91)	+
ATCTTAAATGGAAATGACCATACTTAGGTATGAATTTGCCTATCATGCCAGCAATACCTCAGCCAAACCCACTATATGTTGGCTTATAGAGTTTAAGAACCAGCAGCATGATTTTCTGCAAAATACTGCCTCAGACTATTGAACTCACTTTGAAGCAGAGGAGATATAGCAGTGGGCACATAATGATGAGATCTACTGGCACTTCCATGTTACTCAATGGCTATCAGCCTGAGAGAGTGGTAAAGGAGTTTTTTAAGATGAAACTGAGATATCAGCTTGAAGATGCAACGCTGAGAGGCACCATTCTTTATAGGGCAAAATATATCCTAAATAAATCCCTATTGTATGGTACTGCATCCTCACTAAGTAGAATACACAGACCTAGGAACCAAAGGATAGAAGTCAAAGTATCATCACTTCTTGACCTACAACTTTAAGTTCTGTAATTCTAGAGGACATGGTTTCCCAGAATAGGAAAGCTTCCAATAGATGACACAGTAAAAGTCCTATTGAACTTTAAGGAATGGCTGATGCCCAGTCATTATTTCAGTTTCCTCACCACAGATAACAGGTTACAAGGAAAAGAATGACCATATCTGCAGGTGCAATCAACCCTGATCCTCAGGAAGAGGCAAGGATGCTATTACACAATGGCCACAGGAAGGAATACATCTGGCACCCAGGTGATCTATCAGGGTCCCTGTTGGTATTTGCCTTCCCAATTCTGTTGGTAAATGAATAAGTGCAACAACAACAGTCTAAGAAAAACATACTTACAGAGACTCACACCCCTTTGGGATGAGGGTTTGGTTTATTCAAACAAGCAATCCTCCTAGACCAGCAAAGCTACTAGCCAAAATAAGAGGAATCTAGAGTAGATGATAGAGGAGGGAGAAAATGAGTACTCATTGCATCTCAAGAGTAGTTTCAGTAACTGGGACTATAATTTATCTTACTACCTTCCTCTCAAAAGTTTCTC
>706477_chr11_101051041_101053584	ERV3-16A3_I-int	LTR/ERVL	1	2519	(2707)	+
CATAATTGATGCCTAGAATGGTCTGAGAAAGCAGGTAATAAGATGGGGTTTGGTGGTGAGATTGCTTGCTGCCTGACTGGCAATGTTCTGAGGTTTGTGGAGCACAGACAACCCTGGACATGTGGTGGTCCTATAGTTAAAACTTTTACTGGTGGTAAATTTGGCTGGTAAATGGGTAGAAGGGGATGCAGTAGCTGATTCTATATATCAAGCATCCACAAGTATGAGGAGAAAGTAATGTTAGGGGAAGTGAAATTGGATGGCTATTGCTAAGCTCATTTGACACTCTAGAAAAAGAGAACAAAAGACAGACTGCTTAATAGTCAATCGAAAGCCTGTGTGCAAGCCAATGGGCTTCCTTCCTATCATACAAACAGCCCATTGTGTCCTGCAGAGGGAGGTCAGAGAAAGCTGGATCAGGCATAGTACTTAATCATCAGAGTGGCTGAGCCTCAAAGAAGATTAAACTCCCAGTCAAGGTAAGTCTGCCATGAAAGAATAGGACACTGGCACATGCAATAGCAACATCTGGGTTGTTACTCCAGAACTTTTAAACCCCTAGACTTCTCTGAAAGTCCTGATCCTTCAGAACTGGCCAGCTCTCTCTCTCTCTTAATAGCTTCCACCAAATCCCTTGTATTTGCAGACAGTAGAGAGGTCTCTTCTTAGCAAGTCAACATGTGACCCCTCAGAATGTCTCCTCATATCCCTGCCACCACAATGAATAAAACTAATGAGGATTAAATAACAGCATAATCAATCTGGGAAGCACTGAGCTTGGAAATGGAGGAAAGGAACTATACCCCAAAGGAGCTGCACGACCCAGCTAGACTGTGTGGACAGGAGCCAGGGGAGACATGAGGGACTGGATTCTGAAGGGTGCTTGATCAGAGGGGCAGGAACATAAGAATGAAGAAGGAAGAAGGAGAGTTTGATAATTCTGGGAGTACACTCCCAAAATATAGAATTTATACCGTGACAGAGACCCCAGAAAATGGTGAGGAATTGTTATTACAGTGGGCTAGAAGCATGGGAAAAGCAATGGCCCATGCTCAGTGAGGTTGAAATGCTGGGTTTGCTGTGGAAGATGGTGAAAGAAGGGATTTAAAAATTCAGGGAACTGGGCATGTAGAGTAAATATTCTGTGTAAGGCTGGAAAACCCACCAGATGATTAGGTTTTAGGGAAAGGGACAGAGAATACACCATTTACAAAGGCTATAAAAATTGCACCAGCATCATGTAGACTCTCCTCTGTAGGCCAGAGCTGGTGATAGGAGAGACCAATCTAGAACTGGTCTCATTGATAGCAATGGGGATGATAGGAGCAAAAACAATTGAAACCAGGTGGTAGCACTGAACTTTTAAAATCCAGGTGAATGCAGTTATCATAAAGACCATTAAGGTCAGAGAAGCAGTGAAGGGGGTGTGATCCTCAGATCATTATGAAGGTGCTAAATAAAGAACATGTTGCTAGGGCAAGATAAGAGGCAATCCAGAAAGATAGTGCTCAGCTAGCACCATCAGAAGAAATCAAGTATGGATGGTTAAGGAGACTGAGTGTAGTTTTGCCAACAAAAAGCCATAATCACTAGCCAAATGTTTGAACTAGAGCCAGCATTTGGACCTAGAACCCAATGATGGAAGAAGATCCTGGGTCCTAAGGGAGCTGGCAATATCTCAGTAAGCAGTGGCAGTAATGATTCCCCATCCTTCCCCAATGAAAGCAACAACCATGTTCCAGGGCAACTGAAGATAGGGAAAGAGGAATATACAAACGTTTGGAAGATTGCTAGACACAAGGCCTGAGTTGACATTGATACCTTGAAACCTGAAGCATCACATGTCCTCCTACACTCCCTCTTTTCCTCTTCTAATCAGTGTACATGGGATCCACTCAATAAATGGAGTTCTAGCCAAAGTATACCTCAAAGAGGGACTTTTGGGATCCTTAAGCTCACCTGTTGGTCAGTTCTTTGGTCACTGAAGGCACAATTTGAATGGGCATATTTGATATTCAGTACAACTATCACATTGGACCTTTAACCTGTGGGATAAGAGCTATCGTAGTGAGGGAAGACCAGGTGGAGAACTTTCACATGCTCTCCCCTGCCTCATCCAAATTAATGAATCAAAACAATATTAAATCCTGGGGACTGGGAGTGGTGGAAATTAATACTGTCCTAAAGATTCTAAATGACACAGGGGTGATGTTTCACATCATATCTCCATTTAATCCCCAGTTTGGACCCTGAAGAAACTAGATGGATCTTGGAAGATGACAGCATGCTATCATAAACTGAAATCAAGTAGTAGTGCTAATTGTAGCCACCACACCACATGTGACATCTGTGCTCAAGCAGATGACATGCCCTCAGGCACGTGGTATGCAGACATTGATCTGGCAAATTTATTCTCTTTTTCCTGTCAGAAAAGAAAAACAGAAACAGTTTTAGTTGTGAAAAGGACAAGAGTATACATTTAACAGTTTTGCCTCAGTGGTATAACTGCCATTCTGTCATGATATGGTTTGAAGAGATATGAAC
>706477_chr11_101053661_101054396	ERV3-16A3_I-int	LTR/ERVL	4472	5316	(398)	+
ATAGACTGCTGAAGTCCCAGCTGAAGCAGCGGTTTGGAGATCTATATTATGAGGATGGGATGCTGTCCTCCAGGATTTAGTGTATATCTTGAGTCATATCTTTATACAGCACTGTGTTCTCAATAGGAAGAATACTTGAGTCCAGGAACTAAGGGGTGGAAAGAGGAGTGGCTCTGCTTGTAATCTCTCCCACAAATCCCCTTGGGAAACTTGTGCTTCTTGTCCCTACAACTTTTGTATGTGCAGTATGATCTTCACATCAACTTTGGGATTTGCAGTTCTCATGGCCCAAAGAGGGGACACTTTCACCAGGGGTACATAAAAATGATCATTGAACTATATGCTGTGGTTAATATCTGGGTAATTCAAGCTTATTATTCATAGGGAACATTAGACAAGAAGTGAAGTCAGATCTTGGGTAATTAACTCTGATGATCAAGAATAGGAAATGCAGTTACAAAATGGGGAAAGGCAGAAATATGTTTGGTACCCAGTTGAGGTACTGCTCAACTGGGTGCCTCTTGGTGCTTTCTCAACCAGTTGTGACAGTAAATGTACAATGCAGCCACCACCCCACTGTGAGGCTCAGGGGTTCAGACCCTTCAGGAACGATTGTTCAGGCCAATAGTTAAGTAACTGAAACTGGCAGAAGTGCCAGCCAAGGGTGAGAGGAATCTGGAATAGATAATAGAGGAGGGAGAGTATCAGTATTAGTTGAGACCAGCTGTAGACCAAT
>706581_chr11_101143362_101144878	ERV3-16A3_I-int	LTR/ERVL	174	1736	(3490)	+
GGAATGCCCTTAATGGTAGGATGATTCAGACATTTGAAAGGTATAAATGGAAAAATGTCTATAGGAACAGGGAGGTTGGCTGGTAATTAATAAGTTGTGTTGATGCTTAACAGAGAGAGTGAAAAATGAGAGTAGTTAATAAATTGTAAAGTCTACATGTGAGAGCCAGCAGGACTCTTTGGCCCTTAGTTCATGCAGTAAAGAGTGGGTGCAGCTGAGGAGTGTGCTCAGGCCTCAATAGTTAGAATTGCAGAGCTCCTGTGAATTTTAACTGCTCAGCCCAGAAGGGTCAGGGCTTGACCTTATGCTAAGGTCAAGGCCTTGATTGGGAAAACCTGGGACCACCAAAATACAGGATAGGAACATGTGGGCCATGTACTTTTTAAAAAATTGGCTTACAGACTTCTCTGAACTGAGAGCCAGGGGCAGCTGGCCTCTCCCTAACAAAAGCTAGAACTCCCCTAGTGTGAGAAAACAATGCAGGCTTCCCCTGTCATAAGGTGACCCCTCAGAAGATTCCCCCCACCTCTTCTGCTTGCTGCCAGCAATATACTGAGGATTGAATATCAACATAACCTGGACAGAGATGAGCTGGAGCATGATAAGGAAGAGAAGATTACATTCACAAGGGAGCTTCAAGTGTTAGCTGTTATGCCTAGCAGAAGACAAGACAATATGCATGACATTGGGTTTTGAGGGTGCCTGATTAAGAGATCACCAACATAAGACTGAATAAGCAAGAATTCAATGACTTGGAGGCACTTTCTCAAGACACAGTATTGAACTCTGGCAAAGATGCTAGAGGATGAGGCAAATTTACTTCTAGGGTGACACTTAGCAGTTGGAGAAAGTGATGGTTCATTCTGAGTGAAATAGAAATGCCTGAGTTGTCCTGGCAGATAATAGAGGCAGGAATCAAAAGGCTCAAGGAGTTGGCACTCTGGCATAGATACGTTTTGTGAGGCTAACGGACTCACCATAGGATTAGGCTCTATAGAAAGGCCCAGAGGACACCATCTCCACCAAGGCCATCAGAGATGTGCTGTGTGAAGTCACAGCATCAATAATAAGTTCAGCTGTGGGTTTCCCTATAGACTAGAGATGATGGAAGGAGAAGCAGTCACAGAGTTAGGTTCATTAATGGCAATGGGATGATAGAGCCCCCAAATAATAGAAGAGTTGTCAGTGCTTACCCAGTAGAGACCAGGCAGCTGTAATTACCATAACAACTGGTAATGTAAAAGGGGCAGCCAAGGGAGCTTGACCCACAGAGAGTTGTGGAGATGCTTAATTGAACTTGGTGTCCCTAGGGGCAAAATAGATGGGCAACCAACAAGGATGCTACTAATATCTATAATCAGAAGAATGGGAGAATGGAGGAAAAGCATGTTCAGGGCTTGGCTCAGTTCCTGAACTTGAGCCAATTTTCAGATTCAGAACTCAGTAAATAAAGAGATGGTTGGGTTATGGGGGAAGGACTCTGCAACACTCAAGTTCTGCCCCAAAGGAACCTAGTG
>706581_chr11_101145081_101145434	ERV3-16A3_I-int	LTR/ERVL	1737	2111	(3115)	+
CCTACAGCCGTTTACTCAGGTACACTGGGAAAAGGAGGATACCCAGATATTTTGAGAACTATTGGACACAGATTCTGAGTTGATATTAGTACCCAGAGACCCAAAGCATGCTAATGATTCTCCTCTTAGAATGGAAGCTTATGGGAGACAGGTGATAAATGGAGACTGGCTGAAGTTTAGTGTACATTGGGTTTGTAGACATTTTCTAGTTATCAAATTAATAGTAAAGGACAAAATACTTGGCTATTTGAGCAACTACCACAATGGCTCCTTGGCTTGTAAGGTTAAGAGTTGTCATAGTAGGGAAGTCTCTGAAACTGACCCCTCCTTACCCTTCTGGCCAAGATAGTAAAT
>706800_chr11_101301379_101301660	ERV3-16A3_I-int	LTR/ERVL	449	764	(4462)	+
AGCCCCAAAGATGTTTAAATGCTGAGAAAGATTGAAAATGGCTGAGAAAACTTGGGACCCTAAAAAATGAGATGGGGGCAACTGGATGGATTTCCTGAGGATATTGACTCTGCACACTCCTCCCCATGCTGACCATTCTCAGAGCTTTCAGCAGTTAACAACCCTTCCCTAGTAAGAACTACGCTACCCTCTTGGTAGAAGATAAAGCAGTGAATCAAGAAGAATCCCACTCAAGAGCTGCCTCTACTTCCTCTCCTGCATTCCACACTGATAACTATGATT
>706800_chr11_101301746_101301904	ERV3-16A3_I-int	LTR/ERVL	891	1058	(4168)	+
ATTGGAATTTTAGTGATATTTGATGGAGGGTACTGGAATGTAAGAGTGGACAAGCAAAAATTCATTGACTTGGGGGAACTTTCTCGACACGGAATTTAACATTCTTGTGAGGACCCCTGGGGATAGGGTAAACTCACCTCTAGGGTGGCTATTAGAAGC
>707232_chr11_101623205_101623543	ERV3-16A3_I-int	LTR/ERVL	1017	1369	(3857)	C
AGGAAAAATGCAAACTTGAAGTCCAATATGTTCCTTGAAATATGAAAAAGAGTGATGTCTAGAATTTGTCATAGTAGATGGTAGAAGAAGGAAATGAAAGGCACAGAGAAGTGGCGATGCCAGAATGGAAATGTTACGTAAGTCCAGAAAACACAGCAGGTGATTTTATTTCATGGGAAGGTTCAGAAGTTACACTATTTACTAGGGTTTGAGGGAATGGTCTGGTGAGAGGGGCACCATCATCACTAAGAACTTAAGTGGTGGCTCCCCTCCGTAGGCCAGGACTGATGGTGGGAGAAGCAAATACATTTTAATCTCACTGATCTCCGTTGGGATGAT
>707290_chr11_101668180_101668997	ERV3-16A3_I-int	LTR/ERVL	4472	5277	(390)	C
ACTTTGCAAGAAGAGGTGGGTTATCCTTCAGAATGTGGTGTTTGCTTTAAACCAATAGCCATAATATGGTGCTGTGTGTCTCTTATAGGTAAAATATAAGCATTTCAGAAACGAAGGGTAGAAGTAGAAGTAATCCTGCTCATCAGTGATCCTGGTAAGTGAGGAATTTGTGTTTCCTAACTCTTGAATGTTAGGCTTTATAGGTCTAGAAGTTATGGTTTGCAGAGAAGGTACGCTTTCATGAGGGAGCATTTGTTAAGAGTCTCACTAAATGCAAAGCTATGGTTTCTGCCTATTCCTTTTTGTTTCCATGTGCCAGTAGTCTAGCAAGCCAAGAAGGGAGATACCATACCCGTAGCAGTAACTGACCTTTATAATCATGAAAAGAGGGGAAGGATTGAAGCTACATAATAGGAAGGAATAGATTTGTTACTCAGGTCATCCACTGAGGTGTCAAAGTACTCCCATGCCTTGTTGTGTCTGTTAATGGGCCAGTAGGGCAACCATGGACAGATGAGTGCAGAGTAACCAGGCCCGAGACCCCACAGAGATGAGATTCTAGGTTAACCCCTCAGGGAGTACACAGATCAGTAGAAGTGCTAGACAAAGTGAAGGGAAATCTAGAATGGGAAGAGGGAGGGGATATGTATCAGTTATGGCCTTCAGACAAATTGCAGCAGCTGGGGCTGTAGTTCATGCCACTGAACTTCCTCTTGAAAGTTTTCCCAGAAATTGTGACTAATCACAATCTTGGAGGAGTTGTATTTTGATAGAATAAACTTAATGTGAAAAGCAAATAGATCTGAGCAATGCAAGGG
>707357_chr11_101710141_101711608	ERV3-16A3_I-int	LTR/ERVL	2555	3986	(1240)	C
TTACACTGATGACATCATGTTGATAAAGTGAGATGAGCAAGATGTGGATAGCACAGTGGAGTCCATGATAAGAAATTTGCATTCCAGAGCATGAAAGATAAACCTTTCAAAGATTCAGTAAACTACCACTCAAGTAGAACTTTTAAGGGTCCAGTGGTCAGGGTCATGCTGGGATGTAAGTGTAAGATAATTAGCTGCATATTGCCTCCTTAATCACTAAAAAGAAGCACAGTATCTGTTAGCCCTCTTTGAATTCTAGGGCAACACATTTCATACTTAGCAGTTATATTTTAAGCCAAATACAGGGTGACCCAGACATCTTCCAGCATTTAGTAGGATCTGTGTAGGATATGTATTTGCAGCAGGTCCAGGCTGGGTACAATCAGCCCTGCTGCTTGGGTCATGAGTTAGCAGACCCTGTGGTTTTGGAGGTATCCATTGTGGGAAAAGATGCAGCATGGGGTTTATGGCAAAGCTCAGTGGGAGAATTACAATGTAGGCCTTGAGTGTCTTCAGCAGGACCATGTTTTCTGCAGTGGAGATTTTTATGCCTGTCAAGAAATAGCTCCTTCTGTGTTACTGGGCCCTGGTGAAGAAGAAACATATGACCATTTTTTTTCACCCTATGACCATGCTTTCAGAACTGGCTATTATAATCTGATTCTGTTGGACCTACCAAGTTGTAACATTGAGTGGGCCCAGCAGCAGTCCCTCTTCAGATGTAAATGGCACATCCAAGCTTGAGCCCAAGCTGGACAAAAGCACTTGAGTCAGTTATGTGAGCAGGTACTCCAGATCATCACGTCAATTTCAAGGTTGGCATTGGCACCATCCTTTAGCTTGTACCTACGAATTATGAGTTCTGCATAATAAGTTGATGGAGGAGAACTGATTGGTTTGTGAATTGGTTGTATTGGTAAATGGGTACAATCTAAAAATGAATGGCAGGTACTCTTTAGCCACACTTATGGGTGAACTTGACATACAGTGGCAGGAAAAAAGTTCCCTGATTGTGGAACTTTGAGCATCAAACTTGATTATTACCTTTGTGTGGAAAAAGTGGCCTGAGGTGAGAATATGAATATATGTATGTGTGTATGTACATACATGTGTACATACTCCTTGACACTAGGGAATGATCTTGCTGGCTGGTCAGAAGCCTAAAAGGAAAAGAACTGAAAGATCGTATACAAGGGAGTGTGTGATGGAGACATGTGGATGGACAGATAGGATTGGGTGTGAAGTGTGAAGATTTTTATATCACATATAATGCCCACCAGAAAATGTGTCCATTGCAGAAGAGACAATGAATAACAAAGTAGATCAAATGTTTTGATCAGTTGGCATTAGCCAGCCTTGTCATTGGTCACCCTGAACTGGAAGGGTAGGCACATAAATGGAGTGGCCATTTATGTGGGCAGGGATGGTGGCTGAAAATGGAATCAATGGTATGACTTTCATTTACCAA
>707357_chr11_101711757_101712360	ERV3-16A3_I-int	LTR/ERVL	1988	2591	(3123)	C
CCTATCTGATGGCTGTTTCTTTGGAATTGGAATGTATAAGTGGGATTGATATACAGAGCAGTTGGAGTAACCACCACATTTGGCCCTTGGACTTTTGGGGAGAAGACCAAGTGGGGGCCTCTGAAACTGCATGGATTCCTTGGCATCCTCTACCTTCTACCAAGATAGCTAAACAAAAAGATTACATCTGGCATCTCAAGAGATATGATAGAGATTAATACCACCTTTAAAGATCGTAAGGATGCAGGAGTGTTGGTCCTCATCTGTTTAATTCTCTTGTTTTTCATCCATAGATGCTGATAGATGCTGATAGATCCTCAAGAAAGATTATAGATTACCATAAGTTTAACTAAGTATTAGCCCTGATTGCTGCTGCTGTGTTGGGTGCGGAATCATTGGTAGAGATAGTTAATAAAGGCTTAGGTACATGGTAAGCAGACAGTGATTTGGCAAATGTGTTCTTTTTTACCCCAATCAGAAAAGAGTATCATAAACTGTTTGCATTCACATGGAATTGGCAAAAATGTACACAATAGCTTTGTCCCAGGGCCTCCTCTGTCACAATGTAGTCGGAAGAGATTTGAACCTTGTAAACACTCCACAG
>707357_chr11_101714316_101714888	ERV3-16A3_I-int	LTR/ERVL	1119	1686	(3540)	C
AGGAGAGTGTTGAAAATTGTTGGAAGGGAGGCATACTGACATGGATATTGAGTGTGAAACCAGAAGACTCAACAGAGAATTATATTTATTTCACTGGAGGGCCCAAGGGACATGTTCACCATCAGGAATGCACTGGTGAGAGGGAAACCAGCATCATTTAAAAATGTGTGGTGACTCTTCTCTGGCCACCAGGATTGACAGTAGAAAAGTAGGCATAGAGCTGGGTTTTTAATTGAAATGTGGATAATGGGGTCACAAAACAATAGAGATTGGTGGTGCTTAACAGAAGCCAGATTACTGTAATGGTCAGCAAGTTTGGAAAGGCAGTCCTCAAAGTAGACTGATCAAGAGGGAATTGCAGAGATGGATAATAGAACATGGTGTCTCCATGGGCAAACTACGTAGGCAGCCATCAAGGTGCAGTTAAACATGTTAAAAGAAGAAGAAAGCAGAATCAATGAGTGACAGACTGACATTACTTAACCTCCACAAACAAGTCACGGTATCTCTCTCAGAATCTGGACTTCATCCATTTCATAGCCCTGGAATCTGTTGACTGAAGAGGTGGTCAGG
>707376_chr11_101722013_101722247	ERV3-16A3_I-int	LTR/ERVL	2579	2807	(2419)	C
ATTAGGTGGAATGAACAAGAGGTGGGTAGCATACAGGAGGCCTTTATAAGACACACACACCTCAGAGGCTGGGAGATAAACCCTATGAGGATTCAGGGACTTGTCACATTCATGAAGTTTTAGGAGTCCAGTGGTCAATGGTATTCTGGGACATTCCCTCCAAAGTAAAAGATAAATTATTGCAGCTTCCACCTTCTACCACAAGGAAGAAAGTCCAATATCTGGTGGGCCCCTT
>707376_chr11_101722598_101723210	ERV3-16A3_I-int	LTR/ERVL	1951	2578	(2648)	C
CCCAGTGGTCATTTTCCAGTCCTCAAATGTATAATTGGTTTTGCCATACTTGGTGGTTGGTAGAACACCCTCCTTGGATTCACAGCCTGTTGGGGAAAGCTATTATTGTGGAAAGGTCAAGAGGAAGCACCTGAAATCACCCTATGCAATACCAGCCATGATGGTAAATGAAAAGCAAAATCACATATTACAAGGGGACAGGGAATAGTGGAGATGAATGTCACTGTTGAAGATCTAAAGGATGTAGAAGTGGTAGCCATATCATAGATCTTTTCAATTTACCACTCTGGCCTCTGCAGAAACCATATGGATCTGGGAGGGTAACTATAACTAACTACTACAAGCTTGACCACGTACTAGCCCCAGTTGCAGCTGTCATGTCAGGTATGGTATTTATGCTAGGCTAGATTAATATGGCTGCTATCCCAATGAGAAAAGAGGATCAGAAACAGTTATCACTGAGTAGACAAAAATACAGATTTATGGTTTTCTCCAGGCTATGTTAACTTTTTCTCCCTCAGTCTTCTCATAGTCCAAAGAGATCTGGATCATCTAGACATCCTGGAAAAATCATGTGCTAAAGTATCATGTTGATGACAGTTATGTTGATCAG
>707376_chr11_101729368_101731260	ERV3-16A3_I-int	LTR/ERVL	7	1966	(3260)	C
TGGTACCAGAGGTGGTATGGACTGAAAAAGTAGGTGATATGATAGGGTTTTGGAGCTGGATTACTTACCGCTCAGCTGGAACTGAGGACCCTATCACTATTGGTGGGAGGAGCAGATACAGCTTTCACTGGTGATATATTGTGTTGGTCTAGTGTCTACCATGGGTAGAGAAAGCATTGGTGGGTACAATATTTCAAGTATTTGGGACACACAGAGGAAAGAGAAACTATAAGAAAGAATAAATTGGATGGATGTCCTTAAGAGCTTCTGTGCCACAGAAAGATAACGAGCAGGCAATTAAAAATTAGGAAAGTAAGCAAGAGGGGTTCTTTGTATACAAAAAAACTTTTTATCTCCTGCACCAGGGAGACATATAAAAATGAGGACCAAGCCCATTTAAGAGTTGAAATGATAGAATGTCAAATATAGTTAAATGTCCCACAAAACAGATCTGTTACATCAAATTTGGGGCTCTGATTAGGATAATCTGGGGCCCTGACACGTAGGATGAGGACATCTGGGTGGCTGCATCCCAAAGTTTGGCTTCCCAGACTCTCCTGAACTTTCTTAGCATTCAGAAATGGCCCTCAACTCTTCCTATTAACAGCAAATACCTCTTTGGGCTGAAAGATAATGCATAGGAATCTCTTCTGCAAAGTGAGTGACACATGCCTGTCTCAGGACCTACTCTCTCCTGGCTACTAGCCCTATAATTATGGCCAAGTGACAGCATAATCCAATTTGAGAGGTGATGGGCCTGAAAGGTGCTACACCTGAGGAAGGAGGAATGGAACTCTACTCCAAAGACCTGCAGAAGTATACAGCAGGAGCTGGGGGAGTATGATTGGGACTGGCTTCTCAGCATGCTAGATCATCACTCTAATATATATAGTTAATTAATAAAGAGTTTGATTTGGTAGTAATCTCCTGAGATAAAGGATTTAGGACACTGGCAAGGATACTAGGAGATAGGACAATCCTGCTACTAGAATGAGTTCTAGAAGCATGAAAAATAGAATGGCTCAGGCTGAGTGAAATTGAAATGCCATAATTATTGTGGTAGACAGTAGAGGGAGGGATTGAAAGGCTCAACGACATAGGATTGATGTCCTGAATCCACTACATATGGCTGGAAGACACACTTGATAATTACATTCTATGGGAAGGCCCAGAGCCCACACCATTTACAAAGGTCTTATGAAAAAAAAAAAAAACACCTTGAGAAGGGCACTGGAATCACTAAAATGTTCAGTAATGATTCTCCTCTGTAGGAGAGGCAGTCATAGAACTTGGCTTTCTGATAGCAATAGGAATGATAGGACCTTGAATAAAATAGAGGCCAGATCCTAGCACTTACTCATCAGAAGCTAGAGCATTGTCATTATCATAATGACTTGTAAGAATGGGATGGCAGTCCGCCTTTCTTCACAGAAAGTTATAAAGATCAATAAAACATGGTGGCCAACAAGGAAAGTACTTAAGCAACCAAATCAAGGACAAATCAAATCAAGGGCAGAAGATCTGGAAGCTGAGAATGGTTGTTCCCAGTTTAAAAAAAGTCACAATCTCTTGCCCAATATCCAAACCTGAGTCAGGTCAGATCTCAGAATACATTGAAAGGTAACTGAGTTCTCAGGAAGGGACTCTATAGCAGCATGGAAAATGTATGTGGTAATGATCCCCTATGGCTATTTCAGCTAACTGTATAGTGGGGAAAGCAGAATACACAAATAGGTGGAGGACTCTTGAACACGGAGTCTGACATGACATTAATACCCAGAGAACCAAAGCATTTTCATGGAAAAGGGATGCCAGGTAACAAATTGAGTCCTGGACAAGGCCCAGTTTACAGCAGATCCATTTGCTTCATGGACAAACTCAGTGGTCATTTTC
>707612_chr11_101883465_101883927	ERV3-16A3_I-int	LTR/ERVL	7	481	(4745)	+
TGGTACCAGGAACAGTCCAAGAAAGCAGGCTAAAAGGTGGAGATTGGGGATGGAATCACTGAATGGCAAGGAAAACCCCATGCTGAGTGGAGAGTGGGTCACAGATTGTCCCTGGCTCAAGGTAGTGGCTCGACTGCCACTATTTCACAGGTGATGACCTGGGGAAACATTCCCTGAGAAAAACAGGCTTGCCAATTCAAGAATCCAGGCATTTAAAAGATGCAGTGGGACTAACACCTGCAAAGACAGTAGCTAGTTATTACTAAGTTGAATTGAAAACCTTCAGAGTGATGAGAAACTGAGAGCAGTTAACAACTAAAGGTTAAGTATGAGAGCCAGGATGCACTTGCGGTGGTATTGCTTACAAAGAGATCCTTATCACCCTGCAGTGGAAGAGAGCTCAGCTGCGGGGCAATCATAGGACTTAGAATAAGGAGCTGCAGAGGCATTTATCAGGCAAGGC
>707613_chr11_101884103_101884272	ERV3-16A3_I-int	LTR/ERVL	619	804	(4422)	C
CTCACTACTCCTTGTTAAGAGCTAGCATTTACTCCACCTGAGAAGACCCTACTGAGGCCTTTCCACCACAAGGCAGCCAGAAACCCCTCACAGTTACCCTCCGTCTGCTGACAAGCAGATAACTAGTGTTAAATCCCAGCCCAATACAGCTGGGGAAGTTCTAGGTCTGA
>707612_chr11_101884261_101884683	ERV3-16A3_I-int	LTR/ERVL	1240	1644	(3582)	+
AGGAGTAGTGAGAGAGGGGCACTGATATCACGAAGAACTTCAGTGGTGGCTCTGCTCTGTAGGCCAGGACTGAAGGTATGAGAGGAGATCAAGCCTCCTCTATTACAGAGCTGGGCTCCTTAATTGTAGCGAGCATGATGAGCCCCCAGAGTAAGAGAGACCAGGTAACTGCCAGAAGCCAGGGGCCACAGTTACTCTAAAAACCAGCAAGGTTAAAGAAGCAGCAGAGGGGGCTTGGTTGTCAGGCAGTTGTAGAAATGATGAATATAATTTGGAGTTTCTAGGGTCCAAACAAGTTGGCACCCTACAAGGGTACTACTTAACATCTACAATCAAAACAAGTAAAGAATGGAGGAGTAGGTAGCTTAGGACAGTGGTCCCAATAAAAATTATAATATCTTGCTCAGTTTCCAGACCTGAGCC
>707612_chr11_101885286_101885481	ERV3-16A3_I-int	LTR/ERVL	1647	1818	(3408)	+
CCTATTTTTAAACTGAAACCCATTAAATGATAAGATGGCCGGGTCTCCAGGAAGAAGGACCCTGCAATTCCCCCAAGAAATATATACTGCAAAGATTCCCTCAGTCGTTGTCTTAAGGGACCTATGGTCATTTCTGTGGGAATACACTGAGGAAAGGGGAATAACCAAATATTTGAGGACTACTGAAGCGGGATCT
>708083_chr11_102144186_102144705	ERV3-16A3_I-int	LTR/ERVL	1746	2278	(2718)	C
TCCATTTCTGAACCTTGAGCCAGTTTTTCAACTTTGGAACCCACTGACTAAAAGAGAGGGTATGTCTCCAAGAGGAAGGACCCTGAAACACCATGGCAAGTATATATGGTAAAGATTCTCCCAGCCCAAGAGACCAGTGGCCATGTACTCAAATAGCTGCACACTGGAGAAGGGGCATTTCAAGAACCACTGGATGCCAATCTGATTTGAAATTGATACTCAAAGACTCAAAGCAATATCATGAGTCTCCTTGTAGAGTGAAGCATATGACAATAAAATAATAAATGGAGTTTAACTTAATTAATAAATGGAATGGCTCTGCATTCCAGTGGACATTCCAATGTCCATTTCCCTACTCCCTAAATGTGTTACTAGAATAGACATATTCAGCAGAAACCCACACTGAGTCCTTAGCCAGGGAGGTAAGAACTATCCACTAATGTGGTAGCCTAGGAGAAGCTCCTGAAACTACCCTTCCCTCCTCCCTAGTTAAGATACTAAGCCAAAAACAGTATCTCAT
>708083_chr11_102144999_102145366	ERV3-16A3_I-int	LTR/ERVL	1271	1637	(3589)	C
ATCACCAACAAGATCAGTAGTGGCTTTTCTCTCTAGGCCAGGGCTGCTATCAGGAGGCATCATTACAGAATAGAGGTGATTAACAGCCACAGGGTTTTAGGACCCTAAAGCAGAGGCCAAGTGGAAGAGCTTAGCTATTAAAAGGTGGGTATATGCAATTACAATAATGAATGGCATCATCAGAGGGGCAGCCAGGGAAGATTGACCCAAACAGTTATGGAGATAATTAACAGAACTCAGCCTCCACACAGGCAGCCAACAAGGGGGAACTCAAGCTATACAATCCAAAGAAATCAAAGATGGATAAACAGGAGGCTGACAGCAGTTAGCTCAATAAAAAGTCAAAATGCTTTTCCAAGTTTCTGAAC
>708083_chr11_102145720_102145876	ERV3-16A3_I-int	LTR/ERVL	1134	1270	(3956)	C
GCTCAGAGAAATGAGCCTGCAAGTAATGATATAAGGCCAGAAAAAAAAAAAAAAAACCATCAGAGGACTATGTTCCATGGCAGGGCCTTTTACCCAATAAATATATCAATTTCCAAAGCAACAAAGAATGTGCTGATGAGAGTGGTGTCAGTATCGC
>708083_chr11_102146184_102146594	ERV3-16A3_I-int	LTR/ERVL	704	1133	(4093)	C
TGTCCCACCACAAGATCAGTCCCCACAGAACCTGCTGGCCCCAAGGCTAATAACTAGGTTAAGTCACAATATAACCCAGATGGGGTCATGCCGGGTCTGATAAGGAAGGAAAGGAACTGATACAAAGAGGCTGCAGGTCCCAGCCAGCAAGTACTGGCAGTAGCCAGGAGACTATGCGTGGAATTAGACTAAGGAGAGTGAAACATGAAAGGATAAGGGAAAGGATAGTGGATAAGGGAAAGTTAGAGTTTATCAACTCAGAGCAGAATATAGCATTTAATACCTGGAAAAGACCCCCAGAAGTGTTGCAGACAGGCTGCTAGGATGGGTCCTAGAAGCAGGGAAAAGTGAAAGCCCACACTAAGTGAGGTGGACATGCTGGAAAGCAGAAGGTATTAAAAGGCTCAGAGA
>708520_chr11_102416033_102416639	ERV3-16A3_I-int	LTR/ERVL	3599	4207	(1019)	C
GGGAAGTGAAGTGATCATAGTTAAGAGTGCACATAGATTACTGGGTAATCACAAGTTGCTGAGCTGGTTTGTCACATTCTGGATGAAACAAGATACCAAGATTATAAAATCAGAGACAGAGATGTTTGGGAAAGTAGCGCCTGAATGAATTTATGGAATTTTAAGCATAAAATGTGTGGATCTTTGTGTCTCAGATCAATGCCCAAAACAGAACATCTCCTGAGGAGGAAGCACTGAACACCTGTGTGGATAGGATGAGGCATCCACTGGGGGTCAGCCGGCCTGTGTCCTCAGCTACCCAAGGAACAACACTGGGTCCACAAACTGCATGGCCATGGTAATAGGCATGGAGGCAACTCATGAGCCCTGCTACAGTTGACCTAGCCTCTGCTGCTGCGGCTGCTGGAGGTCTGACTTGGCAGCATTAAGGATTGAATCTAAACCCTCAATATGGTACCATCCTTCAATGGCACCAACCAGTCACTTGGTTACAAGTTAATTAAGTCAGAGCCCTTCTACCTTGTAGGGGACAGCAAATCATGCTTATTAGGACTGACAAGGATTACAGGCATGGGTCTGCCTTCATTGCCCTCAGTGCATCCGTCAG
>711475_chr11_104460481_104462009	ERV3-16A3_I-int	LTR/ERVL	383	1891	(3335)	+
TCTTCTTCAGTGACAGGTAGATAAATCCAGGGACAAAGCTGTAGACTTAACAGACAGAGAGATCAACTTCAAAGACAATTAAATGCTCATCAAGGCTCTTCTCTCATGTTAAGGTAAGGGCTCCAGTAGGAAAATCCTAGAATGCTGGCACATTAGATGGAGAGGCCTGGGTGTATGCCATGAATCTTTCTGACTTCTCAAAGCCCTACTGAGTCTATAAAAATGACACTCCCATGAAGAGCTAGAATGCTCTAATACTCACTTCTTGTGTTGGTTAATAATTCAGAGGCTCTTTCCTGTAAGTCATCATGTGTGCCCCTCAGGATCTGCTCCCACGTCCCATCATGCCCACTGCTGCTATAACTGTGTTACGTTGTAGCATAACTTAGCTGGTTTTATAGTCAAAAGGAGCCACGTAAAATAGACATCATACACCAGCAAGTCCAGGGGGAGCATAAATGGGGTTGGATTCTGAGGGTGCTTAATCAAGGGGAATGAGTATAAAATAGGATAGGTAAGAGTTTCTTGACTTGTAAATACTCTCCTATGATGTAGAATTTAACATCCAGGCAATGATCCCAGGATATGGGGCAAACTAGAATGTCAACTAAAGGCACGTAAAAAGCAATGGACTATGCTGAATGAAGTCAAAGGGCTAAAAACTGGAGAAGTAGAAAAGGGAAAGGAATAAAAATGCTCTTGGAAGTGGGCAGGCGGGAAGTAGATACAGCATATATAGTCAGCAGGTCTAGCCAATGGGTATGGTATGCTTCATGGAAAGGCCCAGAGGATGTATTATTTATAAGGGCTATGAGGAATAACCTGGTGAGACAGGCACCAGCAACACTAAAACTTGTAGTATTGCCTTTACTTTGTGAACTATGACTGTTAGTTGGATAAACTAAAATGTGGCTTTCTGATAGCAGTGGGGTTAATAGGACCCACCTACACTTCAAAAAAAAAAATAGACGATAGGTGGTGGAGTTAACCACTAAATTTAATAGGTTACAATTATCTTATTATCCAGCAAGTTATAGTTGAAGTCAAGAGATCTGACCCACAGAGGATTATGAATTGGTAGATATTTATATAGTTATGGCACATGGCATCTCTATAGCAAGACAGATAGGTGGGCAACAAGGATATTACTCAGCTTGTACCAGCAGAAGAAATCAAGGATGGATGACCAGGAGGCTGAGGGTAGTTACCTCAATAAAAAAACATACCTTCCTCAATTCTCTAACCTGAGTCTGTTTCCTGTTCTCAAATCATTTGACCAAAAATAAAATTAGATCCTCCCAAGAGAAAGGAAGCTGCAACAACACAGTGAGTCTATTCCACAATGACTCTCATTCCTTCGCCGAAGGGATCCATAGCCAGTTATTCGAGTTAAACAATAAACTTGGAAAAAGGCATTATTCAAATACTTGTAGGACTACTGGACACAGGTCTTAATTGACATTGATGCCTGGAGATCCAAAGCATAATAATCATAGTACCATAGATGAGAGCTGGGTCATATGGGGCCA
>711574_chr11_104529282_104529872	ERV3-16A3_I-int	LTR/ERVL	3799	4365	(861)	+
AGAAAGCAAATACTGTAGAGGAAGCACCAAAGAACCAAGTGGATATCATGAATTTTCCAGTGAGAGTTAGGCAGCATTTGTCCTTGACTACTCCAACACCTTCAAAATAGTTCAATGAATGGGCTAGTTATGGTGGCAGGGATCAAGACCGGGCACTGGCACAACAGCATGGGCTTCGTCTTACCAAGATTGAGATAGCTGTTGTTAATGATGAATACGTGTTTTGTCAGCATTGGAGACCGACACTGGGCCCTCAATATGGCATAGTTCCTCGAGGACAGTAACCAGCTATCAGTGGCAAGCTGATTATGTCAGATGTCTTCACTTAAAAGTAGGAGGTGCTTTGTTTTTACTGAGGTTGGTGTGCCTTCTTGTTATGCATTTGTCTTTTCTGTATTACCCAGCTTCACTACCCCAGGTTCACACACTGATCATGGGATTTTTATAATATGGCCTTGGGCTAATGGGCCTATTTGGGAAAGTATAATAATATAGGGCCATGATACCACTGATTCTGTGTTAAACTGCGTTGTCTAGAAACTGTTTTCTGTTAGTACGTTAGAACAGTCTTATAAAAGGTACATCTGAATT
>711574_chr11_104530189_104530873	ERV3-16A3_I-int	LTR/ERVL	4366	5084	(142)	+
AAGATACATCTGAATTAAGCTTTGGGGGATGAATCCTTGTAGAACTAGAGTGATTTTCTGTGAGATAAAGCATATGTTTTAGGCCAACAGCTATTAGATGGTGCTGAATCCTCAATGGGTAGAATGGATGTCTCTCAGAGAAGAAGGTAGGAGTATACCAGTTTCACCAACTTTCATGGCCACTGACCCACTTGGGTAATACTTTCTTTCTTCTGACGATCTGGCTCTGCATGAATAGACTCCTAGTTTTAGGGAAAGGGTGACTCTACCAGCAGACACAAAGTGGCTCCATGAAGCCTACAGGTCTATCTACCATAGACCATTTTGTGCACTCTTATGCTACTCTTAGGCAGGCAAAGAGAAACATTTATATTCTAGCAGAAGTAATTGACTCATTATATGGAGGCCATAGGATTGCTCCTGTATTATTGGGGTAGGGAGGAATGTGTCTGAAACTCAGGGATTTACCGAGATTCCTCTTCATTCTGTCATGCATGATGATAAATATAGATAAACAATTGTGGCAAGCATGATTGGAAAGGTCATGATGAGCAGGGTGAGGATCTGTGTTATCCCGCCAAAGGTGAAAACCTGGCCCTCAGATCTGCAGAATTGTTAGGGTAATCTAGAATAGGCACTAGAAAAGGGAGACTGTGAATATCAATTACGGTCTTGGGACCAATTG
>712308_chr11_105078563_105078850	ERV3-16A3_I-int	LTR/ERVL	4703	5023	(631)	C
AATAAATGTTGCTTTCATCCTGATAGTTAGAATTCATGGGTGAGGGAACCGAGGGTAAAAACTCGGAATGACATATTTTATCACCATTCTCAGTGAACCATTTAGAAATGTTTGCTTCTCATCCTTGAAGTTTTAGATGGACTAGAATTTCTGATTTCTCTATGAGGGAGCAGACACAACCAGTGTTCCAGTAAATGTAAGTCTATGACTATACCTGGTTAGCTCTTCAAGCTAACAGGCAAGGGGATAGGTCAATGGGCTGGCAGGGTTAATTGACCCTGATTATCA
>712308_chr11_105079146_105079699	ERV3-16A3_I-int	LTR/ERVL	3550	4132	(1094)	C
TCTCAGTGGCAGAGGCTTGAGCAGTACACCTATTCATCATCGTGATGGAGTGGTAGAAATGGCCCAGGTCAAGAGAGAGACAAACTTCCGTCCACTGTCTTTGCTAATTATTTATTGTCTTAGAAGTAATATGAATAGAAAATGACAGACAAAGAGGTCCAGGAAAGAAGCATGTGATTGGACCTATAGGAATGGACAAACAGTGTGTAAATCTTTACTTCTCATGGCAATGCCCACCAAAAAATACCCAGTACAGAGAAGGCATTGAATGACTATTTGAACAAAATTGCTGGGCCAGTGGATTTTAGCCACTCTCTGGCTCTGATCACGCAAGGGCTTTCACTATTGGGCTTGTTAAAACAGTAGCCATGGTGAGAAAGTGGAGGCTATGCATGATTCAATATCACAGGCTCCCTTTAACCAGCACAGAAGTAGCTAGTGAATGTTCAAAGTGTTAGCAGCATAAACTGATGTTCATCTCTGGATGCTGTACTGTTCTCTAAGAGATCCACCACTGGCAAGTTGATTATTTTTACCATTTCCACTTTGGAAGG
>713699_chr11_106078466_106079470	ERV3-16A3_I-int	LTR/ERVL	3556	4571	(655)	C
TGGGTACAGCTTCCAGTGGTATCTCTGGTCACTTTGTATGGAAGGAGAAATGGCCCAAGGTTAGAATACATAGTAACTCAGGGGCAAGGGCAAATGGCCTGGCCTACTGATAACAGACCTAAGAGGAAAAAGTCTTGAAGATAGATGTGGGACAAGGAGGTCTGAGACAGATGCATGTGGATGAACAAGTAGGACTGTGCTGAAAGTGTGAAGGTCTTTGTACCACATGTTAATGCCTACCAAAGAGCACTGACTGTGGAAGAGGCACTAAATGACCAAGTAGACAAAATGTTTCAATCAGATGGTATAATTCAACCTCTATTATTGGCAAACTAATAAAGTGGCCATGGCAACAGAGATGGAAATTATGCATAGGCCCAACAGCATGAATTCCTGCTTGCCCACTGTGATCTAGTTACTATTGCTGCCTATTGTCCAATCTGCAGGCAAGAGACACCAACAATAAGTACCCAGTATGGCACCATTCCTTAGGGAGACCAACAAACCACTTAGTGGCCCATTCCATGCTTGAAAAAGCTAGTATTTTGTTCTCATAGAAGAATGAGCATCTTCCAGGTAGGGGTTTGTCTTGTCTGCCCTCTGGGCCTCATTCTGTGCCAAAACCCAAAGATGTATAGAATGCTTAATACACTGGTGTGGCATCCCAAATGACATTACAACAGACCAGGGGACCTACTTTACAGCAAAGGAGGTGCAAGAGTGAGCCCATAATCACAGGATTCACTGGTTCTATCACATACCTCACTACCCAGAAACTGTCAACCATCATTGGAACCTCCTGAGAAAAGCATAGCTGCAGTGCCATTTTGGAGGCAATACTTTGCAAGGATTTACATTATCTGCCATATGCAGTATATGCACGGATGCAAAGACCTTCAAAGCGCTCTGTGTCTTCAAGAGAAAGAATGCATAGGCCCAGGGGTGAAGAGCTAAAAACAGAGTTGCCCCACTTCCCATTATTTCCAGTGGCTTACTGGAGAATTT
>713699_chr11_106080199_106080364	ERV3-16A3_I-int	LTR/ERVL	3251	3423	(2244)	C
CTGTGGCCTGATAGAGGTGGAGCAGATGACTATGGGAGACCAAGTGATCATGTGCCTGGAATTGACTATCATGAACTGGATCCTGCCAGAACAACAAAAGTCAAAAATTTGAGCAAACCATCCACCTTAACATGGAAGAGGTAGGTCTCAAATCAAGCATGAGCAG
>716379_chr11_107845258_107845513	ERV3-16A3_I-int	LTR/ERVL	4948	5204	(22)	C
TCAGGGATGAGGGTCTGTGTCACATGATCAGGCAAATCGTTGTAACCAGCAGAGATGCTAGATGAGGGTGAGGGGAATCCAGAATGGATTGTAGAGGAGAAGATGATGAGTGTCAGTTGTGGCCTTGAGACTAGTTGCCGAAGAAGCTTCTTGTATTTTGTTCCACTAACCTTCCTCTTCTTCTTAAGTTTCCCTGTAAGGAGAGGTCCACTGGAGTCCTGGAGGGTTGCTCCCAAACTTAAATGAAGAAGTAGAT
>716379_chr11_107847077_107848349	ERV3-16A3_I-int	LTR/ERVL	3579	4925	(301)	C
CTTGGTCACTCAGTTTGTGTGGAAAGAGAAATGGCTTGAAGTAGAATAGACAGACTCCTGGGCAGTGGGAAAGGCATGGCTCTCTGATCAGGGCGTGAGGGGATGATGACTGAGGGCAAAGAAGTCAAGGATAGGGGCCGAGTGAATATATAGAAGCAGGTACTGATTATGAAGGTCTTCATATCACATGTTAGCACTAATGAGAGCATGTGCCTCAGAAGAGGCACTAAACAACCAAGAAAACAAAATTACTCTCCCAGTTGGAATCAGCCAGCCTCTGTCATTGCCCATTCAGCTCTGGCATAAAGGGCATGTGAGCAAAGTAGTCGTGATGGCAGGGAGGAAGGCTGTACATAGACCCAACAGTATGGGCCCCCACTTATCCAGGTTGAATGTCTGCCATTGTATGTCCAATCTGCTTGCAGCAGAGACCAGCACGGAGTCATTGATAAAGTACCATCCCTCAAAGTGACTAACTGGCAACTTGGTGGCAAGTAGACTACATTGAAAGGTCAATTGTTAATTCTGGCAGGAATAGACACATATGCTAGGTATGATTCTGCCTTTCTTGCTTGCGTTGACTCAGCAAAGCACGAGTATATCATCACACCAGATCAGGGACCCACTTTATATCAAAGAATGTGCAGGGGTGGGCCATGACCATGAGATCCCTGATTATATCGTATACTGCACCACCCATAAACTGCTGACCTGATGGAGCATTAGAATGGCCTGTTAAAGGCAGAGCTGATGTGCCTGCTCGGTGAAGATACTTTACAAGGATGGGCACTATCCTCCATGATGCAAAGTTTACCTTGAATAGAAGACCTATTTATAGCAAGTGTCCCCAACAGGAAGAATACATGGATCCAGGAACTAAGGGGTGAAAGCAGAAGTGGCCTCACCATCACTCCCAGTGAGCTACTTGAGACTTCAGAATTGTGTTTCTCTATCTCTGCAATCCTGGACTCTGCAGGTTAAGAGGTCCCGATCTCCAAAGGGGAACAGTTTTGCCAGAGGCCACAGTAAGAGTCCTGTTAATTATAAGCTATGTCTGCACTTGGCACTTTGTATTGTATGGCAAGGAACCAGCAGACAAGAAATGGAGTCTTCATTCTGGCAAGGGTAATAGAATTTTATCAGAGAGGGTAAGGATGCTGTTATGCAGTGAGGCAGGGAAAAATATGTGCATCACTTGGGTGCCTTGTGGGACTCCCTTGTCCAGTTTGATTGTAAATGGAGAAGTGCAGTAACCTCAGGCTGAGAAGGGCAT
>716379_chr11_107857647_107858216	ERV3-16A3_I-int	LTR/ERVL	2754	3339	(1887)	C
TTGCTGCATCTTACATCTCCTGTTATGAAGAAGGGAGAACAAATCTTGGGTCTCTTCAGATTCTGAAGGCAAGTTAGTCCAATCAGGCAATGCTGTTTTACCCATGTACCAGGTTTCTAGAAAAGGAAAAGGCTCTGAAGCAGGTCTGTATTGTCATGCAAGTGGCCTTGCTGCTTGAACCAAACAACCCGCAGATCCTATAGCATTAAACGTGTCGGCGGTAGGGAAAGACACCCAATGGAGTTTATGGTAAGACTCAATGGGAGAATCACAAGCAGCCCTAGGTTTCTGGATCATAGTTGTTCCATCCATAGTAGAGAATTATATGCCTTAAGAAAAGCTACTAGCATGATACTGGGCACTGAGAGAGGTGAAAAGCCTGACCATTAAGCACCAAATGACCATAGGGCTACACTTGCCCTTCGTCAGTTGGTTTCCATCAGAGCCACCAAGCACTGCAACTCTATTTTAAGAGATGGAAGTGGTGCATCCAGGATCAAGCACAAGTCATACTGCAGGCACAAGCAAGCTGTGCAGGCAAGAAGCTTGGAATCCTGTGTCATCCAACAC
>716379_chr11_107858529_107859240	ERV3-16A3_I-int	LTR/ERVL	2031	2753	(2473)	C
GTAAAAACTAGCGTAGTGGGGAAGGCGAAGTAGTAGCTTCCGAAAGTGCACATGTTCCCTGGCCAAGATAATAAATATATACTGGAGGAGATGGTGAAAATTAGGACCATTGTTAGACATTTTAGGATTCAGGGCTGGTAATCCTCATATATCTTCATTTAATTTACCAGTCCTCCCCCTGAAAACACTAAACAGATATTGTAGAATGGCAGTAGACTCTCAAACTCAACCAATTATGGCACCAGTGGCATCAATCGTAGCACTGTCCCAGATGAGGTATCTTTGCTTGAGTAGATTAACATGGTCCTAGGTACATGGCTTATGGCTTTTGATTTGGTGAATACAATCTTTCCTATCCCCATAAGAAAATAGGATCAGAAACAGTTTGCATTCACATGTAATAGACCACAGCAGAAATGTACAGTTTTGCCCTAGGGCTATGTTAACTCTCCTGTCCTCTGTCATCCTATAGTCCAAAGAGATCTGGACTATGTCAACATCCTGTTCAACATCATTTTGATAAATGACATCATGCTATCAGGTGGAATGAGCAAGACGTGGCTATAATGCTGGAAGTCTTTATGATGCTGGAAGCTACATTCACTTCCGAGATGTGAAATAAACCCTATAAAGACTCAGGAACTTGACACAAGAGTGAAAAGTGATCAGGTGCATGCTGGGATATTTCACCTGAAGTAAAGAATAAATTGCT
>716379_chr11_107861331_107861668	ERV3-16A3_I-int	LTR/ERVL	1788	2138	(2858)	C
GAGGTTGGGTCTCCAGAAGGAAAGACCCTGCAACACCTCAGCAAGTGTACGTATTAGAGTAATGTTTGCCTCCATCCTTTTCCAAAGAGAACTGTAGCCATTTACTTGGGTAACTATGCACAAGGACCATTGGACACAAGGTCCAAGTTGACTCTGATGACACTCAGAGACCTGAAGTGTCATCATGGGTCCGCTGTTAGAATAGGGGCATACAGGGATCAGGTAATAAATGATCCCCTGCTTAGGGACAGCTTACAGCTCACGTGGGTTCACTGTATCTAGAGACTCATCCAGTGGTCATTTCCTCATTCCTCAAATGTATAATCGAAATAGACATA
>716379_chr11_107861969_107862166	ERV3-16A3_I-int	LTR/ERVL	1577	1787	(3209)	C
TATACTTTTTAAAATGAAATAGATGGGCCACCAAACTGGTATACTCAATCTATATGATCAAAATAAATCAAGGATGTATGATCAGGAGGTTGAGAACAGTCACCCCAATAAAAAGTCATAATCCCTTGCCCGGTTTTCAGAACTGAGCCAGTTTTCAGATCCAGAGTCTACTGACTTTAGAAGAGGTTGGGTCTCCAG
>716379_chr11_107862466_107862497	ERV3-16A3_I-int	LTR/ERVL	1546	1576	(3420)	C
TGTCCCTGTTATAAAAATAGATGAGCCACCAA
>716379_chr11_107862958_107863388	ERV3-16A3_I-int	LTR/ERVL	1124	1545	(3451)	C
GACTAAGGGACATGGCAGGTAGTAGAAGAAAGGGTTAAATGGCTCTGAGAACTGGGCATGCTGAAATGGATATTTTAGAAAAGTAGAAAAATCCTCCAGATGATTCTGTACCACAGAAGGGCCCAGAGATACATCATTTACCGAGGCAATAAGGAATGTCCTGGTAAGAGGGGCGTCTGTGTCACTCACTAAGAAGGTCAACTGTGGCTCTTCTCCGGAGGATAGGGCTGATGGTAGGAGAGGTCCTTACAGAACTAGGCTCCCTGATAGGATTGGCAATGATACGACTCTAAAACAGAGTCTAGATGGCGACACTTCATTCTTAGAAACCATAACGACACAATGATCATAAAGTATGTCAAGGTCAAAGGGGCAGTCAGAGGGGGTCTTATTTGCAGAGATTTATGGAGATAGTTGCAGAACATGGTGTC
>716379_chr11_107863729_107863765	ERV3-16A3_I-int	LTR/ERVL	1123	1123	(3873)	C
TTTTTTTTTTTTTTTAAACACTTGCTATGGACTAAGG
>716379_chr11_107864071_107864399	ERV3-16A3_I-int	LTR/ERVL	798	1123	(3873)	C
TAACCCAGTTAAAAATGTGCTGGGCTTGATAAGGGAGGAAAGAGACTGTATTCCAAAAAGAGCTATAGGACTGCCAATATGTGCTGGAGTATTGTGCATGCTATCGGTCTCTGAAGGTGTTTGATCAGCAGGCCAGAATATAAGGTTGAGTGAGGAAAATTTTATTGATTTTGGAGCTCTTTCATAGGATATTGGATTTAATGTTTTGGCAAGAACCCGAGGAGGTAGTGCCAACTTTCTCTGTTGATGCCTTCTAGAAACATAGAAAAGATGATGTCCACACTAACCGGAGTTAGATGCCAGATGCCAGAATTGTTGTGACAGGTGGG
>718490_chr11_109189509_109191126	ERV3-16A3_I-int	LTR/ERVL	3472	5124	(102)	+
CAATCCAAAAATGGACTGCTGCTGCACAATGGTCTCGCCTGGGGTGACCATAAGAAGCAGCGGTAAGGGAAATGTTCTCCCAGTGGATAGAGCTTTGGGTAGTATACTTGACAATCCACTTTGTAGAGAGAAACAGCCCAAGAGAAGGCTATACACAAACTCACAGGCAGTAGCCAATGGTTTGGTTGGTTTATCAGAGCTCTGGAATGAGCAGTATAGGAAGATTGGAGACAAGAAATTCTCGGGAAGATAAATGCAGAGTGACTTATTGGAGTGGATACAAAGTATAATAATCTTTGTATCATATGTCCAGAAGATATCTCCTGTGGAAGACCACAAAACAACAAACAGACAAGATGATATAGAGAAGATATCAATCAGACCCTGTTCTTGGCCCTCCTTGTATTAGCACCATAGGTTCCTGAAGAAAGTAGATAAAGTTCTAGAGAAGAAAGCCCTACATGGGCCTAACAGCATGGGCTTCTTCTCACTAAAGCTGATTTAACTACTGTGGCTGCTGAGAATCTGACCTGCCAGCCACAGAGACCAATGCTGGATTGCTTGATACAATATAAAACCCTGAGGATATCCACTAGTCATTTGGAGGCAACTTTGATTAATTTAACCCATTCTACCTTAGGGAGAAAAACCATTTCATTCTGACTGGGATTGACACACATTTCAGGCATGGATTTACCTTCCTGCCTGCAGTGCCTCAGCTTAGTGCCACTGGCTGAGGTCTCACAAAATGTCAGATTTTCTTGTATTGGAGGCCATATCACATTGTCCAGGACCAAGAGATAATTTCACAGCAAAGGGTTATGGCAGTAGACACACGGCCAGAAAATCTGTTGGTCCTTCCACTTACCACACTATCCAAAACTCTCCAGTGTGCCAAGTGGAAGGCACAGCTGAGACATCTTCTTAGGGTGATAACTTTTGAGGATGGGTGTTATCCTTCTAGATGTGGTTTACACTTTAAATCTGAGGTCATTTTGTCGTGGTGTGACTGTAGTACCTGGATCCAAGAATCAAGGAATGAAAGTGGGAGTGATGCCACTCACTCTCATTCCCAGAAAAATATTTGTGAATTTTGTGTTTCTTAACATTTTAAGTTGGTGTGATTGTAAGTTTGACTTTTAAGTTTGTGTGCTTAGAGGTCCTGTATTTCAGAGGAGGTGCACATCCTCCAGGAGACAGAGTGAGAATCCCACAAAATTTAAAACTACAGCTGCCACTTGGTCACCTTGGGATCCTGGTGTTAGAAAACCGTTAAACTAGGGTAATTTAATCTGATCATCATGAAGAGGCTGGACTACTGCTGCATAATGAGAGCATAGAATAATATGTTTAGGACTTAAGTGTTCCACTGGGGTGTCTTTTAAGTTAATGGAAAGCACAGCAACTATGGTCTGATAAAGACAAGATCTCCAGAGGGCTCAGAACCCTCAGGAAGAGGCTCTGGATCATCCCACCAGGAAAACCACCTGGACCAGCAGAAGTGCCAGTGAAGTGGAAGGGAATCTAATATGGGTAGTGAAGGAGGGAGATGATGAGTTTCAGTTCTCAAGACCAACTATAGCAGTGGGGGTAGTAGTTCCTGCCACTAATTCTTCTT
>718648_chr11_109284172_109284526	ERV3-16A3_I-int	LTR/ERVL	687	1052	(4174)	+
CCTCATAAGGTGTTATTTGTCTTCTTTAAGGTTTACTTGTACTTCCCCCACAGATTCTAGGACAATAACTTGGGTCAAAACTCAGCTTGAACCCCTGGGAAAATATTTTACCTGTTCCAGGAAAAAAAAAAAAAAGCATTGTTAAAAAACGAGCTGCAAGAACTGGCTAATCTTTCCTGGAAGAATCGGAGAGAACATACCTCAAAGTGAACTTTTAAGAATGCTAGCCCAGCAGTGAGAAATAGAAGGCTGGAAAGAGAATTTTGGGAAATGGGGACATTCTCTCACGGCTTCAGCTAAATGTACTGGGAAGGACTTTTGGAATTGATTCTAACATGCTGCTGGGATAGTTCCT
>720583_chr11_110608852_110609165	ERV3-16A3_I-int	LTR/ERVL	4835	5166	(60)	C
CAGGTGGGCCACTGGGGCGATACTCCTCCGCTCAATTTTGATAGTAAATGGACAAGTACTGCATCCATAGCCTAAGGAGGGTGTGGTGACCAAGTCACTCATACCCCTCAGGTATGAGTGACTGATTGAGCCCAGCAGTTAAGCCACATAGACCTGTTGAGAGGCTGGGGTGAGGGTGAAAGGAATCTAGATTGGGTAGTAGAGGGATATGAGGTGTGACTTTCACAACAGCTGTAGATGCAGAGGTTGTATTGCATCCTACTAATCTTCCTCTTATAAATTTCCAGGAAAAGAGACCAACTGCAGTCCTGGAG
>720583_chr11_110609200_110609821	ERV3-16A3_I-int	LTR/ERVL	3630	4291	(1466)	C
CTTTGAGCAGTGTACCAGTCACTTTGTATGAAAAGAGAAGTGGACCAAGGTTACAAACTCAAAGGCAGTGACAATTGACTTGGCTAGTTGATCAGAGGTCTGGAGGAAATAGATTGGATGATTGTATACAAGTCTGCAGAAGAGGCATGTGGGTAGATGTATGGGAGAGAACATGATGAGTGAAGATATTTGTATCCCATGTTAAGGTCCACAAGAGGGCATCCATCCACAGAAGAGGCATTTAACAACTAAGTAGACAGAATAACCTGGCGTTTGATGTCAGCCAACCTCTGGCCACTGGGCAAACAAGTGCAAGTCCAGTTGGTTTATAAAAAGAGAAGCTAATGCATGGGCCCAATTGCTGGTTCAGCTACTGCCACAGCCAAAGGTCCCACACACCAGCAACAAAGACCAATACTGAGTCCTAATGCAGCACTTAGCAACCAGCTACTTCACAGGTTTATTTCAGTGGATTCTCTCAATGCTGGAAAGGACAGCAATTCTTCTTGACTGGAATTGACACATATTCCAGGTAGGGTTTACCTTTCCCACCCACAGGGCCTCAGCCAGTGCCACTACCTGAGGGTATACAGAGGTGATGTACTACAAGGATGAAGTGCCA
>720583_chr11_110609866_110609953	ERV3-16A3_I-int	LTR/ERVL	3193	3280	(1946)	C
TTCTATCAGACCCACCATGTCACAAGGTTGTATTCTTCCAGCATCAATCTATCTTAAGACTTAAATAGTACATTTTGAATTGAACCCA
>720584_chr11_110610003_110611218	ERV3-16A3_I-int	LTR/ERVL	1867	3326	(2388)	C
TTAGAATGGGGCTTATGGAGGCCGACTAATAGAAAGAATTCTGGCTCAGGTTTGGCTCACAGTGGATCCACTGGCTCTATGGACCCACCTGGTTATTTCCTCCATATTGGTTCCTTGGTTTGTGGAGCAAGAAATATCATACTAAGAAGGCTAAGTGGAAACCTCTGAAACTCCTCCCTTATAACCCAAGAAAGATAGTAAACCAAAAATAAAATTGCATCCTGGGAGGAACAAAAGAGAAGAATGTCATGCTTAAAGACCTAAAGGATATAGAGATAGTGACCCACATCATATCCTCATTTACCAGTCTGGGCCCTACAAAAACCAGAGCGGTCCTGCAGGATCAAAGTAGACTAAAGCAAAATCAACAAAGTAGTAGGTCCAAATGCAGCTGCTGTGCCAGATGTGGCTAAAACTAATTAGCACCGTCTTAGTATGGTATAAGGCTACTGACCTGATTAACACATTTTTTAACCCTATCTGAAAGGAATATAAGAATCAATTTGCAATCATATGGGAAAGACACCAGTATGAAGTTACTACAGTCTTACCCCAGGGCATGTTCACTCTCTTGTTCTCTGTCTTAATACAGTCCAAATGGACCTGGACCATCTGGACATTCTGCAGAATATCACAGTAGTTAAATGGTCATAATTAATTAACAAGATGATCAATAAGTGGAAGTACATTGGAGGCCTTGGTAAGAAACATGCACTGTATAGGATGGGAGATAAATCCTATAAAGATTCAAAGATGTACCAGATCAATGAAATGTTTAAGGGACCATTGAGGAGCTTAGGACAAGTCTGTCAAAGTAAAACACAAATTATTCCTCTTGGATTCCTATTATGAAAAAACAACCACAAAACCTGGTTTTTTGAATCCTGGAGGTAGCCTATGCCCCATTTGGTAATGGTACTCTGATGATTTACTGCATAACCTGTAAGGATACCAGCTTTCAGTGTGGCCCAGATGAAGGATATGTTCTATAGCAGGTCCAAACTGTGTGTAAACAGCCTTGCCACTTGGGCCATATGACCCAGCAGACCCTATGGTATCTCTGGTGGGAAAAGACACTGTGTGGAGTTTCTAGCAAGCACCAATAGGAGAATCATAAGTAGATCTGAGGGTTCTTGCACAAAGCCATACCATCTATAGCACAAAATTATATAGTGCTCAATAAACAGCTCCAAATGTGCTGCTGAGCCCTTGAGAG
>720584_chr11_110611274_110611351	ERV3-16A3_I-int	LTR/ERVL	1502	1576	(3650)	C
TAATAGAACATGGCACTCCCAGGGGCAAGATAGACTGTCAACAAGAATATTGTTAAATATTTAACATCAAAAGAAATC
>720584_chr11_110611544_110611863	ERV3-16A3_I-int	LTR/ERVL	1210	1531	(3465)	C
CCTACTATACGGCTGTGTTCCATGGGAGGATCTGAAGAACACTCCATTTACCAAAGCAATAACCAATGAGCTAAGTGGATGAGAAGGAGAGCAATTATCACTACCTATTGGTGGCAACCCCCTGCAGGCCTGAGCTGACTACAAGAGATGCTATTACAGAACCTGGCTCCCTGATAACAATGGTGATCCTGAGATTCTAGAGCCAGGTGGTTGTGCTTAAGTGTCTGAAGCAAAATTAGTGCAATCACAGTATTAAGCAGCAAGGTGAGGGTAGCAGCCAGGAAGGTCTGGACCTGAAGAGAGCTAAAGCATTAGTTAAT
>720584_chr11_110612217_110612393	ERV3-16A3_I-int	LTR/ERVL	1032	1209	(3787)	C
GGAGATAATGCCAGCACACTGATAGGGTAGTACTTGGAAGCTTGGAGAAAGCAATGGCTCATAGCAAGTGAAGTAAAATGCCAACTGCTGTGGTAGACAGAAGAAGATGGAATCAAAAGGCTCAGAAAAATGGGCAGACTAGGGTATATATACCACATCAAAGGCCAGAAAACCTAC
>720584_chr11_110612391_110612489	ERV3-16A3_I-int	LTR/ERVL	456	547	(4449)	C
ATCAGAGTAGCAGAGCTTCAAAGGATGTTGAATTCTCCACCTTCAACCTTAGCAAGTCTGATATACCAAGCTCAGGGCCCTAATTGGGGAAGATTGGGA
>720584_chr11_110612608_110612778	ERV3-16A3_I-int	LTR/ERVL	106	281	(4715)	C
GGTGGGATATGGATGGCCCCAGGCATGCAGCAGTGGTGCAATTATTTAAACTTTCAGTGGTGAATTGGGGTGAAATACTAATGGAAGGGACTGCACTGGTGGGTGCAACTTGTAAAGCATTGGAAAATACAGGGGAAGTAGTAATTATAAGCACTGTGTGGAATTGGATGG
>721055_chr11_110907970_110908876	ERV3-16A3_I-int	LTR/ERVL	3456	4332	(894)	C
CTATGTCACCTACCTCTGTTCACCTCACACCTATGTCCTCACAGGGGGTTCTCTATGACCAACTCCCCCAAAAATATTGGGGCTTACTATATAGGTGCTAGCCCAAAGTGAACTGCTACTGCCATTTAGCTGGACTCAGAGGTGACCCACATAGGCAGTACCAGAGGGAAATCCTGTCAATGGGCATAGTTGCAAGCAGTGAATTTGATCATTTACTTTGTGTTGAGAGACAAGTGGCCTGAGGTTGGGATGAACACAGAAAATGACGTTTTTGGGTGATTAGAGTCTGTAAGAAGCAAGACTAAAACATAAAAGACATGGAATTCTGGGGGTGAGACATGTGGATGGGCAATGGGAGGGAGAACAAATCAGGCATGTCTCTGTTGCCTCACATTAATGCCCACCAGAGAAGAGGCACTCAACAACCAGGCAAAGAGGTCAACTTGTCACATGGATGTCAGCCAGGCTCTCTCCTCAGCCACCCTAGTGCTTGAAAAATGAGCCATTTATGGATGGAGGCTATGCCCAACAGCATAGACTCCCTCTTACCAAGGCTGGTCTAGCCACTGCCACAGCTGAGTGCCCAAACTGTTAGCAGGAGACACTCTACTAAACCCTTAACGTGGCATCATCACATGAGGAAACCAGTCAGCCACTGGGAGCAGGTTGATTACATCATAGCCCTTTTACCCTACAGAGGGGGAGTAATTACTCCTTATGGAACTGATAATACCTACTCTGGATATGGGTTCACACTGCCTGCCCTCCATACCTCTCCCAGCACTACACCTAAGGACTTGCAGGATGCCTAACTTACCAGCATGGGATCTTGCATAACATTGCTTCAGGACCAATGGACCAAATTTTTGGCAAAGAGGGTGCAGCAATGGGTGTGTGATCATAGGAT
>721803_chr11_111415845_111416557	ERV3-16A3_I-int	LTR/ERVL	4472	5226	(0)	C
GTGTTTCCAAGAATAAGAATACATGGGTTTGGGAGCTGAGGGGTGGAAGCAGGAGTAGCCTCATTTTAGAATCGCTGGCAGTGACCCACGTAGGAATTTGTGCTTCTTGTCTCTGCAACACTGGGATCTGGAAGTTTAGAGGTCCTGGTTCCCACAGGGGACTGTCAGAAGATACAAGAATCTTACTAAACGATGAGTTATCACTGTCATTTGGACACTCTGGAATCTTTGTGTCCAGGGACCAGCAGAGAAAAAGAGAAGACATTGTTTTGGCAGGAGGAAAGTGGCCCTAACCATCGGGAGGAGATAGGCCTGCTGTTATGTATTATGGGCAAGGAGTTATCTATTTGGGTACCTCTTGGAATTTGCTTGCCCAATTTTGATGGTCAATAGAAAAGTGCACTAACTCTAGCATGATAAGGGCAAGGCAACTAGGACCCCAGATTCTTCAGATATGAGGATGTGGATCATGCCACAAGGTCAACCGTTGAGACCAGCAGACGGTAAGGGAATCTGGACTGGCTAATAGAGTAGGGAAGTCAATAAGTACCATCTGTGGCCTTGGGACCAGCTGCACTGATAGGAAGTGTAGTTCATCCTACTAACCCTCCTTTCTAAAGTTTCTCCCAGGAAGACAGGCTCATGAGAATCCTGGAGGAGCTACTCCCAGAACTTATATGAAGATGTGCACCTGATCAGTGTAATGGGTGGAC
>721803_chr11_111416578_111419104	ERV3-16A3_I-int	LTR/ERVL	1627	4144	(1082)	C
AATTTCTGTACTTGAGCCAATTTTCAGACCCAGAACTCACTGATAGAGAGGCCAGGTTTCCAGTAAGAAGGACCTTGCAACACCACGGCAGGTGCACATGGTAATAACTTCCCGTTTTTCCCTAAAGGGATCCATGGCTATTTCCTCCAGTAACCATACAGCGGGGAAGAGGGAATATCCAAATATTACAAGGGCTGTTGGACACAGGGTGCAAGTTGACATTAATACTCAGACTTAAAGTGTCATCAAAGCTACCCATTAGAATGGGAGCATACTGGGGACAGGTATTAAGTAGAGGTCTGGCCCAGGATCAGCTCATAGTGGCACCCAGCCAGTCATCATTCCCCAGTCCCCAAATATATGAATTGAACAGACATATTTTTAGTTGGTACAGTTCCACATTGGTTCCTTGGCCTATGATGGGCAGGTTGAGCTGCGTCGTCTCTTGGTCTACTTACCTGTGGGGCAAGAGCTATCACGGTGGAGAATGTCAAGTGGGGAAGCCTTTGAAACTGCACTCCTCCCCACCCCTGCCATGATAATAAATCAACAACAATATCTTATCCAGGGAAAGATGGCAGGAAGTAGTGTCACCCTTAAAGACCCAAAGAATCCAAGAGTGGTGTTCCCCATTGCATCTCTAGTTAATTCACTAGTCTTGACTCCTGAAAACACCAGGCAGATCCTGAAGGTGATAATAGAGTAGCACAAACTCAACCAAGTGGAAGCCTGATTGTGGCTGCCTGTGCCATATGTGGTGTCTTTGCTAAAGCAGGTTAACATGCCCTTGGGTACCTAGTATGCAGATCCGGTGAACACATTCTTTTCCTTCTGTATCAGAAAGATAATCTGAAACAGTTTGTTGGGATGGACAACAGTATATACTTATGGTCTTGACTCAAGGCTATATTAATTTTTACCGTCCTCTGTCATAATATGGTGTAAAGAGATCTGGATTTCCTAGACATCTTGCAGAAAATCACACTGACCTACTATATGGCTGACATCATGCTAATTGGAACAGATGAGCAAGAAGTGGTTAGTACACTGGATGCCTTGGTAAGACTTATGTACTCCAGAGGGTTGGAGATAAATCTTATGAAGATTCAGGAGCCTACCACTTCAATAAAATGTGTGGGTGTCTAGTGATCTAGGGAATACCAGAACATCCCTTTCAAATTGAAGAACAAACTATTGCATCTTGCAGTAATTTGAAGAATGAAGCATAGCACATGGTAGGTCTCTTTGGGCTCTAGAGGCAGCATATTTCACACCTGGGAATATTGCTCTGGCCCATAAACCAGGTGACATGGAATACAGCCATTTTGAGTAGGAGTCACAGCAGAAAAGAACTCTGAAGTGGATCTAGGCTGTGTGCAAGCAGATTTGCCACTTGGGCCATATGATGCAGCAGCTCCTATTATTAGAGATGTCAGTGGTGGGAAAAATTATGCCATACAGAGTTTGTGACAAGCCTCAATGACAGAATCACATGCAGACCCATAGGATTTTGAAGCAAGGCCATACCATCTGTAGCTGAAAATTAGTCACCTTTTGAGAAACAATTCCTGGCTGGCTACTAGGCAAGGAGCACCAGAGACCATGAAGCACAACCTGCCCATCATGAGCAAGGAACTGTCAGACACACCTAATCGGAGATTAGGCAAGCTTGGAATAGATCCGTTGTAAGATGGAAGAGGTACATCCAGGACCAAAGAGCACTGCATAAGCAGGTAAAGCAGACTTCCATGACATCTGCCACTGCTGGACCAGAGCCTCTTCCTTAGCTCACATCTGTGACTGCATGGAGGAATCCCTTGTGACTAGCTGATACAGGCAGCCTGAGCCTGGTTCAAGGGTAGGTCAGCTAAGTATGGGAGTACACAGTGAAATGGACAGCAGCTGCACTGCAGTTTCACTGAGGTGGCCTTGAAAGAGACCAGTAAGGGAACATCTTCCCAATGGCCAGAGCTTTAGTTGGTACATCTAGTTAACCACTTTGTAAGGAAAGGGAAATTATTGGAGATTAGATTATATAAGAACTAGGGGTAAGGTAAATAGCATGCCCAGCTGATCAAGAGTCTAAATGGAAATAGACTGGAAGATTGTGGACTAGGAGGTTTTGGATAGAGGGATGTGACTATACATAGAAGAGTGAACATAAAATATGCAACTCTTTTCATCAGATATTAAAGACCACCAGGAAACATCTACTTAGAAGAGGCACTGAACAAGCAGGGAGACAAAATAACTCAGCTAGGTAATGCCAGCCAGCCTGTTATTAGCCACCCCAGTGCTAGTACAATAGATACTAATAGGTAGTGGCAGAGATGAAGGCTATGGATGGCCTCAACAGATTGGCTCTCATTCACTAGGGCTAATCTAGCTATTGCTACTGCCGAATGTTCAACTTCCAGCAACAGAAACCAATGCTAAGTCTTTGACACAGCACCAACACTTGAGGACACCAACATAGCACTTGGTGGCAAGTTGATTACATGGGACTTCTGAAAAAGGCAATAACTCA
>723816_chr11_112645573_112645755	ERV3-16A3_I-int	LTR/ERVL	5005	5226	(0)	C
GTAACTGAAGGTGAGGGGAATCTAGAATGGACAGTAGAAGAGGAAGAAGGCAAATGCAGAGTGGGCGCCACTAACCTCTATTGTCTTGATCTTCCCTCAGGAAGAGAGGCCTGTGGGAATCCTGGAGGAGCTGCTCCTTGAAAGTATATGGGGAAGTGGATCTAAGTGGCCCCGGGGGAGAAC
>723816_chr11_112646123_112646345	ERV3-16A3_I-int	LTR/ERVL	4788	5004	(222)	C
GGGAGGCTGTTATTGCACAATGGGGACAGGGAGGAATATGTATGGAACCCAGGTGACCCACTTGGGTACCTCTTGGTATTTCCCTGCTCAATTATTACTGTTAATGAACAGGTATAGACACCCAGGCATGAGAAGATCATGGTGATGAAGGGCTCATAACCTTGTTGATAAGGATCTGGGTTACACTACCAGGTAAGCCAACAAAGGTAGCAGAGTTGGTGAC
>723816_chr11_112646605_112646927	ERV3-16A3_I-int	LTR/ERVL	4418	4787	(439)	C
ATGCTGTCCTCTATATGCATTAAACAAAAGATCTTTCTGTGGTGCTGTGTCCTGATTAGGAAGAATGCACTGATCTAGAGACCAAGACATGGAAGTAGGAATGTCCCCACTTACCAATGCTCTTGCTGATCTTTTGGGAGACTTTGTACAACTCTTAACCTCTGCAAGGTAAGAAGTCCTGGTCCCCAATGAGGGGTACACTTTCATCAGGTGACACAGCAAAAATCCCATTGAATTACATGCTGCAACCTCCACCCAGGCATATTGACAAGAAAAGGCATCACCATCTTAATAGTAATTGACCCCGGTATTTAAAAGAAAGG
>723816_chr11_112647015_112647389	ERV3-16A3_I-int	LTR/ERVL	3986	4417	(439)	C
AGGCTGATTAGCTACTGCCACAGCTGAATATCCAAACTGCCAGCAACAGAGACCAACACTGAGTCCCCAGTATGGCACCATACCTTGAGGAGACCAACCAGCCATTTAATGACAAGCTGTCTTTGCCAGACTTCTGTCCTGCAAGGTCAGTGGTTTATTTTCATAGAAATCGATGTGTGCCTTGAGTATGGCTTTGTCTTTTCTGAACACACCCAGCGTCATTATCTGATAGACTTTTAAAGTGTTTGCTCCATTGGCACAGGGTACCATATTAAATCATGACAGACCTGGGGATATACTTCATAGCAATGACATTACAGGAGTGGGGCCATGAGCATGGGATCCATTAGTCATATCCCAGGGTGCATCATTCAA
>725428_chr11_113762178_113762264	ERV3-16A3_I-int	LTR/ERVL	245	334	(4892)	C
GAGTGGGTATGGCTATTGAGTTGACTTGAACTCAGGAAAAAGATAAAGAAAAACAGAGAGCGATTAACCAACAATTAAAAGCTGAGT
>728597_chr11_115962032_115962306	ERV3-16A3_I-int	LTR/ERVL	4963	5226	(0)	C
TAGGTCAACCCGCTAGGCAAGACCCTTAGACCAGCAGAAGCGCTAGCTAAATGTGAGGGGAATCTAGAGTGGGTGGAAGTAGAAGATCATGAACAGCAGTCATGGCCTTGGGCACATGCAGCAGGGCTGTGGTTCAATCTATTAACCTTCCTTTTGCACCAACCTAATATGTCTCCAAGGAAATTGTGATCTTTCAGAATTCTGAGGTTGCTGTATCTGGGTGGAGTGAACTTAGTGAAAGAAGAAAGTGGATTGGAGCTGTGCAAAGGGTGAAC
>728597_chr11_115962328_115963376	ERV3-16A3_I-int	LTR/ERVL	1852	2880	(2346)	C
GGGGACACAAGCACAATGATGACACTCCTGTTAGAGAGGCCAGAGAGGGCCTGGTGATAGATGGAGTTCTGGCCCTGGCATGTCTCAAAATGGTCCACCTGGTGGTCATTTCTCTGGTTCCTGAAATATAATTGGATTGGACATGTTTAGCAAGAGATACAACTTTCCATTAGTTCTTTGACCTATAGAATAAGAACTATTGAATAGGAAAGGCCAGTAGAATATCCTGAAAGTTTCCTCTCTTTACCAGGATAGTAAATCAAAAACAATATCACATTCCAGGGAGGATGGCAAAGATTAGTGCCACCCTAACTGGTTTAAAAGATACTGAGGAGGTGGTTCCTGTCATTGTATGGGACAGGCTGTTCCTATCCCATATAATTCACCAGTCTGGCCCCTGCAAAACCCAGATAGATTATGGCAGATGACAGTGGATGATTGCAAAGTTGACCGAATAGTAGTCCCAATTGTAGCTGTCATGCCAGTCATATATTTACTAGAGCAGGTTAACATGGCCTTGGGTAAATGGTATGTAGCTATTGATCTGGTGAATGTGTTCTTTTTTTTTAATCCATCAGCAAGAAAGATCAAATACAGTTAGTATTCATATGGAAAAGATAACAATATAAATTCATCATCTTGTCTCAGGGAGAATGATAATTCTCTGTTCATAACATAGTCCCAAGTATCCCGGACTCTCTGGACACCATGCAAAATATCAGAATGGTCCACTTTATTGATGCTATCATGTTAATTGGACCAATGAGAAGAAGCGATAAATACACTGGATGCCATTGTAAGATAGATACATGCTATCTAGAGGGTTGGTGATAAACCCCAGGGACTTAGGGTACTGCCATATCATTGAAGTTTTTAAGGAGCTAATAGCCTAGGGATAGCCCCTCCCCAGGACAAGTTATTACTCCGTGTACCTCCTATCATTAAGAAATAAGCATAACAGTTATTTGGCTTCTTTGTGTTTTGGAGGCAGCATATTCCAGTCTTAGAAATTCTGCCTCAATCCCTTTATCAGGTGACACTGGAAGGCT
>728597_chr11_115963405_115963699	ERV3-16A3_I-int	LTR/ERVL	1561	1851	(2346)	C
AAATTCATAAGAGATCAATAATGAATGAACGTAAGACCACCTTCAACCTTTCTAAAGAAAGTCAAGATGTCTTGCTGGTTTCCAGAGCTGAGCCAGTTCTCAAACCCAGAGCTCATTGGCCATTGACTAAAGGGGAGGCCAAATTTCCACAAAGAGAGACCCTGCAGTGCCACAGTAAGTGGGCACAGTAGTGATTCCCCCAGTTCTATAGGTCCCCAAAGGACCTATAGTTGTTTACTGGCATAACCAGGCACTGGAAAGAGGAAATACCCAGAGCCTTTTGAGGTCTGTTGGA
>728597_chr11_115963739_115964979	ERV3-16A3_I-int	LTR/ERVL	232	1560	(3666)	C
TATACAGACTGTGGAACTGGGTGGGTTTTGCTAAACACCACTGATTTGTTGAAGAGAGAAAATGGCAGGCTCAAATCTACTAATTAACAATTTAAAGCAAAGTGCTAGGCGTTTAAAAAAACCTTCCATTCCTACAGCCAGGGACAGGCAGAGCTAGAAACCAGGCTCAGTGTGTAACTGTAGAAGTGTCAGAACTTCAAAGAAGACTGAATTCTCAGCCTAGGTGAGTCACTTATGCTGACAGTGGGGCTGTGACAGTGGGACACTGACACTTGGGATGGGAATATCTGGATAGCTGTGCTTGAGAACTAAATCTTCAGAGTCCCCTGGACCTCTTGGGCCTGCATAAATGGCCCACTGCCCCTGTTAAAATAGAAGCTCCTGCTTGCTTGAAAATGATGCAGAGACCTTACATGAGGCCTTCTAACAGGCCAGTACTTGCTACCCTCTGGATTTGCCCCCATCTCCCCTTCTGGCCACCAGATCACAAATTGGGGTCAAATCTCAGCATAGCCAGACTGGGAAAGGGCTGGGCCTGCTGAGGGATTAGAGGATTCTCTCCAAAGCTGCAGGAACTGGCTACAATACAGTGGGGCCAGGAACAAGGGGTGGATCCAAAGGGCCTAGATTGGGGAGGGGCCAGAATATAAAGCTGGATAGGGAGAGTTTTCAGTGCAGGGTACTCTCCCATGACACAGGATAGAACATCCTGGTGAGGGCCCCAGGTTATGCTTCTAATGCACTGCTGAGATGGTGCTTGGAAGCTTGGAGAAAACAGTGGCCCACATTAAACAAAACAGAGTTGCCGGAACTGCCATGGCCAACTGGGCAGAAAGAGACCAAAAGGCTCAGAGAAGTGGGCATGCTAGAGTGGGCCTGTTATCTAATACGAGGAAATCCACCCTCAAACGGTTTCTCAGGAAGGCCTGGAGATCACTCGGTTTACTAGGGTGATTAGGAATGTGTGAGTGAGGGACACCAGCGTCAGCAGAGAGGTTTGGGTAGGACTGAAGAGATCGTATTTCAGAACTGGGCTCCCTAGTAGAAATGGTAAAAATCCCAGCACAGCAGAGGCCAGGTGGTAGCACCTAAGTGTCAGAAGCGTGGTGGATGTAATTACTGTAAGGGCAGCAAGGTTGCAACAGTGGCTAGAAGAGCCCAGACTACAGAGATTTCTGGAAATAGTATGTAAATCATGGTGTTCCTAGAGGTAAAATAGATGGGCAGCTAGCAAAGTTATT
>732351_chr11_118166384_118166496	ERV3-16A3_I-int	LTR/ERVL	1	127	(4869)	+
GTTGGTTCTAGAAGTGGTCCTAAAAAGTAGATTTTAAAGATGGGATTCTGGAGTTGGATAACAGATGGCAATGAAGACCCCATCATCAATGGTAGGAGGAGCTACAGCCCCTG
>732351_chr11_118166519_118166910	ERV3-16A3_I-int	LTR/ERVL	188	629	(4367)	+
GGTGGAAGGAATACACTGGCTTACGAATGCTCCTGGCATGTGAGAAGTTCAGGTAAATAGTAACTATGAAGATTGTGAAATTGGGTGGCTCTTGCTTAGAACCACTGATATGTTAAAGAAAGAAAATGACAAGCTCATATCAATTAATCACCGATTTAAAACAAAGTGAGTCAGAGGCTGGCTTCCTTAGCAGCATTTAAAGAGCACCTCATCTCCTGCAGCTAGAGGGCACCCTCTGTAAAACTGGAAGAATTTCAGAGGAGGAATTCTTAGCCTAGGTAAGTTGCTTATGCCAAAATCAGGGCCATGATAAGGAAGATATGGGACCCTGAGGCTGAGCAAATGTGATTGAGACCCCTGAACTTCCAGTTCCCCCTGAACCCACTGGGCCT
>732351_chr11_118166931_118167502	ERV3-16A3_I-int	LTR/ERVL	687	1260	(3966)	+
CCTTACAAGACATCATTAGCCCATCTCAGAATCTGCCCTCACCTCCCCTCCTGGCCATCAGATCAATCACTACAGTCAAATCTCAAGATGACCCAACTGAGGAAGTGCTGGGGCTGCTGAGAGAAGAGAGAGATTGATATGCCAAGGCCGCTGCAGGACCCCACTGATGTGGACTGGCAAGACCTGGGGCATTTGCCTGTGGGAGGCATGTGGATCAAGTGGGGTGGAATGTAAAGCTGAATGGAAGAGGCTTTGTCAATGTGGGGGCACTCTCATGACACGAGATTTAATACCTGGTATGGGCCCTAGGAGACTGATTTAATCTGCTGCTAGGAAGGCTCTTGAAATTTTGGTAAGAGTGGTGGCCCACATTAAATGAAGTAGAGTGTCTGAACTGCTGTGGCAGACTAGGGAGAAAGGACCAAAAAGGATCAGAGAGTGAGCATGCTAGAATGAATCTACTCTCAAATACCAGAAAACCCACCAGTTGACTCTATCCCTCGGGGGGCCTAGAGGATTTGCCAACACATTCTAATAAATGAGCACCAGCATTATTTTTTTTAAGTTTTTTT
>732351_chr11_118168189_118168422	ERV3-16A3_I-int	LTR/ERVL	1261	1525	(3701)	+
GCACCAGCATTATTGAGACAGTTAATATTAGTCATTTTCTGTAGGCCTGGGCTAATGGTATCATAGACCTGGTTCCTAGGTAGTAATGAGAATGAGAAGGTCCCGGAGAAGCAGAGGCCAGCTGGCGGCATTTATCTTCCAAAGCAAGGTGGCTATAAGGTCAAAACTGCCAGTCAGGAGGCCTGATTCACAGAGATCTATGGCAATGACTGATGGAATATGTTTTTCCTAAGG
>732351_chr11_118168611_118169572	ERV3-16A3_I-int	LTR/ERVL	1607	2685	(2541)	+
AAAGCCATAATTCCCTTCTGAGTTTCCAGATCTTAGCCGATTCTCATACCCAGAACCAATCAACTGAAAGAAAGGCCAAGTCCCCATAAGAAAGGACATTACAACACCATGGCAAGTATATAAATTAGTGATTCCCACAGTCCTTCCCCACAAGGACTCATTTATTCGTGGAAAGGGGAATACCTGGACCTTTCAAGGGCTGTTGGATACAGGGCCCAAGTTGATGATTATAACCAGGGTCCCAAAGTGCTGTTTATGGCTGTTAGAGGAGAGGCACATAAGAGTCAGGTGGTAAATGGGGTCCTTGCCCAGGTCCATCTCACTGACCCACCCAGTCACCATCTACCCAGTTCCCAAAAGTATGATAATGGATATAGCAGTTGGCAGAACCCTCACCTTGGCTCCTTAACGTGTAAATAAGAGCTATTGCTTTAGGAAAAGCCAGTGGAAGCCCTTGTAACTTTCCATGACTCCCTGCCAAGACAGTAAATAAAAAATAATATTGCATCCTAGAGAGAATGGTAGAGATTAGTGTCATTTTCAAAGACTTAAAGAATTGTGGTCCCATTATACACCCTATTTAATTCACTGATTTGGCCTTTGCAAAAATTGAGGAATCATTGTGGATGAGAGTGGACTACTGCAAATTTAAACAAGTAGTAGCTCCAACTGCAGCAGTTATGCCAAATGTAATATTTTTAATCAGAGCATTCACTCATAGCCAAGAGACAATATACTTTCCTGGTCTTGCCTGGGGCTGTGTCAACTTGCCAGCTCTCTATCATAACATAGTCTGAAGGGACCTGGACAATCTGGACGTTCTGCAGAACATCACATTGGTCCGCTATATCAATGACATTGTGTTAATCACATCAAATGAGCAAGAAATTGCGAGTATTTGGAGGCCTTGGAGAATAGGAGATAAACTCTATGAAGATTCTGGGGCCTGCCACGTAAGTGTG
>732351_chr11_118169886_118170730	ERV3-16A3_I-int	LTR/ERVL	2686	3537	(1689)	+
AGGTGTCCTTTTTAAGAGTGCAAGGTCTTGGACCATCCAGGTCATTTCTTCCAAGTAGAGGCTATGTTATTTTACCTTGCACCATCCCCTCAGTTAAGAAAGGGAATACCTTATAGGCCTCTTCATTTCCAAGTGACATAAAACTCTTACAGCTTTGAGTGGAGCCCAGAGCAGTAAAGTGCTCTGCAGCAAGTCCATGCTGTGGTACAAGCAGCTCTGCAGCTTGGGCCACATACCAGCAACCCTGATGGCAGTTAGAAGTATCTGTGGTGGGAAAAGATGCCTTTTGGAGTCTATGGCAAGTTCCAGCAGGAGAATCAAAATGTTGATACCTAGGGTTCAGGAACAAAGCCATTCTACCTACAGCAGTGAATTATATACCATTTGAAAAGCAGCTCTTGGCATGCTACTAGAGTAGATACACAGGAAGAAGTTGAGTAACTGACAATGGGACATCAGCTGACCATTAAACTTGATCTGCCCATTATAAGCTAAGCAGTGTCAGACCCTCCAAGTCACAAGTTTGGGTGGGCGCAACAATCCACTGTAAGAAGGAAGGAATGCAGTCTGGCTGAGGCATGAATAGTGCCAGAGGACACAAGCAGCAACTGCAGGAGCACATGGCCTCCATCATCCACCGCTACTACACTAATAATTCACCTTCAGTTCAACCTGTGGCTACCTGATGGGCTATTCTTGAAGTCCAGCTGACAGAGGAGAATAAAGCCTGAGCTTCCTTGACAGATGTCATCTTAGTATGTGGATGCAAGCCAAAAATGGAATGCTGCAGTCCTGCAGTCCTGCATTCCCACTAGGGAACGAGCTTGAAAGAGTAGTAAAGGGAA
>732351_chr11_118171039_118172694	ERV3-16A3_I-int	LTR/ERVL	3538	5218	(8)	+
GAAAGAGGAGTAAAGGGAAATCCTCTCAAAGGGCAGAGCTTCTGCCATTGTACGTGGTTATTCACTTTATGTGGAAAGAGAAGTGGCCTAATGTTAGAATATACAGAGATCCATGGGCAGTGGTGAGTGGCTTGATTTATTGATTAGGGGCCTGGAACAAGTAAGAGTAGAAGATTGGGGACAGAAAAGTCTGGGGAAGATGCACGTGTATGGGCCCACGGGAGTCGTTACCAGATGTGAAGATCTTTGTGTCACATGTGAACACCAAGCAGAGAACATCCGTCGTGGGAGAAGCACCACAACACAAAGTAGAAGAAAATGACTTGGCCCGTTAAAGTCAACTAGCCTCTGTCCATGGCCATCTCAAGACTCAAACAGTGGGGTTATGAATGTAGTAGCTATGGTGGCAATGGTAAATGCTAGACCTCGGCACAACAGGGTGAGCTGTCACTCACAAAGGTTGATCCAGCTACTGCCACTGCCAAAACAGAGTTCAGTGCAGAGCCTCCAATTTGGCATCATCGTTGAAGGAAACCAACCAGTCATTTCTTGACAAGAGGATTACATTGGACCCTTTTCAAACCAAAATCTGGAAAGGGCTCAATTCATTGACAGGACAAATCAATTCATTTGACATACTCTGGGTATGAGTTTGATTCTCTTACCTGCAGTGCCTGAGCTAGCCCTACTATCCAAGAGTTCACATACTGTCTGATCCGTCAGCATTAGATCTTCCATAGCATCACAACAGACCATGGGACCCACTTTAAAACAAGGATGTGTCCGTGGACATATGACCATGGGATCCACTGGCCCTATCATATACCACAACACCCAGAAGCTGCCAGCCTGATGGATCCATGGAATAGTCTTTTCAAGACATAGCTAAGGTATCAACTTAGAGATGACACCCTGCTAGGATTGGGCACTGTCCTTCAGGATGTGGTGTACATATTAAGCCAATGACTGTTATATGATACTATGTCTCCAAAAGGTAAAACGCATGTGTGCAAGAGCTAAAGGTTAGAAGTAGGGATATTCATGCTTACCATTACTTCCAGTGACCCACTTAGGAAATCTGTGCTTCCTGTCCCGCTAACTCTAGGCTCTGAGCTTCTAGGGGCCATGGTTTCCAGAGACAGAACACTTTCACCACAGCACCCATTAAACTTTAAGCTACACCACTGCCAAGAGACCAGCATGCCAAAAAAAAAAAAAAAATGATTTGCTCCCCCAGCAGAGTGAATCTTTCCATATCTGATGATAAGGAGGAGGCAGGGCTGCAGGGACAACTCAGATAGAATCCAAGGGCTCCCCTGGGGCATTTTTTAGTGCAATTTTGATGGTAAATGGGCAAGTGCAGCAGCCACAACCCGAAAAGACCACGACGGCCAGGGGCTCAGACTCCTCAAGCTATGTCTTCCCTGAGGTCAGCAGAGGTGCTAACTGAGGCTAGGAGCAATCCAGAAAAGGGAACAAGCATTGCCTATCAGATGCGCCCTGGGGCAACTGTGCTAATGGGGCTGTAATTTGTCCCATTAGGAAACTTTCCTTTTATAAGCTTCTCCAAAAAAAGAGATAACCAGAATCCCGAAAAGGCTGTTTAAGGACAGGATGAAATTATCACATGAAGCGAATGGCTCCAAGCAGTGCAAG
>734797_chr11_119502494_119502995	ERV3-16A3_I-int	LTR/ERVL	3	528	(4698)	+
TGATACCAGGAGGGTCCCAAGAAAACAGGTGGCGAAAGGTAAAATAGAGAATTGGGCCAGCACCTGCTGGCAAGGAAGACCTCACCCAAAGTGGAAGGCAGGCCCTGGAGAGTTCCTGGCACAAAGTGGTAGCCCAGTTGCCAAATCTTTCATCAGCAGGGACCTGGGAGAACATCGTGGTGGAGGGGAGTTTCAGGTCCAGTGCTTCACGCATTTGAAAGATGTGCAGGGAACAGGGCTGCAAGGGCAGCAGAGCTGGCTGGTTATTGTTAAGTCATGTTGGAGAAGGAGAAACTGAGGGCCATCAGCAGTTAGAGGCTCAACCTCAGAGCTGGAGACCCTCTTTGGTTGCTTCCAAAGAGACCCATATCCTACCGTGGAGGAGTGGACACAGCTGAGGAACAGACCCAGGATGTGAGAGTAGGAATCAGAGGGCTCCAGGGCAGCTCAGCCAAGGCAGGCCTGTTGTGCTTGGTAAGGGCCCTGCTGGGGAAAACCTGGG
>734797_chr11_119503127_119503436	ERV3-16A3_I-int	LTR/ERVL	721	1040	(4186)	+
TGCCCCCTCCTCTGTTCCTGGCTGTAGGCTGATGCTGGGGTTAAAGCCCAGCACAACCCAGCTGGGTCCATGCTGGACCTGATCAAGAAGGAAGATGACAGGCCTGCAGAGCCAGGAGAGCAACAGCAAGCTAGCGTTGACCAGCAGAAGTCTGGGGAGCACCCCTGGGTTGGATTTTGAGGGTTCTTGACCAAGTGAGCCAGAATATAGACTGAATAAACAAGAATTCATTGATTTGGGAGCGCACTTTCTCAGGACATGGGATTCAACACCCTTCAAGGACCCCAAAGGATTGGGCAAATTTACTGCT
>734797_chr11_119503510_119503721	ERV3-16A3_I-int	LTR/ERVL	2201	2420	(2576)	+
GGTGAAGGCCAACTGGAAACTCTGAAACTACCTCATCACCCAAGAGAGTAAATCAAAAAGGATATTGTACTCAGGACGGGGAAGATGGCAGAGATCATTGTCATCACTAAAGACCTAAAGGATGCAAGGGTGCAGGGCCCTCTCTAATCTTCATTTAACTAATCAGTCTGACCCCTACAGAAACCAGACAGATCCTGGAGAATTACGGCCAA
>734797_chr11_119504052_119504095	ERV3-16A3_I-int	LTR/ERVL	2421	2463	(2533)	+
GCTAGCATAGCCTCAATCAAGTGGTCACCCCGATGGCAGCTGCT
>734799_chr11_119504070_119504255	ERV3-16A3_I-int	LTR/ERVL	4365	4544	(682)	+
AAGTGGTCACCCCGATGGCAGCTGCTGGAATGGTCTTCTAAATGACAGCTGCAGTGCCAGTTTGGCGGCAATACTCCGAAAGGCCTCTATAGGATGCTATGTCCCCACTAGGAAGAGTACATGGGCCTGGGAACCAAGGGATGAAAGCAGGAGTGGATTTTTAAAAAAAGTAAAAAGAAAAGGATA
>734799_chr11_119504570_119505102	ERV3-16A3_I-int	LTR/ERVL	4545	5096	(130)	+
CAAAACCAACAACAAAATGAAAAAGAGAAAAACAAAGAAGAAAGCAGGAGTGGCTCACGGTTACCATCACACCCAGTGACCCAATGGGGGAATTTTGTGCTTTTATTCCCACAACTCTGAGCTCTGCGGGAGGGAGGGGCCCACAGACTATAAGCTAGGACTGCTGCCTGGGCCCTTGGACTGCATGTGTTTGGGGCCAGCAGGGAAGAAAAGGAGTTGGGTGGTGGCAGGGGTAACTGACCCATCAGCAGGAGGAGGCCAGGCTGCTTCTGTGCAATGGGGCTAGGGAGGAATGTGTGGAACCCACGCTTGGCCTACTTAGGGGCCTCTTCTCTTTTGAAGGAATGGACACTTCCAACAACCCTGGCCTGAGGAAGGTGTGCTCATCAAGGCCTCAGCGTCCTCAGGAATAAAACTTTTGTTCACACCAGGACCTGCTGTGGAGACAGCCGAGCGAGGGGAATTGAGAAGGGATATGGACAGGAGAGGATGGGTACCAGTGTGGCCCTAAGATCTGCTGCAGCAACAGGGGC
>735243_chr11_119797416_119797585	ERV3-16A3_I-int	LTR/ERVL	4940	5124	(102)	C
CAGCAACAACACAAACCAGGTCCCACAAGGTCAGCGATCCACACCAGCCAAAGTGCTGGCCAAAGGTGAGGAAAATCTAGGATGGAGGGTGGAGAAAGATGGTGATGTTAAATTGCAGCCTCAAGACCACTTGCAGCAGTGAGACTGTGGCTTGTTTCACCAATCCTCTT
>735243_chr11_119797856_119801574	ERV3-16A3_I-int	LTR/ERVL	1203	4939	(287)	C
ACTTTCTACAGGAGTACCCAGAGGATCCTCCTCCCCAAGGCAAGAAGGGATGCCCTGGTTCAGGGTGGGGAGCACAGGCATCTCTGAGAAATTCTGCAATGGCCGCCATCAGTAGGCTGAGGCTGATGATAGAATTGTGCTCTGTGTGATCAATGGGCAGGACAGGATTCTGGCAGAACAGAGGCCAGGTGCTGGCCCTTTAACACCAGAGGCAACATGAGTAGCAAGCTAGAGAAGCAACCAGGGAACACAGACCTGCAGAGATAGTTGACGATGGCTAATCAGCCATGGTGTGGGACAGATGGACAGCTGCAAGGGAGTTGCTTAATTTGTATAATTGTGAAAAAATATCAAGAAATGGCAAGCAGAAGGATGACATCAGACCCTCACCTGGTCTCCAGATCTAAGTCAGTTCACAGACCGAGCATCCATTGAGAGAAGAAGAAGAGGGTCCCCTTGAGGAAGGACCACAGGATGCCATCACAAGGGTATAAGATTTGTATTCCTCCCATCCTTTCCCAAAGGGACCTACAGCCATTTGCTAGAGTGACTGCATGGAAGGAAGGGAAATGCCCATATTTCTAAGGACTGGTAGATACCTGCAGTGACCTAACACTGGCACTGACAATAAGGGGCTGGGTGATAAAGGGACTTGGGGTCTAAGTCTGTTCTGCAGTGGGTCCTGTGGATCTGTAGACCACCCCGTGGTCATTCCTCCAGTCCCTGCAAGTGTATTTGGATAGATGCCGGCAGAACCCTCCCATTTGATTCCACAATCCATGAATAAGGGGCCATTCTGGTAGGATGGGCCAAGTGGGATACCCTGAAACTACCACCCTGCTCAGACAAGATTGTAAAATGGAAGAATTATTGCCACATTATAGGAGAAATTTCAGAGATTAGTGCCCTCGTTAAAAACTTAGAGGATGTAGGGTAGGTGTTTCCCATCACATCCTCATTCAGCTCATCATTCTGGACCTGCTAAAACCAAATTGCTCATGGGGAATGACTGAGGACTCGTATAAACGAAACCAGGCAGCAACCCTGATTGCAGCTTCTGTGCCAGATGTGGTAATTTTACTAGAGCAGGTCAAATAGCCTCTGGCATTTGTAAGAGGCTATTGATCAAGCAAATGCCTTCTTCCCCATCAGTAGGGAGGATCAAAGTCAGTTCATCTTCATATGGTGGGGACACATTTGTTGTCTTACCCCAGGGCTGTGCTAACACTCTTGTTCTTTGTCATAGTGTAGTCCAAAGGGACTGTAGTCATCTTCAATTCCGCAGAATATCACACTGGCTCACTGTATTGATGACATCAAGCAAATTGTACCTGGTGAGCACAAAATGGAAAGCTTGGAGATTTTATTAAGCACTTGAGAACAGGAGGTAGGAGATAACTGAATGAAAATCTAGGACTATGCACATAGGTGATGTTTTTAGGGGTCTAGTGGTTTGGAGCATTCTAAGACCCACACTTTAAGGTAAAAGACAAACTGTTGGATTGCATACCTCCTTCCACTAAGAAACAGGCACTGTGCTTAGTGGGTCTCTGGATTTTTGAGGCAGTATGTAGCACATTTGGCAACACCAATCTGACTCAATTTTGGGGTGACTGGCAAAGCTTCTAGTTTTGAGTGGAGCCCAAAGCAAAATAAAGGTCTGCAGGGGTTTTAGCCACTGGTGCAATCCAACACTAGGGTTGTATGTCCCAGCAGATTAGACTCTCTAGAGGTATGTGAGGTGGGTGAAAATGCATGGGGAGTCTTTGGCAGAGCCTCAATAGAAGAGAGGTAGTGAAAACCCCCTACGGTCTGGAACAAGGCCATGCTTTCTGAAGCACCTTTTGGTGTGGGCCCTGGAAGAGAGAGGGACCATGCAGCACCAAGTGACTACAAAACCCGAGCTACTCATCAGGGGCTTCTTCTCGAATCCACCGAGTCATGGAGTCAAGGCAATAGAGTTCCCTGTATGGTGGAAATGGTATCTTCAGGAAGAGGCCAAGCAGGACCAAAAAGCACAAATGAACTAAATGAACAGATCCCATGTCAATGACCTCTATTTCACTAGCCCTTCTCCCCTAGTTCATACCTATGGACTCATGTGGGGTTCTGACCAACAGAGGTGGAAAATAACTTGTATCTGGATAACAAATAGGCCAGCACATTATGTTGGTGAGAACACAAAATGGCCCTAAGATCAGTAGTGATGAAAAATCCTATCAGTGGGCAGTGCCATGAGCAGTAGTACACTTGGTTGTCCACTTCTCAGAGAGAGAAATGCAGCCTGAAAAATCCTATCAGTGGGCAGTGCCATGAGCAGTACACTTGGTTGTCCACTTCTCAGAGAGGGAAATGCAGCCTGAAACATGGATTTACACGGACTCCTGTATGGTCGCCAGTCACCTGGCTTCTAAGTCAGGAGCTTAGAAAGAATTAGATTGAAAGATCAGGGAGAGGTATGTAGATGGGCCTATGGTAGTGGAAATAAAGCAACAAAACATGCAGATCATGTATCTCCCACTAATGCCAGAAGCATTGATGGCAGAGGAAATTCTCACCGATCAGATGGAAAGGATGATTCATCCTGGGGATGTCAGCCAGCTTCTCTTATCAGCCACCCCATGCAGATGCAGAGTGACTGTGACAGAAAGGATGGAGGCTACGCATGGGCCAACATCATGGGTTCCTTCTCACCAAGACTGATCATGCAGCTGCCACCACTGAATACGCAAACAGGCAGCAACAGAGATTCATACAGAGACCTTAATGTGGCACCGTTCCTTCAGGAGACTAGCCAGCCACTTTGTGGTAGGTTGACTGAATCAGATTCCTTCAATGCTGGGAGGGGCAGCAATTTATTCTTTCCAGCATTGGTACTACTCTGGGAGGCACAAACTTCTCAAGCAGGTCTCTAGGAATAATGGTGGGAGGGTAAATCCCACTTCTACCCCTGCCTTCCTGTCCACAGAGCCCCCACCAGTACCACCATCTGAGAGTCTACAAAATACCTAGTTTCTTGCCATGATATCCCATATGACATTGTCTCAAACCAAGAAACCCAAGTCATCTAAGGAGGTGTACCAATAGGCACATGGTCATGGGATCCACTGGTCTTATCATATCTGAACCCCATCATGCTAAAGCAGCCAGCCAAAGACAGTGGTGAAATGTCCTATTAAGCTAAGGCACCAACTCAGGGAGAATACATTGCATATATTGCATCCTAAAGGATGTGCTAAAACGATGACCCACATGTCTCTAATAGGTAGAGCACACACAAGTGGGAATCAAGGTGTGGGATTTACCCTCCCACCATTATTCCTAGAGAACTGCTTGAGAAGTTTGTGCCTCCTCTCCCGGTAAACTTAGGCTCTGCCAGGTGAGAGGTCCTGATTCCCAGGTGATGAATGCCAGAGGACAAAGGGTAGGGGGTGCTACTGAACTTGAAGTCACGACAATTACCTAGATACTCTGGGTTCCTCATGCTGGTCGACCATCAAGTAAAGAAAATAGTTACTATGTTGGCAGGATTGATTACCCTGACTGCCACGAGAAATTAGGGGTGTTGCTGCTACTCAATGGGGGCAGCGGGGAGTGTGTCTGAAAGCCAGAAGATTCACTGGGGCATCTTTTGCTGCTTCCATGATAATGATAACTGTGACTCAACAAGGGCAAAGCCACTAGGAGCCTGGACTCTGGAGGGATAAAAAACCAGGTCC
>735243_chr11_119801998_119802166	ERV3-16A3_I-int	LTR/ERVL	1038	1202	(4024)	C
TGATAGGATGGCATCTTAGAGCTTGGCCATGACAATGGTTTAGAGCAAATGAGTAGAAATACCAGAACCTCCTCAGCATAGGATTGAAGAAGGGGTCAGAAGACGCAGGGAGGTAGGAATTTTAGGATGGATTATCTATATAGGACCTGGGAACTTACCAGCTGGCTAT
>735243_chr11_119802328_119802530	ERV3-16A3_I-int	LTR/ERVL	5	216	(5451)	C
TTGGTGTCAGGAGTGGCTCCAGCAAGCAGCCCTCAAAATGGGATTCTGGAGCTGGATTACTCACTGGAGTTCTGGCAAGAAGAACCCCATCCCTGGCGATAAGTTGGGTGGTGATAGTCCTGGCATGCAATGACATCAGGGTTATCCGAGCTATCACCTGTAGAATACTGGGAAGAGCTGCAGGTAGAAAGTGAGGCCTTGGG
>737078_chr11_120964075_120967295	ERV3-16A3_I-int	LTR/ERVL	1979	5226	(0)	C
TGTATAATTGGGATTGATGTATTAATACTTGGCACATTGGGTCTTTAGCCTATAGAGTAACAACTATCATAGTAAGGAAGGCAAGTGGAAATCTCTGACACTCCCTGCCCCTACTCTGGCTAAAGTAGTAATATAAACGAATATTGCATCCTGGGCTGTGGGGAGAATGGTAAACATTAGTGTCACTCTTAAAGAAAAGGGGTGGTGGACTCTACCATATCTTTATTGAACTGGCCAGGATGGATCCTAGAGAATGGCTATGGACCACTCCAAGTTCAACCAAGTGGTAGTACGAATCACAGCTGCTGTGCTTCAGATACGTGATATGTGGCCATTCACTTCACAAATGCATTTTGTTTTCCTGTTTGAATCAGGTATGAGGGTCAAAAATAGTTCACATCTTATGGAACAGACAGCAATATATATACATACATAGAAATATATATGTATGTATATTTCTAGCTTAGCCCCAGGGCTATAAGTCTCCCACCTTCTTTCATATTATAATGCAAAGAGATCTGAGCCATCTGGGTACTACAGAACATCACCTTGATTCACTGCATTGACAACATCAACAGACTGGGCACCATGGGCAAGAGATGGCCAGCAGGCTAGATGCCTTGGTAACACACAGGTGCTCCAGAAGGTGGAAGATAAATCCTACAAAGATTCAGGGATGCTATTTCAGTAAAGTTGTAAGGAATCCAGTGGCCAGGAACATGCTGGGACAACTCCTCCAAAGGAAAAGGCAAATTGCTGCATCTTGTAGCCTGTCTACAAAGAAATTCTTTGTTCTTTGTCAGCTTCTTCGGGTTCTGCAGGCTACATTTTCCAAACTCAGAGAAATTGCCTCAGGTGATATGAAATTAAGCCAGTTTTGTGTTGGTTTGAGAACATAAAAGAATTCCATTGCAGCTCCAGGCTACTATGCAAGCAGCTCTGCTGCTTGGGTCATGCATTCAGTAGGTCCTTTGATGTGTTTGGTGGAAAAAGATGAAATGTGGAGTTTATTGTAAACCCCAGTGGAAGAACTACCACACGGGCCCCTGGAGTTCCGGAGCAAGGTCATGCCATCTGCAGCAAAGAATTACACACCTGAAAATCAGCTCTCTCATGGGACTAGGCTGTATGATGGAATATTTGTCCAAGAGACAGTGGTCATGTATCCAGAACTTCCCATGAAGACCTAGGCCTTGTTGGACCCATCAAGTCATGAAGTCAGGTGGACCCAATCTAGCATAAGATGGAAATGACATATCTGGGACCAGTCATGAGTAAGATGCCTGAGTAGGTAGTCCAGACTCCATGTCACCTGACATAGTTGTGTCAGTAACTGCTCCCCAACCAGATCACACATATGGCTATATGTGGGAAGGTGAATATGACAAGATGAAGGAGGAGGAAGAAGCCTAAGCCTGGTGCATGGATGGACTCAATTGGTGTGTGTGTGCAAGCCTAAAGCAGACACTGGCTGGCTACATGACAGCTTCATGCGAGTGGCCTTGAAAGACAATGATAAGAGAACATCCTCTCAATGTGTGGCGCTTTGGGTGATATATCTTGTCATGCATTTTGTGTCAAAGGAGAAAGAGTTCTGCGGTTAGAATACGTACAAACTCGTAGGCAGTGGTCAGTGACGTAGCTGGCTGGACAACGGCCCAGAAAGAAAAAGATGGGAAAATCAGTGACAAAGGGGCCTGGATAGACAGATGAGGGTGGACATGAAGTGTGAAGATCTTTGTGTCATATATTATCACCCACCAGAAAACATCCACTACAAAAGACGAACTAAACAACCAAGTCAACAAAATGACTCAGCCAGTTGATGTTAAGCAGTCTTCGTCAGTGTTGGTCCAATGGGCGTGTGTATAAAGTGGCAACAGCAGCAGGGTTGGAGGTTATGCATGGGTCAAATAGCAAGCACTTCCATTTAGCAAGGCTGGTCTAGCTACCATGGTCTCTGACATGTTCAACCTGTTCAACCTGCTAATAATGGAGACCAAGGCTGAAACCCCAATATGTTACTGTTGGGGAGACCAATTGGCCATTTGGTGGCAAAATAACCACATTGGACCCCTTTCATCCTGGAAGGGTCAGCACTTCCTTTCCACAGGGATAGAGCCATATTCTGGACATGAGTATGCCTTTCTTGCCCAGGGGCCTCAGCCAGCACCATTAATGGGAGGCTTGCAGAATGCCTGATCCATAAGCATAGAATTCCATCAAAATAGCATCTGATAGGGAACCTGCTTTATAGAAAAGGAAGTGTGGGTGTGAGCCCATGGCCATGGGATTCACTGGTTGGAGTAGCGATAGTATGAGCAGACGATGCCAGCCTAGGTGAGAATTGAAGTAAATTGCTTAAGGAGTAGGTGAAGCACCACCTTGAAGACAATATTGTGCAAGGATGAGGTGCTATTCTCCAGGATACTGTGTACATAGTGAGTCGGAGACCTTTGTAGGGTGCTGTGTCCCCAGTAATAAGACTACATGGATCCAGGAACCAAGGTGTGAAGGCAGGAGTGGCCCTACTTGCCATTACTCCCAGTGTTTACTGGGGGACTTTGTGCTCCCCAACCCCTCATCTCTGGCCTAGGCAGTTTGAAGTCCTGGTTCCTCAAGAGGGTACATTCTCACCAGGGGACATGGCAAGAGTCCCGCTGAGTGATAAGCTATGGCTGTAATGCTGCCTGGACACACTGGGCTCCTTGTGTGCAAAGACTAGCAGGCAAGAACATGAACCATCATCTCATTAGGAGTAGTTGACTCTGATCAGCAGGAGGAGGCAGGGCTATTGTTATACATCGGGTTCAAGGGATAACATATGGAACTCAGGTGACCAATTTTGGTGCCTCTTGGTACTCCCTTACCCAATTAGGACTGTGATGGACAAGTGTAGCAACCCTAGTCCAAGCAGCATATTGTTACCAAGGACTCAGACTATAAGGAATTAAGGGTTGATTAAGGTTTGAGTGAAACCACCAGGTAAGCCACTGAGACCAGAGAGACAAAAGCCAAGGGGTTACAATGGACAGCAGAAGAGGGAGAGAGTGGGTACCAGTTGTCACTCTGAAATCAACTGCAGTGACAGGGGTTTTAGGCCATTTTCCTAGCCTCCCTCTTCTAAGTTTCCTCTCAGATAGAGAGGCCCACCAGAGCCCTAGAGGAGCTGCTGTTGATCATGGATGGAAAATCGGATCTACACATTGCATGGAGTGGAC
>737078_chr11_120967700_120968103	ERV3-16A3_I-int	LTR/ERVL	1577	1974	(3252)	C
GCAGGAATGGTTGAGAAAGGTGGAGAACAGTGGTCCCAATAAAAAGCCATGGTCCCTGCTTGGTTTCTGGATCTGAGTCAGTTTTCAAATCTGGAATCTGTAGACTGAAAAGGTAACAGGTCCCCAAAGGGAAGGACCCTGCAACACCATGGCAAATATGGTAATTTTCCCAATCTGTCCCCAAAAAGACCTTTGGCCATTTACACAAGTGACCATAGACTGAGGGAAGGAGAATGCCTAGATATTTTGAGGACTGTTATAGAAGGAGTTTGAGTTAATAATGACACCCAAAGACCCTGTTAAAGTGGGAACACATAGGGCTCAGGGAATAAAAGGAATCCTAGAAAAGCTTACAGTAGGTTTACAGGGTCTGCAGACCCCCTGGATGTTATTTTCCCAGTCCC
>737078_chr11_120968429_120969479	ERV3-16A3_I-int	LTR/ERVL	542	1576	(3650)	C
TGGAGGCTATCTGGGTAGATGCCTCCAAAGATTTATTTCTCAAAACTTCTGATCCTTTAGACACATCCTACTCCACACCATCAGGAGTTAAAATTTCTCCCAGCACAGGAAGACAGTAGACAGGACTTTCCCCCACAAGACAACAGTTGCTCTCTTCAAAAGCTGCTCCCACCTTCTCTCCTGAATGCCAGGCCTATAATCTGGGCTAAGCTGCCACATAACCCAGCCAGAGACATGCTGGGCCTGACAGGAGTCTAAAGAGACTGTGCCCACGAAGGTGCTGCAGGTGCAAAGCACCAGCACACACTGGTAGGGATGAGGGGAGGGCATACCCAGGGGGCTGGATTCTGAGGCTGCTCTATCAAGGAGGCTGGGACATAAGATAGAACAAGAGAGAGTTTGTTGACTTAGGGGCACTCTCTAGAGCTACAGACTTCAACGTGGTGTCAAGAACACAAGGGGATGGTGCAAACTCACTCCTACTGAAGCTTCTAGAAGCCTGGAAAAAACGATGGCTCACACTGAGCAAGGTTCAAATGCCTGAATTACCATGGCAGATGGCCGAAGAAGGGACCAAAAGGCTCACAGATGTTTGCATGGTGGAATAGATATATTATGTGACTCTGCTAGGCCCACTGGACAATCATGTTCCATGGAAGGCCAGAGGACAGACGCACCAGCCACCAAAGCCAGCAGGAATATACTGGAGAGGGAGGCACCAGCATCACTAAGCAGCTCAGTAGTGGCTCCCTAATGCCAGCCAAGGCTAATGCCAGGAAAGGTGATCACGGAACTTGGCTCTGACAGCAACGGAGATGATGGGTCCGTGAAGAAATACAAGCCAGGTGACGTCACTCTACTGTGTGAAGCCAGGGATGTTGGGGGGCAGTCATAATTTTTATAATGACCAAGAAGATCAGAGGGGCAGCCAAGGGGCCTGATTCTTAAAGAGTCAAGGACATGCTTAATAGAGCACAGTATCCAAGGGGCAAAGCAGTTGGGCAGCCAACGAAAGCATGATTTCCTCTGTATAATAATATAAAAGAGCAAG
>738815_chr11_122242360_122242668	ERV3-16A3_I-int	LTR/ERVL	4870	5169	(57)	+
TGCCTAATTTTGAGTAAATGCACAAACGTAACAGTCAACTCTAGAAAATGGTTTGGTAGCCAAGGAACCAGGGGCTCAGACACCTCTTATATAAGAATCTGGGTCATACCACCAGATAAGCTACCTAGATAAGCAGAGGTGCTAGCCAAGAAAGAGGAGAATCTAGAATGGATAGTACATTGAGGTGGTACAAATGAGGAGTATCAATGGCAGCCTCTAGACCGGTCATAGAGGCAGGATTAGTCCCACTAACCTTCCTCATGTAATAAGACTTTCTAGGAAAAGAAACTTATCAGAATGCGGGAGGAG
>738832_chr11_122266286_122266405	ERV3-16A3_I-int	LTR/ERVL	1208	1327	(3899)	+
TGGGAGGGTCCAGAACATATTCTTCATTAAGGCAAAAAGAAATGCACAGTTCCAGGGGTCACTTACATCTCTGAGGAGCTCAGTGGTGACTGTCTTCTGTAGAACAGGACTGACAGGAGA
>742300_chr11_124361706_124361866	ERV3-16A3_I-int	LTR/ERVL	183	355	(4871)	+
TTGTAGGTGGACTGATTAAAACCATTGAAAATAATACCTTCAGAGGCAAAAGAATTGACTGGTTAGTGCTAAGTTGCCTGGCAGACAGATAATGAAAGACTATTAACCATTGGTAATTAGTAAATAGTTAATAGCTAAGTATTGGAGTTAGAGCACCTTTT
>744170_chr11_125640995_125641555	ERV3-16A3_I-int	LTR/ERVL	4558	5123	(103)	C
CCACTTGGGGGATTTGTGTTTGCTGCCCTGTAGCTTGACATCGTGTGCCTCTAGATGTCCTGATGTCCAGAGGAGAAACCCTTTCATCAGGTGACTCAGTAGGTGTCTCTCAAAACTTAAAGCTACGGCTGCCTCCTGGACAATTTGAGCTCCCTGTGCCAGTAGACTAACAGACACAGAAAGCAGTTACTATGCTGGAAGAAGTAATTGGTCCTGAACATCACAAGAAGGTAGACTACTACTATATATGAAGGCAGTAAGGAATACGTTTGGTGTTCAGGCAAACATATTCATAAACATGCCCCACTGGGGCATCTCTTGTTATTCTCCTGCCCAGTGTGAAATGTGAATAGGAAAATACAACGCCGTAGTCTCATAAGTTCATACAGACCAGGAGCACAGACCCCTCAAGGATAAGGGTCTGGGTTATCCCACCTGTCAAGCCACCTAGACCAGCAGAAGTGAGACTGGTGTGGGAGAGGAAGGACGTAATAAATATACCTTATGTCCCCTTGACCAACTGCAGCAGTGGAGAGTAGTTCTTCCTATTAACCCTCCTCT
>744170_chr11_125641651_125642629	ERV3-16A3_I-int	LTR/ERVL	638	1659	(3567)	C
AGATAGCAGTCTTCTTGCTAGAACAGCATGGAAAGACCACAAAAATGTCTTACAGGATAATGCCTGACTTTCCCAGGATCTGCCCGTACTTTCTCTGCTGGCAACCAGAGCAATGAATTGGGTCAAAGCTCATCATAGAAAAACTGGGGAAGTGCTGCTCTTTTTAAGGGAGGAGAGGGATTTGACACTGAAGGAGCTGAAGAGCCTACCTGACATATTCTGGCTACAACTGGGAGAACATACCTGGAAGTAAATTCTGAGGGTGCTGGATTGATAAGGATGGAATATGAAACCAAATAAGGGAGAATTTTTTTATGTGGCACTTTCCCATGATAAGTGCACTGGAGACTGATTGTTCCTGATCCACCGATGGATGGCTCTTGACAAGTTGCAAAAAGTGTCAGCCCACATTAAATAAAGTAGAAATGCAAAAACTGCCTTGTCAGATTGCGGAAGAGGGGAACGAAAGGCTCAGAGAATTCAGCATGTTAGAGTAGATCACTTATGTAAGTTTGGAAGAAATACTTGCTGGCCTGTATCAGGGAAGTAAAAATCTGCAGGTGAAGGATTTGTCAGCATAATTGAGAAGATCACTAGTGACTTTCCTCTGTAGGCTGGAGCTGATGGAAAGAGGCGCTGCCACAGAATTGGGCTCCCTAAGAACGGGGAAGATAGGATCACGAGCTAGGAAGAGCCAGGTGTCAGCACTTAATCATCAGATTCGAGGTAGGCAAAATTCCTGTAATGGGTAGCAAGACTGGATGGTAGCCATAGAATCCTGGCCCCTAGAACTCTACAGAGATAACGAATAAAACCTGGTTTTCTTAGGAACAAGTTGTGTGCTCCTCCAAGAGTAGTGCTTAATACATATGATCAAAAGAAATAAAAAATGAATGAGCAGAATATGGGCTTCAACTGACGAATGACAAGTCATAATCCCTTGCCTAGTTTTCATACCCGAGCCAGTTCTCAGACCCAG
>744170_chr11_125642839_125643238	ERV3-16A3_I-int	LTR/ERVL	1	416	(4580)	C
GTTGGTAACAGGAGTGGTCACAAAAAGCAGGCCATAATAAGGAATATTGCATTGGATTGTTCAACTGGCTAAATGTCAATGAGTACCCTATGGTGGTATTTGGAGTACTGACCGTTGCTGATATGTGGTAGCAGTGTGATTGTTAAAACTTTCAATTGTGGTGAACTTGGACTTAGAAGAGGTGGAAGATGAATTTGCTTGTGGGTATCTCTGACTCTGAGAAATGCAGAGATGATAGTGATGATAAGGATTGTGGCATTGGATGGCTGTTGCTAAGCATGATTGGAGCACCAAAGACAGAAAATAGCAGGCTCGTATTTATTAATCCAAAAATTTAGAGCAAAGTGTGAGTCAGAGGCCTTTCTTGGCAGCATTTAGAAATACCTTCATTTCTTGCAGC
>750910_chr11_130457333_130458225	ERV3-16A3_I-int	LTR/ERVL	2573	3323	(1903)	C
ATTAGAAACAGTTTGCATTTGTGTGAGCCAGAAAATGATATTCCTTCACAGATTTTCCATGAGGCTATATGAACTCTCCCTCTCCCTGTCACAATAAAATCCAAAGATATCTGACTGCCTAGATATCTCACAGAATATGGCACTGACCCATTATATCACAAGCTCATGTTGATTGGGAAGAATGGGCTTTGGGAAAACACATGCACTCCAGAGGTAGGTTATAAACCCCAGGAAGATTCAGAGATCAGCCACTTCAATGAAGTTTTTAGGGGTTCAGTAGTAAGAGGCATACTAGGATATGCCCTCCAGAGTAAAAGACAGATTGCTGCATCTTACATCCACCGCCACAAAGATGGAAGCACAGAGCCTGGCTGGCTTCTTTGGGTTTCCTAGGCCACACAGTCCTCATCTAGAAAGATTGCTCTTCTCCATATACTGGATGGCATGGGAGGCTGCCAGCCTTGAGAGGGGTCCAGATTAGGAAAGTTCTCTGCAGTACGTCCAGACCATGGTGCCAAAAGTCTTGACACTCAGGCCATGTAATCTGGCAGACTCTGCGGTGCTGGTAGTGTCCATGTTGGGGAAAGATGCAGCATGGAGATTTTGATGAGCCCCAGTGGAAAATCACGATATAGGCCTCTGTGATTCTGGTGTAAGGCCATCTGAGAACAGTTCTTGGCATATTATTGAGCCCTGGTAGAGACAGAATGCTTGACCACAGGACAGCAAGTAAGCACACACGTGGAACTGCCCATTATGAGGTGAGCCGTGCTCTATCAGACATAAGCCACAAAGCTGATGAGCCAACATAAAATGGAAGGTGTATTTCTGAGATTGAGCCTGAGCAGGATGGGAGGGCATGAGTAAGCTGCATGAGCAGACAACCCCAACCC
>750910_chr11_130458413_130458960	ERV3-16A3_I-int	LTR/ERVL	1864	2420	(2806)	C
GCCCCTCTGTTAGAACTAAGACCTCTGAAGCCAGGTAATAAGTATGGTCCTGGCTCACGACAGGTCTACCTACAGTACAGCTCATGGTGGGCGTACAGGGTCCACAGATGCACACTATCCCCAAGCATATTATTGGAATTGTCCTGCTTGCCAGCTGGAGTAACCCTGATGGGTCCCTGGATTATGGGATAGGAGCTATCATAGTAGGAAACCTTAATTGGTAATTTCTGAATTGTTACCCCAACTCCCTCAGCCAGTGTCACATCCCTGGGGGGGATGGCATGGCAAGTGTTACCATTAACAATAAAATGCTGGACCTGTAATCCCTATGATATCTCCTGTTAATCTACCAGTCTGGCCCCTGCAGAAGCCAATGAACCACGGAGAATGACTGTACACAACCACAGGCCTAAGCAAGTAGGAACTCCCATTGTAGCTAATGTATCCAAAAAGATTTTATTGCTAGAGTAGATGAATAAGGTATCAGAGTATGTGACCACTGATTTTGCAAATGTATTTTTTCCATTCCAATTAAAAAGAGAGAATCA
>750910_chr11_130459348_130459693	ERV3-16A3_I-int	LTR/ERVL	1541	1863	(3363)	C
AAGAGTACTGCCTAATATTTATAATCCAAAAAAGGCAAAATTGGAGGAGGAGGAAGCTGAAGGCAGAAGAAGTTTATCCCAATCAAAATATTATCTCTTGCTCATTTCTCAGACCTGACTGATACCCATTGACTGGAGACATTACTAGATTAGTAAGAGGAAACACCTTGCCCATCATGGCAAATATCTCATGATAGATACCATGTGATTCCCAGAGGGTCCTACAGCCATCTTCTCATGTGACTGTATATCAGGGAAAGGGAATAACCAGAATTTTCCAGGACAAGTGAATGTAGGCTCTAAGTTGACATTGACACCCAGAGACCCACAGCATGGGAATGGTCCA
>750910_chr11_130462394_130463609	ERV3-16A3_I-int	LTR/ERVL	1	1237	(3989)	C
CACAAGTGGTCCAGGAGTGGTCCAAGAAAAAAGAGGAGGTTATATAGGGATTTAAGATTTGAGCTGGCTCATCCAGCCATCCTTGTTGGCAGATGAAGCTCAGATAGTCTCTGGTACAAGGTGGTGGCTCAAATTCCTAAAGATTTCACCAGTGGTACCATAGGAAATGTTGCAGCTGGGGGGAATGCCGTAGGATTTTTAAAATATGGAAAGATCAATACCTATAAAGACAACAGAGTTGGCTAATTATTGCTAAATTATATAGAGGCCCTTTATAAATTTATAAATTATAAAGAATGATAAAGACTGAGGGCCATTAACCAATAGTGGCTGTGTGAGAGCCACAGGGCCTCTTTGGGAGCTGTTGGTGAGGCCCTTGTCTCTGGCAGTGGATGAACAGACACAGCTTAATGGAAGGCCAAATGTCTAACTCTGAGTCACGGAGCTCCAGAAACAGTTAAGTACTTAGCGAATATGGATTTCTTATGCAAAAGTCAGAGCCCTGGTGGACAAAACCTGGTCTCTGAATGTGGTACAGGAACTTCCTGATGGAAGATGTTAATGCTGTAAGCATCCCCTCCTCCACAGACCCTCTGGGCTTGCAGAGATGGCTCACCCCTTACTAGGAAGAGCTAGCACTTTGGTGATGGAAGATGCTGCAGGGGCATCTCCCCAACGAGGCAACAGGTGCCCCCTCAGAAGCTGACCCTATTGCCTTTCCTGGTTGCTTGGCCAAAACTTAGAGCATAGTCCAGTAAATCCAAGGATAACTTAGCTGGGCACACACTGTACCTACTAGGGGAGGAAAGAAACTGTACACTGAAAGATTTGCAAACATTAGCCTCCATGTGCCAGCAGGAGCAAGGAGTGCTCCTGGGATTGCATTCTGAAGGCACTTGATGGCCAGAATGAAAGACTTAGTAAGCAAATGTTAATTGACTTCAGGACATTCTCTGATCAATGGATTTAACACTGTTGGAAAAACCTCAGGTGATGGCACAAACAGCTGCTGGGATGGCTTTTAAAACCCTGGAAAAATCGTGGTCACTCATCAAGTTGGACAAGTCCAAGCTGCCCTGGCAGGCAGTAGAGGAAGGCATGAAGAGGCTGAGAGAAGTGGTCCTGCTGGGGCAGATGGATTATGTAAGGCTGGAAGACCCACCAGAGGACTGTGTTCCATAGGAGTGCCCCAAAGACCCACCCTTTACCTGGGCCA
>751486_chr11_130936991_130937448	ERV3-16A3_I-int	LTR/ERVL	37	529	(4697)	+
CTGAAATGCGGCTTTGTAGCTGGATCACTTTCTGATTGGCCAGAGGACTCCTTCATCAGATGTAGGTGAGCAATAGTAAGCTTCTAGCACAAAGTGGGGGTCCAGTACTTAAAACTCACTGGTGGTGTACTGGCACGAGGAAAGGCACTAATGGGCATGATATATCAGGCATTTGAAAAATATGGAGAAAATAGTATAAGGAAAACGAGGGTTATTGACGCACTACAGAGTGAAACTAACCAGTGGTGAGTAACAAGCAATTGAAAGCCTGGTGTGAAAGCCAGAGGGTGTCTTTGGTTGCGGACAAAGAAACTCGAACACTCAGGTGGGCTGAGAAAGCTGTGCGCTAAGCCTAGGACATATCAAGCAAAGTCACTGAGCTTCAGTTGCCTGGTTAACCACCCAACAAAGGCAGGTCTGTTATGCAATAGACAAGGTCTTGATAGTAACACTTGGGA
>751486_chr11_130937450_130938939	ERV3-16A3_I-int	LTR/ERVL	3657	5226	(0)	+
CCAGGCTGACTGGTCAGGGGCCTGAAGTGACAGAGATTGAAAGACTGGGGACTAGGAGGTCTAAGGTAGCGGCATGTGGATGGGCATGTTCAAGGCGCCATGTTGAAGATCTTCATGTCATTCCTTAATGACCACCAGATATCATCCTCCAGGGAAAGGACACTCAAAAACCGTCAAAACAAAAGAAGCCAGGGAGTTGACATTAGCCATTAGTGTCTGAATGACATGGCCATGGTGGCAGAGGTGGAGGTCCTGCCTGGGTCCAACAACATGGGCTCTCACTCACCGGGACCGACTTCTGCTACTGCTATGTTCAACCTGCCAGCAACAGAGACTAATGCGGAGACTCCAAAATGGCATGATACCTCAAGGAGACCAACTGGACACTTGAAGGCAAGTTGGCTACATTAGGCCCTTTCCTTCCTGACAGAGCCCAGGTTTTATTTCCAGAGAAGTAGACACACATTTTAGACATGGGTTTGCCTTTCTGACTCTCAGGTCTCAGCCAGCAGTGCTATTACAGAGCATATGGAGGGTTTAATTTGCTAATTCTGAATCCCACATATCATTGTGCCAGAGCAGGGAGCCCAGTTTAAAGTAATGGAGGTATGGGAGTGGTGCCATGACCATGGGATCCATCAGACGCAGCTCACGCCACACTACCCAGGTTCTGCTGAACTCATAGGGCACTGGGGCTTGCTAACAGCATCAATAGATCACGAGTTTGGGGGCAATATCATGCAAGGATGGGGTGCTGTCCTCAAAGACGCAGTACACTCACTGAACTGAAAACCTTTACATGGAACTTTATCCTCAATAGAAGACAAACACATGAGTCCAGGAACCAAGGGTATGAAGCAGGGATGATCCCACTAGGACATCCCTAATGGCCCTCTGGGGAATACAGCACAACTCTGGGCCCTGCAGAGTTAGAGCTCCTGGTCCCTCTAAAGGTTACACTCACCAGGGAACACAGCCAGATTTCCACGGAAGTATAAGCCATGGCTGTTGGCATTTTGGGAATGTTGTGTTTTTGGATCAACGGACAAGAAGAGGAGTCACAGCTTGGCATCATCAGGAGTGGGTAGAGCTGTCTAACCCAATGGGGTCAGGGAACAATGCCAGTGGGCGTTTCTTGGTACTGCCTTGTCTAACTGTGACTGTAAATGGACAGGCCCAGCACCCCAGCCCCAGGAATGACATGGTGAGCAGAGGCCCAGGCCCCTCCTCTTGGATTAGAGTCAGTTTGCTAGATAAGCCATTGTGGCCAGCAGAGAGGTGCTAGCTGAGGGTAAGGGTGACCTAGACATGGTTGTGAAGGGTGGAGACGAACAGCATCAATTACAGCTCCAGGACTAACAGGCTGTGGCTTGTCCCAGCAGCTTCCCTGTCCTAAGTTTCCCCTCTGGAACGATGACCCACCAAAATTCTGGAGGGGTTACTCCCCGAACGTACGTGGAGAAATGGATCCAAGTGGCAAAGGGGTAGAC
>753396_chr11_132455555_132455735	ERV3-16A3_I-int	LTR/ERVL	1576	1777	(3219)	+
GGAGATATGGACTAAAACATGATGTACTTAGAGCCAAGAGAGATGAGTTCTGCTTAATTTGTACAATCTAAAGAAATCAGGGACAAATTATCAGAAGTCTGAGGATAGTTACCGCAATAAAACTTACCATCTCTTGCCCAGTTTCTGGATCTTAAATAGTTTTAAGACTCAGAATCCATTG
>753396_chr11_132455769_132457305	ERV3-16A3_I-int	LTR/ERVL	1713	3376	(2291)	+
ATTCCTTCATTCCTTCCTAAAGGGACTGAAAGCCATTTTCTCAAACATCCACACATTTGGAAAGGGGTAAGTTGTTGGATGCAGAATCTGAATTGACATTGTTACTCAGGATCCAAAGCATCATTACACCTGCCTTCTAGAAGGGAGGTGTGGGGGAGACAGCTGGCTTCCTCTCCCATGCCTTGTGTAGGGTGGGGGCACTGAGTCCACAGACCCACATGGGGATCATTTCAGTTCCCAAATGTACAATAGGATGGGCACTGCACCCACATTGTTTCATTTGCCTATTAACAGCTACCATAGTCGGGAAGCCCAAGTGGAAATCTTTGTACATGCCTCTGCCCCATCCCTAATCAAACTAGCAAGTAAAAGAAAAATGAAACTGCATCTCTGAGATTCTCAATTTCTGAGACTTAAAGAAATGTGATATTTCCCTGTTATATCCCCATGTACCTCTGAAATTTTTCTTTCTCCTACACAAGTCAGATAGGTCATGTGTGATTACAGTGGACTGTCACAAACTTAACCAAATAGTAACTCTCATTCCAGCTGCTGTGCCAGATGTGGTATCTCTGCTAGGGCAGATTAAAACAGACTGTGGGGCTTGTTATGTGGTCAGTGATATAGTGAATGCATCCTTTTCCTTTCCTATCAGAAGGGAAAATCAGAAGCATTTTGTATACTCCTGGGATGAACAATAATGTGCATTTATGGTTTGTCCCAGGGCTACGACAACTCTCCAGCTTTCTGACGTATTCCAAAGGGACACAGACTGCCTGGACACTTGGTAGAATATCACATTAATCTACTATATCAATGACACTGTGCTCAATAGAACAGATGAACAAGGAGTGGCAAGTACATTGGAGGCTCTGGTAAGGTGTGTTTACTCCACAGAGAAGGAATGAACCCTGCAAAGACTCAGAGGTGTATGATATCATGAAATTTTTAGGGATTCAGTAGTCTACAACATTCTAAGACAGTCTCTCAAAAATAAAGAACAAATTATTGCATTTCTTGCTTCCCAACACTAATAAAGAAGCACAAGGCTTGGGAGCCCTCTGCAGGCTCTGGAGGCAGAATATTATGCATTCGGGCATATGCATTCGGGCATACTAATATGATTTGTTTACTGGGTGACATAGAAGTTGGCAGCCTTTGTTGACTGAGATCCAGAATAGAAAGCTGCTCTGCAGCCAGTCCAGGCTGCAGTGCAAGCATTCCTGAGGCATAAGCCAAATGACCAACAGACTTGATGATACTGGAGCTAACTAGCATGGGGAAAGATGCAAAGTGAAGCTTATAGCAAGCACTAATAGAGGAATCTCCACAAAGATTCTGAGGGGTTTGCAAAAGGACATAACATCTCCAACAGAGAACTATACATCATTCACAAAGCAACATCAATAATATTAGGTGGTTTAGGAAGAGACAAACTATCTGCTTACCAGACATCAAATGACTGTAGTCAGAGCTGTCCTTCATGGTCTTGATTCTTCAGACACATCAAATCATAAGATTGGGCAGCCCAACAGCA
>753396_chr11_132457508_132458378	ERV3-16A3_I-int	LTR/ERVL	4246	5117	(109)	+
GACAGGGCATCCTTCACAATATTGCCTTGAGCTAGAGCACCCACTTTACACCTAAGGGGGCACTGCCATGAACATAGGGCCATGAGAATTCCATGATTCTACCACATTCTGAGCTTTTCTAAAGCTCCTCCCCTAATGGAATTGTGAGTGGCTTCTTAAAATTGCAGCTGAGGTGTCAACTTGGTGGCAGTACCCTGTAAGTATTCCATTTTATGGGGCTGGTTTCTCAAGAGGTGAAATGCATCAGTACAGAGACCAAAGAGTAGAAGTAGGAGCTACCCTGATTACCATCTACCCTAGTGATTCACTTGAGAAACCTGCTCTTCCTGTTCTTGCAATTTCAGGATATGAGGGTAGAAGTTATGGTTCCCAGAGGTGCAGGGCCTCCCCTTGGGGATACAGAATGAGTCCCACCATACTTTACATTATAGTTGCCACCAGGCCACTTAAAGCTCCTCATGCCGTGAGATCAGAAAACCAGAGAAGTCACCACATTGATAGCGACAATTGATTCTGATCACCAGGATCAGAATCCTGGTGGTAGGGCTGCTTTCACATCATGGGGGCATCAGGTAAGACTATGTTTGGGATCTGGTGGTTCCCTGGGGCAGCTTTTGATGTCCCATGTCCGGTTTTAATAGTAAATGGACAAACACAGTAGCCACAGCTGAGCAGATCATAGAAACTAGGCTTCAGACCCCACAGAAATGAGGTTCTTGGTCAACCCACAAGGCCAAGTGTCTAGACCAGCAGAGATGCTGGCTGAGATGGGGGGAGTCTAGAACAGATGCCAGTGGAAGAAAAATAAAAATGATCAATCATAGCCTTGTATTACTACAGCAATGGATTCCACAGTCCATCCCTCTAACCT
>754650_chr11_133450930_133451552	ERV3-16A3_I-int	LTR/ERVL	1005	1677	(3549)	+
GACAAGGACCTCGCAATGTGGCTGACTCGCTGCTGGGTGGCACTTTGAAGCCTAGGAAAGCCATGGCCTACTCTTGGTAAAGTGGAAATGCCTGAGTCGTGATTGTGGGTAGGTAGAAGAAGGAGTAAAGAAGTCATAGGAGGAGACATTCTGGAGTGAATGTGAGGCTAGCAGAGCCACAGAGATTTGTGTTCCATAGGAGGGATCTAGGACACACCGCCCACTAAGGCCACTAGGAATGCACTAGATTGGCATCAACAAGAGGTTCCGCGATGGCTCACCTCTGCAGGTCAAGGCCCAAGGTAGGAGGATCACGACCTGGGCTGGTTAATTCTGAGGATGATGGGGACCGGGCAATAGTGGCTGCAGGCTGGAAAGGTCAGAGGGCCAACCCAGAGGCCTTGACTGGCAGGGAGCCATGGAAATGGTGCATAGATTATAGAGTGCCTAGGGGCAAAATAGATGGGCCACCAACAGCATGCTGCTTAACACTTACAACAAAAGCAGCAAGGTAGGAACAGAGGAGCAGGAGGCTGAGGGTAGGAACACCAAAATAGCCACACCTCCTGGCCCAGTTCCTACATCTGAGTCCATTCCAGATTGGAAAACCACTGATGGAAGAG
>754650_chr11_133451685_133451832	ERV3-16A3_I-int	LTR/ERVL	2001	2148	(2848)	+
CCTTTGGAGTGGGAATTTATGGGGGCCAGGTAACAACTGGAGTTGTGGCTAAGGTCTGGCTCACATTGGCCCATGGGGTCCACAGATCCATCTGAAGACCATTTCCCAGGCACAGAGTGTATAATTGGAATTCATATGCTTGGCGGTT
>755895_chr11_134481738_134481840	ERV3-16A3_I-int	LTR/ERVL	101	206	(4790)	+
TGGTGGTGGAGCACTGGTGGGCCGTCTCATGAGGTTGCAGTGTGATTGTTTACACTTTCACTGGTGGTGATCCGGGCTGGGGGACTGTGGAAAGGAACACATT
>755895_chr11_134482096_134482445	ERV3-16A3_I-int	LTR/ERVL	286	648	(4578)	+
AGAGATGATCAAAGGCAGAAACAGATTAATCACTGATAAAAAGCAGAGTGTGAAATCCAGAGTGCCTCCCCAGCACCGTGTACAGAGACACTTGCCTTCAGCAGAGGGCAGGAGAGGCTGAGGATGAGGCACAGACATCCCGTGAGTAACAGAGCTCCAGAGCATTGGAATTTCCAACCCTGAAGGACTTCTTTGCCATGTTCAGGGCCCTGATTAGAAAGAGGTGGAGCCCTGAAGCCAAGGTGAGGATATTTAAGTCAGTGCCCTTGAAATATTGAATCCAGCTTTCTCTGGATTCACCCTCTGGACCTACAGCAGTAGCCCCTCCTCCCAGCAGAAGGCTAGCCCTC
>755898_chr11_134483204_134483315	ERV3-16A3_I-int	LTR/ERVL	2877	2989	(2007)	+
AGGGGCCTGGGACAGGCCAGAGCATCCTCTCCAAAACTTGAGAACAACTTATTGCACCTTGTGCTTCCCTCCACCAAGAAGAAACACAGCCCCTGTGCAGTCTTGAGGCTCT
>755898_chr11_134483375_134484498	ERV3-16A3_I-int	LTR/ERVL	3177	4331	(1383)	+
AGGAAGGTGGTGTGCGGTTCTCAGTAGGCCACATCAGGGGGATCACATGGAGACACCCAGGGTTTTAAAGCAAGGACATGCTATTTGAATAAAATATAGAATTATATACACACCTGAAAAAGAGCTCTTGGCTTACTTCTGGGCCCTGGAAGAGATGGGGTGCCTACCTGTGGGATAACACATTCGCATGTGCCCAGGACACACAACATGAGTGGGATTGTATCAGACCCACTAAGTCCTACCATCAGGCGGGTCCAGCAGCACTCCGTTGTCATATAGATCACAGCATGGTGTGAATGCGGCATATTCAGGATCAGGAGACTGTGGGGCCAGAGAGCACTGGGGAGCTGCACAAGCAGGTGCACCCACATCGTTCACCATTGTGGCGCCAGCATCCCTGCTGCCGGTCCCCGCATGGCTTTGTGGGTAATCCCTTGGGACCACTTGGCAGAGTCTGAGAAAGCCAAACTTGGTTTATAGATGCTTGGGCAGGTGCAAGACAGAAAGGATGAAGGACCACTCAGGGTGTCGTTGAAGACAGTGGTGACTAGAAAGCCTCCCCCAGGGAAGAGCTCTAAGTGATGCGTCTAGCCATCTGCCTTGTGGTAAGGAGGGAGGCCGAGACTGCTGTGGTCTCGTGATGGTCAGTGGCGGGAGGCTTGACTGGTTGCTCAGAGCCCAGGAAGAGGAAAAACAGTAGGGTTAGAACAAGGAGGCCTAGGAAGCATCACGTGGATGGACCTATGGCAGACGCATGGAATTAACCTACCAACATCCACCAAGGAGCAGCCACCACAGGAGAGGTGCAAGACAAGCAAGAAGACAGAGTGACCTCTCCAGCTGAAGTCAACCAGCCTCCTTCATCAGCCATACCAGGGCTAGGACAATGAGCACCTGAGTAGAGTAGCAGGGATGGCAGGGATGGAGGCTATGCAGGCAGCCAGATCACGGGCTCCACTCGCCCAAGCATATATAGCTACCACCACTGCCATATATCCAGCCTGGTAGCAACAGAAACCAACAGAGTCCCTGATACTGCATTGCTTGAAGAGGCCAGCCAGCTGCTCAGTGGCAAGGTGGATTACATGGTACCCCTTCTGACATAGAAAAGGACAGAAGTTCAT
>756002_chr11_134569104_134569592	ERV3-16A3_I-int	LTR/ERVL	3637	4134	(1092)	+
TCAGGAGCCATGGAAAGTGGCCTATCCTGTTGACCTTGGGCCTGGAAAGAAAAAATATTAGAAGATCAGGGACAAGAATATATAGGGTAAAAGGGATAGAGGCACGTACATGGACATACTGGAGTGGACAAGAAGTGGGCTCGCTCTGCACTGTGTATGAAGGCCCATAGAGAGTAGCTACCATGGAAGAGACACTAAGTCAGCAACTAGACAAAATGGTGGCCAGTTGATGTCAGCCAGCCTCTGTCATCAACCACCCAGTGGCAATGGGCACATCAGTGAAAGGACCTCACAGGCAGAGATGAGGGTACTGCAAAGGCCCCACTGAATGGCCTCTGCCTACCAGCGCTGGATCCACCGCCAGTGTCCAACGTCCTCAGCCTGTGACAGAGATGGATGGCGAACCCCAGTGTGGCACCATTCCTGGAGAAAATCAATCACTAACGGCTGCAAAGTGATTATACTAGGCCCCCGCTACCCTCAAAGGGC
>756002_chr11_134570109_134570234	ERV3-16A3_I-int	LTR/ERVL	4129	4258	(968)	+
AAGGGCCAGTGGTTTGTTCTTACAGGAATAGACACTATTTCACACATGGGATCAGGTTTCCTCTCAGCAGGGGAGCTCCACTGTCTGTGGACTCATGAGGTATTCGGTCTACAGGCCTGAGGTCTC
>756002_chr11_134570298_134571123	ERV3-16A3_I-int	LTR/ERVL	4375	5190	(36)	+
CTTGATAGACGGTCAAAATCACCTTCTACAAGTATACCAGAGATGCCAGCTTAGAGCCCATGCCCTGTGATGACTGGATGACACCCTCCAGGTTGCAGCATGTGTGTGGAATCAGACCTTCCTATGGCACCCTGTTCCTGGAGGAGAAGACACTGATATGGGAACAGATGGCTGGAAACAAAGTGGCTCCACTTACCCTGATTCTATCACTCACGGAGGACGTGCTTCCCTTTCCTGCTGGGCTCTGCAGGTTTAGAGGTCCTGGTCTTCAAGACAGCGTGTTTTCTCCTGGGGACACAGCAAGATTTTCAGTAAATTATGAGCTACTGCTGCTCCCTGGGAGGGTGGGTCATTGTGTCCAGGGACCAGCAGACAAGATGTGGAGTCCCTGTGTTGGCAGGGGTGACAGACCCTGATCGTCAGGAGGTGGCCGGTCTGATGCTGCACAACATGGGCAGGGAGAGGTACTCTTGGATACCAGGTGACCAACGTGGGGGCCCCTTGGTGATCTCTGGACAATTATGACTGTGAATGGATAGGGAAGACAGCCTGGACCTGGGAAGAGGAAGGCTGGACAGGAGCTCAGGTCCCTTGGAAGGGAGGCTCCAGACCATGCCCTGGCCACTGAGGGCAGTCGCGGTGGCCACTGAGAGTGACAGGAACCTAGTTTGGATGGTGGAGGGAGGGCAAGAGGAACATCACCTGCAGCCCCAAGGCCCACAGCAGTGGAGGGGCTGCAGCTCTCCCATAGCCCTTCTCATGTAAGTTTTCCCTCTGGAAGAGAGGCCCGTGAGAATCCTGGAGGAGCTGCTCCCCAAGCACGTGT
>756184_chr11_134712210_134712852	ERV3-16A3_I-int	LTR/ERVL	4106	4810	(416)	C
ACACTAGACCCCTTTCATCCTAGACAGGCCAGCAATTCATTCAGGTAGAACAGACACACATTCTAGCTACAGGTTTGCCTCTCCTGCCTGTAGGAACTAGAGAGCAACATTGCCTGGGTAGGTATGGGATGCCAAATTCACTGGCATCAGATCCTCATACCAAGAGAGTTAATTTCCAGTAAGGAGGTGTGGGAGCAGACGTATGACTGTGGAGTTCAGCACACATCCCCTGACCATGCCTGCCAGAAGCTACCACAGGAATGGAATGGAAATGGCTGCTGAGGGCACACTACTGTGTCAACTCAGAGTCAGCGTCTATCATATAAGAGGACAGGGCATCATCCTCTGGTACCTTTAAGTGGTACTGTGACCCCAGGAAGCACAGTGAGTTAGAAATGAAGGGTAGACTCAGAGGAGATATGCTTACACTCCCAGGACCCTATTCGGGACCCTCCTGCTTTCTGAAGCTGTGGGATTTATGGGTTTAAGAGTCCTGGTCCCTAAAATGAGCAGGCTTTTCCCAGGGGACATAACAAGAATCCTCTTGGACTCCTTGTGTTAAGGGACTAGCAGGCAAGAAGAACAGCCCGGCTGTAGGCCATTGAGGCTGAGCAGCAGGGCGAGCTGTTACTGCACAGTGGGG
>756185_chr11_134712878_134713003	ERV3-16A3_I-int	LTR/ERVL	4120	4244	(1470)	C
GTCATGGTAGCAGGGATATGGGGGCAATTTGGGGTTCGGCACTATGGGACCCCACACACCAAGGCTGATACAGCCAGTCCTACTGCCAAATGCCTATAGTGCTAACAGCCAAGACCAGCACTGAGT
>756185_chr11_134713077_134713380	ERV3-16A3_I-int	LTR/ERVL	3495	4008	(1646)	C
CAGCTGCAACTGCATGACAGCCACTCGGGGTGGCCTTGAAGGAGGGTGGTGGCCAAAAACCTTCCCAAAGAGAGAGCTTCAGGCAGTGCACCTGGTCCTCCGCTCTGTACCAGAAGAGAAATGGCCTCAGGACAGAACAGACATGAACTTAAAGGCAGGGGCAAATGATGTGGCCAGCTGTCCAGGAACTGGGAGGGAGAAAGGCTGGATGACCCGGGGCACATGAGTCCAGGAGAGGGGCACGTGGGCAGACATGTGGGAGAGCCTCCGTATCCCACGTGAATGCCCATCTGAGAACAGGTGA
>757094_chr12_534412_534638	ERV3-16A3_I-int	LTR/ERVL	3053	3293	(2374)	C
TGCTCTGCTGCTTGGGACATCATTTGGCGGATCCTATGGTGTCTGTGGTGGCACAAGGTACCAGGTGGAGTTTACGGCAAGCACCACGACAAGAATCCTAACAGACCCTCTGAGAATCTGGAGCGAGACCATGCTGTCTACAGCTGAGAATGACAACATTTGAAAACCAGCTTCTGCCATGCTAGTAGATCCTGCTAAAAACGGAGCACTTGACCGTGGGACACCAA
>757094_chr12_534628_535009	ERV3-16A3_I-int	LTR/ERVL	2518	2922	(2304)	C
TCTGGATCTGGCTACTCCACAGATGGCCAGTAGCTCACTACTGATGATATCGCGTTAAATCAGACGGCATGAACAAGAAACAGCAAGTGCACGTGGTAAGATACGTGTGCTCGGGAGGGTTGCAGATGAACCTTACGAAGCACATGAGTGAAGTTTTTAAGGCTGTGATCCAGGTATCCCAGGATATTCCCTCCGATGTAAAGATCAAATTATTTCACCTGGTACATGCTACCACCAAGAAGGAAGCACAATGCCCGAAAGGAGACTTCAGGTTCTGGAGACAACATACTCCGCATTTTGGAATACTGCTCTGACCTATGTATCAACTGACATGGAAGGCGAGCTTTCGGTGTGGCCCAGAGTTGAAAGGATGCTCTGCTGC
>757094_chr12_535329_536153	ERV3-16A3_I-int	LTR/ERVL	1644	2517	(2709)	C
CAGCCCCAAGTCAGTTTTAAGTCCTAGAGACAATTACCTAAAGAAGAGGCTGGAACTCCTAGAAGGTAAGACCCTGCGACACCACAGAGTAGATATTCATGGTAATGATTCCCCACATCCTCCAAAGGGTCTATAGCCATTTATTCAAGTAACTGTATACTGGGGAAGAGGAAAGACCTGGGCATTTTAAGGACTGCTGGATACAGGGTCTAAGCTGACACCGACACCAGATAACGTGAAGCATCATCATGGCACTGGGGCACGTGGGGACCATGGAATAAATGGAATTGTGGCCCACGTCCAACTCACAGCAGGTCTACTGGATCCACCAAATCAATGGGCATTTCTTCAGTTCCCAAATGCTTAAAATGGACATACTAGGTGGGGGACAGTACCTCCAAATTAGCTTCTTGGCTTCTGGGGCAAGCTAAGTGAAAGCCTCAGAAACTGCCCCTCCCTACCCAGTCAAGACGATCAATAAAGACCTAAAGAATGCAGAGGTGGAGGTCCTTATGAAAGCCTCATTTCATTCCTCAGTATGACCCATACAAAACCAGATGGATTCTGGAAGATAAGAGTAGACTACTACCCAGTAGGTCCCAATTTCAGTCATTGTGCCAGATGTAGCACCTTTGCTAGAAGAGAATTACTTAGTCTCAGGCACATGGTAAGTGGCCACTAATTAGGCAAATGGATTCTTTCCTACCCCTCAAAAGACCAGAGGCAGTTCACATCATGTGACATGGACAGCAGTGTGCTTTTATAGTCTTTCCCAGGGCCATGTTAACGCTTTTACTTTCTGTCAATACAGTATAAAAGAATCTG
>757094_chr12_536428_536592	ERV3-16A3_I-int	LTR/ERVL	1491	1643	(3583)	C
TATGGAGATGGTTTACAGAACGTGGCGTTTCTAGCAGCAAGGTAGATGGGTAGTCAACAGAGTATAGCTCAAACAATAAAAGATAAGTCAAAGATGGAAAAGAGGCTGAGGGCTGCACCCCAAACAAAATCACAATCTCTGACTCGTTTTTCAGGCCCGAGTCCG
>768364_chr12_7730923_7731154	ERV3-16A3_I-int	LTR/ERVL	2001	2284	(3473)	C
ACTTAGTTTCTGGCAGAACTCTCACATAGGTTTAATGACCTGTGGAATAAGAGCAGTTATGGAAGAAAAAGTTAAGTGAAAACCATTAATCTACATCTGTCGCTCAGCACCCCACTCTCAGAGATAGCTAATCAGATGTAATTTCACCTTTCTGGGGAGAATTTCAGATATTAATGTGACCATTAAAGGTTTTAAAAATAAAAGGGTGGTGGTCCCTTTCATATTTTCATTT
>770677_chr12_8937457_8937836	ERV3-16A3_I-int	LTR/ERVL	2668	3039	(2187)	C
GGATCTGCCATTCCTTTAAGGGTTCTAGGAGACCAGGGGACATGGGCATGCTGGAATACTCTACAAAGTAAAAAGACACACTACATTTTGCATCACCTGCTACAAGGAAGCAAGCACTGTAACTCTGGGGTTCTCTAGATTCAGAAAGCAAGACATTCCACCTAGAAACACTACTCCAACCCATATAGTAAATGACATGAAAAAAATGTTAGGCTTGAGTAGGGCCTTGGAGCAAGAAAGGGCTGTTGAAAATTAAGATTCAGGCTATGATGCAAGCAGCCCTACAAACTGGACCACATGATCTGATAAACTTTATAGTATAAGAGGGTATCAGTGGCAGGAAAAGATGCAATGTGATGTGGAGTTTATATCAGAAGCTC
>770679_chr12_8938167_8938309	ERV3-16A3_I-int	LTR/ERVL	2684	2850	(2146)	C
TGGGCCATCTGGGCATTCCATAGAACATTACATCAATGACATCATGCTAAATAAGCAAAATGAATGTAAGGTAGCTAGCACACCGGAAGCCTTGCTATGTGTCCCAGGTGAGAGAGAAACTCTACATAGATTTGGGGATCTGC
>770679_chr12_8949813_8949961	ERV3-16A3_I-int	LTR/ERVL	2352	2501	(2725)	C
AGGTACATAATACACAGCCACTGATTTAGTAAATGCATTTTTTCCCCTACTTCTATCAGGAAAGAGACTAGAAATAGTTCACATCCATGTGGGACGACAATATTTACTCAGTTTTGCCCCAAGAATAATATTTGCTCCTTTGATGATAA
>778556_chr12_14359258_14359364	ERV3-16A3_I-int	LTR/ERVL	4977	5094	(132)	C
CTAGGTAAGCCACCTAGGTCAGGAGAGAGAAAGGGAATCTAAGAGACCTATAAGGTAGAATGATGATAAGTATCATTTGTGCTCTTGAGATCAGCTGCATGGTGGGG
>778556_chr12_14360356_14360659	ERV3-16A3_I-int	LTR/ERVL	4610	4976	(250)	C
TAGAGATCCTGATCCCAAAGAGTGAGCACTTTCACCAGAGGATACAGAAAGTGTTGCATTAAACCTCAAGCTATGGCTGCCATCCAGTTACTTTGGACTTATTGTGCCAACATACCAGCAGTCAAATAGGAGATTCACCCTCCTGGAAGAAGTAATCAACTCTGACCATTAGGAAATAATATGTTTGGCACCCACACAATCCACTTGGTTTCTTGATACAACAGGCATGCAGGTCCTGAGATGGGGATGATGACCAGGGTCTTAGATCCTCTCAGAGATGAGTGTCTGGGTCACTCCACCTAGG
>779610_chr12_15029867_15030575	ERV3-16A3_I-int	LTR/ERVL	4469	5119	(107)	C
TCCAGGATGTGTTACATACCCTAAACTACCAAGCATTGCATAGGGCTGTGTCCCCAGTAGGTAGACTATATGTGTCCGACAATAAGGTGTGGAAGCAGGAGTGGCCTTACTTGTCATCATTTGTAAGCCACATGAGGAATTTATACTTTAAATCCCTACAATTCCAATCTATAGGCCTGGAAATTGTGGTTTAGAAAGAGGAAATATTTTCACCATGGAACATAGGAAGAGTCTCATTTATGTTCTAAAGCTTCACAGTAACTTCAGGCCCTTCATGCCAGGCAGCAAATGAAGGAGTCATCTTCCTAACAGGGTAATTGCCATCAGGAGAAGGTAGGGCTTCCTAACAGGGGTAATTGACATCAGGAGAAGGTAATTTCATCAGGAGAAGGTAGAGCTTCTGTTACACAATCTAAGGAGGGAGAGTGAATCTGATACCACTGAAACATCTCTTGATATGTCTGTGCCCAATCATGATAGTAAATGGACAGATATATCAGCCATGGTCTAGAAGAGCATAGTGCAGAAGCTCCCAACTCTCAAGAAAGGAGCTCTAACTCCCTTACCAGTTAGACACCAAGACCACCAGTTACGCTATGAGTGAGCAAAATCTAGAATGGGTAGTTTTTAAGAGGGAAACAATGAGTATTAGCAGTGGCCTTGCAACCATCTGTACCAAGACAGGCTATAGTTAGTCCCACTAACCTTC
>781774_chr12_16573830_16575122	ERV3-16A3_I-int	LTR/ERVL	3811	5176	(50)	C
CCACAGAAGAAGAACTTAATCACCACTGATATAGAGTTAACCAGTCAGTTGATGTCAGCCAGTCTCATCCAATGATCACCCCAGTTCTGACAAATGGGTGCAAGAATGGAGTATCTATGATGGTGGAATGAAGACTATGTGTGGGCCCAGCATGAATGCTCACTGCATGAGGCTGATCTAACCAGCGACACTGCTGCCAAAAATGTCCAACCAGCCAGCCACAAAGATCTAGAGTAATGGTGAGAGATCAATGTGGAATCCAGATATGTCAACATCCCTCAATGAAACCAGAACAGCCACTTTGTGTCAGGCTAATTACATTGGACCCCTGTAGTCTGGAAGGGGCAGTTATTCATCTTGACCAAAATGGACATATATTCCAAGTACGGATTTGTCTCACTATTGCCAGGGGTTACAGTCTTTGACCCACCATCATGACATTTTATCTAAAATTGCTCCAGATCAAGAGACCCACTTTACAGAAAGGAAAATATAAAAGTGAATATACGTCCATGGACCTATCCCATACCACACCATCCAGAAACTACAGGTTTGATAGAGTGATGGAACAGCCTTGTAAAGGCAAAAGTGAGGTAAGAATTAGGAGATTATTCTACACATGAATAGAGCAATATTCTTCAAAATGCACTGTAGATCCTAGATCTGCAGTCATATTTTATTATGTCCTCAGTAAATAAACTAGAAATAGAAGTGATCCCATTTGGGGAATTAGTGATTTCCATTATTGCCACTCTGGGCTTTATTGGTTTAGTGGTCTAGTTTCAAGAGGGAAGTGTTTTAACCGGAGAACAAAACAATAATTTGATTAAACTTTAAGCTAAGCCTGTTACTGGGTTACATCAGGCTCCTCATGCCAAGAGATGACCAGGGAAGGAAAGGAGTCACCATATTTTTAGAGGTAATGAATTTTGATCAGTAGGGGGAGATATGGCTACTCTTAAGCAATGGGGGCATATGTTTAGTACCTCCCTTCCCCAAATTTATTGATAAATGGATATGTGCAGCAGCCACGGGTATAGTAATCAGGGATTCAGATTCCTCAGGGCTTAAGTCTGGATCATTTCATCTGGTTAAGTAATCTAGATCAAAAGAGATGGCCGCCAAGGATGGGGAAAATGTGTAGCAGAGGATAGGAGAGAAGAGAGACAATGAGTACCAGTTCCAGTCTTGAGACCAATTGCAGAGACGGTGCTGTGTTGCATCCCACTAACCATTCTCAGGCAACTCTTCCTCAGTAAAAGAGATCAATCCGAATGCCGGAGGAGCTGTTCC
>781774_chr12_16575135_16575520	ERV3-16A3_I-int	LTR/ERVL	3429	3783	(1884)	C
GAAGAACAAGTACATTGCAAGCAGGTGACCCAGGCCCCATTGTCAGCTACCAAAATTGCACCTCATCTCACTCCTATGGCATCATGTGTGTTTCCTTTTGACCTGATAATGGAGACAGAAAAGGACAGTCTTGGTCTGTGTGGCACATGCTGAAAATAGGCCATTTTGTTATGTGTGATACCAGCTGAAAATGGACTTCCACTGAGAAGTGGCCCTGAAAGTAGTAAGGGGAACTTCTCCCACTGGCCAGGGATTTGTGCGGTATATCTGATCATCCACACTGTATAAAAAGATAGTTGGTCCAAGATAAATATATATAGATAGATGGATAGATTCATATACACACTATAGAGAATAGATGGGCTGGTTGATCAGAGGGCTGAAAG
>781804_chr12_16596762_16600590	ERV3-16A3_I-int	LTR/ERVL	466	4243	(983)	C
AATGTTTAACTATGTCAAATCTATTATGCCAAGCTTGGGGCCCTTGCTAGGAATCCCTGGTATCCCGACATATGAGATCAGTCAGATGCACCTATTCACCCAAAGATTTGGGTTCCCCAAAGTTTTCTAAATCCTTAGATCCTGCAGAGATAGTGCATCCTTCCTTTTTCACAGCTACCCTTCTTGCATATGAGAAAACACTGCAGAGTCCTCTCTCCCACAAGGCAACAGGGTCATCTTCAGGATTTTCCCTCATCTCATCTCCTAAATGCCAGGCCCAAACTTTGGGTTAAATTATATCAAAAGCAACTCAAGGTTATACCAGACCTGAGTGGTGAGGAAAGACACTATACCCCCAAAAGAGCTTCAATGATTAGCCAGCATATTTGGATAAATGACTGGTTTTAAGAGTTTTGATCAAGGAGGCAGGACATGAAACTAGATAAAGGAGAGTTTATTGATTTAGAGCCATCCTCTCAGGATATAAGGCCATGGGATTTAACACTTGACAAGGACTGCAGGGAAAGGCATAAATTTTCTGCTATGGCATCTCTTAGAAGTCTGGAGAAAGTGACGGTCCATGCTGAGTAAAGTTGCATTACTTGAGTTGCTATGGCAGACTGTGGAGAAAGGAATAGAGAGGCTTAGGGAAATAGGCATGCTGCAAAGACTATATGATGTGAGGACAGAAGACCCACAGAGGATTATATTGTTCCATGGGAAGGCCTAGAGGAAGTACCATTTAAGAAGGCCATCAGGAGTGTACAAGGGAGAGGGACACCAGAATCAACAAGAAGTTCAGTGGTGGCTCTGTTCCCCAAGCATTTAAGAAGGCCATCAGGAGTGTACAAGGGAGATGGATACCAGAATCAACAAGAAGTTCAGTGGTGGCTCTCTTCCCCAAGCCACCACTTGGGGCTTGACAGGAGGGGATGTCACAGAGTGGATGATAGGAGGGGCTGTCACAGAGATTTTGTTTGCCACAGAACAAATGGAATCAATAAAGGCTAAGTGGCAGCATTTAACCATCAGGGGCCTGGGAGTCTCAATTAACACAGGACTGGTAAGGTTGGAGTGGTAAGGAGGGAGGCATAACTTTCTGGGAGTTGTGGAGATGGTTAATAGAATACAGCATCTCTAAATACAAATAAATGAACAGCCAAAACATATCTCTTAAATTATATAACCAAAAAAAATGCAGGAATGACTCCTCAAGAGGCTGAAGATGGCGACCTTGATTTAAAAAAGTCATGGTCATTTCTCCATTTCCTGGACCTGAGTGAGGTTTCAGACCTACAACCTGTTAAGTGAAAAGATGACTATGTCCCAAGAAGAAAAGACTGCACCTGGACAAACACATATTGAAATAATTTCCTTAGTCACTCTGCAACTGCACCTCTAGCTATTTGTTTGGATAATTCTACACTGGGCAAAGCAGAATATCCAGATATTGCTATTGGTCATTTGGACATGGGCACTAATTCGATAGTGATATTTGGAGACCCAAAATGTCAAAGTTAGAGTGGAGTCACCCAGAGGGAGTATAAAGCAAACGGTGCTCTGGTCAGACTGGATTAAGTGGTTCCACTAGGTCCACAAAACCATACTTTGGTGATTTTCCCAAATCCCAAATGTGTAATTGGTTTTGACATACATGCCAATTAGAGTAACTTTCACATTATTACCTTGGCCTGTGGAGGTAAAAGTTATAATCTCAGGAAAGACCAAGTAGAAAGATCTGAAACTAATACCCATGCCAAGTTAGTAAATTGAAGCTAATGTTATACTTCTAAGGATATGAAGGATATTAGTGTCGTCCTTAAAGATTTCAGGTTTGGTGTATCCTGCCATAAGTAGTCCTTGCCCAAACTAGATAGATTCTGGAGGAATAACTTCAGGTTACCACAAATTCAAACAACTAGTAGCCCTGATTATAGCTGCCACGTGACTGTAACAGCTCTGTGAGAACAGAATAAAATGACCTCAGGTACCTGGCATGCAGGCATTGATATAGCGAATGAATTCTTCACTATCTTAATCAAGAAAGAGGACCAAAATAGTTTTCATTTACATGGAATGGACAACATACATTTACACTTTTGCCCAAGGGCCATGTTAACTCTCCTACTTTTTCTCATAAAGAGATCTGGATTTTACATAGAACATCACATTGATCAGTTGCATTAATGACATCATATAATCCTTAGAATGCAAAGTGAACAAGAGATGGCTAGCATGCTGGAGGATTTGGTAAAGCACATGAGACCTGGAGGGTAGAAGATAAATTATATCTTCAAGGGTCTATCAACTCAGCAGTGTCTAGTGCCTAACATAAGGGATACGCCAGTACAATCTCACCAAAGCAAAAGGCTAATTGCTATATCTCACACCCCCTGCCACAAAGAAGGAATTACAATCCCTACTAGCCTTTTGGATTCTAGAGACAAAACACATTCCACACCTAAGAACATTGCTCTGGCCTAATATAGTATGTGACTTAGTGAGCTGATCTCGGATGGGGCCTAGAGCAGAAAAGGGCTAGACAGCAAGCCCAGGATGCTGTACAAAAAATCCCTGCGGTTTTCTACTCAAAATCAAGCAGACTTTATGAATGTGGCGGTTTCAGCAGTGTTAAAAAAATACAGTATGGATTTTATGACAAGTCTCAGTGGGAAAATCACAATTCAAGTCACTTGGGAAAGCCATGCCATGTACACAAAACAAAGCAAAACACTATATGCCCTTAGAAAAACAGCTTCTCATATGCCACTTGGACCCATGCCTTAACCATGAGTCTGTCTGAAACTGTCCACGAGCTCACTTCTGTTAGACCCATCAAGTCATAAAGTCAGGTGGGCCCTGCAGCAATCCATGATAAATTGGGATTATGTGCCCTAAGCAGGAACAAAAAGCATAAGTAAATTGCATGAGCAGGTTGTCCAGAACCAAGTGTCACTCACCACTGTTGTACCAGCACTCCCCCTTCAGCTTATGCCTATGGCCATGTGAAACATTCTATATAACCAGCTGAAGGAGGGAGAAAAAGTCCAAGCTTGGTTTATGGATGGACTGACTTTGTATGTGAGGATAAGCTGAAAATGATGGTGTCTGTATTGAAGTCACATGTAGGAGTTACTTTGAAAGATACTGTTGAGACAAAAGAAATCTTCCCAATAGCTGAAGCTTTTTGAGGTGCTTATGTCTATGCACATTTTGGCAAAGGAAAAAGTATTGTGAGTTGAGGATACATAATGAATTCATGAGCAGTGGCAAATGGCTTGGGCAGCTGATCAAGGGACAATGAAAGTGGATTGGAAGATCAGAGACAAAGTAGTCTGGAGTAAAGGCATGTGTGTGGATATATAAGATTTTGTATAAAGTATAAAGAGCTTTATAACTTAATACCCACAGAAGCCTCCAGCCATGGAAGGTGCACTAAAAATCCAAGTAGACAAAAAAAAAAAAAAAAAAAACCAAATCAGCCAATAGACCTGTCAGCCTTTGTCATCATCCACTTCAGTGTTGGTCCAAGCAAACAAGGATTGATCAGAGTGGCAGATATTGAGACTATGAGCTCAACATCATGGAATACTACTCACTAAGGCTAATCTGGCTACGCTATCTGACTGATCGATCAGCCAGCGACAACACAGATAAAAATTATAGCTCTGTTTCTCAGGGAGATTACAACAATTTAGTGGCAAGTTGACAACTTTTGGATCCTCCTATCTTAAAAGGGCAGTGACAGTTTTCTTGTTATGGATTTGAATTCTGCCTGCAGAGCTTCAGTCAGTACCATTGTCTGTGGGTTTATAGAGTCTCTAATTCA
>782234_chr12_16957124_16957330	ERV3-16A3_I-int	LTR/ERVL	2880	3089	(2137)	C
TGCTAATTTTAAATTGATCCCAGAGCAGGAGAAGTCTCTGTAACAGATTTAAGCATACAAGCTGACTTCCCATGTAAACCTTATGATCTAGCAGATACCAGTAATGCTCAAGGTTTGGCATTCGATAAAGATGTTATGTGGATCCTCTGGTAAGCCTCGAAAGGAGAATCACAATGCACACTCCTAAGATTCTGGAGTAAAGTCACA
>782386_chr12_17075863_17076279	ERV3-16A3_I-int	LTR/ERVL	1092	1517	(3479)	+
ATATTAAATAAAATAGAAGTGCCAAAAATGTCATGTAAGACTATGAAAAAGGATCAAAAGACTCAGAGAAGTGGACATGGTCCAATGGGTCTCCTAAAGAAACCAAATGAAGCTCTCAAATGAGTATGTTTTCAGAGGTACAGAGGCCAACAGAGCCCACAGTATGTTTGGGGGCCACTAAGGAGTATGCTGTTGAGGAGAAGACCAGCATTTTTGAGAAACTTCATAATGCACGTCCTCTGTGGGTTAAACAAAAAAGATGATATTATAGGACTTGCCTTCCTAGTAGCAATAGGGCATGATAGGATTATAGAATAACAAGGAGGCACTTAACCATCAGAAGCAAGATGGGCATAATCACTGTAATGAGCAGCAAGGTTTGAATGGCTGCTAGGCATCTTCACTTGCAGGGAGATA
>782386_chr12_17076328_17077246	ERV3-16A3_I-int	LTR/ERVL	1719	2500	(2726)	+
GTCACAATCACTTACACACTTTCTGGATCTAGCAAGTTCTCAGACACGTTACCTATCACCTGAAGGAGAAATTATATCCCCTTAAGAAAAAAAACTTTTCTCTTAAGTAAAACAATACTAAAAAAATGTATGCAATAATGATCTCATCAGTGTATCCTCACAGGGATCTGTAGCCATAAACTGGGGAAAATTAAATTATCAGATGTTTTAAGGACTGTTGAAGATAGAGCCTGAGTTGACACTGATAACCAGGGACTCAAATACCATAATGGTCTCTGTTAGAGGAGGGACATATTGGGGTCAGATAATAAATGATTTAACACCCAGGTTCATCTTGCACTGGGCCCTTCAAGTCCTCAAACCCATCAAATGCTGATATCCCTAGTTTCCAAATGTAAAATAGTAATGAACATATTAAGCAGTAGGAAAATCCCTCACATCTATTCCTTACTATGTGTTCTAAAAGCTATGTTGGAAAGAAAGACCAAGTGGAATCTCTTGAGATTGTTCCCTTTTGTAAAAGATACATTAAAAATGATACTGTGTTTCAAGGAAAATGGTAAAATTAGTACCACCTTCAAAGATGTAATGACATTCATTATGTATCCTCATTTAATTTAGCCATCTAGCCTATGAAAATCCTAGTTAGATTATAGAAGGTGACTTATACAACACCATAACTTTACGTAAGTTGTAGCCCCGATAACAGTTGTTGTGCTGGATGTAACATATTTTCTTGAGCAGATCTGGCACAGCCTTCAGAAACATTATATGCGGCTTTTAATCTTATATATGTGTTCTTTTCCATACCCATCAGGAGAAAGATCAAAGCTGTTTGCATTTACATAGGATATATAAGAATATGTATCCACAGTGTTGCTCTAGGCTTTTGTTAATTTTATTGCTGTCTATCACAATA
>783746_chr12_18232079_18232493	ERV3-16A3_I-int	LTR/ERVL	3640	4209	(1458)	+
TAGGCAGTGATTAATAGTTTTTCCAGTTGGTCAGAAGTATGTAAAAGGTTAAGCTGGAATACCCATGACAATAAGTTTTAAAGGAAAAGTATGTGAAAGGATAACTCTCAGAGGAATCATAAAATACACAGATCTTTGTGTATCATGTTAATGCCCAGCAGAGATATAACTTTACAACGAGCTGGACAGGATGACTTGGCCACCAGATATCCACCTGACTCTTTTTTCTGGCCATCTCTCCTTATGTAACTGACCCACGATAACAGTGGCCATGGTGGCAGAGATGGAAGCAATGCATGGGTCTACAATATGGACTTTTCCTCAATGTGGCTGATTGAGGACATCACTTCTAAGTATCCAACCAGTCAGTTTCTGAAGTAAAACCTCCACCCCGGGCGTGGCACCATTTCTTAGG
>784664_chr12_18965653_18966836	ERV3-16A3_I-int	LTR/ERVL	4055	5225	(1)	+
ATGTCAGCATTTCTAGAAAAGACTCAATCAACTACTTGGCAGCAATTTGACTTCATTGGACCCCTTCAACTTTCAAAGAGGTGGTAGCCCTTCTTGACTAAGACCAAAACACATTCCAAATATGGACTGTCTTTCCTGCCCACCAGGTCTTGGCCGGTACCCGTCTACAAGAACTTAAATAGTATTTGACCCACTGACATAAGAATCCACCTTAACACTGCATTGGATGAAGAGACTCATTTTAGAGCAGAGTGGGTATAGCATTGAGCATATGACCATGGGAATAATTGTCCCCCATTACAAAGCACACCACCAGAAATGTTCAGGCTGAAAGTGCAATGGGACAGTCTTTGAAGGCATAGGTAAGACATCACCTTGAAGATGCCTGTGAGGATGAGGCACCATCATTGAGGACACAGCATGTGCCCTAAAGCAATGACTATTTCATGGTCATGAGTCCCCAGCTACTTAAAACACATGAACCCTAGAAGTAAAGTGTGGCAGTAGGAGTGGCCCTACTTACGTCACTCCCATGACCCACTTAGAGAATTTGTGTGTCTCATCCCTACAGATTTGGACTGTGCCAGTGTAGAAGTTCTGGTTCCAAGAGGATGAATGTTTTCACAGGGGAATACAGTAAATTATGCCTCTTACCGGTCACTTCAGGATCCATGTGCCAAGTAATCAGAACCAAGGAAAGGGTCACAGTGACAGGTGTAATTGATCCTGAACATCACAAAGAAGTAACTGCTCATGTCAGCAGGAGGAAGACATTTGGTTCTGGACTTTGACTTGGGACTCCCCTTGCCAAATGTTGATGGTAAATGGACAAAAGCAACAGCCACATCCTAAGAAAAGCGTGATGACCAGGAACTCAAATCTCTAAGAAAGAAGAGTCTAGGCTGTCCACAAGTAAGCCACCAGACCAGCAGAAGTACTAGCTGAGAGTTAAAACATCTAGAATGGATAACAGAGGAGGGAGAAGGTGAGTATTGATTGCAGCCCTGAGGCTAGCAGCAGCAGCAGTGGGGGTTGTGGTTTCTTCCAACTAAGTTTATCCTGTAAGTTTTCCCTGGAAATAACTTTAAAACACACACACACACACACAATCCTGGAGAATCTATTTCTAAACAGGAGAAATATACTTTGAGAGGCAAGTGGATCCAAGCAGCATAAGGGGTGGA
>786172_chr12_19849046_19849560	ERV3-16A3_I-int	LTR/ERVL	4649	5198	(28)	C
[truncated: 76,910,695 more chars]
