# Supplementary material for: A computational method for prediction of matrix proteins in endogenous retroviruses
Source: PLoS One. 2017 May 4;12(5):e0176909. doi: 10.1371/journal.pone.0176909 (PMC5417524; doi:10.1371/journal.pone.0176909)
Supplement: S4 File — (XLS) [file pone.0176909.s004.xls]

## Sheet: Sheet1
Header	Sequence	Putative MA initiation site	Putative MA Termination Site	Production of decision values of the initiation site and termination site
>751329_chr11_130799500_130801321 ERVL-B4-int LTR/ERVL 1862 3814 (1900) C	TTCCCAAACTGACCCAGTTTTACCAGGGTAACTATGCATTGGGGAAAAGGAAATGATCAGACTTTTGGAGGATTACTAAACACTGGCTCTAAACTGTCACTAATTCCAGGAGACCCAAAATGTCACTGTGGCCCTTCAGTCAGAGTACAGGCTTATGGAGATCAGGTGATCAATGAAGTTTTAGCTAAGGTACATCTCACCATGGGTCCACACTGTAGTTATTTCTGCAGTCCGGGAATGCATACTTGGAATGGACATCTCAGCAGCTGGCAGGATCCCTGGGAAAATAGTCAAACAAAAGCAATACCACATCCCTTGAAGGATTTCAGAGATTGGTGCCACTTCAAGGACTTGAGTTTGGGGGCTGGGGGGTGATGTTCACCACATTCCCACTCTTCT…	67	310	0.295842
>3458607_chr6_165287412_165290617 ERVL-B4-int LTR/ERVL 387 3657 (2057) +	GAGTTGAAAGCTTCTATGTGTGCCCTGAAGGAGACCCTTGTCTCCTACAGCAGCAAGACTGAGATTGCTGAAAATTAAACTCAGAATCTTATCCTTCAACTGGCTGAACTGCAATGCAAGTTGAGCTCCCACCCTCACAAAGTTCTACTGTTAAAGGGAGGGCATTGATTGGGGAAGAATAGGATTTTGTAAGTTGGTGTAAGAATGGGTGGGAAGAAATTGATGAAGCTACAGTAATTGAGCCCAGATAATGCTGAGCTTTCTTTGCCAGTAGAAGAAGACTCCCACCCCCAGCAGAATTAGCTTCCCTATCCCCAGTAGAAGCAACCTCCCCAGCCCCACCTGAGATGACTCACTAACAGTGCATTGCCTAAGGAAACTGTAGTGGCTGGCCTCCCA…	1173	1446	0.484008
>759445_chr12_1820941_1824664 HERV9-int LTR/ERV1 1252 4971 (3465) C	AACAAACCAAAACCACAGGAGGTTTTTTCTTTCAGATGGGGAACACACAGGCATCAACAGGCTCACCCTTGAAATGCATCCTAAGCCACTGGGACCAATTTGACCTGCAAACCCTGAAAAAGAGGCGGCTCATTTTTTTCTGCACTATGGCCTGGCCCCAATATTCTCTCTCTGATGGTCAAAAATGGCCACCTGAGGGAAATATAAATTACAATACTATCCTGCAGCTTGACCTTTTCTGTAAGAGGGAAGACAAACGGAGTGAAATACCTTATGTCCAAGCTTTCTTTTCACTGAAGGATAATCCACAACTATGCAAAGCTTGCAATATTGGGGAGGAGGACCTCTCAGCTTACCCCCATATCCTAGCCTTCCTACAGCTCCCCTTCCTATTAATGA…	2719	3022	0.419535
>178620_chr1_105652258_105657045 HERV9-int LTR/ERV1 54 4963 (3473) +	CTATCACCAAGTGGTGAGTACCATCAGACCACTTTCACTTGCCATTCTGTCCTATTTTTCCTTAGAATTCAGGGGCTAAATACCAGGCACCTGTCGGCCAGTTAAAAGTGACTAGCATGGCTGCCAGACTAAAGACATGGGTGACAGGCTTTCTGGGAAAGGGCTCTCTAAAAACCCCCAAATCTTTGGAGTTTGGAGCATTGGTTTGCCTGGAACCAGCTTCCACTTTCCCTGTACTTCTGGACTGAGCCAAGGGTTGACAGAGAGGAAAGCCATTCAGCTTCGGGGTCCTGACAAGTTGGTTGACCTGCGGCCATGAGCAGAACTCTGAAAGTCACATCGCCCAAGCAAGACTCGCCCATCTAGCCTATCTATCTTGACCCTTGCCTCCTGAGTCCT…	1154	1469	0.499835
>2268245_chr20_44214327_44215173 HERVH-int LTR/ERV1 3140 3993 (3720) C	AAGCCCAAATTTCTTCCTCATCTGTTACCTATCTCAGTGTAATTCTCATAAAAACACACGTGCTCTCCCTGCCGATCGTGTTCAGCTGATCTCTCAAACCCCAACACCTACAAAACAACTCCTTTCCTTCCTAGGCATGGTTAGATACTTTCGACTTTAGATACCTGGTTTTGCCATCCTAACAAAACCATTACATAAACTCACAAAAGGAAAACTAGCTGACCCTATAGATCCTAAATCCTTCCCCACTCCTCTTTCCGTTCCTTGAAGACAGCTTTAGTGACTGCCCACACCCTAGCTCTCCCTGACTCATCCCAACCCTTTTCATTACCCAAAGCCTAAGTGCAGGGCTGTGCAGTTAGAATTCTTACACAAGAACCAGGACCACGCCCTGTAGCT…	89	347	0.29434
>4200032_chrX_75184333_75188386 HERVH48-int LTR/ERV1 1186 5259 (1395) C	AACCACTTCTGGCTTCTTCCTTCTCTCCTGCCCATACTCGCTCAGGAGCCACCTTTGCCCCATGCCCCACCCTTACTCCAGCACCAGTGCTAGAGTGCCCCCTTCGGGAAGTTGCGGGATCTGAGGGTATTGTTAGAGTTCATGTTCCCTTCTCCCTTGCTGATCTCTCTCAAATTAACAAAAGACTCAGTTCATTTCCAGAAAACCCTACCCCTTATATTAGGGAGTTTCAGTACCTTACCCAGTCTAATGAACTAACCTGCCATGACCTCTATGTTATCCTCTCTTCCACCCTTAGCCCAGAAGACCAAGACCGTATCTGGACCCTAGCTCTGGCACATGCTGATACAATTCATCACCAAGCTCCTGCCCAGCCTACTGGTGAAGAGGCAGTCCCCA…	3278	3536	0.379043
>2361993_chr22_22810015_22813235 HERVI-int LTR/ERV1 4568 7784 (1) +	AAAATCTTTCTTTTGAAAGCTGAGGGAATAACCTCACAGACCAAATAGCCAAACAAGCTGCCATTTCCTCTGAAACGCCCATGTTTCACCTCACCCCTTGCCTTTCTCCCCCAACCGCCATTGCCATCTTCTCCCCTGCTGAAAAGGAGAAATTAATAAGAATAGGAACCAAGGAAAACTCAGAAGGGAAATGGGTGTTACCAGATCAAAGAGAAATGCTATCCAAACCTCTCATGAGGGAGGTTTTATCTCAGCTGCATCAAGGAACCCACTGGAGACCTCAAGCTATGTGTGATGCAGTTCTTAGAGACTATGGATGTATAGGAATTTATACTCTAGCAAAACAAGCTACAGATAGTTGTTTAATATGCAAAAAAACTAATAAGCAAACCCTAAGAA…	191	440	0.464564
>1101623_chr14_21191866_21192425 HERVIP10F-int LTR/ERV1 2423 2987 (4750) C	AAAAATCTTAGAGGAGACAGAAGTGAAATATAAAAAACAATCAGCTAGTATCAAATTTATGTTAATTCTGGAAACAGGGACAAATCTATTAGAAAGAGATTTAACGCTAAAATTAGGCTTAGGTCTCCAGATCAGTCTTGGAAAATTCCTCCCCTCCCTAAACTTGCTCACCACCACAGACAAAGAACACATTCATCCCGAGGTATGGTCAAAAGACGGGAATTGAAAGTTACAGATTCCTCTGATTCATCTTAAATTAAACACCCCTGGGGAAGTAGTAAAGCGAAAGCAATACCCTATTCCTTCAAAAGCCAGGGTAAATTTGAAACCTCTGATTGAAGGTCTTGTCCGTGATGGGCTTCTTGAACCCTGCATGTCTTCCTATAACACTCCAGTACT…	262	520	0.25719
>643796_chr11_62148643_62149401 HERVK-int LTR/ERVK 1 758 (6778) C	TCTGGTGCCCAACGTGGGTGCTTTTCTCTAGGGTGAAGGTGAGCTAGAGCGTGGTCATTGAGAACAAGTTGATGAGAGATTCCCGAGTACGTCTACAGTCAGTCTTGTGGTAAGCTTGTGCCCTCGGAAGAACCTAGGGTAACAATGGGGCAAACTGAAAGTAAATATGCCTCTTATCTCAGCTTTATTAAAATTCTTTTAAAAAGGGGGGAGTTAGAGTCTCTACAAAAAAATCTAATCACGCTATTTCAAACAGTAGAACAATTCTGCCCATGGTTTCTAGAACAGGGAACTTTAGATCTAAAAGATTGGGAAAAAATTGGCAAAGAATTAAAACAAGCAAGTAGGAAGGGTAAAATCATCCCACTTACCGTATGGAATGATTGGGCCATTATTAAA…	145	409	0.905703
>707151_chr11_101566762_101574291 HERVK-int LTR/ERVK 1 7536 (0) +	TCTGGTGCCCAACGTGGAGGCTTTTCTCTAGGGTGAAGGTACGCTCGAGCGTGGTCATTGAGGACAAGTCGACGAGAGATCCCGAGTACGTCTACAGTCAGCCTTACGGTAAGCTTGTGTGCTCGGAAGAAGCTAGGGTGATAATGGGGCAAACTAAAAGTAAAATTAAAAGTAAATATGCCTCTTATCTCAGCTTTATTAAAATTCTTTTAAAAAGAGGGGGAGTTAAAGTATCTACAAAAAATCTAATCAAGCTATTTCAAATAATAGAACAATTTTGCCCATGGTTTCCAGAACAAGGAACTTTAGATCTAAAAGATTGGAAAAGAATTGGTAAGGAACTAAAACAAGCAGGTAGGAAGGGTAATATCATTCCACTTACAGTATGGAATGATTGGG…	144	420	0.980601
>838561_chr12_58722210_58729730 HERVK-int LTR/ERVK 1 7536 (0) C	TCTGGTGCCCAACGTGGAGGCTTTTCTCTAGGGTGAAGGTACGCTCGAGCGTGGTCATTGAGGACAAGTCGACGAGAGATCCCGAGGACGTCTACAGTCAGCCTTACGGTAAGCTTGTGCTCTCGGAAGAAGCTAGGGTGATAATGGGGCAAACTAAAAGTAAAATTAAAAGTAAATATGCCTCTTATCTCAGCTTTATTAAAATTCTTTTAAAAAGAGGGGGAGTTAAAGTATCTACAAAAAATCTAATCAAGCTATTTCAAATAATAGAACAATTTTGCCCATGGTTTCCAGAACAAGGAACTTTAGATCTAAAAGATTGGAAAAGAATTGGTAAGGAACTAAAACAAGCAGGTAGGAAGGGTAATATCATTCCACTTACAGTATGGAATGATTGGG…	144	420	0.980601
>920061_chr12_111008811_111009325 HERVK-int LTR/ERVK 1 516 (7020) +	TCTGGCGCCCAACGTGGGGCTTTTCTCTAGGGTGAAGGTACGCTCGAGCGTGGTCATTGAGGACAAGTCGACGAGAGATCCCGAGGACGTCTACAGTCAGCCTTACGGTAAGCTTGTGCACTCGGAAGAAGCTAGGGTGATAATGGGGCAAACTAAAAGTAAAATTAAAAGTAAATATGCCTCTTATCTCAGCTTTATTAAAATTCTTTTAAAAAGAGGGGGAGTTAAAGTATCTACAAAAAATCTAATCAAGCTATTTCAAATAATAGAACAATTTTGCCCATGGTTTCCAGAACAAGGAACTTTAGATCTAAAAGATTGGAAAAGAATTGGTAAGGAACTAAAACAAGCAGGTAGGAAGGGTAATATCATTCCACTTACAGTATGGAATGATTGGGC…	143	419	0.980601
>964466_chr12_133671376_133672057 HERVK-int LTR/ERVK 1 696 (6840) C	TCTGGCGCCCGATGTGGGGGCCTTTCTCTAGGGTGAAGGTATGCTAAGAACGTGAGCATTGAGGACAGCCGACGAGAGATTCCCAAGTACATCCACAGTCAGCCTTGCGGTAAGCTTGTGCGCTCGGAGGAATCCAGGGTAACAATGGGGCAAACTGCAAGTAAATATGCCTCTTATCTCAGCTTCATTAAAATTCTCTTAAGAAGAGGGGGAGTTAAAGCTTCTACAGAAAATCTAATTACGCTATTTCAAACAATAGAACAATTCTGCCCATGGTTTCCAGAACAGGGAACTTTAGATTTAAAAGATTGGGAAAAAATTGGCAAAGAATTAAAACAAGCAACTAGGGAAGGTAAAATCATCCCACGTGCAGTATGGAATGATTGGGCTATTATTAAA…	145	409	0.828237
>1516385_chr17_7960357_7960788 HERVK-int LTR/ERVK 1 442 (7094) +	TTTGGCACCCAACACGGTCTCCTTGAACCCAGGTGAAGTTACACCTGAGCGTGGTCGTTGTGAAGAACGGTCTGTCCAGGAACTCCCGAGAACGTGTGGTCGGCCTTGCGGTAAGCTTGTGCACTCGGAGCATTCCAGGGACACCATGGGACAATCCAAAAGTAAACATTCTGCATATTTACATTTTATTAAGCTCCTCTTAAAGAGGGCAGGAATTAAGGCTAGCACAGAAAATTTGATTACTCTGTTTCCAACAGTAGAGCAATATCGTCCTTGGTTTCCTGAACATGGTACCATGGACTTCAAAGATTGGGAACAGGTGGGAATTGCCTTAAAACAAGTTTGTAAGGAAGGAAAATTTATCCCCCTAACAGCCTGGTCAAACTGGGCTATAGTTAA…	146	410	0.769682
>1792087_chr19_22758700_22761410 HERVK-int LTR/ERVK 1 2716 (4820) +	TCTGGTGCCCAACGTGGGGGCTTTTCTCTAGAGTGAAGGTAGGCTCGAGCGTGGTTATTGAGGACAAGTCGACGAGAGATCCCGAGTACATCTACAATCAGCCTTACGGTAAGCTCGTGCGCTCAGAAGCTAGGGTGACAATGGGGCAAACTCAAAGTAAAACTAAAAGTAAATATGCCTCTTATCTCAGCTTTATTAAAATTCTTTTAAAAAGAGGGGGAGTTAGAGTATCCACAAAAAAAAATCTAATCAATCTATTTCAAACAATAGAACAATTTTGCCCATGGTTTCCAGAACAAGGAACTTTAGATCTAAAAGATTAGAAAAGAATTGGTAAAGAACTAAAACAAGCAGGTAGGGAGGGTAATATCATCCCACTTATAGTATGGAATGATTGGG…	141	420	0.944825
>1794508_chr19_28132769_28137361 HERVK-int LTR/ERVK 1 4583 (2953) C	TCTGGTGCCCAACGTGGAGGCTTTTCTCTAGGGTGAAGGTACGCTCGAGCGTGGTCATTGAGGACAAGTCGACGAGAGATCCTGAGTACGTCTACAGTCAGCCTTACAGTAAGCTTGTGCGCTCAGAAGAAGCTAGGGTGATAATGGGGCAAACTAAAAGTAAAATTAAAAGTAAATATGCCTCTTATCTCAGCTTTATTAAAATTCTTCTAAAAAGAGGGGGAGTTAAAGTATCTACAAAAAATCTAATCAAGCTATTTCAAATAATAGAACAATTTTGCCCATGGTTTCCAGAACAAGGAACTTTAGATCTAAAAGATTGGAAAAGAATTGGTAAGGAACTAAAACAAGCAGGTAGGAAGGGTAATATCATTCCACTTACAGTATGGAATGATTGGG…	144	420	0.980601
>1843337_chr19_53252062_53252744 HERVK-int LTR/ERVK 2 696 (6840) C	CTGGTGTCTAATGTGGGGCTTTTCTCTAGGGTAAACCTACGCTTGAGCGTGGTTATTGAGGACAAGTCAACGAGAGATTCCCAAGTACTTCTACGGTCAGCCTTGCGGTAAGCTCCTGAGCTCGAAAAAAGCCAGGGTAACAATGGGACAAGCTAAAAGTAAATATGCCTCTTATCTCAGCTTTATTAAAATTCTTTTAAGAAAAGGGGGAGTTAGAGTCTCTACAGAAAATCTAATCAAGCTATTTGAAACAATAGAACAATTCTGCCCATGGTTTCCAGAACAGGGAACTTTAGATCTAAAAGATTGGGAAAAAATTGGCAAAGAATTAAAACAGAGAAGTAGGGAGGGTAAAATCATCCCACTTATGGTATGGAATGATTGGGCCATTATTAAAGC…	143	407	0.860031
>19701_chr1_12840258_12845090 HERVK-int LTR/ERVK 3 4816 (2720) C	TGGCGCCCAACATGGGCCTTTCTCTAGGGTGAAGGTACACTAAAAACGTGAGCATTGAAGACAGTCAACGAGAGATTCCCAAGTACTTCCATGGTCAGCCATGCGGTAAGCTTGTGCGCTCAGTGGAACTCAGGGTAACAATGGGACAAACTGAAGGTAAATATGCCTCTTATCTCAGCTTCATTAAAATTCTTCTAAGAAGATGGGGAGTTAGAGCTTCTACAGAAAATCTAATTATGTTATTTCAAACAATAGAACAATTCTGCCCATGGTTTCCAAAACAGGGAACTTTAGATCTAAAAGATTGGGGGAAAATTGGCAAAGAATTAAAACAAGCAAATAGGGAAGGTAAAATCATCCCACTTACAGTATGGAATGATTGGCCCATTATTAAAGCAA…	141	405	0.809299
>136235_chr1_75843739_75846282 HERVK-int LTR/ERVK 1 2543 (4993) +	TCTGGTGCCCAACGTGGAGGCTTTTCTCTAGGGTGAAGGTACGCTCGAGCGTGGTCATTGAGGACAAGTCGACGAGAGATCCCAAGTACGTCTACAGTCAGCCTTACAGTAAGCTTGTGCGCTCGGAAGAAGCTAGGGTGATAATAGGGCAAACTAAAAGTAAAATTAAAAGTAAATATGCCTCTTATCTCAGCTTTATTAAAATTCTTTTAAAAAGAGGGGGAGTTAAAGTATCTACAAAAAATCTAATCAAGCTATTTCAAATAATAGAACAATTTTGCCCATGGTTTCCAGAACAAGGAACTTTAGATCTAAAAGATTGGAAAAGAATTGGTAAGGAACTAAAACAAGCAGGTAGGAAGGGTAATATCATTCCACTTACAGTATGGAATGATTGGG…	144	420	0.976433
>220029_chr1_155599135_155604668 HERVK-int LTR/ERVK 1 5534 (2002) C	TCTGGTGCCCAACGTGGAGGCTTTTCTCTAGGGTGAAGGTACGCTCGAGCGTGGTCATTGAGGACAAGTCGACGAGAGATCCCGAGTACATCTACAGTCAGCCTTACGGTAAGCTTGTGCGCTCGGAAGAAGCTAGGGTGATAATGGGGCAAACTAAAAGTAAAATTAAAAGTAAATATGCCTCTTATCTCAGCTTTATTAAAATTCTTTTAAAAAGAGGGGGAGTTAAAGTATCTACAAAAAATCTAATCAAGCTATTTCAAATAATAGAACAATTTTGCCCATGGTTTCCAGAACAAGGAACTTTAGATCTAAAAGATTGGAAAAGAATTGGTAAGGAACTAAAACAAGCAGGTAGGAAGGGTAATATCATTCCACTTACAGTATGGAATGATTGGG…	144	420	0.980601
>227322_chr1_160661544_160667128 HERVK-int LTR/ERVK 1 5534 (2002) +	TCTGGTGCCCAACGTGGAGGCTTTTCTCTGGGGTGAAGGTACACTCGAGCGTGGTCATTGAGGACAAGTCGACAAGAGATCCCGAGTACATCTACAGTCAGCCTTACGGTAAGCTTGTGCACTCGGAAGAAGCTAGGGTGACAATGGGGCAAACTAAAACTAAAAGTAAATATGCCTCTTATCTTAGCTTCATTAAAATTCTTTTAAAAAGAGGGGGAGTTAGAGTATCCACCAAAAATCTAATCAAGCTATTTCAAACAACAGAACAATTTTGCCCATGGTTTCCAGAACAAGGAAATTTAGATCTAGAAGATTGGAAAAGAATTGGTAAGGAACTAAAACAAGCAGGTAGGAAGGGTAATATCATTCCACTTACAGTATGGAATGATTGGCCCATTA…	144	414	0.847524
>2356103_chr22_18927155_18932687 HERVK-int LTR/ERVK 1 5534 (2002) +	TCTGGTGCCCAACATGGAGGCTTTTCTCTAGGGTGAAGGTACGCTCGAGCGTGGTCATTGAGGACAAGTCGACGAGAGATCCCGAGTACGTCTACAGTCAGCCTTACGGTAAGCTTGTGCGCTCGGAAGAAGCTAGGGTGATAATGGGGCAAACTAAAAGTAAAATTAAAAGTAAATATGCCTCTTATCTCAGCTTTATTAAAATTCTTTTAAAAAGAGGGGGAGTTAAAGTATCTACAAAAAATCTAATCAAGCTATTTCAAATAATAGAACAATTTTGCCCATGGTTTCCAGAACAAGGAACTTTAGATCTAAAAGATTGGAAAAGAATTGGTAAGGAACTAAAACAAGCAGGTAGGAAGGGTAATATCATTCCACTTACAGTATGGAATGATTGGG…	144	420	0.980601
>2363484_chr22_23880917_23888195 HERVK-int LTR/ERVK 1 7267 (269) +	TCTGATGCCCAATGTGGGTGCCTTTCTCTAGGGTGAAGGTACTCTACAGTGTGGTCATTGAGGACAAGTTGACGAGAGAGTCCCAAGTACGTCCACGGTCAGCCTTGCGGTAAGCTTGTGTGCTTAGAGGAACCCAGGGTAACGATGGGGCAAACTGAAAGTAAATATGCCTCTTATCTCAGCTTTATTAAAATTCTTTTAAGAAGAGGGGGAGTTAGAGCTTCTACAGAAAATCTAATTACGCTATTTCAAACAATAGAACAATTCTGCCCATGGTTTCCAGAACAGGGAACTTTAGATCTAAAAGATTGGGAAAAAATTGGCAAAGAATTAAAACAAGCAAATAGGGAAGGTAAAATCATCCCACTTACAGTATGGAATGATTGGGCCATTATTAAA…	145	409	0.940032
>2430011_chr3_9892601_9895318 HERVK-int LTR/ERVK 1 2716 (4820) C	TCTGGTGCCCAACGTGGGTGCTTTTCTCTAGGGTGAAGGTACGCTCGAGTGTGGTCATTGAGGACAAGTCCACAAGAGATCCCGAGTACGTCTACAGTCAGCCTTGCGGTAAGCTTGTGCGCTTGGAAGAAGCCGGGGTAACAATGAGGCAAACTAAAAGTAAAACTAAAAGTAAATATGCCTCTTATCTCAGCTTTATTAAAATTCTTTTAAAAAGCGGGGGAGTTAGAGTACCTACAAAAAATCTGATCAAGCTATTTTGAACAATAGAACAATTTTGCCCATGGTTTCCAGAATAGGGAACTTTAGATCTAAAAGATTGGAAAAAAATTGGCAAAGAATTAAAACAAGCAAGTAGGGAGGGTAAAATCATCCCACTTACAGTATGGAATGATTGGG…	144	420	0.977612
>2533115_chr3_75600534_75608119 HERVK-int LTR/ERVK 1 7536 (0) +	TCTGGCGCCCAATGTGGGGCCTTTCTCTAGGGTAAAGGTACGATAAGAACATGAGCATTGAGGACAGCCGACAAGAGATTCCCGAGTACGTCCACAGTCAGCCTTGCAGTAAGCTTGTGCGCTCGGAGGAATCCAGGGTAACAATGGGGCAAACTGAAAGTAAATATGCCTCTTATCTCAGCTTCATCAAAATTCTCTTAAGAAGAGGGGGAGTTAAAGCTTCTACAGAAAATTTAGTTACGCTATTTCAAACAGTAGAACAATTCTGCCCATGGTTTCCAGAACAGGGAACTTTAGATTTAAAAGATTGGGAAAAAATTGGCAAAGGACTAAAACAAGCAACTCGGGAAGGTAAAATCATCCCACTTACAGTATGGAATGATTGGGCCATTACTAAAG…	144	408	0.922656
>2562594_chr3_101411706_101417184 HERVK-int LTR/ERVK 1 5534 (2002) +	TCTGGTGCCCAACGTGGAGGCTTTTCTCTAGGGTGAAGGTACGCTCGAGCGTGGTCATTGAGGACAAGTTGACGAGAGATCCCGAGTACATCTACAGTCAGCCTTGCGGTAAGCTTGTGCGCTCGGAAGAAGCTAGGGTGATAATGGGGCAAACTAAAAGTAAAACTAAAAGTAAATATGCCTCTTATCTCAGCTTTATTAAAATTCTTTTAAAAAGAGGGGGAGTTAGAGTATCTACAAAAAATCTAATCAAGCTATTTCAAATAATAGAACAATTTTGCCCATGGTTTCCAGAACAAGGAACTTTAGATCTAAAAGATTGGAAAAGAATTGGCGAGGAACTAAAACAAGCAGGTAGAAAGGGTAATATCATTCCACTTACAGTATGGAATGATTGGG…	144	420	0.980305
>2577694_chr3_112745795_112751322 HERVK-int LTR/ERVK 1 5534 (2002) C	TCTGGTGCCCAACGTGGAGGCTTTTCTCTAGGGTGAAGGTACGCTCGAGCGTGGTCATTGAGGACAAGTCGACGAGAGATCCCGAGTACGTCTACAGTCAGCCTTACGGTAAGCTTGTGCGCTCGGAAGAAGCTAGGGTGATAATGGGGCAAACTAAAAGTAAAATTAAAAGTAAATATGCCTCTTATCTCAGCTTTATTAAAATTCTTTTAAAAAGAGGGGGAGTTAAAGTATCTACAAAAAATCTAATCAAGCTATTTCAAATAATAGAACAATTTTGCCCATGGTTTCCAGAACAAGGAACTTTAGATCTAAAAGATTGGAAAAGAATTGGTAAGGAACTAAAACAAGCAGGTAGGAAGGGTAATGTCATTCCACTTACAGTATGGAATGATTGGG…	144	420	0.980601
>2596170_chr3_125610106_125617635 HERVK-int LTR/ERVK 1 7536 (0) +	TCTGGCGCCCAACGTGGGGCTTTTCTCTAGGGTGAAGGTACGCTCGAGCGTGGTCATTGAGGACAAGTCGACGAGAGATCCCAAGTACGTCTACAGTCAGCCTTACGGTAAGCTTGTGTGCTCAGAAGAAGCTAAGGTGATAATGGGGCAAACTAAAAGTAAAATTAAAAGTAAATATGCCTCTCATCTCAGCTTTATTAAAATTCTTTTAAAAAGAGGGGGAGTTAAAGTATCTACAAAAAATCTAATCAAGCTATTTCAAATAATAGAACAATTTTGCCCATGGTTTCCAGAACAAGGAACTTTAGATCTAAAAGATTGGAAAAGAATTGGTAAGGAACTAAAACAAGCAGGTAGGAAGGGTAATATCATTCCACTTACAGTATGGAATGATTGGGC…	143	419	0.980305
>2629898_chr3_148281477_148285396 HERVK-int LTR/ERVK 1 3919 (3617) C	TCTGGTGCCCAACGTGGAGGCTTTTCTCTAGGGTGAAGGTACGCTCAAGCGTGGTCATTGAGGACAAGTCGACGAGAGATCCCGAGTACATCTACAGTCAGCCTTACGGTAAGCTTGTGCGCTCGGAAGAAGCTAGGGTGATAATGGGGCAAACTAAAAGTAAAATTAAAAGTAAATATGCCTCTTATCTCAGCTTTATTAAAATTCTTTTAAAAAGAGGGGGAGTTAAAGTATCTACAAAAAATCTAATCAAGCTATTTCAAATAATAGAACAATTTTGCCCATGGTTTCCAGAACAAGGAACTTTAGATCTAAAAGATTGGAAAAGAATTGGTAAGGAACTAAAACAAGCAGGTAGGAAGGGTAATATCATTCCACTTACAGTATGGAATGATTGGG…	144	420	0.980601
>2683945_chr3_185283014_185288547 HERVK-int LTR/ERVK 1 5534 (2002) C	TCTGGCGCCCAACGTGGGGCTTTTCTCTAGGGTGAAGGTACGCTCGAGCGTGGTCATTGAGGACAAGTCGACGAGAGATCCCGAGTACTTCTACAGTCAGCCTTACGGTAAGCTTGTGCACTCGGAAGAAGCTAGGGTGATAATGGGGCAAACTAAAAGTAAAGTTAAAAGTAAATATGCCTCTTATCTCAGCTTTATTAAAATTCTTTTAAAAAGAGGGGGAGTTAAAGTATCTACAAAAAATCTAATCAAGCTATTTCAAATAATAGAACAATTTTGCCCATGGTTTCCAGAACAAGAAACTTTAGATCTAAAAGATTGGAAAAGAATTGGTAAGGAACTAAAACAAGCAGGTAGGAAGGGTAATATCATTCCACTTACAGTATGGAATGATTGGGC…	143	419	0.980306
>2719168_chr4_9124536_9132070 HERVK-int LTR/ERVK 1 7536 (0) +	TCTGGAGCCCAGCTTGGGGCCCTTCTGTAGGGTGAAGGTACTCTAAGAACGTGAGCATTGAGGACAGCCGACGAGAGATTCCCTAGTACGTCCACAGTCAGCCTTGTGGTTAGCTTGTGCGCTCAGAGGAATCCAGGGTAACAATGGGGCAAACTGAAAGTAAATATGCTTCTTATCTCAGCTTCATTAAAATTATCTTAAGAAGAGGGGGAGTTAAAGCTTCTACAGAAAATCTAGTTACGCTGTTTCAAACAATAGAACAATTCTGCCCATGGTTTCCAGAACAGGGAACTTAATATTTAAAAGATTGGGAAAAAATTGGCAAAGAACTAAAACAAGCAATTAGGGAAGGTAAAATCATCCCACTTACAGCATGGAATGATTGGGCCATTATTAAAG…	144	408	0.923468
>2719765_chr4_9660598_9668148 HERVK-int LTR/ERVK 1 7536 (0) +	TCTGGTGCCCAACATGGGGCCCTTCTCTAGGGTGAAGGTACCCTAAGAACGTGAGCATTGAGGACAGCCGACGAGAGATTCCCGAGTACGTCCACAGTCAGCCTTGAGGTAAGCTTGTGCGCTCGGAGGAATCCAGGGTAACAATGGGGCAAACTGAAAGTAAATATGCTTCTTATCTCAGCTTCATTAAAATTCTCTTAAGAAGAGGGGGAGTTAAAGCTTCTACAGAAAATCTAGTTACGCTATTTCAAGCAATAGAACAATTCCGCCCATGGTTTCCAGAACAGGGAATTTTAGATTTAAATGATGGGGAAAAAATTGGCAAAGAACTACAACAAGCAACTAGGGAAGGTAAGATCATCCCACTTACAGCATGGAATGATTGGGCCATTATTAAAG…	144	408	0.920888
>2937138_chr4_165917808_165920505 HERVK-int LTR/ERVK 1 2716 (4820) +	TCTGGTGCCCAAGGCTTTTCTCTAGGGTGAAGGTACGCTCGAGTGTGGTCATTGAGGACAAGTCGACGAAGAGATCCTGAGTACGTCTACAGTCAGCCTTACGGTAAGCTTGTGCACTCGGAAGAAGCCAGGGTAACAATGGGGCAAACTAAAAGTAAATATGCCTCTTATCCCAGCTTTATTAAAATTCTTTTAAAAAGAGGGGGAGTTAGAGTATCTACAAAAAATCTAATCAAGCTATTTCAAACAATAGAACAATTTTGCCCATGGTTTCCAGAACAAGGAACTTTAGATCTAAAAGACTGGAAAAAAATTGGCAAAGAACTAAAACGAGCAGGTAGGGAGGGTAAAATCATCCCACTTACATTATGGAATGATTGGGCCATTATTAAAGCATTT…	139	403	0.923569
>3010560_chr5_30487720_30495254 HERVK-int LTR/ERVK 1 7536 (0) C	TCTGGTGCCCAACGTGGAGGCTTTTCTCTAGGGTGAAGGTACGCTCGAGCATGGTCATTGAGGACAAGTCGACGAGAGATCCCGAGTACGTCTACAGTCAGCCTTTCGGTAAGCTTGTGCGCTTGGAAGAAGCTAGGGTGATAATGGGGCAAACTAAAAGTAAAATTAAGAGTAAATATGCCTCTTATCTCAGCTTTATTAAAATTCTTTTAAAAAGAGGGGGAGTTAAAGTATCTACAAAAAATCTAATCAAGCTATTTCAAATAATAGAACAATTTTGCCCATGGTTTCCAGAACAAGGAACTTTAGATCTAAAAGATTGGAAAAGAATTGGTAAGGAACTAAAACAAGCAGGTAGGAAGGGTAATATCATTCCACTTACAGTATGGAATGATTGGG…	144	420	0.980601
>3181665_chr5_154022470_154023207 HERVK-int LTR/ERVK 1 746 (6790) C	TCTGGCGCCCAATCTGGGGCCTTTCTCTAGGGTGAAGGTATGCTAAGAACGTGAACATTGAGAACAGCTGATGAGAGATTCCCAAGTATGTCCACGGTCAACCTTGCGGTAAGCTTGTGTGCTCGGAGGAATCCAGGGTAACAATGGGGCAAGCTGAAAGTAAATATGCCTCTTATCTCAGCTTCATTAAAATTATCTTAAGAAGAGGGGGAGTTAAAGCTTCTACAGAAAATCTAATTATGCTATTTCAAACAATAGAACAATTCTGCCCATGGTTTCCAGAACAGGGAACTTTATATTTAAAAGATTGGGAAAAAATTGGCAAAGAATTAAAACAAGCAAGTAGGGAAGGTAAAATCATCCCACTTACAGTATGGAATGACTGGGCCATTATTAAAG…	144	408	0.910719
>3185100_chr5_156087395_156092928 HERVK-int LTR/ERVK 1 5534 (2002) C	TCTGGTGCCCAACGTGGAGGCTTTTCTCTAGGGTGAAGGTACGCTCGAGCGTGGTCATTGAGGACAAGTCGACGAGAGATCCCGAGTACATCTACAGTCAGCCTTACGGTAAGCTTGCGCGCTCGGAAGAAGCTAGGGTGATAATGGGGCAAACTAAAAGTAAAATTAAAAGTAAATATGCCTCTTATCTCAGCTTTATTAAAATTCTTTTAAAAAGAGGGGGAGTTAAAGTATCTACAAAAAATCTAATCAAGCTATTTCAAATAATAGAACAATTTTGCCCATGGTTTCCAGAACAAGGAACTTTAGATCTAAAAGATTGGAAAAGAATTGGTAAGGAACTAAAACAAGCAGGTAGGAAGGGTAATATCATTCCACTTACAGTATGGAATGATTGGG…	144	420	0.980601
>3270246_chr6_28651189_28651947 HERVK-int LTR/ERVK 1 776 (6760) +	TCTGGTGCCCAACGTGGGTGCTTTTCTCTAGGGTGAAGGTACACTAGAGCGTAGTCATTGAGGACAAGTCGATGAGAGATTCCCGAGTACGTCTACAGTCAGCCTTGCTGTAAGCTTGTGCGCTCGGAAGAACCTAGGGTAACAATGGGACAAACTGAAAGTAAATATGCCTCTTATCTCAGCTCTATTAAAATTCTTTTAAAAAGAGGGGGAGTTAGAGTCTCTACAAAAAATCTAATCATGCTATTTCAAACAATAGAACAATTCTGCCCATGGTTTCTAGAACAGGGAACCTTAGATCTAAAAGATTGGGAAAAAATTGGCAAAGAATTAAAACAAACAATTAGGGAGGGTAAAATCATCCCACTTACAGTATGGAATGATTGGGTCATTATTAAA…	145	409	0.932871
>3338462_chr6_78427622_78435123 HERVK-int LTR/ERVK 1 7536 (0) C	TCTGGTGCCCAACGTGGAGGCTTTTCTCTAGGGTGAAGGTACGCTCGAGCGTGGTCATTGAGGACAAGTCGACGAGAGATCCCGAGTACGTCTACAGTCAGCCTTACGGTAAGCTTGTGCGCTCGGAAGAAGCTAGGGTGATAATGGGGCAAACTAAAAGTAAAATTAAAAGTAAATATGCCTCTTATCTCAGCTTTATTAAAATTCTTTTAAAAAGAGGGGGAGTTAAAGTATCTACAAAAAATCTAATCAAGCTATTTCAAATAATAGAACAATTTTGCCCATGGTTTCCAGAACAAGGAACTTTAGATCTAAAAGATTGGAAAAGAATTGGTAAGGAACTAAAACAAGCAGGTAGGAAGGGTAATATCATTCCACTTACAGTATGGAATGATTGGG…	144	420	0.980601
>3471915_chr7_4623025_4630560 HERVK-int LTR/ERVK 1 7536 (0) C	TCTGGTGCCCAACGTGGAGTCTTTTCTCTAGGGTGAAGGTACGCTCGAGCGTGGTCATTGAGGACAAGTCGACGAGAGATCCCGAGTACATCTACAGTCAGCCTTACGGTAAGCTTGTGCGCTCGGAAGAAGCTAGGGTGATAATGGGGCAAACTAAAAGTAAAATTAAAAGTAAATATGCCTCTTATCTCAGCTTTATTAAAATTCTTTTAAAAAGACGGGGAGTTAAAGTATCTACAAAAAATCTAATCAAGCTATTTCAAATAATAGAACAATTTTGCCCATGGTTTCCAGAACAAGGAACTTTAGATCTAAAAGATTGGAAAAGAATTGGTAAGGAACTAAAACAAGCAGGTAGGAAGGGTAATATCATTCCACTTACAGTATGGAATGATTGGG…	144	420	0.980601
>3471915_chr7_4631529_4639063 HERVK-int LTR/ERVK 1 7536 (0) C	TCTGGTGCCCAACGTGGAGGCTTTTCTCTAGGGTGAAGGTACGCTCGAGCGTGGTCATTGAGGACAAGTCGACGAGAGATCCCGAGTACATCTACAGTCAGCCTTACGGTAAGCTTGTGCGCTCGGAAGAAGCTAGGGTGATAATGGGGCAAACTAAAAGTAAAATTAAAAGTAAATATGCCTCTTATCTCAGCTTTATTAAAATTCTTTTAAAAAGACGGGGAGTTAAAGTATCTACAAAAAATCTAATCAAGCTATTTCAAATAATAGAACAATTTTGCCCATGGTTTCCAGAACAAGGAACTTTAGATCTAAAAGATTGGAAAAGAATTGGTAAGGAACTAAAACAAGCAGGTAGGAAGGGTAATATCATTCCACTTACAGTATGGAATGATTGGG…	144	420	0.980601
>3618849_chr7_104389349_104393266 HERVK-int LTR/ERVK 4 3919 (3617) C	GGTGCCCAACGTGGAGGCTTTTCTCTAGGGTGAAGGTACACTCGAGCGTGGTCATTGAGGACAAGTCGACGAGAGATCCCGAGTACGTCTACAGTCAGCCTTACGGTAAGCTTGTGCGCTCGGAAGAAGCTAGGGTGATAATGGGGCAAACTAAAAGTAAAATTAAAAGTAAATATGCCTCTTATCTCAGCTTTATTAAAATTCTTTTAAAAAGAGGGGGAGTTAAAGTATCTACAAAAAATCTAATCAAGCTATTTCAAATAATAGAACAATTTTGCCCATGGTTTCCAGAACAAGGAACTTTAGATCTAAAAGATTGGAAAAGAATTGGTAAGGAACTAAAACAAGCAGGTAGGAAGGGTAATATCATTCCACTTACAGTATGGAATGATTGGGCCA…	141	417	0.980601
>3672964_chr7_141455172_141455903 HERVK-int LTR/ERVK 2 741 (6795) C	CTGGTGCCCAACGTGGGTGCTTTTCTCTAGGGTGAAGGTACGCTCGAGCGTGGTCATTGAGGACAAGTCAATGAGAGATTCCCAAGTACGTCTACAGTCAGCCTTGCGGTAAGCTTGCGCGCTTGGAAAAAGCCAGGGTAACAATGGGGCAAACTAAAAGTAAATATGCCTCTCATCTCAATTCTATTAAAATTCTTTAAAAAAAAAGGGGGGGAGTTAGAGTTTCTACAAAAAAATCTAATCACACTATTTCAAACAATAGAAAATTTTGCCCATGGTTTCTAGAACAGGGAACTTTATATCTAAAAGACTGGGAAAAAATTGGCAAAGAATTAAAACAAGCAAGTAGGGAGGGTAAAATCATCCCACTTACAGTATGGAATGACTGGGTCATTATTA…	144	411	0.937508
>3706084_chr8_7356365_7363899 HERVK-int LTR/ERVK 1 7536 (0) C	TCTGGTGCCCAAAGTGGAGGCTTTTCTCTAGGGTGAAGGTACGCTCGAGCGTGGTCATTGAGGACAAGTCGACGAGAGATCCCGAGTACGTCTACAGTCAGCCTTACGGTAAGCTTGTGCGCTCGGAAGAAGCTAGGGTGATAATGGGGCAAACTAAAAGTAAAATTAAAAGTAAATATGCCTCTTATCTCAGCTTTATTAAAATTCTTTTAAAAAGAGGGGGAGTTAAAGTATCTACAAAAAATCTAATCAAGCTATTTCAAATAATAGAACAATTTTGCCCATGGTTTCCAGAACAAGGAACTTTAGATCTAAAAGATTGGAAAAGAATTGGTAAGGAACTAAAACAAGCAGGTAGGAAGGGTAATATCATTCCACTTACAGTATGGAATGATTGGG…	144	420	0.980601
>3706817_chr8_8055726_8063197 HERVK-int LTR/ERVK 1 7536 (0) +	TCTGGAGCCCAGCGTGGGGCCCTTCTCTAGGGTGAAGGTACGCTAAGAACGTGAGCATTGAGTACAGCCGATGAGAGATTCCCGAGTACGTCCACAGTCAGCCTTGCGGTTAGCTTGTGTGCTGGGAGGAATCCAGGATAACAATGGGGCAAACTGAAAGTAAATATGCTTCTTATCTCAGCTTCATTAAAATTCTCTTAAGAAGAGGGGGAGTTAAAGCTTCTACAGAAAATCTAGTTACGCTATTTCAAACAATAGAACAATTCCGCCCATGGTTTCCAGAAAAGGGAACTTTAGATTTAAAAGATTGGGAAAAAATTGGCAAAGAACTAAAACAAGCAATTAGGGAAGGTAAAATCATCCCACTTACAGTATGGAGTGATTGGGCCACTATTAAAG…	144	408	0.884581
>3713129_chr8_12074994_12082470 HERVK-int LTR/ERVK 1 7536 (0) C	TCTGGAGCCCAGCGTGGGGCCCTTCTCTAGGGTGAAGGTACGCTAAGAACGTGAGCATTGAGGACAGCCGATGAGAGATTCCCGAGTACGTCCACAGTCAGCCTTGCGGTTAGCTTGTGTGCTGGGAGGAATCCAGGATAACAATGGGGCAAACTGAAAGTAAATATGCTTCTTATCTCAGCTTCATTAAAATTCTCTTAAGAAGAGGGGGAGTTAAAGCTTCTACAGAAAATCTAGTTACGCTATTTCAAACAATAGAACAATTCCGCCCATGGTTTCCAGAAAAGGGAACTTTAGATTTAAAAGATTGGGAAAAAATTGGCAAAGAACTAAAACAAGCAATTAGGGAAGGTAAAATCATCCCACTTACAGTATGGAGTGACTGGGCCACTATTAAAG…	144	408	0.884581
>3713382_chr8_12317516_12324980 HERVK-int LTR/ERVK 1 7536 (0) C	TCTGGAGCCCAGCGTGGGGCCCTTCTCTAGGGTGAAGGTACGCTAAGAACGTGAGCATTGAGGACAGCCGACGAGAGATTCCCGAGTACGTCCACAGTCAGCCTTGCGGTTAGCTTGTGTGCTGGGAGGAATCCAGGATAACAATGGGGCAAACTGAAAGTAAATATGCTTCTTATCTCAGCTTCATTAAAATTCTCTTAAGAAGAGGGGGAGTTAAAGCTTCTACAGAAAATCTAGTTACGCTATTTCAAACAATAGAACAATTCCGCCCATGGTTTCCAGAAAAGGGAACTTTAGATTTAAAAGATTGGGAAAAAAATGGCAAAGAACTAAAACAAGCAATTAGGGAAGGTAAAATCATCCCACTTACAGTATGGAGTGATTGGGTCACTATTAAAG…	144	408	0.858806
>3721174_chr8_17772917_17773348 HERVK-int LTR/ERVK 1 442 (7094) C	TTTGGCACCCAGTGTGGGCTCCTTGTACCCAGGTGGAGTTACACCTGAGCATGGTCATTGCGGAGACCAGTCTGTCGAGGGACTCCCAAGAACGTGTGGTCGGCCTTGCGGTAAGCTTGTGTGCTCGGAGTATTCCAGGGACACCATGGGACAATCGGGAAGTAAGCACTCTGCTTACTTACACTTTATCAAACTCCTCTTAAAGAGGGGGGTAATAAAGGCTAGCACAGAAAACTTGATTACTCTGTTTCAAACAGTAGAGCAGTATTGCCCTTGGTTTCCTGAATAAGGTACCATGGATTTAAAAGATTGGGAGCAGGTTGGAATTGCCTTAAAACAAGTTCATAAGGAAGGAAAACTTATTCTTCTAACGGTCTGGTCAGACTGGGCTATGGTTAA…	146	410	0.842703
>3899548_chr8_140473959_140475236 HERVK-int LTR/ERVK 1 1278 (6258) C	TCTGGTGCCCAACGTGGAGGCTTTTCTCTAGGGTGAAGGTACGCTCGAGCGTGGTCATTGAGGACAAGTCGACAAGAGATCCCGAGGACGTCTACAGTCAGCCTTACGGTAAGCTTGTGCGCTCGGAAGAAGCTAGGGTGATAATGGGGCAAACTAAAAGTAAAATTAAAAGTAAATATGCCTCTTATCTCAGCTTTATTAAAATTCTTTTAAAAAGAGGGGGAGTTAAAGTATCTACAAAAAATCTAATCAAGCTATTTCAAATAATAGAACAATTTTGCCCATGGTTTCCAGAACAAGGAACTTTAGATCTAAAAGATTGGAAAAGAATTGGTAAGGAACTAAAACAAGCAGGTAGGAAGGGTAATATCATTCCACTTACAGTATGGAATGATTGGG…	144	420	0.980601
>3907342_chr8_146251736_146253209 HERVK-int LTR/ERVK 1 1446 (6090) C	TCTGCCACCCAACGTGGGTGCCTTTCTCTAGGGTGAAGCTATGCTAAGAATGTGAGCATCGAGGACAGCCGACGAGAGATTCCCGAGTACGTCCACGGTCAGCCTTCCGGTAACCTTGTGCACTCAGAGGAATCCAGGGTAACAATGGGGCAAACTGAAAGTAAATATGCCTCTTATCTCAGCTTCATTAAAATTCTCTTAAGAAGAGGGGGAGTTAAAGCTTCTACGGAAAATCTAATTACACTGTTTCAAACAACAGAACAATTCTGCCCATGGTTTCCAGAACAGGGAACTTTAGATTTAAAAGATTGGGAAAAAATTGGCAAATAATTAAAACAAGCAAGTAGGGAAGGTAAAATCATCCCACTTACAGTATGGAATGATTGGGCCATTATTAAA…	145	409	0.940032
>4078533_chr9_131613518_131614201 HERVK-int LTR/ERVK 1 696 (6840) +	TCTGACGCCCAATATGGGGCCTTTCTCCAGGGTGAAGTTATGCTGAGAACGTGAGTATTGAGGACAGCTGATGAGAGATTCCCGAGTACGTCCACGGTCAGCCTTGCAGTATGCTTGTGCGCTCGGAGGAATCCAGGGTAACAATGGGGCAAACTGAAAGTAAATATGCCTCTTATCTCAGCTTCATTAAAATTCTCTTAAGAAGAGGGGGAGTTAAAGCTTCTACAGAAAATCTAATTACGCTATTTCAAACAATAGAACAATTCTGCCCATGGTTTCCAGAACAAGGAACTTTAGATTTAAAAGATTGGGAAAAAATTGGCAAGGAATTAAAACAAGCAAGTAGGGAAGGTAAAATCATCCCACTTACAGTATGGAATGATTGGGCCATTATTAAAG…	144	408	0.940032
>4091286_chr9_139682513_139683249 HERVK-int LTR/ERVK 1 758 (6778) C	TCTGGCACCCATCGTGGGTTCCGTTCTGTAAGGTGAAGATACGCTATGGTGTGATAGTTTAGGACAAAACGAGTACGTCCGTGGTCAGCTTCGCGGTAAGCTTGTGCACTCGGAGGAACCCAGGGTAACAATGGGACAAACTGAAAGTAAATATGCCTCTTATCTCAGCTTCATTAAAATTTTTTTAAGAAGAGGGGGAGTTAGAGCCTCTACAGAAAATCTAATTACACTATTTCAAACAATAGAACAATTCTGCCCATGGTTTCCAAAACAAGGAACTTTAGATCTAAAAGATTGGGAAAAAATTGGCAAAGAATTAAAGCAAGCAAATAGGGAAGGTAAAATCATCCCACTTACAGTATGGAATGATTGGGCCATTATTAAAGCAGCTTTAGAATC…	131	395	0.94651
>4302137_chrX_153817910_153818593 HERVK-int LTR/ERVK 1 696 (6840) +	TTTGGCGCCCAACGTGGGGCCTTTCTCTAGGGTGAAGGTGCGCTAAGACCGTGAGCATTGAGGACAGTCGATGAGAGATTCCCGAGTACGTCCACGGTGAGCCTTGCGGTAAGCTTGTGCACACGGAGGAACCCAGGGTAACAATGGGACAAACTGAAAGTAAATATGCCTCTTATCTCAGCTTTATTAAAATTCTTTTAAGAAGAAGGGGAGTTAGAGCTTCTACAGAAAATCTAATTATGCTATTTCAAACAATAGAACAATTCTGCCCATAGTTTCCAGAACAGGGAACTTTAGATCTAAAAGACTGGGAAAAAATTGGCAAAGAATTAAAACAAGCAAGTAGGGAAGGCAAAATCATCCCGCTTACAGTATGCAATGATTGGGCCATTATTAAAG…	144	408	0.933717
>4302164_chrX_153837671_153843030 HERVK-int LTR/ERVK 2 7534 (2) C	TTTGGCGCCCAACGTGGGGCCTTTCTCTAGGGTGAAGGTGCGCTAAGACCGTGAGCATTGAGGACAGTCGATGAGAGATTCCCGAGTACGTCCACGGTGAGCCTTGCGGTAAGCTTGTGCACACGGAGGAACCCAGGGTAACAATGGGACAAACTGAAAGTAAATATGCCTCTTATCTCAGCTTTATTAAAATTCTTTTAAGAAGAAGGGGAGTTAGAGCTTCTACAGAAAATCTAATTATGCTATTTCAAACAATAGAACAATTCTGCCCATAGTTTCCAGAACAGGGAACTTTAGATCTAAAAGACTGGGAAAAAATTGGCAAAGAATTAAAACAAGCAAGTAGGGAAGGCAAAATCATCCCGCTTACAGTATGCAATGATTGGGCCATTATTAAAG…	144	408	0.933717
>513398_chr10_104601444_104603816 HERVK11-int LTR/ERVK 1 2335 (5618) C	TCTGGCACACCAATGTGGTTTTCTTTCTCCTAATTGCATGTGGGAACCTGATTCCCTTTGGTAGGTGCGGAGAAACGTTCATTGGTCTGGTCCACAGAAATGCTTGTTCAGCTCTCTGATGATTGGTAAGTTGTCTGTGTATTGTCCAGGCTAACTTTGGGTCACTCAGAGTCTAAACATTATGCTTATCTCTGCCATATTAAACTCCTGTTAAAACAGGGGGGAGTTTGGGTACCCATGGAAAATATGGTCACCCTATTCAGGGCAGTGGAAGAACATTGTCCTTTGTTTCCTGAAAAGGGAACATTAGACGTGGAACTATGGGATCGTGTTGGTGCAAAATTCCGGGAACTGGTCCCAACAGGAAATTATGTTCCCGTCACTGTTTGGGGTGACTGG…	157	421	0.562587
>807259_chr12_34675104_34678621 HERVK11-int LTR/ERVK 1 3565 (4388) +	TCTGGCACCCATGTGGTCTTTCTTTTTTCCTAAGTGCATGAAGAAACCCGATTCCCTTTGGTAGGTGTAGTGAAATGTCATTGGCTTGGTCCACAGATACACGTGTTCGACTCCCTGATGAGTGGTTAGTAGTCTGTGTATGGTCTGGGTTAACTATGGGTCATGCGGAGTCTAAGCATCATGCTTATCTCTACTATATTAAACTCCTGTTAAAACAGGGTGACGTTTGTGTGCCTATGGAAAATATGGTCACTCTATTCAAGGCAATGGTGAAATTCTGTCCTTGGTTTCCTGAAAAAGGAACCATTTATGTAAAAGAAAGGGATTGTGATGGTACAGAATTCTGGAAACTCATCTTGGCAGGGTATTAAGTTCCCATCACTGGTTGGGGTGGTTGGG…	156	420	0.567044
>1542051_chr17_26015315_26021986 HERVK11-int LTR/ERVK 1 6767 (1186) C	TCTGGCACCCAGTGTGGTTTTTCTTTTTTCCTAAGTGCATGTGCAAACCCAATTCCCTTTGATAGGTGGGGAGAAATGCCATTGGTTCAGTCCAAGGAAACACTTGTTCGACTCCCTGACAACTGGTGAGTAGTCTGTGTATGGTCCAGGTTAACTATGGGCCACATGGAGTCTAAACTTCATGCTTACCTCTGCTATATTAAACTCCTGTAAAAACAGGGCAGAGTCTGAGTAACCATGGAAAATATGGTCACTCTATTCAGGGCGGTGGAAGAACACTGTCCTTAGTTTCCTGAAAAAGGAACCTTAGTTGTAGAACTATGGGATAGTGTTGGCACAACATTCCAGGAACTGGTCTCAACAGGAAATTATGTTCCCATCACTGTTTGGGGTGATTGG…	157	421	0.64303
>1789285_chr19_20684070_20691517 HERVK11-int LTR/ERVK 5 7543 (410) C	GTGCCAATGTTGTTTTCTTTTTCCTAAGTGCATGTGGGAACCTGATTCCCTTTGGTAGGTGTGGAGGAATGTTCATTGGTCCAGTCCACAGAAATGCTTGTTTGACTCCCTGACGATTGGTGAGTTGTCTGTGTATTGTCTGCGGTAACTATGGGTCACATGGAGTCTAAACATTTTGCTTATCTCTGCTATATTAAACTCCTGTTAAAACTTGGTGGAGTTCTGGTGCCCAAGGAAAATATGGTCACCCTATTCAGGGCAGTGGAAGAATACTGTCCTTGGTTTCCTGAAAAGGGAACGTTAGATGTGGAACTATGGGATCATGTTGGTGCAAAATTCTGGGAACTGGTCCTGACAGGAAATTATGTTGCCATCACTGTTTGGGGTGATTGGGACTTG…	151	415	0.51002
>1794418_chr19_24503692_24506907 HERVK11-int LTR/ERVK 154 3390 (4563) +	CTATGGGTCACATGGAGTCTAAACAGCATGTTTATTTCTGCTATATTAAACTCCTGTTAAAACAGGGTGGTGTCTGAGTAACCACGGAAAATACGGCCACTCTAATCAACATGGTGGAAAAACATTGTCCTTGGTTTCCTGAAAAAGGAAACTTAGATGTAGAAGTATGGGATCCTGTTGCTGCAACATTCTGTGAACTGGTCTCCACAGGGAATTATGTTCCTGTCACTGTTTGGGGTGATTGGGCCTTGGCACATGCCATCCTGATGACATACCAATCCTGTGACCCTCTACAGTTACCACAATTTTATGAATCTGATGACACTCCACCTCTTCCTCAACCTTCCTCTCCTGCACAGCCTTCGTTATCTGATCACCCTCTCCCTTCAGCTACTCCTT…	3	267	0.614855
>87817_chr1_47367440_47370388 HERVK11-int LTR/ERVK 5 2964 (4989) +	GTGCCAACATGGTTTTTCTTTTTCCTAAGTGCATGTGGGAACCCGATTCCCTTTGGTAGGTGCAGAGAAACGTTCGTTGGTTCAGTCCACAGAAACACTTGTTCGGCTCCGTGATGATTGATGAGTCTGTCTGTGTATTGTCTGGGTTAACTATGGGTCACACGGAGTCTAAACATTATGCTTATCTCTGCTATATTAAACTCCTGTTAAAACAGGAGGGGGTTCAAGTGTCCATGGAAAATATGGTCACTCCATTCAGGGCAGTGGAAGAACACTGTCCTTGGTTTCCTGAAAAAGGAATCTTAGATGTACAACTATGGGATCATGTTGGTGCAACATTCCAGGAACTGATCCCCACAGGGGGTTATGTTCTCATCCCTGTGTGGGGTGAATGGGCCT…	153	417	0.48497
>185116_chr1_110246268_110249315 HERVK11-int LTR/ERVK 1 3033 (4920) +	TCTGGTGCACCAACATGGTTTTCTTTTTCCTAAGTGCATGTGGGAACCTGATTCCCTTTGGTAGGTGTGGAGAAACGATCATCAGTCCAGTCCTCAGAAACGCTTGTTCGGCTCCCTGATGATTGGTGAATTTTCTATGTATTGTCTCGGGTAACTATGGGTCACATGGAGTCTAAATATTATGCTTATCTCTGCTATATTAAACTCCTGTTAAAACAGGGTGGAGTTTGGGTGCCCATGGAAAATATGGTCACCCTATTCAGGGTGTTGGAAGAACACTGTCCTTGGTTTCCTGAAAAGGGAAAATTAGATGTGGAACTATGGGATCGCGTTGGTGCAAAATTCCAGGAACTGATCCCATCAGGAAATTATGTTCCCTTCACTGTTTGGGGTGATTGG…	157	421	0.710305
>2537721_chr3_79101896_79106460 HERVK11-int LTR/ERVK 1 4601 (3352) +	TCTGGCACCCACATGGTCTTTCTTTTTTCCCAAGTGCATGTGGGAACCCAATTCCCTTTGGTAGGTGTGGAGAAACATCATTGGTTCGGTCCACAGAAACTTGTTCAACTCCCTGACAACTGATGAGTAGTCTGTGTATGGTCCGGGTTAACTATGGGTCACAAAGAGTCTAAACATCATGCTTATCTCTGCTATATTAAACTCCCGTTAAAACAGGGAAGTGTCCAGGTAACCATGGAAAATATGGTCACTCTATTCAGGGAGGTGGAAGAACACTGTCCTTGGTTTCCTGAAAAAGGAACCTTAGATGTAGAACTATGGGATTGTGTTGGTGCAACATTCTGGGAACTGGTCTCCAAAGGAAATTATGTTCCTGTCACTGTCTGGGGTGATTGGGCC…	154	418	0.61532
>2603628_chr3_130164384_130171148 HERVK11-int LTR/ERVK 1 6765 (1188) C	TCTGGTGCCCATGTGGTCTTTCTTTTTTCCTAAGTGCATGAGGGAACCCGATTCCCTTTGGTAGGTGCGGAGAAACGTCATCGGTTTGGTCCACAGAAACACGTGTTCGACTCCCTGACAAGTGGTGAGTAGTCTGTGTATGGTCTGGGTTAACTATGGGTCATGCAGAGTCTAAGCATCATGCTTATCTCTGCTATATTAAACTCCTGTTAAAACAGGGTGGTGTTTGAGTGCCTATGGAAAATACGGTCACTCTATTCAGGGCAGTAGAAGAACACTGTCCTTGGTTTCCTGAAAAAGGAACCTTAGATGTAGAACTATGGGATCGTGTTGGTGCAACATTCAAGGAACTGGTCTCCACAGGGAATTATATTCCCGTCACTGTTTGGGGTGACTGGG…	156	420	0.679795
>2805633_chr4_70058067_70061154 HERVK11-int LTR/ERVK 6 3066 (4887) +	CACCAACATAGTTTTCTTTTTCCTAACTGCATGTGGGAAGCTGATTCCCTTTGGTAGATGAGGAGAAACGTTCATCTCTCTGGTCCACAGAAATGCTTGTTCAGCTCCCTGACAATTGGTGAGTTGTCTGAGTATTGTCTGGGGTAACTATGGGTCACATGGAGTCTAAACATTATGCTTATTTCTGCTATATTAAACTCTTGTTAAAACAGGGAGGAGTTTGAGTGCCCATGGAAAATATGGTCACCATATTCAGGGCAGTGGAGGACTACAGTCCTTGTTTTCCTGAAAAGCGAACATTAGATGTGGAACTATGGGATCATGTTGGTGCAAAATTCCAGGAACTGGTCCTGATGGGAAATTATGTTCCCATCACTGTTTGGGGTGATTGGACCTTGG…	150	414	0.576511
>2812089_chr4_74818093_74818861 HERVK11-int LTR/ERVK 1 851 (7102) C	TCTGACACCCAACATGGTCTTTCTTTTTTCCTAAATGCATGTGGGAACCCGATTCCCTTTGGCAGGTGTGGAGAAATGTCATTGGTTTGGTCCACAGAGATGCTTGTTTGACTCCCTGACGACTGGTGAGTAGTCTGTGTATGGTCCAGTTTAACTATGGGTCACACAGAGTATAAAAATTATACTTATCTCTTCTATATTACACTCCAGTTAAAACAGAAAAGGGTTTGAGTGCCCATGGAAAATATGGTCACTCTATTCAGGGCAGTGGGAAAATACTGTCCTTGGTTTCCTGAAAAAGGAACTGTATATGTAAAACTATGGGATCATGTTGGTTCAACATTCTGAGAACTGGTCTCGACAGGGAATTATGTTCCTGTCACTGTTTGGGGTGATAGG…	157	421	0.36907
>2902185_chr4_140554371_140556147 HERVK11-int LTR/ERVK 1 1748 (6205) +	TCTGGTGCGCCAACATGGTTTTCTTTCTCCTAAGTGCATGTGGGAACCCGATTCCCTTTGGTAGGTGCAGTGAAACGTTCATCCGTCCGGTCCACAGAAACGCTTGTTCGGCTCCCTGACGATTGCTGAGTTGTCTGTGTATTGTCCGGGGTAACTATGGGTCACGCGGAGTCTAAACGTTATGCTTATCTCTGCTATATTAAACTCCTGTTAAAACAGGGGAGAGTTTGAGTGCCCGTGGAAAATATGGTCACTCTATTCAGGGCAGTGGAAGAACACTGTCCTTGGTTTCCTGAAAAGGGAACGTTAGATGTGAAACTATGGGATTGTGTTGCTGCAAAATTCCGGGAACTGGTCCCAACAGGGAATTATGTTCCCGTCACTGTTTGGGGTGATTGG…	157	421	0.664748
>3337011_chr6_77201820_77205330 HERVK11-int LTR/ERVK 1 3567 (1189) C	TCTGGCACTCCAACATAGTCTTTCTTTTTTCCCAAGTGCATGTGGGAATCCAATTCCCTTTGGTAGGTGCAGAGAAATGTCATCAGTTAGGTCTACAGAAACACTTGTTCGACTCCCTGATGACTGGTGAGTAGTCTGTGTATGGTCTGGGTTAACTATGGGTCACATGGAGTCTAAACATTATACTTATCTCTGCTATATTAAACTCCTGTTAAAACAGGGTGGTGTCCCAGTAACTATGGAAAATATGGTCACTCTATTCAGGGCAGTGGAAGAACACTGTCCTTGGTTTCCTGAAAAAGGAATCTTAGATGTACAACTATGGGATCATGTTGGTGCAATATTCCGGGAACTGGTCTCCACAGGGAATTATGTTCCTGCCACTGTTTGGGGTGACTG…	158	422	0.651197
>4047616_chr9_115157796_115161369 HERVK11-int LTR/ERVK 1 3539 (4414) C	TCTGGCATGCCAAGTGGCTTTTTCCTAAGTGCATGTGGGAACCCGATTCCTTTTGGTACGTGCATAGAAACGTTCATTGGTCCGGTTCACAGAAACGCTTGTTCGGCTCCCTGACAATTGGTGAGTTGTCTGTGTATTGTCCGGGGTAACTATGGGTCACACGAAGTCTAAGCATTATGCTTATCTCTGCTATATTAAACTCCTGTTAAAACAGGGAGGAGTTCAGGTACCTATGGAAAATATGGACATCCTATTCAGGGCAGTGGAAGAACACTGTCCTTGGTTTCCTGAAAAGGGAATGTTAGATGTGGGACTATGGGATCATGTTGGTGCAAAATTCCAGGAACTGGTCCCAACAGGAAATTATGCTCCCGTCACTGTTTGGGGTGATTGGGCCTT…	152	416	0.758765
>4322109_chrY_16489493_16492388 HERVK11-int LTR/ERVK 6 2871 (5082) C	CACCAATGTGGTTTTCTTTTTCCTAAGTGCATGTGGGAACCTGATTCCCTTTGGTAGGTGTGGTGAAACGTTCATCAGTCTGGTCCACAGAAATGCTTGTTTGCTCCCTGAAAATTGGTGAGTTGTCTGTGTATTGTCTGGGGTAACTATGGGTCATGCAGAATCTAAACATTATGCTTATCTCTGGTATATTAAACTTCTGTTAAAATCAGGTGGAGTTCAGGTTCCCATGAAAAATATGGTCACTCTATTCAGGGCAGTGGAAGAACACTGTCCTTGTTTCCTGAAAAGGCAATGTTAGATGTGGAACTATGGGATCATGTTGGTGCAAAATTCTGGGGAACTGGTCCCGACAGGAAACTATGTTCCCATCACTGTTTGGGGTGATTGGGACTTGGT…	149	413	0.505592
>835703_chr12_56893754_56894490 HERVK13-int LTR/ERVK 1 736 (7380) C	TCTGGCGCTCCGACGTGGGGCTCTCCCTCGCTGTGTGAAGTTGCGCCCTGAGTGCGGGATCAGCGGAGGAGTTCAACGAGAGATTCCTGAGGATTGCAGTCAATAAACTTGGTGGTAAGCTTGAGCACTCAGAGTTTTCCGGGGACACCATGGGACAGGCCAGTACAAAGTATTCGGCTTATTTAAATTTTATAAAAACTCTTCTTAAAGAAGGAGGTGTTAAAGTTTCTACTGAAAAGTTAATTGAACTATTTGAGGTTGTAGATCTTCTTTGCCCTTGGTTTCCGACTCAGGGAACTCCAGAACTTAAAGATTGGGATGAGATTGGCAAACAATTCAAAATTGCTCATAAAGGGGGACATTTTATCCCACCCACCATTTGGTCAATCTGGGCTTCGG…	150	414	0.699059
>1361587_chr16_2718708_2719525 HERVK13-int LTR/ERVK 1 816 (7300) C	TCTGGCGCTCTGACGTGGGGCTCTCCCTCGCTGTGTGAAGTTGCACCCTGAGTGCGGGATCAGCGGAGGAGTTCAACGAGAGATTCCTGAGGATTGCAGTCTATAAACTTGGTGGTAAGCTTGAGCACTCAGTTTTCTGGGGACACCATGGGACAGGCCAGTACAAAGTATTTGGCTTATTTAAATTTTATAAAAACTCTTCTTAAAGAAGGAGGTGTTAAAGTTTCTACTGAAAAGTTAATTGAACTATTTGAGGTTGTAGATCTTCTTTGCCCTTGGTTTCCGACTGAGGGAACTCTAGAACTTAAAGATTGGGTTGAGATTGGCAAACAATTCAAAATTGCTCATAAAGGGGGACATTTTATCCCACCCACCATTTGGTCAATCTGGGCTTCGGTT…	148	412	0.709777
>1791294_chr19_22071586_22072323 HERVK13-int LTR/ERVK 1 736 (7380) C	TCTGGCTCTCCGACGTGGGGCTCTCCCTCGCTGTGTGAAGTTGCACCCTGAGTGCAGGATCAGCGGAGGAGTTCAACGAGAGATTCCTGAAGATTGCAGTCAATAAACTTGGTGGTAAGCTTGAACACTCAGAGTTTTCCGGGGACCCCATGGGACAGGCCAGTACAAAGTATTCGGCTTATTTAAATTTTATAAAAACTCTTCTTAAAGAAGGAGGTGTTAAAGTTTCTACTGAAAAGTTAATTGAACTATTTGAGGTTGTAGATCTTCTTTGCCCTTGGTTTCCGACTGAGGGAACTTTAGAACTTAAAGATTGGGATGAGATTGGCAAACAATTCAAAATTGCTCATAAAGGGGGACATTTTATCCCACCCACCATTTGGTCAATCTGGGCTTCGG…	150	414	0.699059
>342011_chr1_238079583_238080408 HERVK13-int LTR/ERVK 1 828 (7288) +	TCTGGCGATCTGACGTGGGGCTCTCCCTCGCTGTGTGAAGTTGCACCCTGAGTGTGGGATCAGCAGAGGAGTTCAACGAGATATTCCTGAGGATTGCGGTCAATAAACTTGGTGGTAAGCTACAGCGCTCAGAGTATTCTGGGGACACCATGGGACAGGCCAGTACAAAGTACTCAGCTTATTTAAATTTTATAAAAACTCTTCTTAAAGAAGGAGGTGTTAAAGTTTCTACTGAAAAGTTAATTGAAGTATTTGAGGTTGTAGATCTTCTTTGCCCTTGGTTTCCGACTGAGGGAACTTTAGAACTTAAAGGTTGGGTTGAGATTGGCCAACAATTCAAAATTGCTCATAAGGGGGGACATTTTATCCCACCCACCATTTGGTCAATCTGGGCTTCAG…	150	414	0.652275
>3907383_chr8_146281505_146282212 HERVK13-int LTR/ERVK 1 717 (7399) +	TCTGGCGCTCTGATGTGGGGCTCTCCCTCGCTGTGTGAGGTTGCACTCTGAGTGCGGGATTCAGCGGAGGATTTTGACAAGAGATTCCTGAGGATTGCTGTTAGTAAGCTTGGTGGTAAGCTTGAGCACTCAGAGTATTCTGGGGACACCATGGTACAAGCCAGTACTAAGTACTCAGCTTATTTAAATTTTATAAAAACTCTTCTTAAAGAAGGAGGGGTTTAAGTTTCTACTGAAAAGTTAATTGAACTATTTGCGGTTGTAAATCTTCTTTGCCCTTGGTTTCCGACTGAGGGAACTTGAGAACTTAAAGATTGGGATGAGATCGGCCAACAATTCAAAATTGCTCATAAAGGGGGACATTTTATTCCACCCACCATTTGGTCAATCTGGGCTTCG…	151	415	0.521477
>4013092_chr9_93664689_93665509 HERVK13-int LTR/ERVK 1 830 (7286) +	TCTGGCGCCCAACGAGGATTTCTCTTTCATTATGTGAAGGCGCGCTTCGAGCATGGAACACAGTGGAGAGCATCAATGACAGATTCCTGAGAACTGCAGTCAATACGCTTGGTGGTAGGCTTGGGCACTCAGAGTATCCCCGGACACCATGGGACAGGCCAGTACTAAGTACTCGGCTTATTTAAACTTTATAAAAACTCTCCTTAAAGAAGGAGGTGTAAAAGTCTCTACTGATAAGTTAATTGCAGTGTTTGAGGTCATAGATCTCCTCTGCCCTTGGTTTCCTACTGACGGAACTTTAGAACTCAAAGATTGGGATGAGATTGGCCAACAATTCAAAATTGCTCATAAAGGGGGAAATATTCCTCCCACCATTTGGTCAATCTGGGCTTTGGTTCA…	149	410	0.684613
>664124_chr11_73654622_73657896 HERVK14-int LTR/ERVK 1 3364 (2732) C	TTTCTGGCACCCAATGTGGGGCAACGAAAACCCCTGTGAAGGAACGCTAGAGCATGCGGAAGCAGAGGACAATTGTCAGAGGACACCAGAGGATGACTGAAAGAAGCTCGGCAGGTAAGCTGGACGCTTGGAAGAACCAGGGTAACAATGGGACAGAATGAAAGCAAATATTCTGCTTATTTAAATTTCTTAAGGCATTTATTACGGAGAGGGGGAGTGAAAGTTAGTACTCAAAGTCTATTAACACTTTTCAGCACAGTAGAGCAGTTCTGCCCATGGCTTCCGGAACAAGGGACTATGGAGTTGGATGAATGGGAAAGAACTGGCAGAGATTTTAAAAAGGCATATAAAGATGGAGCCAAAATTCCAGTTTCTGTTTGGTCAGTGTGGGCGTTAATA…	148	412	0.670661
>1226800_chr14_103636927_103638126 HERVK14-int LTR/ERVK 1 1199 (4897) +	TTTCTGGCACCCAACGTGGGGCTATGAAGACCCCAGTGAAGGAACACTAGAGCATGCGGAACTGGAGGACGCATTGTCAGAGGACACCCGAGGATGACTGAAAGAAGCTCGGTGGGAAAGCTGAGCACTCGGAAGAAACAGGGTAACAACAGGACAGAATGAAAGTAAATATTCTGTTTATTTAAATTTCTTAAGGCATTTATTACGGAGAGGGGGAGTGAAAGTTAGTACTCAGAATTTATTAACACTGTTTAATACAGTAGAGCAGTTTTATCCATAGTTCCCAGAACAAGGGACAATGGAATTAGATGAATGGGAAAGAATTGGCAGAGATTTTTAAAAGGCGCATAAAGAAGGAGCCAAAATTCCAGTTTCTGTTTGGTCAGTGTGGGCGTTGAT…	149	413	0.558105
>1422543_chr16_31671892_31678928 HERVK14-int LTR/ERVK 1 7359 (75) +	TTTCTGGCACCCAATGTTGGCTACGAAGACCCCGGTGAAGGAATGCCAGAGCATGTGGAAGTGGAGGACACATGGTCAAAGGACACCCAAGGATGACTGAAAGAAGCTCAGTGGGTAAGCTGGGTGCTTGGGAGAACCAGGGTAACAATGGGACAGAATGAAAGCAAACATTCTGCTTATTTAAATTTTCTAAGGTGTTGGTTATGGAGAGGGGGAGTGAAAGCTAGTACTCAGAAATTATTAACACTCTTTAGTAGAGTAGAGCAGTTTTGCCCATGGTTCTCAGAACAAGGGACTGTGGAGTTGGATGAATGGGAAAGAATTGGCAGAGATTTTAAAAAGGTGTATAAAGAAGGAGCCAAAATTCCAGTTTCTGTTTGGTCAGTGTGGGCATTGATA…	148	412	0.514961
>1771562_chr19_12562002_12563197 HERVK14-int LTR/ERVK 1 1199 (4897) +	TTTCTGGCACCCAACGTGGGGCTACGAACACTCCGGTGAAGGAACACTAGAGTGTGCGGAAGCGGAGGACACATTGTCAGAGGACACCCAAGGACGACTGAAAGAAGCTTGGTGGGTAAGCTGAGCACTCAGAAGAACCAGGTTAACAATGGAACAGAATGAAAGTAAATATTCTGCTTATTTAAATTTCTTAAGGCATTTATTATGGAGAGGGGGAGTGAAAGTTAATACTCAGAACTTATTAACACTCTTTGATACAGTAGAGCAGTTTTGCCCATGGTTCCCAGAACAAAGGACAATGGAGCTAGATGAATGGGGAAGAATTGGCAGAAATTTTAAAAACGCATATAAAGAAGGAGCCAAAATTCCAGTTTCTGTTTGGTCAGTGTGGGAGTTGAT…	149	413	0.38354
>294195_chr1_205827307_205831534 HERVK14-int LTR/ERVK 1 4310 (1786) +	TTTCAGGCACCCAACGTGGGGCTATGAAGACCATGGTAAAGAAATGCTAGAGTATATGGAAATGAAGGACATATCATCAAAGGACACCCGAGGATGGCTGAAAGAAGCTTGGTGGGTAAGCTGGGCACTCTGAAGAACCAAGGTAACAATGGGACAAAATGAAAGTAAACATTCTGCTTGTTTAAACTTTCTAAGGCATTTATTATGGAGAGGGGGAGTGAAAGTTAGTACTCAGAATTTATTAACACTCTTTAGTACAGTGGAGCAGTTTTGCCTGTGGTTCCTAGAACAAGGGACAATGGAGTTCGATGAATGGGAAAGAATTGGCAGAGATCTAAAAAAGGTGCATAAAGAAGGAGCCAAAATTCCAGTTTCTTTTTGGTCAGTGTGGGCATTGAT…	149	413	0.514576
>2005770_chr2_106606712_106607907 HERVK14-int LTR/ERVK 1 1195 (4901) +	TTCCTGGCACCTGATGTGGGGCAATGAAGACCCCAGTGAAGGAATGCTAGAGCATGTGAAAGCAGAGGACCCATCATTAAAGGACACCTGAGGACAACTGAAAGAAGCTCAGCAGGAAAGCTGAGTGCTCGGAAGAACCAGGGTAACAATGGGACTGAATGAAAGCAAATATACTGCTTATTTGAATTTCTTAAGGCATTTATTATGAAGAGGGGGAGTGAAAGTTAGTAATCCGAATTTGTTATCACTTTTTAGTACAGTAAAGCAGTTTTGCGCATGGTTCCTGGAACAAGGGACCATAGAGTTGGATGAATGGGATAGAATTGGAAGAGATTTTTAAAAGGCATATAAAGAGGGGGCAAAAATTCCAGTTTCCATGTGGTCAATGTGGGCACCAAT…	149	413	0.59368
>2664121_chr3_172437223_172437757 HERVK14-int LTR/ERVK 1 540 (5556) +	TTCCTGGCACTCAATGTGAGGTAACAAAGGCCCCAGTGAAGGAATGCTAGAGCATGTGAAAGCGGAGGACGCATCCTCGAAGGACACCCGAGGATGTCTAAAAGAAGCTCAGCGGGAAAGCTGAGCGCTCAGAAGAACGAGGGTAACAATGGGACAAAGTGAAAGCAGACATTCTGCTTATTTAAATTTCTTAAGGCATTGATTATGAAGAGGGGGAAAGATAGTAATTTGTTATCACTCTTTAGTGCAGTAAAGCAGCTTTGCCCATGGTTCCTGGAACAAGGGATTATGGAGTTGGATGAATGGGAGAGAATTGGCAGAGATTTAAAAAAAAGTGTATAAAGATGGAGCAAAAATTCCAGTCTCGGTTTGGTCAATGTGGGCACTAATAAAAGTAGC…	149	404	0.466134
>2858297_chr4_108249612_108255031 HERVK14-int LTR/ERVK 1 5465 (631) +	TTCCTGGTGCCCAACGTGCGGCGACAAAGACCCCAGTGAAGGAAGGCTAGAGCATGTAAAAGCAGAGGACACATCATCAAAGGACACCTGAGGATGATTAAAGGAAGCTCAGTGGGAAAGCTGAGTGCTCAGAAGAACCAGGGTAACAATGGGACAAAGTGAAAGCAAACATTCTGCTTATTTAAATTTCTTAAGGCATTTACTACAAAGAGGGGGAGTGAAAGTTAGTACTCAGAATTTATTATCAGTCTTTAGTACAGTAAAGCAGTTTTGCCCATGGTTCCCAGAAAAAGGGACTATGGAGTTGGATGAATGGGAGAGAATTGGCAGAGATTTTAAAAAGACGTATAAAGATGGAGCAAAAATTCCAGTTTCTGTTTGGTCAACGTGGATGCTAAT…	149	413	0.614074
>3002315_chr5_24311202_24313112 HERVK14-int LTR/ERVK 1 1906 (4190) C	TTGCTGGCTGCCCAACATGGGGTGACAAAGACCCTGGTGAAGGAATGCTAGAGCATGTGAAAGCGGAGGACGCATAGTCAAAGGACACCAGAGGATGTCTAAAAGAAGCTCGGTGGGAAAGCTGAGCACTCGGAAGAACCAGGGTAACAATGGGACAAAATGAAAGCAGACACTCTACTTACTTAAATTTCTTAAGGCATTTACTATGAAGAGGGAGAGTGAAAGTTAGTACTCAGAATTTGTTATCACTCTTTAGTACAGTAAAGCAGTTTTGTCCATGGTTTCCTGAACAAGGAACTATGGAGTTGTATCAATGGGAGAGAATTGGAAGAGATTTTAAAAAGGTGTAGAAAAAGGGAGCAGAAATTCCAGTTTCTGTTTTGTCAAAGTGGGAGCTAA…	150	414	0.380222
>3002890_chr5_24750540_24751236 HERVK14-int LTR/ERVK 1 698 (5398) C	TTCCTGGCTGCTCAATGTGGGGCGACAAAGACCTCGGTGAAGGAATGCAAGAGCACGTGAAAGTGAAGGATGCATCGTCAAAGGACACCCGAATGTCTAAAAGAAGCTCGGCGGGAAAGCTGAGCGCTCAGAAGAACCAGGGTAACAATGGGACAAAGTGAAAGCAGACATTCTGCTTGTTTAAATTTCTTAAGGCATTTATTACAAAGATGGGGAGTGAAAGTTGGTACTCAGAATTTGTTATCACTCTTTAGCGCAGTAAAGCAGTTTTGCCCATGGTTCCCAGAACAAGAGACTATGGAGTTGGATGAATGGGAGAGAATTGGCAGAGATTTTTAAAAAGCGTATAAAGATGGAGCAAAAATTCCAGTCTCAGTTTGGTCAATGTGGGAGCTAATA…	148	412	0.476935
>3011681_chr5_31397958_31398701 HERVK14-int LTR/ERVK 1 784 (5312) C	TTCCTGGCTGCTCAACGTGGGGCGACAAAGACCGCGGGTGAAGGAACGAATGCCAGAATGTGTGAAAGTAGAGAACGTCTAAAAGAAGCTCGGCAGGAAAGCTGAGAACTCAGAAGAACCAGGGTAACAATGGGACAAAGTGAAAGCAGACATTCTGCTTATTTAAATTTCTTAAGGCATTTATTACGAAGAGGGGGAGTGAAAGATAGTACTCAGAATTTATCACTCACTCCTTAGTGCAGTAAAGCGGTTTTGCCTGTGGTTCCCGGAACAAGGGACTATGCAGTTGGAGGAATGGAAGAGAATTGGCAGAGATTTAAAAAAACGTATAAAGATGGAGCAAAAATTCCAGTCTCGGTTTGGTCAATGTGGGCGCCAATAAAAGCAGCTCTTGAGCCA…	130	394	0.587982
>3663816_chr7_135948447_135949143 HERVK14-int LTR/ERVK 1 698 (5398) C	TTCCTGGCCGCCCAAAGTGAGGAGACAAAGACCCCAGTAAAGGAACACTAGAGCGTGTGAAAGCAGAGGATCCTTCGTCAAAGGACACCCAAGGACATCTAAAAGAAGCTCAGCGGGAAAGATGAGCTCTCAGAAGAACCAGGGTAACAATGGGACAAAGTGAAAGCAGACATTCTGCTTATTTAAATTTCTTAAGGCATTTATTACGAATAAGGGGAGTGAAAGTTAGTACTCAGAATTTGTTATCACTCTTTAGTGCAGTAAAGCAGTTTTGCCCATGGTTCCCAGAACAAGGGACTATGGAGTTGGATGAATGGGAGAGAATTGGCAGAGATTTTTAAAAAGCATATAAGGATGGAGCAAAAATTCCAGTCTCAGTTTGGTCCATGTGGGCGCTAA…	150	414	0.523754
>3779962_chr8_61406633_61407835 HERVK14-int LTR/ERVK 1 1211 (4885) +	TTTCTGGCGCCCAACATGGGGCTATGAAGACCCCGGTGAAGGAATGCTAGAGCATGTGGAAGCAGAAGATGCATTGTCAGAGGACACCGAGGATGACTGAAAGAAGCTCGGCGGGTAAGCTGGGCACTCAGAAGAACCAGGGTAACAATGGGACAGAATGAAATTAAACATTCTGCTTATTTAAATTGCTTAAGGCATTTATTACAGAGAGGGGGAGTGAAAGTTAGTACTCAGAATTTATTAACACTCTTTAATACAGTAGAGCAGTTTTGCCCATGGTTCCCAGAACAAGGGACAATGGAGTTGGATGAATGGGAAAGAATTGGCAGAGATTTTAAAAAGGTGCATAAAGAAGGAGCCAAAATTCCATTTTCTGTTTGGTCAGCGTGGGTGTTGATA…	148	412	0.489111
>1818319_chr19_41460659_41463172 HERVK14C-int LTR/ERVK 1 2544 (4890) +	TCTGGCGCCCAACGTGGGACTCCCCGTTATCTCTACAAATAATCTGGTGAAGGAATGCTAGAGCATGGAAAGTGGAAGATGACAGAAAAAGGGTGCCTGAATATGTTTTCACTTCAAGCTCTGTGGATAAGTAGTGTGCTTGGAGAATTCCACGGTAACCTCGGGAAAACGGGTCAGGCTGAGAGTAAATTTGCTAATTACTTAAGCTTGGTGTGGCAGTTATTGTGCCACAGAGGGGCAATTGTGAGTACCCAAAATCTCACATCTTTGTTCCAGCTCATAGAAAAGTATTCCCCTTGGTTCCCGGAATATGGAACCATGAATGTAAAAGACTGCGACAAGTTCGGAGCAGACTTAAAATGAGCACAACAAGAGGGCTACAATATTCCCTTGTCTGCT…	169	433	0.357638
>3776112_chr8_58369189_58369927 HERVK22-int LTR/ERVK 3 741 (6096) +	TAGTGCCCCATGTGAGGAACACAGCAAAGGAAGCACGACGGACCCCCCCAAAAACAGAGGTGAAAAGGACTGCGTGGTCAGTGAGTAATCAGTAAGTCATTGGTGCCCACTCAGGATCTCCAAGTCTGGGGGGAATTGTTCAGGCTGAGGTTTCATCATGGGGCAACAGTTATCAGCTCAATGGAAACAATATATAAAAGTGTTGAAACAGTTGCTTAAAGCTAGTGGAGCCTCAGTTTCGCAGGCTTAATTAAGGGACCTACTGCAAATTGTTGTAAACCATAATCCATGGTTCTCAAAAGAAGGAATGATGACATAGAGCTCTGGGAACAAGTTGGGAGAAATCTTACACAACATTATGCACAAGGGCAACAGGTCCCAGTAACAGCTCTAACACTA…	160	424	0.41916
>4197611_chrX_72881932_72885546 HERVK22-int LTR/ERVK 3 3647 (3190) C	TGGTGCCCTGTGTGAGAAATAGCTGCAATGGGTCGCAATGGAACCCTTGAAAACGAAGATGAAGAGACTGCACAGTCAGTAAGTCACTGGTGCCTGCTTGGGGTTTGCAAGTTTGAGGACGTTGTTCAGGCTAGGGTTTCATCATGGGACAACAGTTATCAGCTCAACAGCAACAGTATATAAAAGTATTGAAACAGCTGCTTAAAGCTAGTGGAGCCTCGGTTTTGCAGGCTCAATTAAGGAACCTAATGCAAACTTTTGTTTCCCATAACCCATGATTCCTGGAAGAAGGTATGGTAGATGTAGAGCTCTGGGAACAAGTGAAGAGAAATCTTCAAGAACATCATGTACAAGGGCAATGGGTCCCAGTAACATCTCTAACAGTATGGGCTTTAGTAA…	144	411	0.364744
>1842474_chr19_52808373_52810755 HERVK9-int LTR/ERVK 1 2153 (3868) C	AGTGGCGCCTAACATGGGGCTCAAACCCTTGTCGAAGGGTCACCAGAGTGACGGCTGGAGAACGTGGAACTACACTGGAGAACACCCAAGTACTCTTAAGCAATCCCTGCGGTGAGTAAGAAGGGGAGCTCAGAAGCATCAGGGTAACAATGGGACAAGGGTCGAGCAGACACGAGGCTTATTTGAGTCTCCTTCAGCAGCTCCTCAGAAAAGGAAAAGTAAAGGTTAGCACTAGCTGACTCATGCAGGTTTTTAGTGTGGTAGAGAAATATTGCCCCTGGTATCCGGACTGAGAAACTATGAATGTAGAGGTCTGGGAAAAGGTAGGCAGCACACTGAAGAAGTCATATAAGGATGGCGCTGAGGATATTCCTATAACTGTCTGGTCAGTGTGGGCTC…	150	417	0.440998
>2950530_chr4_175910257_175911254 HERVK9-int LTR/ERVK 1 968 (1049) C	AGTGGCGTCCAACGTAGGGGCCTGAACCCGGGTTGAAGCATCGCCAGAGTGATGGTTGGAGAACGTGGAACTATGCTGGAGGACACCCAAGTACTCTTAAGCAATCTCCGTGGTAAGTAAGAAGAGGAACTCAGAAGCACCAGGGTAACAATGGGACAAGGGTTGAGCAGGCACAAGGCTTATTTGAGTCTGCTTTGGAAGCTCCTCAGAAAAGGGGGAGTGAAAGTTATCACTAGCTGACTTACACAGCTTTTTAGTGCAGTAGAGAAATATTGCCCCTGGTTTCTGGACTGAGGAACTATGAATGTAGAGGTCTGGGAAAATGTAGGCAGCACACTGAAAAAGGCATATAAGGATGGTGCTGAGGATATTCCTATAACTGTCTGGTCAGTATGGGCT…	151	418	0.399691
>2887275_chr4_129363554_129364618 HERVL-int LTR/ERVL 4594 5654 (0) +	GGTGGAATGGCTTTTTGAAGTCACAATCACAACGCCAACTAGGTGTGAAAATACTTTACAAGGTTTGGGCAAAGTTCTCCAGAAGGCTGTGTATGCTTTGAATCAGCATCCAATATATGGTACTGTTTTTCCCATAGCGGGATTCATGGGTTCAGGAATCAAGGGGTGGAAGTGGAAGTGGCAGCATTCACCATCACCCCTAGTGACCCACTAGCAAAATTTTTACATTCTTTTCCCACAACATTATCTTCTACTGGCCTAGAGGTCTTAGTTCCAGAGGAAGGAATGCTGCCACCAGGAGACACAGCAATGATTCCATTTAACCGGAAGTTAAGATTGCCACCTGGCCACTCTGGCCTCCTCTTGCCTCTAAGTCAACAGGCTAAGAAGGGAGTTACA…	298	577	0.310341
>3431318_chr6_146107588_146108484 HERVL-int LTR/ERVL 4756 5654 (0) C	GGATAAGAGTGGAAGTGGCACCACAAACCATCACCCTTAGTGATCCACTAGCAAAATTTTTGCTTCCTGTTCCTGTGACATTACATTCTGCTGGCCTAGAGATCTTAGTTTCAAAGGGGAGACGCTGCCACCAGGAGACACAACAATTATTCCATTAAACTGGAAATTAAGATTGCCACCTGGACACTTTGGGTTCCTCCTACCTTTAAGTCAACAGGCTAAGAAGGGAGTTACAGTGTTGGCTGGGGTGATTGACCCAGACTATCAAGATGAAATCAGTCTACCACTCCACAACAGAGGTAAGGAAGAGTATGCATGGAATACAGGAGATCCATTAGGGCATCTCTTAGTATTACCATGCCCTGTGATTAAGGTCAATGGGAAACTCAGTAGCCCAAT…	134	413	0.418401
>2108179_chr2_180573170_180574017 HERVL32-int LTR/ERVL 1623 2429 (989) +	AGAGCCAAATGCACTCTCACACATGGTGACCTTCATCATCAGTTCCAAGGGCCTATAATAGCAATAGATGGTTAGGGAGGGTGGCTGTGATCAACAGGTTCAACTAGCATTGTAAGTGGGAAGACCGCTACCAAAACCATATTTAGTATACATGGCTCTCATCTTGGAATACCTCTTGGAAATTGATAACTTATCAAGTCTGACTCTCTAAACAATGGGCCTGGGAATTCAAGTGAGAGTTAGGATGGTGAAGCATGGGATTCAGGGAAATGTGAAATGGACACTGTAGTACAGCTGCCAGTCCCATGGTGAAGAGTGGCACTGAAACAATACCAATACTCACTGCCAGGCAGGTGAGGGGGCATGATGGAATCACAAGGATTGTTAAGAATTTAGGCA…	402	672	0.324371
>364407_chr10_4578964_4579764 MER21-int LTR/ERVL 3261 4130 (61) C	ATGCAGGGCTAGCTTACATGCCTTCTTGTGTGTGTGTTCACACTCAACATGAAGTGTTTGGAAGGGAAGGTTCCTACTAGATAGATCCCTCCAACTCTGTGGGTGATCTTGGGAAGAGGGGGTGGGAAAAATGTTGGCATGATTATACAATTATTTCCCACATCACCTCAACTTTCTTTTCTTCTACCTAATGCAGTGGTCCTGAGACTAGGGCTGCAAATCTGGATGCTGGCAGCATGGATTATCCTGTAGCAAGAAACTGAAACTATATTTTTATTTTATACTAGAATTCTAAGGGACTGATGGGGTGGACTGTGCATTGATCCCTTCTGGGAAAACTGGGATTGACAAAGAATATAGCAATATTGTCTGATTGAAATAGCTCGCTAATTCTGTACC…	236	551	0.340269
>630481_chr11_48650378_48651056 MLT1H1-int LTR/ERVL-MaLR 2 833 (656) C	AAAGTGGCACCTCAAAGTGTGGTGATTCCGTAACAACAATTCAGTGTGTATTGCATTGGCTGTAGTGCCCAAAAATAGAAGCCTCCAGGATGTTGTGAGTGAAGGCTGTAAAGACAGAAGTAAATGTTCTGGAGGAAAGGGAAGAGACTTAGTCACTATCCAGTGCTGGAAACGTTTAGTAATTCTGTCACCTGTAGTAAAGTAGAAAATAAAAATTGTACCTAAGTGAATAGGTGGTTTTGGCTAAAATTTCCAAGTAGAATATGAAAAGTTACCACTGTTTCTTATAGCAATGTATCTTACCGTAAGGCATTAGATTTTTTTTATAAAAAATAACTTAAAAGATTAACTGTTACATTTTCAAACAGAATTTACAAGAAACATAAAAGAGCCAGAACT…	124	388	0.339005
>632726_chr11_51392410_51393080 MLT1H1-int LTR/ERVL-MaLR 2 720 (689) +	AAAGTGGTACCTCAAAGTGTGGTGATTCCATAACAACAATTCAGTGTGTATTGCATTGGCTATAGTGCCAAAAAATAGAAGCCTCCAGAATGTTGTAAGTGGAGGCTGTAAAGACAGAAGTAAATGTTCTTGAGGAAAGGGAAGAGACTTAGTCACTATCCAGTGCTGGAAACCTTTAGTAATTCTGTCACCTGTAGTAAAGTAGAAAATAAAAATTGTACCTAAGAGAATAGGGGGTTTTGGCTAAAATTTCCAAGTAGAATATGATAAGTTACCACTGTTTCTTATAGCAATGTATCTTACCATAAGGCATTAGATTTTGTTATAAAAAATAACAAAAGATTAACTGTTACACTTTCAAACAGAATTTACAAGAAACATGAAAGAGCCAGAATTTGC…	124	385	0.332081
>778397_chr12_14279537_14280984 MSTB1-int LTR/ERVL-MaLR 1 1476 (175) C	GAAAATTGGTACCAAGAAGTCAGGTATTGCTATACAGATATCTGAAAATGTGGAACTGGCTTTGGAACTGGGTAATAGGCAGAGGTTGGATGATTTTGGAGGGTTCAGAAGAAGACAGGAAGATAAAGGAAGGTTAGGAACTTCTTAGAGATTATTGGTGGTTGTGACCAAAATGCTGACAAAAATGTAAACAGTAAAGGTCATGCTGATGAAGTCTCCGGTAGAAATAAGGAACTTACTGGGAAGTGGAGTCAAGGTCACCCATGTTACTTCATGACAAAGAATTTGGTTGCATTGTGTCCATGCTCTCAGGCTTTGAGGAAGGCCAGACTTAAGAGTGATAGCCTAGAGTGTCTGGTTGAAGAAATTTCAAAGCAGCAAAGCATTCAAGAAGTGGCA…	340	661	0.299007
>3100362_chr5_97495142_97495589 PRIMA41-int LTR/ERV1 5459 5838 (1918) +	AGGTAGACACCCAGGGAAAGATTGGTAAATCGGTTTCACAGTTATGCCCAGGGGCTTTAAAAACGTATATACCTCCTGGTTCTTACAGACACCTTTTCAGGATGGGTAGAAGCCTTTGCCACCCACACTGAAATTGCACATGAGGTGGCAAACGTCCCCAGATTCAAGCTGCCTTGGTCAATCCACAGTGATAATAAACCAGCATTTATAGCTTTCATTACTAAGGCTGCTTCTTGGAGCTTAGAAATAAAATGATCTCTACATACCACCTGGAGACCACAGTCTCAGGCAAAATAGAGCACACCAACCAGACCCTTAAAAGGACTTTAGCCAAAGTAAGCCAGAAAACCCATCTCCCATGGATTTCATTACTCCCCACAGCCTTGTTAAAAATAAGAA…	140	425	0.394812
>612669_chr11_37566830_37568065 THE1B-int LTR/ERVL-MaLR 1 1244 (336) C	GTAAATTGGTACCAGTAGACTGGGGCATTGCTGAAAACATACCTGAAACTGTGAAAGTGACGTTGGAACTGGGAAACAGTCAGGGTGTGGAACAGTTTAGAGGGCTCAGAAGAAGACAGGAAAATGTGGGAAAGTTTGGAACTTCCAAGAGACTTGTTGAATGGCTTTGCCTAAAATGCTGATAGTGATATGGACAATAATGTCCAGGTTGAGGTGGTCTCAGACAGAAATGAGGAACTTGTTGGGAACTAGAGGAAAGGTGACTCTTGTTATGTTTTAGCAAGGAGACTAGTGGCATTTTGTCCCTGCCCAAGAGATTTGTAACTTTGAACTTGAGGGAGATGATTTAGGGTATCTGCCTTAAGAATTTTCTAAGCAGCAAAGCATTTAACATGTGAC…	826	1138	0.266872
>225578_chr1_159387463_159389032 THE1B-int LTR/ERVL-MaLR 1 1580 (0) +	GTAAATTGGTACCAGGAGTAGGGTGCTGCTGTATAGATACCTAAAAATGTAAAAGCAACTTTGGAACTGGGTAACAGGCAGAGGTTGGAACAGTTTGGAGGGCTTAGAAGAAGACAGGAAAATGTGGGAAAGTTTGGAACTACCTAGAAACATATTGACTGGCTTTTACCAAAATTCTTATAATGATATGGACAATGAAATCCAGGCTGTGGTGGTCTCAGATGGAGATGAGAAACCTGTTGGGAACTGGAGTAAAGGTGATTCTTGTTATATTTTAGCAAAGAGACTTGCATCATTATGCCCCTGCCCCAGAGATTTGTGGAACTTTGAACTTGAGGGAGATGATTTAGGGTATCTCGTGGAAGAAATTTCTAAGCAGCAAAGCATTCAAGAGGTGAC…	663	990	0.416951
>578158_chr11_15038455_15039809 THE1C-int LTR/ERVL-MaLR 1 1580 (0) +	GCAAATTGCTACCAGGAGTGGGGCACTGCTGTAAAGATATGCAAAAATGTGAAAGTGACTTTGGAAGTGGGTAACAGGCAGAGGTTGTAACAGTTTAGAGGGTTCAGAAGAAGACAGGAAAATGTAGGAATGTTTGGAACTTCCTAGAGACTTGTTGAATGGTTTTGACCAAAATGCTGATAGTAATATGGATGGACAATGAATTCCAGCCTGAGCTGGTCTCAGATGGAGATTAGGAACTTCTTGGGAACTGGAGCAAAGGTGACTCTTGCTATGCTTTAACAAAGAAACTGGTTACTTTTTGCCCCTGCCCTACAGAACTGTGATACTTTGGACTTGAGAGACATAATTTAGGGTATCTGGTGGAAGAAATGTCTATGCAGCAAAGCTTTCATGAGG…	552	816	0.276858
>2933664_chr4_163410712_163412319 THE1C-int LTR/ERVL-MaLR 1 1580 (0) +	GTAAATTGGTACTGCAGAGAGTGGGGTGCTGCTATAAAAATACCCAAAAGTGTGGAAGCAACTTTGGAACTGGGTAACAGGCAGAGGCTGGAACAGTTTGGAGGGCTCAGAAGAAGATAGGAAAATGTGCAAAAGTATGGAATTTCCTAGACAGTTAGAGGGCTCAGAAGACAGGAAGATGGAAGAAAGACTGGAACTTCCTAGAGATTTGTTGAGTGGCTTTGACCAAAATGCTGATAGTGATATGGACAATAAGGTCCAGGCTGAGGTAGTCTCAGATGGGGCTGAGGAACTTGTTGGGAACTGGAGTAAAGGTCACTCTAGCTATAAGTCTTTAGCAGAGAGACTATTAGCTTTTCGTCCCTGCCCTAGAGATCTGTGGAACTTTAATTTTGAGAG…	854	1172	0.290988
