# Supplementary material for: A computational method for prediction of matrix proteins in endogenous retroviruses
Source: PLoS One. 2017 May 4;12(5):e0176909. doi: 10.1371/journal.pone.0176909 (PMC5417524; doi:10.1371/journal.pone.0176909)
Supplement: S11 File — (XLSX) [file pone.0176909.s011.xlsx]

## Sheet: Alpharetrovirus
LOCUS	LENGTH	ORGANISM	TITEL	JOURNAL	MA INIT	MA TERM	SEQUENCE	MA INIT PREDICTED	MA TERM PREDICTED	MA INIT PREDICTION ERROR	MA TERM PREDICTION ERROR
YP_004222727	701	Avian leukemia virus	Sequence analysis for the complete proviral genome of subgroup J Avian Leukosis virus associated with hemangioma: a special 11bp deletion was observed in U3 region of 3'UTR	Virol. J. 8 (1), 158 (2011)	2	87	meavikvissacktycgktspskkeigamlsllqkegllaspsdlyspgswdpitaalsqrtmvlgksgelktwglvlgalkaareeqvtseqakfwlglgggrvsppgpeciekpaterradkgeeagettaqrdakmapeetatpktvgtscyhcgtaigcncatasappppyvgsglypslagvgeqqgqegdtppgaeqpraepghasqapgpaltdwarvreelastgppvvampvviktegpawtplepklitrladtvrtkglrspitmaevealmsspllphdvtnlmrvilgpapyalwmdawgvqlqtviaaatrdprhpangqgrgertnldrlkgladgmvgnpqgqaallrpgelvaitasalqafrevarlaepagpwaditqgp…	2	87	0	0
ADV52241	701	Avian leukemia virus	Sequence analysis for the complete proviral genome of subgroup J Avian Leukosis virus associated with hemangioma: a special 11bp deletion was observed in U3 region of 3'UTR	Virol. J. 8 (1), 158 (2011)	2	87	meavikvissacktycgktspskkeigamlsllqkegllaspsdlyspgswdpitaalsqrtmvlgksgelktwglvlgalkaareeqvtseqakfwlglgggrvsppgpeciekpaterradkgeeagettaqrdakmapeetatpktvgtscyhcgtaigcncatasappppyvgsglypslagvgeqqgqegdtppgaeqpraepghasqapgpaltdwarvreelastgppvvampvviktegpawtplepklitrladtvrtkglrspitmaevealmsspllphdvtnlmrvilgpapyalwmdawgvqlqtviaaatrdprhpangqgrgertnldrlkgladgmvgnpqgqaallrpgelvaitasalqafrevarlaepagpwaditqgp…	2	87	0	0
AFH89652	701	Avian leukemia virus	Construction of infections clone vector of subgroup J avian leukosis virus isolated from Sichuan area	Unpublished	2	87	meavikvissacktycgksspskkeigamlsllqkegllmspsdlyspgswdpitaalsqrtmvlgksgelktwglilgalkaareeqvtseqakfwlglgggrvsppgpeciekpaterragkgeeagettaqrdakmapeematpktvgtscyhcgtaigcncatasappppyvgsglypslagvgeqqgqegdtprgaeqpraepghagqapgpaltdwarireelastgppvvampvviktegpawtplepklitrladtvrtkglrspitmaevealmsspllphdvtnlmrvilgpapyalwmdawgvqlqtviaaatrdprhpangqgrgertnldrlkglaegmvgnpqgqaallrpgelvaitasalqafrevarlaepagpwaditqgp…	2	87	0	0
AMP18908	701	Avian leukosis and sarcoma virus	Avian leukosis and sarcoam virus SJ-4 strain, complete genome	Unpublished	2	87	meavikvissacktycgktspskkeigamlsllqkegllmslsdlyspgswdpitaaltqramvlgksgelktwglvlgalkaareeqvtseqakfwlglgggrvsppgpeciekpaterridkgeevgettvqrdakmapeetatpktvgtscyhcgtaigcncatasappppyvgsglypslagvgeqqgqggdtprgaeqpraepghagqapgpaltdwarireelastgppvvampvviktegpawtplepklitrladtvrtkglrspitmaevealmsspllphdvtnlmrvilgpapyalwmdawgvqlqtviaaatrdprhpangqgrgertnldrlkgladgmagnpeghaallrpgelvaitasalqafrevarlaeptdpwaeitqgp…	2	87	0	0
AMP18906	701	Avian leukosis and sarcoma virus	Avian leukosis and sarcoam virus SJ-3 strain, complete genome	Unpublished	2	87	meavikvissacktycgktspskkeigamlsllqkegllmslsdlyspgswdpitaaltqramvlgksgelktwglvlgalkaareeqvtseqakfwlglgggrvsppgpeciekpaterridkgeevgettvqrdakmapeetatpktvgtscyhcgtaigcncatasappppyvgsglypslagvgeqqgqggdtprgaeqpraepghagqapgpaltdwarireelastgppvvampvviktegpawtplepklitrladtvrtkglrspitmaevealmsspllphdvtnlmrvilgpapyalwmdawgvqlqtviaaatrdprhpangqgrgertnldrlkgladgmagnpeghaallrpgelvaitasalqafrevarlaeptdpwaeitqgp…	2	87	0	0
AMP18904	701	Avian leukosis and sarcoma virus	Avian leukosis and sarcoam virus SJ-2 strain, complete genome	Unpublished	2	87	meavikvissacktycgktspskkeigamlsllqkegllmslsdlyspgswdpitaaltqramvlgksgelktwglvlgalkaareeqvtseqakfwlglgggrvsppgpeciekpaterridkgeevgettvqrdakmapeetatpktvgtscyhcgtaigcncatasappppyvgsglypslagvgeqqgqggdtprgaeqpraepghagqapgpaltdwarireelastgppvvampvviktegpawtplepklitrladtvrtkglrspitmaevealmsspllphdvtnlmrvilgpapyalwmdawgvqlqtviaaatrdprhpangqgrgertnldrlkgladgmagnpeghaallrpgelvaitasalqafrevarlaeptdpwaeitqgp…	2	87	0	0
AMP18897	701	Avian leukosis and sarcoma virus	Identification of Avian leukosis virus subgroup J associated acutely transforming viruses carrying the v-src oncogene in layer chickens	J. Gen. Virol. (2016) In press	2	87	meavikvissacktycgktspskkeigamlsllqkegllmslsdlyspgswdpitaaltqramvlgksgelktwglvlgalkaareeqvtseqakfwlglgggrvsppgpeciekpaterridkgeevgettvqrdakmapeetatpktvgtscyhcgtaigcncatasappppyvgsglypslagvgeqqgqggdtprgaeqpraepghagqapgpaltdwarireelastgppvvampvviktegpawtplepklitrladtvrtkglrspitmaevealmsspllphdvtnlmrvilgpapyalwmdawgvqlqtviaaatrdprhpangqgrgertnldrlkgladgmagnpeghaallrpgelvaitasalqafrevarlaeptdpwaeitqgp…	2	87	0	0
AMP18896	1106	Avian leukosis and sarcoma virus	Avian leukosis and sarcoam virus Fu-J4 strain, complete genome	Unpublished	2	87	meavikvissacktycgktspskkeigamlsllqkegllmspsdlyspgswdpitaalsqramvlgksgelktwglilgalkaareeqatseqakfwlglgggrvsppgpeciekpaterridkgeevgettvqrdakmapeetatpktvgtscyhcgtaigcncatasappppyvgsglypslagvgeqqgqggdtprgaeqpraepghagqapgpaltdwarireelastgppvvampvviktegpawtplepklitrladtvrtkglrspitmaevealmsspllphdvtnlmrvilgpapyalwmdawgvqlqtviaaatrdprhpangqgrgertnldrlkgladgmvgnpqgqaallrpqpqehtstsaaagtwrhtqasesrhrlphcsaap…	2	87	0	0
AMP18895	1162	Avian leukosis and sarcoma virus	Identification of ALV-J associated acutely transforming virus Fu-J	Unpublished	2	87	meavikvissacktycgktspskkeigamlsllqkegllmspsdlyspgswdpitaalsqramvlgksgelktwglilgalkaareeqatseqakfwlglgggrvsppgpeciekpaterridkgeevgettvqrdakmapeetatpktvgtscyhcgtaigcncatasappppyvgsglypslagvgeqqgqggdtprgaeqpraepghagqapgpaltdwarireelastgppvvampvviktegpawtplepklitrladtvrtkglrspitmaevealmsspllphdvtnlmrvilgpapyalwmdawgvqlqtviaaatrdprhpangqgrgertnldrlkgladgmvgnpqgqaallrpqpqehtstsaaagtwrhtqasesrhrlphcsaap…	2	87	0	0
AMP18894	1193	Avian leukosis and sarcoma virus	Identification of ALV-J associated acutely transforming virus Fu-J	Unpublished	2	87	meavikvissacktycgktspskkeigamlsllqkegllmspsdlyspgswdpitaalsqramvlgksgelktwglilgalkaareeqatseqakfwlglgggrvsppgpeciekpaterridkgeevgettvqrdakmapeetatpktvgtscyhcgtaigcncatasappppyvgsglypslagvgeqqgqggdtprgaeqpraepghagqapgpaltdwarireelastgppvvampvviktegpawtplepklitrladtvrtkglrspitmaevealmsspllphdvtnlmrvilgpapyalwmdawgvqlqtviaaatrdprhpangqgrgertnldrlkgladgmvgnpqgqaallrpqpqehtstsaaagtwrhtqasesrhrlphcsaap…	2	87	0	0
AMP18893	1242	Avian leukosis and sarcoma virus	Identification of ALV-J associated acutely transforming virus Fu-J	Unpublished	2	87	meavikvissacktycgktspskkeigamlsllqkegllmspsdlyspgswdpitaalsqramvlgksgelktwglilgalkaareeqatseqakfwlglgggrvsppgpeciekpaterridkgeevgettvqrdakmapeetatpktvgtscyhcgtaigcncatasappppyvgsglypslagvgeqqgqggdtprgaeqpraepghagqapgpaltdwarireelastgppvvampvviktegpawtplepklitrladtvrtkglrspitmaevealmsspllphdvtnlmrvilgpapyalwmdawgvqlqtviaaatrdprhpangqgrgertnldrlkgladgmvgnpqgqaallrpqpqehtstsaaagtwrhtqasesrhrlphcsaap…	2	87	0	0
AMP18891	1107	Avian leukosis and sarcoma virus	Identification of ALV-J associated acutely transforming virus Fu-J	Unpublished	2	87	meavikvissacktycgktspskkeigamlsllqkegllmspsdlyspgswdpitaalsqramvlgksgelktwglilgalkaareeqatseqakfwlglgggrvsppgpeciekpaterridkgeevgettvqrdakmapeetatpktvgtscyhcgtaigcncatasappppyvgsglypslagvgeqqgqggdtprgaeqpraepghagqapgpaltdwarireelastgppvvampvviktegpawtplepklitrladtvrtkglrspitmaevealmsspllphdvtnlmrvilgpapyalwmdawgvqlqtviaaatrdprhpangqgrgertnldrlkgladgmvgnpqgqaallrpqpqehtstsaaagtwrhtqasesrhrlphcsaap…	2	87	0	0
BAK64245	701	Avian leukosis virus	Pathogenicity of avian leukosis viruses related to fowl glioma-inducing virus	Avian Pathol. 40 (5), 499-505 (2011)	2	87	meavikvissacktycgktspskkeigamlsllqkegllmspsdlyspgswdpitaalsqramvlgksgelktwglvlgalkaareeqvtseqakfwlglgggrvsppgpeciekpaaerridkgeevgettvqrnakmapeetatpktvgtscyhcgtaigcncatasappppyvgsglypslagvgeqqgqggdtprgaeqpraepghagqapgpaltdwarvreelastgppvvampvviktegpawtplepklitrladtvrtkglrspitmaevealmsspllphdvtnlmrvilgpapyalwmdawgvqlqtviaaatrdprhpangqgrgertnldrlkgladgmvgnpqgqaallrpgelvaitasalqafrevarlaepagpwaditqgp…	2	87	0	0
AEK70961	700	Avian leukosis virus	Study of distribution of neoplastic diseases of retroviral etiology of birds in commercial poultry farms of Russian Federation	Unpublished	2	87	meavikvissacktycgktspskkeigamlsllqkegllvspsdlyspgswdpitaalsqrtmilgksgelktwglvlgalkaareeqvtseqakfwlglgggrvsppgpecaenpaterridkgeeargttmqrdakmapeetatpktvgtscyhcgtaigcncatasapppyvgsglypslagvgeqqvqegdappgaeqpraepghagqapgpaltdwarvreelastgppvvampvviktegpawtplepklitrladtvrtkglrspitmaevealmsspllphdvtnlmrvilgpapyalwmdawgvqlqtviaaatrdprhpangqgrgertnldrlkgladgmvgnpqgqaallrpgelvaitasalqafrevarlaepagpwaditqgps…	2	87	0	0
ADO34842	701	Avian leukosis virus	Direct Submission	Submitted (03-JUN-2010) College of Veterinary Medicine, Shandong Agricultural University, No. 61, Daizong Street, Taian, Shandong 271018, China	2	87	meavikvissacktycgktspskkeigamlsllqkegllmspsdlyspgswdpitaalsqramvlgksgelktwglvlgalkaareeqvtseqakfwlglgggrvsppgpeciekpaterridkgeeagettaqrdakmapeetatpktvgtscyhcgaaigcncatasappppyvgsglypslagvgeqqgqggdtppgaeqpraepghagltpgpaltdwarireelastgppvvampvviktegpawtplepklitrladtvrtkglrspitmaevealmsspllphdvtnlmrvilgpapyalwmdawgvqlqtviaaatrdprhpangqgrgertnldrlkgladgmvgnpqgqaallrpgelvaitasalqafrevarlaepagpwaditqgp…	2	87	0	0
ADO33894	701	Avian leukosis virus	Detection and molecular characterization of recombinant avian leukosis viruses in commercial egg-type chickens in China	Avian Pathol. 40 (3), 269-275 (2011)	2	87	meavikvissacktycgktspskkeigamlsllqkegllmspsdlyspgswdpitaalsqrtmvlgksgelktwglvlgalkaareeqvtseqakfwlglgggrvsppgpeciekpaterridkeeevgettvqrdakmapeetatpktvgtscyhcgtaigcncatasappppyvgsglypslagvgeqqgqggdtprgaeqpraepghagqapgpaltdwarireelastgppvvampvviktegpawtplepklitrladtvrtkglrspitmaevealmsspllphdvtnlmrvilgpapyalwmdawgvqlqtviaaatrdprhpangqgrgertnldrlkgladgmvgnpqgqaallrpgelvaitasalqafrevarlaepagpwaditqgp…	2	87	0	0
ADO33891	701	Avian leukosis virus	Detection and molecular characterization of recombinant avian leukosis viruses in commercial egg-type chickens in China	Avian Pathol. 40 (3), 269-275 (2011)	2	87	meavikvissacktycgktspskkeigamlsllqkegllmspsdlyspgswdpitaalsqrtmvlgksgelktwglvlgalkaareeqvtseqakfwlglgggrvsppgpeciekpaterridkgeevgettvqrdakmapeetatpktvgtscyhcgtaigcncatasappppyvgsglypslagvgeqqgqggdtpwgaeqpraepghagqapgpaltdwarireelvstgppvvampvviktegpawtplepklitrladtvrtkglrspitmaevealmsspllphdvtnlmrvilgpapyalwmdawgvqlqtviaaatrdprhpangqgrgertnldrlkgladgmvgnpqgqaallrpgelvaitasalqafrevarlaepagpwaditqgp…	2	87	0	0
ADO00999	701	Avian leukosis virus	Full-length cDNA sequences analysis of avian leukosis viruses subgroup J isolated from chickens with clinical hemangioma	Unpublished	2	87	meavikvissacktycgktspskkeigamlsllqeegllvspsdlyspgswdpitaalsqramvlgksgelktwglvlgalkaareeqgtseqakfwlglgggrvsppgpecikkpaterqidkgeevrettvqrdakmapeematpktvgtscyhcgtaigcncatasappppyvgsglypslagvgeqqgqegdtpwgaerpraepghagqapgpaltdwarvreelastgppvvampvviktegpawtplepklitrladtvrtkglrspitmaevealmsspllphdvtnlmrvilgpapyalwmdawgiqlqtviaaatrdprhpangqgrgertnldrlkgladgmvgnpqgqaallrpgelvaitasalqafrevarlaepagpwaditqgp…	2	87	0	0
ADO00996	701	Avian leukosis virus	Full-length cDNA sequences analysis of avian leukosis viruses subgroup J isolated from chickens with clinical hemangioma	Unpublished	2	87	meavikvissacktycgktspskkeigamlsllqkegllmspsdlyspgswdpitaalsqrtmvlgksgelktwglvlgalkaareeqvtseqakfwlglgggrvsppgpeciekpaterridkgeearettvqrdakmapgetatpktvgtscyhcgtaigcncatasappppyvgsglypslagvgeqqgqggdtprgaeqpraepghadrapgpaltdwarvreelastgppvvampvviktegpawtplepklitrladtvrtkglrspitmaevealmsspllphdvtnlmrvilgpapyalwmdawgiqlqtviaaatrdprhpangqgrgertnldrlkgladgmvgnpqgqaallrpgelvaitasalqafrevarlaepagpwaditqgp…	2	87	0	0
ADO00993	701	Avian leukosis virus	Full-length cDNA sequences analysis of avian leukosis viruses subgroup J isolated from chickens with clinical hemangioma	Unpublished	2	87	meavikvissacktycgktspskkeigamlsllqkegllmspsdlyspgswdpitaalsqramvlgksgelktwglvlgalkaareeqvtseqakfwlglgggrvsppgpeciekpaterradkgeeagettaqrdakmapeetatpktvgtscyhcgtaigcncatasappppyvgsglypslagvgeqqgqggdtprgaeqpraepghagqapgpaltdwarireelastgppvvampvviktegpawtplepklitrladtvrtkglrspitmaevealmsspllphdvtnlmrvilgpapyalwmdawgvqlqtviaaatrdprhpangqgrgertnldrlkgladgmvgnpqgqaallrpgelvaitasalqafrevarlaepagpwaditqgp…	2	87	0	0
ADO00990	701	Avian leukosis virus	Full-length cDNA sequences analysis of avian leukosis viruses subgroup J isolated from chickens with clinical hemangioma	Unpublished	2	87	meavikvissacktycgktspskkeigamlsllqkegllmspsdlyspgswdpitaalsqrtmvlgksgelktwglvlgalkaareeqvtseqakfwlglgggrvsppgpeciekpaterridkgeevgettvqrdakmapgetatpktvgtscyhcgtaigcncatasappppyvgsglypslagvgeqqgqggdtprgaeqpraepghadqapgpaltdwarvreelastgppvvampvviktegpawtplepklitrladtvrtkglrspitmaevealmsspllphdvtnlmrvilgpapyalwmdawgvqlqtviaaatrdprhpangqgrgertnldrlkgladgmvgnpqgqaallrpgelvaitasalqafrevarlaepagpwaditqgp…	2	87	0	0
ADO00987	701	Avian leukosis virus	Full-length cDNA sequences analysis of avian leukosis viruses subgroup J isolated from chickens with clinical hemangioma	Unpublished	2	87	meavikvissacktycgktspskkeigamlsllqkegllmspsdlyspgswdpitaalsqramvlgksgelktwglvlgalkaareeqvtseqakfwlglgggrvsppgpeciekpaterridtgeearettvqrdakmapgetatpktvgtscyhcgtaigcncatasappppyvgsglypslagvgeqqgqggdtpwgaeqpraepghagqapgpaltdwarireelvstgppvvampvviktegpawtplepklitrladtvrtkglrspitmaevealmsspllphdvtnlmrvilgpapyalwmdawgiqlqtviaaatrdprhpangqgrgertnldrlkgladgmvgnpqgqaallrpgelvaitasalqafrevarlaepagpwaditqgp…	2	87	0	0
ABX39003	701	Avian leukosis virus	Molecular characterization of three recombinant isolates of avian leukosis virus obtained from contaminated Marek's disease vaccines	Avian Dis. 52 (2), 245-252 (2008)	2	87	meavikvissacktycgktspskkeigamlsllqkegllmspsdlyspgswdpitaaltqramvlgksgelktwglvlgalkaareeqvtseqakfwlglgggrvsppgpeciekpaterridkgeevgettaqrdakmapekmatpktvgtscyqcgtatgcncatasappppyvgsglypslagvgeqqgqggdtprgaeqpraepghaglapgpaltdwarireelastgppvvampvviktegpawtplepklitrladtvrtkglrspitmaevealmsspllphdvtnlmrvilgpapyalwmdawgvqlqtviaaatrdprhpangqgrgertnldrlkgladgmagnpegqaallrpgelvaitasalqafrevarlaeptdpwaeitqgp…	2	87	0	0
ABX39000	701	Avian leukosis virus	Molecular characterization of three recombinant isolates of avian leukosis virus obtained from contaminated Marek's disease vaccines	Avian Dis. 52 (2), 245-252 (2008)	2	87	meavikvissacktycgktspskkeigamlsllqkegllmspsdlyspgswdpitaalsqramvlgksgelktwglvlgalqaareeqvtseqakfwlglgggrvsppgpeciekpaterridkgeevgettvqrdakmapeetatpktvgtscyhcgtaigcncatasappppyvgsglypslagvgeqqgqggdtprgaeqpraepghaglapgpaltdwarireelastgppvvampvviktegpawtplepklitrladtvrtkglrspitmaevealmsspllphdvtnlmrvilgpapyalwtdawgvqlqtviaaatrdprhpangqgrgertnldrlkgladgmagnpegqaallrpgelvaitasalqafrevarlaeptdpwaeitqgp…	2	87	0	0
ABX38997	701	Avian leukosis virus	Molecular characterization of three recombinant isolates of avian leukosis virus obtained from contaminated Marek's disease vaccines	Avian Dis. 52 (2), 245-252 (2008)	2	87	meavikvissacktycgktspskkeigamlsllqkegllmspsdlyspgswdpitaaltqramvlgksgelktwglvlgalkaareeqvtseqakfwlglgggrvsppgpeciekpaterridkgeevgettaqrdakmapekmatpktvgtscyhcgtaigcncatasappppyvgsglypslagvgeqqgqggdtprgaeqpraepghagqapgpaltdwarireelastgppvvampvviktegpawtplepklitrladtvrtkglrspitmaevealmsspllphdvtnlmrvilgpapyalwmdawgvqlqtviaaatrdprhpangqgrgertnldrlkgladgmagnpegqaallrpgelvaitasalqafrevarlaeptdpwaeitqgp…	2	87	0	0
ABC94885	704	Avian leukosis virus	Isolation and Characterization of an Avian Leukosis Virus from Chicken Macropohage Cell Line MQ-NCSU	Unpublished	2	87	meavikvissacktycgktspskkeigamlsllqkegllmspsdlyspgswdpitaalsqramvlgksgesktwglvlgalkaareeqvtseqakfwlglgggrvsppgpeciekpaterridkgeevgettvqrdakmakmapeetttpktvgtscyhcgtavgcncaaasappppyvgsglypslagvgeqqgqggdtprgaeqpraepghaglapgpaltdwarireelastgppvvampvviktegpawtplepklitrladtvrtkglrspitmaevealmsspllphdvtnlmrvilgpapyalwmdawgvqlqtviaaatrdprhpangqgrgertnldrlkgladgmvgnpqgqaallrpgelvaitasalqafrevarlaepagpwadit…	2	87	0	0
AMP18901	701	Avian leukosis virus	Identification of ALV-J associated acutely transforming viruses carrying v-src oncogene	Unpublished	2	87	meavikvissacktycgktspskkeigamlsllqkegllmspsdlyspgswdpitaalsqwamvlgksgelktwglvlgalkaareeqvtseqakfwlglgggrvsppspeciekpaterridkgeevgettvqrdakmapeetatpktvgtscyhcgtaigcncatasappppyvgsglypslagvgeqqgqggdtprgaeqpraepghagqapgpaltdwarireelastgppvvampvviktegpawtplepklitrladtvrtkglrspitmaevealmsspllphdvtnlmrvilgpapyalwmdawgvqlqtviaaatrdprhpangqgrgertnldrlkgladgmvgnpqgqaallrpgelvaitasalqafrevarlaepagpwaditqgp…	2	87	0	0
AMP18889	701	Avian leukosis virus	Direct Submission	Submitted (15-JUN-2015) College of Animal Science and Veterinary Medicine, Shandong Agricultural University, Daizong Street 61#, Tai'an City, Shandong Province 271018, China	2	87	meavikvissacktycgktspskkeigamlsllqkegllmspsdlyspgswdpitaalsqramvlgksgelktwglilgalkaareeqatseqakfwlglgggrvsppgpeciekpaterridkgeevgettvqrdakmapeetatpktvgtscyhcgtaigcncatasappppyvgsglypslagvgeqqgqggdtprgaeqpraepghagqapgpaltdwarireelastgppvvampvviktegpawtplepklitrladtvrtkglrspitmaevealmsspllphdvtnlmrvilgpapyalwmdawgvqlqtviaaatrdprhpangqgrgertnldrlkgladgmvgnpqgqaallrpgelvaitasalqafrevarlaepagpwaditqgp…	2	87	0	0
ALE14473	701	Avian leukosis virus	Genome of subgroup J Avian leukosis viruses isolated from local breed of chicken in Southwest of China	Unpublished	2	87	meavikvissacktycgktspskkeigallsllqeegllvspsdlyspgswdpittalsqrtmvlgksgelktwglvlgalkaareeqgtseqakfwlglgggrvsppgpeciekpaterridkgeevgettvqrdakmapeetatpktvgtscyhcgtaigcncatasappppyvgsglypslagvgeqqgqggdtppgaeqpraepghagqapgpaltdwarireelastgppvvampvviktegpawtplepklitrladtvrtkglrspitmaevealmsspllphdvtnlmrvilgpapyalwmdawgvqlqtviaaatrdprhpangqgrgertnldrlkgladgmvgnpqgqaallrpgelvaitasalqafrgvarlaepagpwaditqgp…	2	87	0	0
AFV99543	701	Avian leukosis virus	Molecular characteristics of the complete genome of a J-subgroup avian leukosis virus strain isolated from Eurasian teal in China	Virus Genes 49 (2), 250-258 (2014)	2	87	meavikvissacktycgktspskkeigamlsllqkeglltspsdlyspgswdpitaalsqravvlgksgelktwglvlgalkaareeqvtseqakfwlglgggrvsppgpesiekpaterridkgeevgettvqrdakmapeetatpktvgtscyhcgtaigcncatasappppyvgsglypslagvgeqqgqggdtprgaeqpraeqehagqapgpaltdwarvreelastgppvvampaviktegpawtplepklitrladtvrakglrspitmaevealmsspllphdvtnlmrvilgpapyalwmdawgvqlqtviaaatrdprhpangqgrgertnldrlkgladgmvgnpqgqaallrpgelvaitasalqafrevarlaepagpwaditqgp…	2	87	0	0
AKP18452	701	Avian leukosis virus	The complete genome sequence analysis of three isolates of subgroup K-like avian leukosis virus from yellow feather broiler breeders in southern China	Unpublished	2	87	meavikvissacktycgktspskkeigamlsllqkegllmspsdlyspgswdpitaaltqramvlgksgelktwglvlgalkaareeqvtseqakfwlglgggrvsppgpeciekpaterridkgeevgettvqrdakmapeetatpktvgtscyhcgtaigcncatasappppyvgsglypslagvgeqqgqggdtprgaeqpraepghagqapgpaltdwarireelastgppvvampvviktegpawtplepklitrladtvrtkglrspitmaevealmsspllphdvtnlmrvilgpapyalwmdawgvqlqtviaaatrdprhpangqgrgertnldrlkgladgmagnpegqaallrpgelvaitasalqafrevarlaeptdpwaeitqgp…	2	87	0	0
AKP18450	701	Avian leukosis virus	The complete genome sequence analysis of three isolates of subgroup K-like avian leukosis virus from yellow feather broiler breeders in southern China	Unpublished	2	87	meavikvissacktycgktspskkeigamlsllqkegllmspsdlyspgswdpitaaltqramvlgksgelktwglvlgalkaareeqvtseqakfwlglgggrvsppgpeciekpaterridkgeevgettvqrdakmapegtatpktvgtscyhcgtaigcncatasappppyvgsglypslagvgeqqgqggdtprgaeqpraepghagqapgpaltdwarireelastgppvvampvviktegpawtplepklitrladtvrtkglrspitmaevealmsspllphdvtnlmrvilgpapyalwmdawgvqlqtviaaatrdprhpangqgrgertnldrlkgladgmagnpegqaallrpgelvaitasalqafrevarlaeptdpwaeitqgp…	2	87	0	0
AKP18445	701	Avian leukosis virus	The complete genome sequence analysis of three isolates of subgroup K-like avian leukosis virus from yellow feather broiler breeders in southern China	Unpublished	2	87	meavikvissacktycgktspskkeigamlsllqkegllmspsdlyspgswdpitaaltqramvlgksgelktwglvlgalkaareeqvtseqakfwlglgggrvsppgpeciekpaterridkgeevgettvqrdakmapeetatpktvgtscyhcgtaigcncatasappppyvgsglypslagvgeqqgqggdtprgaeqpraepghagqapgpaltdwarireelastgppvvampvviktegpawtplepklitrladtvrtkglrspitmaevealmsspllphdvtnlmrvilgpapyalwmdawgvqlqtviaaatrdprhpangqgrgertnldrlkgladgmagnpegqaallrpgelvaitasalqafrevarlaeptdpwaeitqgp…	2	87	0	0
AIY32621	701	Avian leukosis virus	Complete genome sequence of avian leukosis virus subgroup A, isolated from White Leghorn chicken	Unpublished	2	87	meavikvissacktycgktspskkeigamlsllqkegllmspsdlyspgswdpitaalsqramvlgksgelktwglvlgalkaareeqvtseqakfwlglgggrvsppgpeciekpateqridkgeevgettvqrdakmapeeaatprtvgaccchcgtaigcscatasappppyvgsglypslagmgeqgaqggdtprgaeqpraepghaglapgpaltdwarireelastgppvvampvviktegpawtplepklitrladtvrtkglrspitmaevealmsspllphdvtnlmrvilgpapyalwmdawgvqlqtviaaatrdprhpangqgrgertnldrlkgladgmvgnpqgqaallrpgelvaitasalqafrevarlaepagpwaditqgp…	2	87	0	0
AIL52057	701	Avian leukosis virus	Genomic Sequence Analysis and Biological Characteristics of Rescued Clone of Avian Leukosis Virus Strain JS11C1, Isolated from Indigenous Chickens	J. Gen. Virol. (2014) In press	2	87	meavikvissacktycgktspskkeigamlsllqkegllmspsdlyspgswdpitaalsqramvlgksgelktwglvlgalkaareeqvtseqakfwlglgggrvsppgpeciekpaterridkgeearettvqrdakmapeetatpktvgtscyhcgtaigcncatasappppyvgsglypslagvgeqqgqggdtprgaeqprtepghagqapgpaltdwarireelvstgppvvampvviktegpawtplepklitrladtvrtkglrspitmaevealmsspllphdvtnlmrvilgpapyalwmdawgvqlqtviaaatrdprhpangqgrgertnldrlkgladgmagnpegqaallrpgelvaitasalqafrevarlaeptdpwaeitqgp…	2	87	0	0
AIN44203	703	Avian leukosis virus	Direct Submission	Submitted (23-MAY-2014) Department of Population Health, PDRC, 953 College Station Road, Athens, GA 30602, USA	2	87	meavikvissacktycgktspskkeigamlsllqkegllmspsdlyspgswdpitaalsqramvlgksgelktwglvlgalkaareeqvtseqakfwlglgggrvsppgpecvekpaterridkgeearettvqrdakmapeetatpktvgtschhcgtasgcncatatasappppyvgsglypslagvgeqqgqggdtprgaeqpgaepghaglatgpaltdwarireelastgppvvampvviktegpawtplepklitrladtvrtkglrspitmaevealmsspllphdvtnlmrvilgpapyalwmdawgvqlqtviaaatrdprhpangqgrgertnldrlkgladgmvgnpdgqaallrpgelvaitasalqafrevarlaeptdpwaeitq…	2	87	0	0
BAM15579	703	Avian leukosis virus	Cardiac pathology and molecular epidemiology by avian leukosis viruses in Japan	PLoS ONE 9 (1), E86546 (2014)	2	87	meavikvissacktycgktspskkeigamlsllqkeglltspsdlyspgswdpitaalsqramvlgksgelktwglvlgalkaareeqvtseqakfwlglgggrvsppgpeciekpaterridkgeearettvqrdakmapeetatpktvgtscyhcgtasgcncataaasappppyvgsglypslagvgeqqkqggdtprgaeqpraepghtglapglaltdwarireelastgppvvampvviktegpawtplepklitrladtvrtkglrspitmaevealmsspllphdvtnlmrvilgpapyalwmdawgiqlqtviaaatrdprhpangqgrgertnldrlkgladgmvgnpdgqaallrpgelvaitasalqafrevarlaeptdpwaeitq…	2	87	0	0
AHG50452	701	Avian leukosis virus	The whole genome sequence analysis of subgroup J avian leukosis virus which co-infected with other tumor disease	Unpublished	2	87	meavikvissacktycgktspskkeigamlsllqkegllmspsdlyspgswdpitaalsqramvlgksgelktwglilgalkaareeqatseqakfwlglgggrvsppgpeciekpaterridkgeevgettvqrdakmapeetatpktvgtscyhcgtaigcncatasappppyvgsglypslagvgeqqgqggdtprgaeqpraepghagqapgpaltdwarireelastgppvvampvviktegpawtplepklitrladtvrtkglrspitmaevealmsspllphdvtnlmrvilgpapyalwmdawgvqlqtviaaatrdprhpangqgrgertnldrlkgladgmvgnpqgqaallrpgelvaitasalqafrevarlaepagpwaditqgp…	2	87	0	0
AHG50449	701	Avian leukosis virus	The whole genome sequence analysis of subgroup J avian leukosis virus which co-infected with other tumor disease	Unpublished	2	87	meavikvissacktycgktspskkeigamlsllqkegllmspsdlyspgswdpitaalsqramvlgksgelktwglilgalkaareeqvtseqakfwlglgggrvsppgpecvekpaterridkgeeagettaqrdakmapeetatpktvgtscyhcgtaigcncatasappppyvgsglypslagvgeqqgqggdtprgaeqpraepghagqapgpaltdwarvreelastgppvvampvviktegpawtplepklitrladtvrtkglrspitmaevealmsspllphdvtnlmrvilgpapyalwmdawgvqlqtviaaatrdprhpangqgrgertnldrlkgladgmvgnpqgqaallrpgelvaitasalqafrevarlaepagpwaditqgp…	2	87	0	0
AHG50446	701	Avian leukosis virus	The whole genome sequence analysis of subgroup J avian leukosis virus which co-infected with other tumor disease	Unpublished	2	87	meavikvissacktycgktspskkeigamlsllqkegllmspsdlyspgswdpitaalsqrtmvlgksgelktwglvlgalkaareeqvtseqakfwlglgggrvsppgpeciekpaterridkgdevgettvqrdakmapeetatpktvgtscyhcgtatgcncatasappppyvgsglypslagvgeqqgqggdtprgaeqpraepghadqapgpaltdwarvreelastgppvmampvviktegpawtplepklitrladtartkglrspitmaevealmsspllphdvtnlmrvilgpapyalwmdawgvqlqtviaaatrdprhpangqgrgertnldrlkgladgmvgnpqgqaallrpgelvaitasalqafrevarlaepagpwaditqgp…	2	87	0	0
AHC94803	701	Avian leukosis virus	The whole genome sequence analysis of subgroup J avian leukosisvirus which co-infected with other tumor disease	Unpublished	2	87	meavikvissacktycgktspskkeigamlsllqkegllmspsdlyspgswdpitaalsqramvlgksgelktwglilgalkaareeqvtseqakfwlglgggrvsppgpecvekpaterridkgeeagettaqrdakmapeetatpktvgtscyhcgtaigcncatasappppyvgsglypslagvgeqqgqggdtprgaeqpraepghagqapgpaltdwarvreelastgppvvampvviktegpawtplepklitrladtvrtkglrspitmaevealmsspllphdvtnlmrvilgpapyalwmdawgvqlqtviaaatrdprhpangqgrgertnldrlkgladgmvgnpqgqaallrpgelvaitasalqafrevarlaepagpwaditqgp…	2	87	0	0
AGE89837	701	Avian leukosis virus	Isolation, identification, and phylogenetic analysis of two avian leukosis virus subgroup J strains associated with hemangioma and myeloid leukosis	Vet. Microbiol. 166 (3-4), 356-364 (2013)	2	87	meavikvissacktycgktspskkeigamlsllqkegllaspsdlyspgswdpitaalsqrtmvlgksgelktwglvlgalkaareeqvtseqakfwlglgggrvsppgpeciekpaterradkgeeagettaqreakmapeetatpktvgtscyhcgtaigcncatasappppyvgsglypslagvgeqqgqegdappgaeqpraepghagqapgpaltdwarvreelastgppvvampvviktegpawtplepklitrladtvrtkglrspitmaevealmsspllphdvtnlmrvilgpapyalwmdawgvqlqtviaaatrdprhpangqgrgertnldrlkgladgmvgnpqgqaallrpgelvaitasalqafrevarlaepagpwaditqgp…	2	87	0	0
AGE89835	701	Avian leukosis virus	Isolation, identification, and phylogenetic analysis of two avian leukosis virus subgroup J strains associated with hemangioma and myeloid leukosis	Vet. Microbiol. 166 (3-4), 356-364 (2013)	2	87	meavikvissacktycgktapskkeigamlsllqkegllmspsdlyspgswdpitaalsqrtmvlgksgelktwglilgalkaareeqvtseqakfwlglgggrvsppgpecaekpaterridkgeearektaqrdakmapeetatpktvgtscyhcgtaigcncatasappppyvgsglypslagvgeqqgqegdtppeaeqpraepghvgqapgpaltdwarvreelastgppvvampvviktegpawtplepklitrladtvrtkglrspitmaevealmsspllphdvtnlmrvilgpapyalwmdawgvqlqtviaaatrdprhpangqgrgertnldrlkgladgmvgnpqgqaallrpgelvaitasalqafrevarlaepagpwaditqgp…	2	87	0	0
ADP21277	701	Avian leukosis virus	Gene detection, virus isolation, and sequence analysis of avian leukosis viruses in Taiwan country chickens	Avian Dis. 57 (2), 172-177 (2013)	2	87	meavikvissackthcgktspskkeigamlsllqkegllmspsdlyspgswdpitaalsqramvlgksgelktwglvlgalkaareervtseqakfwlglgggrvsppgpeciekpaterridkgeevgettvqrdakmapegtatpktvgtscyhcgtaigcncatasappppyvgsglypslagvgeqqgqggdtprgaeqpraepghagqapgpaltdwarireelastgppvvampvviktegpawtplepklitrladtvrtkglrspitmaevealmsspllphdvtnlmrvilgpapyalwmdawgvqlqtviaaatrdprhpangqgrgertnldrlkgladgmagnpegqaallrpgelvaitasalqafrevarlaeptdpwaeitqgp…	2	87	0	0
ADP21274	701	Avian leukosis virus	Gene detection, virus isolation, and sequence analysis of avian leukosis viruses in Taiwan country chickens	Avian Dis. 57 (2), 172-177 (2013)	2	87	meavikvissacktycgktspskkeigtmlsllqkegllmspsdlyspgswdsitaalsqramvlgksgelktwglvlgalkaareeqvtseqakfwlglgggrvsppgpeciekpaterridkgeevgettvqrdakmapeetatpktvgtscyhcgtaigcncatasappppyvgsglypslagvgeqqgqeggtppgaeqpraepghagrapgpaltdwarvreelastgppvvampvviktegpawtplepklitrladtvrtkglrspitmaevealmsspllphdvtnlmrvilgpapyalwmdawgvqlqtviaaatrdprhpangqgrgertnldrlkgladgmvgnpqgqaallrpgelvaitasalqafrevarlaepagpwaditqgp…	2	87	0	0
AFY23253	701	Avian leukosis virus	Study of distribution of neoplastic diseases of retroviral etiology of birds in commercial poultry farms of Russian Federation	Unpublished	2	87	meavikvissacktycgktspskkeigamlsllqkeglltspsdlyspgswdpitaalsqramvlgksgelktwglvlgalkaareeqvtseqakfwlglgggrvsppgpeciekpaterridkgeevrettvqrdakmapeetatprtvgtscyrcgtaigcncatasappppyvgsglypslagvgeqqgqgddtprgaeqpraepghaglapgpaltdwarireelagtgppvvampvviktegpawtplepklitrladtvrtkglrspitmaevealmsspllphdvtnlmrvilgpapyalwmdawgvqlqtviaaatrdprhpangqgrgertnldrlkgladgmvgnpqgqaallrpgelvaitasalqafrevarlaepagpwaditqgp…	2	87	0	0
BAM68484	703	Avian leukosis virus	Isolated strains originating in ev-1 in Japan	Unpublished	2	87	meavikvissacktycgktspskkeigamlsllqkeglltspsdlyspgswdpitaalsqramvlgksgelktwglvlgalkaareeqvtseqakfwlglgggrvsppgpeciekpaterridkgeearettvqrdakmapeetatpktvgtscyhcgtasgcncataaasappppyvgsglypslagvgeqqkqggdtprgaeqpraepghtglapglaltdwarireelastgppvvampvviktegpawtplepklitrladtvrtkglrspitmaevealmsspllphdvtnlmrvilgpapyalwmdawgiqlqtviaaatrdprhpangqgrgertnldrlkgladgmvgnpdgqaallrpgelvaitasalqafrevarlaeptdpwaeitq…	2	87	0	0
BAM68480	703	Avian leukosis virus	Isolated strains originating in ev-1 in Japan	Unpublished	2	87	meavikvissacktycgktspskkeigamlsllqkegllmspsdlyspgswdpitaaltqramvlgksgelktwglvlgalkaareeqvtseqakfwlglgggrvsppgpeciekpaterridkgeearettvqrdakmapeetatpktvgtscyhcgtasgcncataaasappppyvgsglypslagvgeqqkqggdtprgaeqpraepghtglapglaltdwarireelastgppvvampvviktegpawtplepklitrladtvrtkglrspitmaevealmsspllphdvtnlmrvilgpapyalwmdawgiqlqtviaaatrdprhpangqgrgertnldrlkgladgmvgnpdgqaallrpgelvaitasalqafrevarlaeptdpwaeitq…	2	87	0	0
BAM68476	703	Avian leukosis virus	Isolated strains originating in ev-1 in Japan	Unpublished	2	87	meavikvissacktycgktspskkeigamlsllqkegllmspsdlyspgswdpitaalsqramvlgksgelktwglvlgalkaareeqvtseqakfwlglgggrvsppgpeciekpaterridkgeearettvqrdakmapeetatpktvgtscyhcgtaigcncataaasappppyvgsglypslagvgeqqgqggdtppgaeqpraepghaglapgpaltdwarireelastgppvvampvviktegpawtplepklitrladtvrtkglrspitmaevealmsspllphdvtnlmrvilgpapyalwmdawgaqlqtviaaatrdprhpangqgrgertnldrlkgladgmvgnpdgqaallrpgelvaitasalqafrevarlaeptvpwaditq…	2	87	0	0
BAM68471	703	Avian leukosis virus	Isolated strains originating in ev-1 in Japan	Unpublished	2	87	meavikvissacktycgktspskkeigamlsllqkegllmspsdlyspgswdpitaaltqramvlgksgelktwglvlgalkaareeqvtseqakfwlglgggrvsppgpeciekpaterridkgeearettvqrdakmapeetatpktvgtscyhcgtasgcncataaasappppyvgsglypslagvgeqqkqggdtprgaeqpraepghtglapglaltdwarireelastgppvvampvviktegpawtplepklitrladtvrtkglrspitmaevealmsspllphdvtnlmrvilgpapyalwmdawgiqlqtviaaatrdprhpangqgrgertnldrlkgladgmvgnpdgqaallrpgelvaitasalqafrevarlaeptdpwaeitq…	2	87	0	0
BAM68469	701	Avian leukosis virus	Isolated strains originating in ev-1 in Japan	Unpublished	2	87	meavikvissacktycgktspskkdigamlsllqkeglltspsdlyspgswdpitaalsqramvlgksgelktwglvlgalkaareeqvtseqakfwlglgggrvsppgpeciekpaterrigkgeearettvqrdakmapeetatpntvgtscyhcgtaigcncatasappppyvgsglypslagvgeqqgqggdtprgaeqpraeprhaglapgpaltdwarireelastgppvvampvviktegpawtplepklitrladtvrtkglrspitmaevealmsspllphdvtnlmrvilgpapyalwmdawgaqlqtviaaatrdprhpangqgrgertnldrlkgladgmvgnpdgqaallrpgelvaitasalqafrevarlaeptvpwaditqgp…	2	87	0	0
AFU66003	701	Avian leukosis virus	Complete genome sequence of a j subgroup avian leukosis virus isolated from local commercial broilers	J. Virol. 86 (21), 11937-11938 (2012)	2	87	meavikvissacktycgktspskkeigamlsllqkegllmspsdlyspgswdpitaalsqrtmvlgksgelktwglvlgalkaareeqvtseqakfwlglgggkvsppgpeciekpaterradkgeeagettaqrdakmapeetatpktvgtscyhcgtaigcncatasappppyvgsglypslagvgeqqgqegdtppgaeqpraepghasqapgpaltdwarvreelastgppvvampvviktegpawtplepklitrladtvrtkglrspitmaevealmsspllphdvtnlmrvilgpapyalwmdawgvqlqtviaaatrdprhpangqgrgertnldrlkgladgmvgnpqgqaallrpgelvaitasalqafrevarlaepagpwaditqgp…	2	87	0	0
AFS65668	701	Avian leukosis virus	Complete genome sequence of an Avian Leukosis Virus isolate associated with myeloid leukosis in native yellow meat-type chickens	Unpublished	2	87	meavikvissacktycgktspskkeigamlsllqkegllmspsdlyspgswdpitaalsqrtmvlgksgelktwglvlgalkaareeqvtseqakfwlglgggkvsppgpeciekpaterradkgeeagettaqrdakmapeetatpktvgtscyhcgtaigcncatasappppyvgsglypslagvgeqqgqegdtppgaeqpraepghasqapgpaltdwarvreelastgppvvampvviktegpawtplepklitrladtvrtkglrspitmaevealmsspllphdvtnlmrvilgpapyalwmdawgvqlqtviaaatrdprhpangqgrgertnldrlkgladgmvgnpqgqaallrpgelvaitasalqafrevarlaepagpwaditqgp…	2	87	0	0
AFR11515	701	Avian leukosis virus	Complete genome sequence of an avian leukosis virus isolate associated with hemangioma and myeloid leukosis in egg-type and meat-type chickens	J. Virol. 86 (19), 10907-10908 (2012)	2	87	meavikvissacktycgktspskkeigamlsllqgegllmspsdlyspgswdpitaalsqramvlgksgelktwglilgalkaareeqatseqakfwlglgggrvsppgpeciekpaterridkgeevgettvqrdakmapeetatpktvgtscyhcgtavgcncatasappppyvgsglypslagvgeqqgqggdtprgaeqpraepghagqapgpaltdwarvreelastgppvvampvviktegpawtplepklitrladtvrtkglqspitmaeveplmsspllphdvtnlmrvnlgpapyalwmdawgvqlqtviaaatrdprhpangqgrgertnldrlkgladgmvgnpqgqaallrpgelvaitasalqafrevarlaepagpwaditqgp…	2	87	0	0
BAK64239	701	Avian leukosis virus	Pathogenicity of avian leukosis viruses related to fowl glioma-inducing virus	Avian Pathol. 40 (5), 499-505 (2011)	2	87	meavikvissacktycgktspskkeigamlsllqkegllmspsdlyspgswdpitaalsqramvlgksgelktwglvlgalkaareeqvtseqakfwlglgggrvsppgperiekpaaerridkgeevgettvqrnakmapeetatpktvgtscyhcgtaigcncatasappppyvgsglypslagvgeqqgqggdtprgaeqpraepghagqapgpaltdwarvreelastgppvvampvviktegpawtplepklitrladtvrtkglrspitmaevealmsspllphdvtnlmrvilgpapyalwmdawgvqlqtviaaatrdprhpangqgrgertnldrlkgladgmvgnpqgqaallrpgelvaitasalqafrevarlaepagpwaditqgp…	2	87	0	0
BAL70359	701	Avian leukosis virus	Epidemiological study of fowl glioma-inducing virus in chickens in Asia and Germany	Avian Pathol. 41 (3), 299-309 (2012)	2	87	meavikvissacktycgktspskkeigamlsllqkegllmspsdlyspgswdpitaalsqramvlgksgelktwglvlgalkaareeqvtseqakfwlglgggrvsppgpeciekpaterrigkgeearettvqrdakmapeetatpntvgtscyhcgtaigcncatasappppyvgsglypslagvgeqqgqggdtprgaeqpraepghaglapgpaltdwarireeltstgppvvampvviktegpawtplepklitrladtvrtkglrspitmaevealmsspllphdvtnlmrvilgpapyalwmdawgaqlqtviaaatrdprhpangqgrgertnldrlkgladgmvgnpdgqaallrpgelvaitasalqafrevarlaeptvpwaditqgp…	2	87	0	0
BAL70356	701	Avian leukosis virus	Epidemiological study of fowl glioma-inducing virus in chickens in Asia and Germany	Avian Pathol. 41 (3), 299-309 (2012)	2	87	meavikvissacktycgktspskkeigamlsllqkegllmspsdlyspgswdpitaalsqramvlgksgelktwglvlgalkaareeqvtseqakfwlglgggrvsppgpeciekpaterrigkgeearettvqrdakmapeetatpntvgtscyhcgtaigcncatasappppyvgsglypslagvgeqqgqggdtprgaeqpraepghaglapgpaltdwarireeltstgppvvampvviktegpawtplepklitrladtvrtkglrspitmaevealmsspllphdvtnlmrvilgpapyalwmdawgaqlqtviaaatrdprhpangqgrgertnldrlkgladgmvgnpdgqaallrpgelvaitasalqafrevarlaeptvpwaditqgp…	2	87	0	0
BAL70353	701	Avian leukosis virus	Epidemiological study of fowl glioma-inducing virus in chickens in Asia and Germany	Avian Pathol. 41 (3), 299-309 (2012)	2	87	meavikvissacktycgktspskkeigamlsllqkegllmspsdlyspgswdpitaalsqramvlgksgelktwglvlgalkaareeqvtseqakfwlglgggrvsppgpeciekpaterrigkgeearettvqrdakmapeetatpntvgtscyhcgtaigcncatasappppyvgsglypslagvgeqqgqggdtprgaeqpraepghaglapgpaltdwarireeltstgppvvampvviktegpawtplepklitrladtvrtkglrspitmaevealmsspllphdvtnlmrvilgpapyalwmdawgaqlqtviaaatrdprhpangqgrgertnldrlkgladgmvgnpdgqaallrpgelvaitasalqafrevarlaeptvpwaditqgp…	2	87	0	0
BAL70350	701	Avian leukosis virus	Epidemiological study of fowl glioma-inducing virus in chickens in Asia and Germany	Avian Pathol. 41 (3), 299-309 (2012)	2	87	meavikvissacktycgktspskkeigamlsllqkegllmspsdlytpgswdpitaalsqramvlgksgelktwglvlgalkaareeqvtseqakfwlglgggrvsppgpeciekpaterrigkgeearettvqrdakmapeetatpntvgtscyhcgtaigcncatasappppyvgsglypslagvgeqqgqggdtprgaeqpraepghaglapgpaltdwarireelastgppvvampvviktegpawtplepklitrladtvrtkglrspitmaevealmsspllphdvtnlmrvilgpapyalwmdawgaqlqtviaaatrdprhpangqgrgertnldrlkgladgmvgnpdgqaallrpgelvaitasalqafrevarlaeptvpwaditqgp…	2	87	0	0
BAL70339	701	Avian leukosis virus	Epidemiological study of fowl glioma-inducing virus in chickens in Asia and Germany	Avian Pathol. 41 (3), 299-309 (2012)	2	87	meavikvissacktycgktspskkeigamlsllqkegllmspsdlyspgswdpitaalsqramvlgksgelktwglvlgalkaareeqvtseqakfwlglgggrvsppgpeciekpaterridkgeeagettaqrdvkmapeetaapktvgtscyhcgtaigcncatasappppyvgsglypslagvgeqqgqggdtprgaeqpraepghagqapgpaltdwarvreelastgppvvampvviktxgpawtplepklitrladtvrtkglrspitmaevealmsspllphdvtnlmrvilgpapyalwmdawgvqlqtviaaatrdprhpangqgrgertnldrlkgladgmvgnpqgqaallrpgelvaitasalqafrevarlaepagpwaditqgp…	2	87	0	0
BAL70336	701	Avian leukosis virus	Epidemiological study of fowl glioma-inducing virus in chickens in Asia and Germany	Avian Pathol. 41 (3), 299-309 (2012)	2	87	meavikvissacktycgktspskkeigamlsllqkegllmspsdlyspgswdpitaalsqramvlgksgelktwglvlgalkaareeqvtseqakfwlglgggrvsppgpeciekpaterridkgeevgettvqrdakmapeetatpktvgtscyhcgtaigcncatasappppyvgsglypslagvgeqqgqggdtprgaeqpraepghagqapgpaltdwarireelastgppvvampvviktegpawtplepklitrladtvrtkglrspitmaevealmsspllphdvtnlmrvilgpapyalwmdawgvqlqtviaaatrdprhpangqgrgertnldrlkgladgmvgnpqgqaallrpgelvaitasalqafrevarlaepagpwaditqgp…	2	87	0	0
BAL70320	701	Avian leukosis virus	Epidemiological study of fowl glioma-inducing virus in chickens in Asia and Germany	Avian Pathol. 41 (3), 299-309 (2012)	2	87	meavikvissacktycgktspskkeigamlsllqkegllmspsdlyspgswdpitaalsqramvlgksgelktwglvlgalkaareeqvtseqakfwlglgggrvsppgpeciekpaterridkgeeagettaqrdvkmapeetaapktvgtscyhcgtaigcncatasappppyvgsglypslagvgeqqgqggdtprgaeqpraepghagqapgpaltdwarvreelastgppvvampvviktegpawtplepklitrladtvrtkglrspitmaevealmsspllphdvtnlmrvilgpapyalwmdawgvqlqtviaaatrdprhpangqgrgertnldrlkgladgmvgnpqgqaallrpgelvaitasalqafrevarlaepagpwaditqgp…	2	87	0	0
BAK64242	701	Avian leukosis virus	Pathogenicity of avian leukosis viruses related to fowl glioma-inducing virus	Avian Pathol. 40 (5), 499-505 (2011)	2	87	meavikvissacktycgktspskkeigamlsllqkegllmspsdlyspgswdpitaalsqramvlgksgelktwglvlgalkaareeqvtseqakfwlglgggrvsppgperiekpaaerridkgeevgettvqrnakmapeetatpktvgtscyhcgtaigcncatasappppyvgsglypslagvgeqqgqggdtprgaeqpraepghagqapgpaltdwarvreelastgppvvampvviktegpawtplepklitrladtvrtkglrspitmaevealmsspllphdvtnlmrvilgpapyalwmdawgvqlqtviaaatrdpqhpangqgrgertnldrlkgladgmvgnpqgqaallrpgelvaitasalqafrevarlaepagpwaditqgp…	2	87	0	0
AFM97203	701	Avian leukosis virus	Study of distribution of neoplastic diseases of retroviral etiology of birds in commercial poultry farms of Russian Federation	Unpublished	2	87	meavikvissacktycgktspskkeigamlsllqkegllmspsdlyspgswdpitaalsqramvlgksgelktwglilgalkaareeqvtseeakfwlglgggrvsppgpeciekpaterridkgeevgettvqraakmapeetatpktvgtscyhcgtaigcncatasappppyvgsglypslagageqqgqggdtprgaeqpraepghadqapgpaltdwarireelastgppvvampvviktegpawtplepklitrladtvrtkglrspitmaevealmsspllphdvtnlmrvilgpapyalwmdawgvqlqtviaaatrdprhpangqgrgertnldrlkgladgmagnpegqaallrpgelvaitasalqafrevarlaeptdpwaeitqgp…	2	87	0	0
BAK64408	701	Avian leukosis virus	Molecular characteristics and pathogenicity of an avian leukosis virus isolated from avian neurofibrosarcoma	Avian Dis. 56 (1), 35-43 (2012)	2	87	meavikvissacktycgktspskkeigamlsllqkegllmspsdlyspgswdpitaalsqramvlgksgelktwglvlgalkaareeqvtseqakfwlglgggrvsppgpecvekpaterridkgeevgettvqrdakmapeetatpktvgtscyhcgtaigcncatasappppyvgsglypslagvgeqqgrggdtprgaeqpraepghagqapgpaltdwarvreelastgppvvampvviktegpawtplepklitrladtvrtkglrspitmaevealmsspllphdvtnlmrvilgpapyalwmdawgvqlqtviaaatrdprhpangqgrgertnldrlkgladgmvgnpqgqaallrpgelvaitasalqafrevarlaepagpwaditqgp…	2	87	0	0
AEW29035	701	Avian leukosis virus	Sequence analysis for the complete proviral genome of subgroup J Avian Leukosis virus associated with Haemangiomas,leiomyosarcoma and myeloma in layer flocks	Unpublished	2	87	meavikvissacktycgktspskkeigamlsllqgegllmspsdlyspgswdpitaalsqramvlgksgelktwglilgalkaareeqatseqakfwlglgggrvsppgpeciekpaterridkgeevgettvqrdakmapeetatpktvgtscyhcgtaigcncatasappppyvgsglypslagvgeqqgqegdtprgaeqpraepghagqapgpaltdwarireelastgppvvampvviktegpawtplepklitrladtvrtkglrspitmaevealmsspllphdvtnlmrvilgpapyalwmdawgvqlqtviaaatrdprhpangqgrgertnldrlkgladgmvgnpqgqaallrpgelvaitasalqafrevarlaepvgpwaditqgp…	2	87	0	0
AEW29032	701	Avian leukosis virus	Sequence analysis for the complete proviral genome of subgroup J Avian Leukosis virus associated with Haemangiomas,leiomyosarcoma and myeloma in layer flocks	Unpublished	2	87	meavikvissacktycgktspskkeigamlsllqgegllmspsdlyspgswdpitaalsqramvlgksgelktwglilgalkaareeqatseqakfwlglgggrvsppgpeciekpaterridkgeevgettvqrdakmapeetatpktvgtscchcgtaigcncatasappppyvgsglypslagvgeqqgqggdtprgaeqpraepghagqapgpaltdwarireelastgppvvampvviktegpawtplepklitrladtvrtkglrspitmaevealmsspllphdvtnlmrvilgpapyalwmdawgvqlqtviaaatrdprhpangqgrgertnldrlkgladgmvgnpqgqaallrpgelvaitasalqafrevarlaepagpwaditqgp…	2	87	0	0
BAG16456	703	Avian leukosis virus	A recombinant avian leukosis virus associated with fowl glioma in layer chickens in Japan	Avian Pathol. 37 (2), 127-137 (2008)	2	87	meavikvissacktycgktspskkeigamlsllqkeglltspsdlyspgswdpitaalsqramvlgksgelktwglvlgalkaareeqvtseqakfwlglgggrvsppgpeciekpaterridkgeevgettvqrdakmapeetatpktvgtschhcgtasgcncatatasappppyvgsglypslagvgeqqkqgddaprgaeqpraepghtglapgpaltdwarireelastgppvvampvviktegpawtplepklitrladtvrtkglrspitmaevealmsspllphdvtnlmrvilgpapyalwmdawgvqlqtviaaatrdprhpangqgrgertnldrlkgladgmvgnpdgqaallrpgelvaitasalqafrevarlaeptdpwaeitq…	2	87	0	0
ABO60874	701	Avian leukosis virus	Sequence analysis for the complete proviral genome of endogenous avian leukosis virus Chinese strain SD0501	Unpublished	2	87	meavikvissacktycgktspskkeigamlsllqkegllmspsdlyspgswdpitaalsqramvlgksgelktwglvlgalkaareeqvtseqakfwlglgggrvsppgpeciekpaterridkgeevgettaqrdakmapekmatpktvgtscyqcgtatgcncatasappppyvgsglypslagvgeqqgqggdtpwgaeqpraepghaglapgpaltdwarireelastgppvvampvviktegpawtplepklitrladtvrtkglrspitmaevealmsspllphdvtnlmrvilgpapyalwmdawgvqlqtviaaatrdprhpangqgrgertnldrlkgladgmagnpegqaallrpgelvaitasalqafrevarlaeptdpwaeitqgp…	2	87	0	0
BAC78442	701	Avian leukosis virus	Genome sequence analysis of the avian retrovirus causing so-called fowl glioma and the promoter activity of the long terminal repeat	J. Gen. Virol. 85 (PT 3), 647-652 (2004)	2	87	meavikvissacktycgktspskkeigamlsllqkegllmspsdlyspgswdpitaalsqramvlgksgelktwglvlgalkaareeqvtseqakfwlglgggrvsppgpesiekpaterrvdkgeevgettvqrdakmapeetatpktvgtscyhcgtaigcncatasappppyvgsglypslagvgeqqgqggdtprgaeqpraepghagqapgpaltdwarvreelastgppvvampvviktegpawtplepklitrladtvrtkglrspitmaevealmsspllphdvtnlmrvilgpapyalwmdawgvqlqtviaaatrdprhpangqgrgertnldrlkgladgmvgnpqgqaallrpgelvaitasalqafrevarlaepagpwaditqgp…	2	87	0	0
AEX00179	701	Avian leukosis virus	Novel sequences of subgroup J avian leukosis viruses associated with hemangioma in Chinese layer hens	Virol. J. 8 (1), 552 (2011)	2	87	meavikvissacktycgktspskkeigamlsllqkeglltspsdlyspgswdpitaalsqramvlgksgelktwglvlgalkaareeqvtseqakfwlglgggrvsppgpesiekpaterridkgeevgettvqrdakmapeetatpktvgtscyhcgtaigcncatasappppyvgsglypslagvgeqqgqggdtprgaeqpraeqehagqapgpaltdwarvreelastgppvvampvviktegpawtplepklitrladtvrakglrspitmaevealmsspllphdvtnlmrvilgpapyalwmdawgvqlqtviaaatrdprhpangqgrgertnldrlkgladgmvgnpqgqaallrpgelvaitasalqafrevarlaepagpwaditqgp…	2	87	0	0
AEX00176	701	Avian leukosis virus	Novel sequences of subgroup J avian leukosis viruses associated with hemangioma in Chinese layer hens	Virol. J. 8 (1), 552 (2011)	2	87	meavikvissacktycgktspskkeigamlsllqkegllmspsdlyspgswdpitaalsqramvlgksgelktwglvlgalkaareeqvtseqakfwlglgggrvsppgpegiekpaterridkgeevgettvqrdakmapkeaatpktvgtscyhcgtaigcncatasappppyvgsglypslagveeqqgqggdtprgaeqpraeqehagqapgpaltdwarvreelastgppvvampvviktegpawtplepklitrladtvrakglrspitmaevealmsspllphdvtnlmrvilgpapyalwmdawgvqlqtviaaatrdprhpangqgrgertnldrlkgladgmvgnpqgqaallrpgelvaitasalqafrevarlaepagpwaditqgp…	2	87	0	0
AEX00173	701	Avian leukosis virus	Novel sequences of subgroup J avian leukosis viruses associated with hemangioma in Chinese layer hens	Virol. J. 8 (1), 552 (2011)	2	87	meavikvissacktycgktspskkeigamlsllqkeglltspsdlyspgswdpitaalsqramvlgksgelktwglvlgalkaareeqvtseqakfwlglgggrvsppgpesiekpaterridkgeeegettvqrdakmapeetatpktvgtfcyhcgtaigcncatasappppyvgsglypslagvgeqqgqggdtprgaeqpraeqehagqapgpaltdwarvreelastgppvvampvviktegpawtplepklitgladtvrtkglrspltmaevealmsspllphdvtnlmrvilgpapyalwmdawgvqlqtviaaatrdprhpangqgrgertnldrlkgladgmvgnpqgqaallrpgelvaitasalqafrevarlaepagpwaditqgp…	2	87	0	0
ADO34851	701	Avian leukosis virus	Direct Submission	Submitted (03-JUN-2010) College of Veterinary Medicine, Shandong Agricultural University, No. 61, Daizong Street, Taian, Shandong 271018, China	2	87	meavikvissacktycgktspskkeigamlsllqkegllmspsdlyspgswdpitaalsqramvlgksgelktwglvlgalkaareeqvtseqakfwlglgggrvsppgpeciekpaterridkgeevgettvqrdakmapeetatpktvgtscyhcgtaigcncatasappppyvgsglypslagvgeqqdqggdaprgaeqpraepghaglapgpaltdwarireelastgppvvampvviktegpawtplepklitrladtvrtkglrspitmaevealmsspllphdvtnlmrvilgpapyalwmdawgvqlqtviaaatrdprhpangqgrgertnldrlkgladgmvgnpqgqaallrpgelvaitasalqafrevarlaepagpwaditqgp…	2	87	0	0
ADO34848	701	Avian leukosis virus	Direct Submission	Submitted (03-JUN-2010) College of Veterinary Medicine, Shandong Agricultural University, No. 61, Daizong Street, Taian, Shandong 271018, China	2	87	meavikvissacktycgktspskkeigamlsllqkegllmspsdlyppgswdpitaalsqrtmvlgksgelktwglvlgalkaareeqvtseqakfwlglgggrvsppgpeciekpaterridkgeevgettvqrdakmapgetatpktvgtscyhcgtaivcncatasappppyvgsglypslagvgeqqgqggdtprgaeqpraepghadqapgpaltdwarvreelastgppvmampvviktegpawtplepklitrladtvrtkglrspitmaevealmsspllphdvtnlmrvilgpapyalwmdawgvqlqtviaaatrdprhpangqgrgertnldrlkgladgmvgnpqgqaallrpgelvaitasalqafreaarlaepagpwaditqgp…	2	87	0	0
ADO34845	701	Avian leukosis virus	Direct Submission	Submitted (03-JUN-2010) College of Veterinary Medicine, Shandong Agricultural University, No. 61, Daizong Street, Taian, Shandong 271018, China	2	87	meavikvissacktycgktspskkeigamlsllqkegllmspsdlyspgswdpitaalsqramvlgksgelktwglvlgalkaareeqvtseqakfwlglgggrvsppgpeciekpaterridkgeevgettaqqdakmapeetatpktvgascyhcgtaigcncatasappppyvgsglypslagvgeqegqggdtprgakqpraepghagpapgpaltdwarireelastgppvvampvviktegpawtplepklitrladtvrtkglrspitmaevealmsspllphdvtnlmrvilgpapyalwmdawgvqlqtviaaatrdprhpangqgrgertnldrlkgladgmvgnpqgqaallrpgelvaitasalqafrevarlaepagpwaditqgp…	2	87	0	0
AMP18915	701	Avian leukosis virus	Identification, sequence analysis and pathogenicity research of Avian leukosis virus subgroup A isolated from Chinese local breed chickens	Unpublished	2	87	meavikvissacktycgktspskkeigamlsllqkeglltspsdlyspgswdpitaalsqramvlgksgelktwglvlgalkaareeqvtseqakfwlglgggrvsppgpeciekpaterridkgkevgettvqrdakmapeetatpktvgtscyhcgtaigcncatasappppyvgsglypslagvgeqqkqgddaprgaeqpraepghagqapgpaltdwarireelastgppvvampvviktegpawtplepklitrladtvrtkglrspitmaevealmsspllphdvtnlmrvilgpapyalwmdawgvqlqtvivaatrdprhpangqgrgertnldrlkgladgmvgnpqgqaallrpgelvaitasalqafrevarlaepagpwaditqgp…	2	87	0	0
AIU44167	701	Avian leukosis virus	An avian leukosis virus subgroup J isolate with a Rous sarcoma virus-like 5'-LTR shows enhanced replication capability	J. Gen. Virol. 96 (PT 1), 150-158 (2015)	2	87	meavikvissacktycgktspskkeigamlsllqkegllmspsdlyspgswdpitaalsqramvlgksgelktwglvlgalkaareeqvtseqakfwlglgggrvsppgpesiekpaterridkgeevgettvqrdakmapeetatpktagtscyhcgtaigcncatasappppyvgsglypslagvgeqqgqggdtprgaeqpraeqehaglapgpaltdwarvreelastgppvvampvviktegpawtplepklitrladtvrtkglrspitmaevealmsspllphdvtnlmrvilgpapyalwmdawgvqlqtviaaatrdprhpangqgrgertnldrlkgladgmvgnpqgqaallrpgelvaitasalqafrevarlaepagpwaditqgp…	2	87	0	0
AHI49962	701	Avian leukosis virus	Direct Submission	Submitted (18-NOV-2013) College of Veterinary Medicine, Shandong Agricultural University, No. 61, Daizong Road, Taian, Shandong 271018, China	2	87	meavikvissacktycrktspskkeigamlsllqkegllmspsdlyspgswdpitaalsqramvlgksgelktwglvlgalkaareeqvtseqakfwlglgggrvpppgpeciekpaterridkgeeagettaqrdakmapeetatpktvgtscyhcgaaigcncatasappppyvgsglypslagvgeqqgqggdtprgaeqpraepghagpapgpaltdwarireelastgppvvampvviktegpawtplepklitrladtvrtkglrspitmaevealmsspllphdvtnlmrvilgpapyalwmdawgvqlqtviaaatrdprhpangqgrgertnldrlkgladgmvgnpqgqaallrpgelvaitasalqafrevarlaepagpwaditqgp…	2	87	0	0
AFG30998	703	Avian leukosis virus	[Comparison of whole genome sequences and replication ability in cell cultures between two avian leukosis viruses of subgroup B]	Bing Du Xue Bao 27 (5), 447-455 (2011)	2	87	meavikvissacktycgktspskkeigamlsllqkeglltsssdlyspgswdpitaalsqramvlgksgelktwglvlgalkaareeqvtseqakfwlglgggrvsppgpeciekpaterridkgeearettvqrdakmapeetatpttvgtscyhcgtasgcncatttasappppyvgsglypslkgvgeqqgqggdtprgaeqpraepghagqapgpaltdwarirgelastgppvvampvviktegpawtplepklitrladtvrtkglrspitmaevealmsspllphdvtnlmrvilgpapyalwmdawgvqlqtviaaatrdprhpangqgrgertnldrlkgladgmvgnpdgqaallrpgelvaitasalqafrevarlaeptdpwaeitq…	2	87	0	0
AEF97637	701	Avian leukosis virus	Direct Submission	Submitted (02-JUN-2010) College of Veterinary Medicine, Shandong Agricultural University, Daizong Street 61, Tai'an, Shandong 271018, People's Republic of China	2	87	meavikvissacktycgktspskkeigamlsllqkegllmspsdlyspgswdpitaalsqramvlgksgelktwglvlgalkaareeqvtseqakfwlglgggrvsppgpeciekpaterridkgeevgettvqrdakmapeetatpktvgtscyhcgtaigcncatasappppyvgsglypslagvgeqqdqggdaprgaeqpraepghaglapgpaltdwarireelastgppvvampvviktegpawtplepklitrladtvrtkglrspitmaevealmsspllphdvtnlmrvilgpapyalwmdawgvqlqtviaaatrdprhpangqgrgertnldrlkgladgmvgnpqgqaallrpgelvaitasalqafrevarlaepagpwaditqgp…	2	87	0	0
AED98688	701	Avian leukosis virus	Isolation and characterization of emerging subgroup J avian leukosis virus associated with hemangioma in egg-type chickens	Vet. Microbiol. 151 (3-4), 275-283 (2011)	2	87	meavikvissacktycgktspskkeigamlsllqdegllmspsdlyspgswdpitaalsqramvlgksgelktwglilgalkaareeqatseqakfwfglggggvsppgpeciekpaterrigkgeearettaqrdakmapeeaatpktvgtscyhcgtaigcncatasappppyvgsglypslagvgeqqgqggdtprgaeqpraepghagpapgpaltdwarvreelastgppvvampvviktegpawtplepklitrladtvrtkglrspitmaevealmsspllphdvtnlmrvilgpapyalwmdawgvqlqtviaaatrdprhpangqgrgertnldrlkgladgmvgnpqgqaallrpgelvaitasalqafrevarlaepagpwaditqgp…	2	87	0	0
ADN64439	701	Avian leukosis virus	Direct Submission	Submitted (19-JUL-2010) Federal Service for Veterinary and Phytosanitary Surveillance, Federal Centre for Animal Health (FGI ARRIAH), Yurevets, Vladimir, Vladimirsky 600901, Russia	2	87	meavikvissacktycgktspskkeigamlsllqkegllmspsdlyspgswdpitaalsqramvlgksgelktwglilgalkaareeqvtseeakfwlglgggrvsppgpeciekpaterridkgeevgettaqrdakmapeetatpktvgtscyhcgtaigcncatasappppyvgsglypslagageqqgqggdtprgaeqpraepghadqapgpaltdwarireelastgppvvampvviktegpawtplepklitrladtvrtkglrspitmaevealmsspllphdvtnlmrvilgpapyalwmdawgvqlqtviaaatrdprhpangqgrgertnldrlkgladgmagnpegqaallrpgelvaitasalqafrevarlaeptdpwaeitqgp…	2	87	0	0
ADL32237	701	Avian leukosis virus	Recombinant avian leukosis viruses of subgroup J isolated from field infected commercial layer chickens with hemangioma and myeloid leukosis possess an insertion in the E element	Vet. Res. Commun. 34 (7), 619-632 (2010)	2	87	meavikvissacktycgktspskkeigamlsllqgegllmspsdlyspgswdpitaalsqramvlgksgelktwglilgalkaareeqatseqakfwlglgggrvsppgpeciekpaterridkgeevgettvqrdakmapeetatpktvgtscyhcgtaigcncatasappppyvgsglypslagvgeqqgqggdtprgaeqpraepghagqapgpaltdwarireelastgppvvampvviktegpawtplepklitrladtvrtkglrspitmaevealmsspllphdvtnlmrvilgpapyalwmdawgvqlqtviaaatrdprhpangqgrgertnldrlkgladgmvgnpqgqaallrpgelvaitasalqafrevarlaepagpwaditqgp…	2	87	0	0
ADL32233	701	Avian leukosis virus	Recombinant avian leukosis viruses of subgroup J isolated from field infected commercial layer chickens with hemangioma and myeloid leukosis possess an insertion in the E element	Vet. Res. Commun. 34 (7), 619-632 (2010)	2	87	meavikvissacktycgktspskkeigamlsllqgegllmspsdlyspgswdpitaalsqramvlgksgelktwglilgalkaareeqatseqakfwlglgggrvsppgpeciekpaterridkgeevgettvqrdakmapeetatpktvgtscyhcgtaigcncatasappppyvgsglypslagvgeqqgqggdtprgaeqpraepghagqapgpaltdwarireelastgppvvampvviktegpawtplepklitrladtvrtkglrspitmaevealmsspllphdvtnlmrvilgpapyalwmgawgvqlqtviaaatrdprhpangqgrgertnldrlkgladgmvgnpqgqaallrpgelvaitasalqafrevarlaepagpwaditqgp…	2	87	0	0
AAZ20132	701	Avian leukosis virus	Reduced serologic response to Newcastle disease virus in broiler chickens exposed to a Chinese field strain of subgroup J avian leukosis virus	Avian Dis. 50 (2), 191-195 (2006)	2	87	meavikvissacktycgktspskkeigamlsllqkegllmslsdlyspgswdpitaaltqramvlgksgelktwglvlgalkaareeqvtseqakfwlglgggrvsppgpeciekpaterridkgeevgettvqrdakmapeetatpktvgtscyhcgtaigcncatasappppyvgsglypslagvgeqqgqggdtprgaeqpraepgragqapgpaltdwarireelastgppvvampvviktegpawtplepklitrladtvrtkglrspitmaevealmsspllphdvtnlmrvilgpapyalwmdawgvqlqtviaaatrdprhpangqgrgertnldrlkgladgmagnpegqaallrpgelvaitasalqafrevarlaettepwaeitqgp…	2	87	0	0
AAK58475	701	Avian leukosis virus	Molecular and biological characterization of an oncogenic subgroup J avian leukosis-like virus (ALV-J)	Unpublished	2	87	meavikvissacktycgktspskkeigamlsllqeegllmspsdlyspgswdpitaalsqramvlgksgelktwglvlgalkvareeqatseqakfwlglggggvsppgpeciekpaterrtdkgeeareataqrdakmapeetatpktvgtscyhcgtaigcncatasappppyvgsglypslagvgeqqgqggdtprgaeqpraepghagqapgpaltdwarireelastgppvvampvviktegpawtplepklitrladtvrtkglrspitmaevealmsspllphdvtnlmrvilgpapyalwmdawsiqlqtviaaatrdprhpangqgrgertnldrlkgladgmagnpegqaallrpgelvaitasalqafrevarlaeptdpwaeitqgp…	2	87	0	0
AMR73054	703	Avian leukosis virus	Direct Submission	Submitted (14-MAR-2016) Guangxi University, Institute for Poultry Science and Health, 100 Daxue Road, Nanning, Guangxi 530004, China	2	87	meavikvissacktycgktspskkeigamlsllqkegllmspsdlyspgswdpitaaltqramvlgksgelktwglvlgalkaareeqvtseqakfwlglgggrvsppgpeciekpaterridkgeevgettvqrdakmapeetatpktvgtscyhcgtaigcncatttasappppyvgsglypslagvgeqqgqggdtprgaeqpraepghagqapgpaltdwarvreelastgppvvampvviktegpawtplepklitrladtvrtkglrspitmaevealmsspllphdvtnlmrvilgpapyalwmdawgvqlqtviaaatrdprhpangqgrgertnldrlkgladgmvgnpqgqaallrpgelvaitasalqafrevarlaepagpwaditq…	2	87	0	0
AGN90793	701	Avian leukosis virus	Direct Submission	Submitted (01-MAR-2013) Department of Preventive Veterinary Medicine, College of Veterinary Medicine, 61 Daizong Street, Taian, Shandong 271018, China	2	87	meavikvissacktycgktspskkeigamlsllqkegllmspsdlyspgswdpitaalsqramvlgksgelktwglvlgalkaareeqvtseqakfwlglgggrvsppgpeciekpaterradkgeeagettaqqdakmapeetatpktvgtscyhcgtaidcncatasappppyvgsglypslagvgeqqsqggdtprgaeqpraepghagqapgpaltdwarireelastgppvvampvviktegpawtplepklitrladtvrtkglrspitmaevealmsspllphdvtnlmrvilgpapyalwmdawgvqlqtviaaatrdprhpangqgrgertnldrlkgladgmagnpegqaallrpgelvaitasalqafrevarlaeptdpwaditqgp…	2	87	0	0
ACI26718	701	Avian leukosis virus	Sequence analysis for the complete proviral genome of Avian leukosis virus (subgroup J) strain SD07LK1 isolated from layers	Unpublished	2	87	meavikvissacktycgktspskkeigamlsllqkegllmspsdlyspgswdpitaalsqramvlgksgelktwglvlgalkaareeqvtseqakfwlglgggrvsppgpeciekpaterridkgeevgettaqrdakmapeetatpktvgtscyhcgtaigcncatasappppyvgsglypslagvgeqqgqggdtprgaeqpraepghagqapgpaltdwarireelastgppvvampvviktegpawtplepklitrladtvrtkglrspitmaevealmsspllphdvtnlmrvilgpapyalwmdawgvqlqtviaaatrdprhpangqgrgertnldrlkgladgmvgnpqgqaallrpgelvaitasalqafrevarlaepagpwaditqgp…	2	87	0	0
AAK13199	701	Avian leukosis virus	Characterization of endogenous avian leukosis viruses in chicken embryonic fibroblast substrates used in production of measles and mumps vaccines	J. Virol. 75 (8), 3605-3612 (2001)	2	87	meavikvissacktycgeispskkeigamlsllqkegllmspsdlyspgswdpitaalsqramvlgksgelktwglvlgalkaareeqvtseqakfwlglgggrvsppgpeciekpaterridkgeevgettaqrdakmapekmatpktvgtscyqcgtatgcncatasappppyvgsglypslagvgeqqgqggdtpwgaeqpraepghaglapgpaltdwarireelastgppvvampvviktegpawtplepklitrladtvrtkglrspitmaevealmsspllphdvtnlmrvilgpapyalwmdawgvqlqtviaaatrdprhpangqgrgertnldrlkgladgmagnpegqaallrpgelvaitasalqafrevarlaeptdpwaeitqgp…	2	87	0	0
AAK13202	1044	Avian leukosis virus	Characterization of endogenous avian leukosis viruses in chicken embryonic fibroblast substrates used in production of measles and mumps vaccines	J. Virol. 75 (8), 3605-3612 (2001)	2	87	meavikvissacktycgktspskkeigamlsllqkegllmspsdlyspgswdpitaaltqramvlgksgelktwglvlgalkaareeqvtseqakfwlglgggrvsppgpeciekpaterridkgeevgettvqrdakmapeetatpktvgtscyhcgtaigcncatasappppyvgsglypslagvgeqqgqggdtprgaeqpraepghaglapgpaltdwarireelastgppvvampvviktegpawtplepklitrladtvrtkglrspitmaevealmsspllphdvtnlmrvilgpapyalwmdawgvqlqtviaaatrdprhpangqgrgertnldrlkgladgmagnpegqaallrpgelvaitasalqafrevarlaeptdpwaeitqgp…	2	87	0	0
AAK13200	1504	Avian leukosis virus	Characterization of endogenous avian leukosis viruses in chicken embryonic fibroblast substrates used in production of measles and mumps vaccines	J. Virol. 75 (8), 3605-3612 (2001)	2	87	meavikvissacktycgeispskkeigamlsllqkegllmspsdlyspgswdpitaalsqramvlgksgelktwglvlgalkaareeqvtseqakfwlglgggrvsppgpeciekpaterridkgeevgettaqrdakmapekmatpktvgtscyqcgtatgcncatasappppyvgsglypslagvgeqqgqggdtpwgaeqpraepghaglapgpaltdwarireelastgppvvampvviktegpawtplepklitrladtvrtkglrspitmaevealmsspllphdvtnlmrvilgpapyalwmdawgvqlqtviaaatrdprhpangqgrgertnldrlkgladgmagnpegqaallrpgelvaitasalqafrevarlaeptdpwaeitqgp…	2	87	0	0
AF265231_1	570	Avian leukosis virus	Acutely transforming avian leukosis virus subgroup J strain 966: defective genome encodes a 72-kilodalton Gag-Myc fusion protein	J. Virol. 75 (9), 4219-4225 (2001)	2	87	meavikvissacktycgktspskkeigamlsllqkegllmspsdlyspgswdpitaalsqramvlgksgelktwglvlgalkaareeqvtseqakfwlglgggrvsppgpeciekpaterridtgeearettvqrdakmapeetatpktaaaaamplsaslpsknydydydsvqpyfyfeeeeenfylaaqqrgselqppapsediwkkfellptpplspsrrsslaaascfpstadqlemvtellggdmvnqsficdpddesfvksiiiqdcmwsgfsaaaklekvvseklatyqasrreggpaaasrpgpppsgpppppagpaasaglylhdlgaaaadcidpsvvfpyplserapraappganpaallgvdtppttssdseeeqeedeeidvvtla…	2	87	0	0
AJG42160	701	Avian leukosis virus ev/J	Complete genome sequence of an american avian leukosis virus subgroup J isolate that causes hemangiomas and myeloid leukosis	Genome Announc 3 (2) (2015)	2	87	meavikvissacktycgktspskkeigamlsllqkeglltspsdlyspgswdpitaalsqrtmilgksgelktwglilgalkaareeqvtseqakfwlglgggkvsppgpeciekpaterridkgeearettaqrdammapeetvtpktvgtscyhcgtaigcncatasappppyvgsglypslagvgekqgqegdtppgaeqpraepghagqapgpaltdwarireelastgppvvampvviktegptwtplepklitrladtvrtkglrspitmaevealmsspllphdvtnlmrvilgpapyalwmdawgvqlqtviaaatrdprhpangqgrgertnldrlkgladgmvgnpqgqaallrpgelvaitasalqafrevarlaepagpwaditqgp…	2	87	0	0
CAA86524	701	Avian leukosis virus HPRS103	HPRS-103 (exogenous avian leukosis virus, subgroup J) has an env gene related to those of endogenous elements EAV-0 and E51 and an E element found previously only in sarcoma viruses	J. Virol. 69 (2), 779-784 (1995)	2	87	meavikvissacktycgktspskkeigamlsllqkegllmspsdlyspgswdpitaalsqramvlgksgelktwglvlgalkaareeqvtseqakfwlglgggrvsppgpeciekpaterridtgeearettvqqdakmapeetatpktvgtscyhcgtaigcncatasappppyvgsglypslagvgeqqgqggdtprgaeqpraepghaglapgpaltdwarireelastgppvvampvviktegpawtplepklitrladtvrtkglrspitmaevealmsspllphdvtnlmrvilgpapyalwmdawgvqlqtviaaatrdprhpangqgrgertnldrlkgladgmvgnpqgqaallrpgelvaitasalqafrevarlaepagpwaditqgp…	2	87	0	0
AAQ55054	701	Avian leukosis virus LR-9	Direct Submission	Submitted (24-JUL-2003) Biology, Johns Hopkins University, 3400 N. Charles St., Baltimore, MD 21208, USA	2	87	meavikvissacktycgktspskkeigamlsllqkegllmspsdlyspgswdpitaalsqramvlgksgelktwglvlgalkaareeqvtseqakfwlglgggrvsppgpeciekpaterridkgeeggetttqrdakmapeetatpktvgtscyhcgtatgctcatasappppyvgsglypslagvgeqqgqegdtppraeqpgaepghagqapgpaltdwarvreelastgppvvampvviktegpawtplepklitrladtvrtkglrspitmaevealmsspllphdvtnlmrvilgpapyalwmdawgvqlqtviaaatrdprhpangqgrgertnldrlkgladgmvgnpqgqaallrpgelvaitasalqafrevarlaepagpwaditqgp…	2	87	0	0
AAQ55056	1603	Avian leukosis virus LR-9	Direct Submission	Submitted (24-JUL-2003) Biology, Johns Hopkins University, 3400 N. Charles St., Baltimore, MD 21208, USA	2	87	meavikvissacktycgktspskkeigamlsllqkegllmspsdlyspgswdpitaalsqramvlgksgelktwglvlgalkaareeqvtseqakfwlglgggrvsppgpeciekpaterridkgeeggetttqrdakmapeetatpktvgtscyhcgtatgctcatasappppyvgsglypslagvgeqqgqegdtppraeqpgaepghagqapgpaltdwarvreelastgppvvampvviktegpawtplepklitrladtvrtkglrspitmaevealmsspllphdvtnlmrvilgpapyalwmdawgvqlqtviaaatrdprhpangqgrgertnldrlkgladgmvgnpqgqaallrpgelvaitasalqafrevarlaepagpwaditqgp…	2	87	0	0
AAB31928	701	Avian myeloblastosis virus	Anatomy of an integrated avian myeloblastosis provirus: structure and function	Oncogene 9 (10), 2761-2774 (1994)	2	87	meavikvissacktycgktspskkeigamlsllqkegllmspsdlyspgswdpitaalsqramvlgksgelktwglvlgalkaareeqvtseqakfwlglgggrvsppgpeciekpaterrtdkgeevgettaqrdakmapeetatpktvgtscyhcgtaigcscatasappppyvgsglypslagvgeqqgqegdtpggaeqprgeprhaglapkaaltdwarvreelastgppvvampvviktegpawtplepkwitrladtvrtkglrspitmaevealmsspllphdvtnlmrvilgpapyalwmdawgvqlqtviaaatrdprhpangqgrgertnlnrlkgladgmvgnpqgqaallrpgelvaitaaalqafrevarlaepagpwaditqgp…	2	87	0	0
AAA46299	701	Avian myeloblastosis-associated virus 1/2	Pathogenic potential of myeloblastosis-associated virus: implication of env proteins for osteopetrosis induction	Virology 195 (2), 812-819 (1993)	2	87	meavikvissacktycgktspskkeigamlsllqkegllmspsdlyspgswdpitaalsqramvlgksgelktwglvlgalkaareeqvtseqakfwlglgggrvsppgpeciekpaterrtdkgeevgettahgdakmapeetatpktvgtscyhcgtaigcscatasappppyvgsglypslagvgeqqgqegdtprgaeqpraepghaglapgpaltdwarvreelastgppvvampvviktegpawtplepklitrladtvrtkglrspitmaevealmsspllphdvtnlmrvilgpapyalwmdawgvqlqtviaaatrdprhpangqgrgertnldrlkgladgmvgnpqgqaallrpgelvaitaaalqafrevarlaepagpwaditqgp…	2	87	0	0
AAA46302	701	Avian myeloblastosis-associated virus type 1	Pathogenic potential of myeloblastosis-associated virus: implication of env proteins for osteopetrosis induction	Virology 195 (2), 812-819 (1993)	2	87	meavikvissacktycgktspskkeigamlsllqkegllmspsdlyspgswdpitaalsqramvlgksgelktwglvlgalkaareeqvtseqakfwlglgggrvsppgpeciekpaterrtdkgeevgettahgdakmapeetatpktvgtscyhcgtaigcscatasappppyvgsglypslagvgeqqgqegdtprgaeqpraepghaglapgpaltdwarvreelastgppvvampvviktegpawtplepklitrladtvrtkglrspitmaevealmsspllphdvtnlmrvilgpapyalwmdawgvqlqtviaaatrdprhpangqgrgertnldrlkgladgmvgnpqgqaallrpgelvaitaaalqafrevarlaepagpwaditqgp…	2	87	0	0
AAA46305	701	Avian myeloblastosis-associated virus type 2	Pathogenic potential of myeloblastosis-associated virus: implication of env proteins for osteopetrosis induction	Virology 195 (2), 812-819 (1993)	2	87	meavikvissacktycgktspskkeigamlsllqkegllmspsdlyspgswdpitaalsqramvlgksgelktwglvlgalkaareeqvtseqakfwlglgggrvsppgpeciekpaterrtdkgeevgettahgdakmapeetatpktvgtscyhcgtaigcscatasappppyvgsglypslagvgeqqgqegdtprgaeqpraepghaglapgpaltdwarvreelastgppvvampvviktegpawtplepklitrladtvrtkglrspitmaevealmsspllphdvtnlmrvilgpapyalwmdawgvqlqtviaaatrdprhpangqgrgertnldrlkgladgmvgnpqgqaallrpgelvaitaaalqafrevarlaepagpwaditqgp…	2	87	0	0
AAA42406	875	Avian myelocytomatosis virus	Nucleotide sequence of HBI, a novel recombinant MC29 derivative with altered pathogenic properties	J. Virol. 56 (3), 969-977 (1985)	2	87	meavikvissacktycgktspskkeigamlsllqkegllmspsdlyspgswdpitaalsqramvlgksgelktwglvlgalkaareeqvtseqakfwlglgggrvsppgpesiekpaterridkgeevgettvqrdakmapeetatpktvgtscyhcgtaigcncatasappppyvgsglypslagvgelqgqggdtprgaeqpraepghaglapgpaltdwarvgeelastgppvvampvviktegpawtplepklitrladtvrakglrspitmaevealmsspllphdvtnlmrvilgpapyalwmdawgvqlqtviaaatrdprhpangqgrgertnldrlkgladgmvgnpqgqaallrpgelvaitasalqafrevarlaepagpwaditqgp…	2	87	0	0
NP_045935	875	Avian myelocytomatosis virus	Appendix 2: Retroviral taxonomy, protein structure, sequences, and genetic maps	(in) Coffin,J.M. (Ed.); RETROVIRUSES: 757; Cold Spring Harbor Laboratory Press, Cold Spring Harbor, New York, NY, USA (1997)	2	87	meavikvissacktycgktspskkeigamlsllqkegllmspsdlyspgswdpitaaltqramvlgksgelktwglvlgalkaareeqvtseqakfwlglgggrvsppgpeciekpaterridkgeevgettvqrdakmapeetatpktvgtscyhcgtaigcncatasappppyvgsglypslagvgeqqgqggdtprgaeqpraepghagqapgpaltdwarvgeelastgppvvampvvintegpawtplepklitrladtvrtkglrspitmaevealmssrllphdvtnlmrvilgpapyalwmdawgvqlqtviaaatrdprhpangqgrgertnldrlkgladgmvgnpqgqaallrpgelvaitasalqafrevarlaepagpwaditqgp…	2	87	0	0
AAC82564	875	Avian myelocytomatosis virus	Appendix 2: Retroviral taxonomy, protein structure, sequences, and genetic maps	(in) Coffin,J.M. (Ed.); RETROVIRUSES: 757; Cold Spring Harbor Laboratory Press, Cold Spring Harbor, New York, NY, USA (1997)	2	87	meavikvissacktycgktspskkeigamlsllqkegllmspsdlyspgswdpitaaltqramvlgksgelktwglvlgalkaareeqvtseqakfwlglgggrvsppgpeciekpaterridkgeevgettvqrdakmapeetatpktvgtscyhcgtaigcncatasappppyvgsglypslagvgeqqgqggdtprgaeqpraepghagqapgpaltdwarvgeelastgppvvampvvintegpawtplepklitrladtvrtkglrspitmaevealmssrllphdvtnlmrvilgpapyalwmdawgvqlqtviaaatrdprhpangqgrgertnldrlkgladgmvgnpqgqaallrpgelvaitasalqafrevarlaepagpwaditqgp…	2	87	0	0
CAA24499	875	Avian myelocytomatosis virus	Nucleotide sequence analysis of the proviral genome of avian myelocytomatosis virus (MC29)	Proc. Natl. Acad. Sci. U.S.A. 80 (9), 2500-2504 (1983)	2	87	meavikvissacktycgktspskkeigamlsllqkegllmspsdlyspgswdpitaaltqramvlgksgelktwglvlgalkaareeqvtseqakfwlglgggrvsppgpeciekpaterridkgeevgettvqrdakmapeetatpktvgtscyhcgtaigcncatasappppyvgsglypslagvgeqqgqggdtprgaeqpraepghagqapgpaltdwarvgeelastgppvvampvvintegpawtplepklitrladtvrtkglrspitmaevealmssrllphdvtnlmrvilgpapyalwmdawgvqlqtviaaatrdprhpangqgrgertnldrlkgladgmvgnpqgqaallrpgelvaitasalqafrevarlaepagpwaditqgp…	2	87	0	0
FOFV29	875	Avian myelocytomatosis virus 29	Nucleotide sequence to the v-myc oncogene of avian retrovirus MC29	Proc. Natl. Acad. Sci. U.S.A. 80 (1), 100-104 (1983)	2	87	meavikvissacktycgktspskkeigamlsllqkegllmspsdlyspgswdpitaaltqramvlgksgelktwglvlgalkaareeqvtseqakfwlglgggrvsppgpeciekpaterridkgeevgettvqrdakmapeetatpktvgtscyhcgtaigcncatasappppyvgsglypslagvgeqqgqggdtprgaeqpraepghagqapgpaltdwarvgeelastgppvvampvvintegpawtplepklitrladtvrtkglrspitmaevealmssrllphdvtnlmrvilgpapyalwmdawgvqlqtviaaatrdprhpangqgrgertnldrlkgladgmvgnpqgqaallrpgelvaitasalqafrevarlaepagpwaditqgp…	2	87	0	0
CAA32008	1079	Avian retrovirus IC10	Complete nucleotide sequence of IC10, a retrovirus containing the Rmil oncogene transduced in chicken neuroretina cells infected with avian retrovirus RAV-1	Nucleic Acids Res. 17 (3), 1250 (1989)	2	87	meavikvissacktycgktspskkeigamlsllqkeglltspsdlyspgswdpitaalsqramvlgksgelktwglvlgalkaareeqvtseqakfwlglgggrvsppgpesiekpaterridkgeevgettvqrdakmapeetatpktvgtfcyhcgtaigcncatasappppyvgsglypslagvgeqqgqggdtppgaeqpraeqqhagqapgpaltdwarvreelastgppvvampvviktegpawtplepklitrladtvrtkglrspitmaevealmsspllphdvtnlmrvilgpapyalwmdawgvqlqtviaaatrdprhpangqgrgertnldrlkgladgmvgnpqgqavllrpgelvaitasalqafrevarlaepagpwaditqgp…	2	87	0	0
AAA42402	1182	Fujinami sarcoma virus	Nucleotide sequence of Fujinami sarcoma virus: evolutionary relationship of its transforming gene with transforming genes of other sarcoma viruses	Cell 30 (3), 787-795 (1982)	2	87	meavikvissacktycgktspskkeigamlsqlqkegllmslsdlyspgswdpitaaltqramvlgksgelktwglvlgalkaareeqvtseqakfwlglgggrvsppgpeciekpaterridkgettvqrdtkmapeetatpktvgtscyhcgtaigcncatasappppyvgsglypslagvgeqqgqggdtprgaeqpraepgrtglapgpaltdwarireelastgppmvampvviktegpawtplepkliaglagavgagglrspiavagvealmsspllphdvtnpmrvilgpaphalwmdawaasgqlhrpqpqehtstsaaagtwrltqasesrhrlphcsaapshqdhsamgfgpelwcpkghtellrlqdselrllelmkkwmsqraksd…	2	87	0	0
AGV75850	725	Lymphoproliferative disease virus	Avian oncogenesis induced by lymphoproliferative disease virus: A neglected or emerging retroviral pathogen?	Virology 450-451, 2-12 (2014)	16	84	mdtvkrvlktlaqdqrtsvrskdvvscierliaegaikrpsdifardiwpqctamltqkamtgsagelrtwgtimrilqtakeekqawkearaalelpssvasqtfaeaarlidaaeakndisqeeldrnvaetgqpsqtdtadsgsdppaalpvrplrdsqdwrgelgagesftnssesgvessmetfreiptappppmtgpgqepppnypweelraafermgtwggqaarghqdslknpphvsegsqqqqemaavkpkkevswgqplktsdvsmgdgssdsgesgddedlldwlpgkpikksgrkscgrrkegtlkapefeqegeeliellkrvkqeverqsaaiqgsrqisraikvtpvpltdwglvatecklgglqleiplprvapvrqmagghi…	16	84	0	0
CAA48534	701	Rous sarcoma virus	Complete nucleotide sequence of Rous Sarcoma virus variant adapted to Duck cells	Mol. Biol. 27, 269-278 (1993)	2	87	meavikvissacktycgktspskkeigamlsllqkegllmspsdlyspgswdpitaaltqramvlgksgelktwglvlgalkaareeqvtseqakfwlglgggrvsppgpeciekpaterridkgeevgettvqrdakmapeetatpktvgtscyhcgtaigcncatasappppyvgsglypslagvgeqqgqggdtprgaeqpraepghaglapgpaltdwarireelastgppvvampvviktegpawtplepklitrladtvrtkglrspitmaemealmsspllphdvtnlmrvilgpapyalwmdawgvqlqtviaaatrdprhpangqgrgertnldrlkgladgmvgnsegqaallrpgelvaitasalqafrevarlaeptdpwadimqgp…	2	87	0	0
AAA19608	650	Rous sarcoma virus	Effects of the gag region on genome stability: avian retroviral vectors that contain sequence from the Bryan strain for Rous sarcoma virus	Virology (1994) In press	2	87	meavikvissacktycgkispskkeigamlsllqkegllmspsdlyspgswdpitaalsqramvlgksgelktwglvlgalkaareeqvtseqakfwlglgggrvsppgpeciekpaterridkgeevgettvqrdakmapeeaatpktvgtscyhcgtavgcncatatasappppyvgsglypslagvgeqqgqgdntsrgaeqpreepghagqapgpaltdwarvreelastgppvvampvviktegpawtplepklitrladtvrtkglrspitmaevealmsspllphdvtnlmrvilgpapyalwmdawgvqlqtviaaatrdprhpangqgrgertnldrlkgladgmvgnpqgqaallrpgelvaitasalqafrevarlaepagpwaditq…	2	87	0	0
AAA19607	648	Rous sarcoma virus	Effects of the gag region on genome stability: avian retroviral vectors that contain sequence from the Bryan strain for Rous sarcoma virus	Virology (1994) In press	2	87	meavikvissacktycgktspskkeigamlsllqkegllmspsdlyspgswdpitaalsqramvlgksgelktwglvlgalkaareeqvtseqakfwlglgggrvsppgpesiekpaterridkgeevgettvqrdakmapeetatpktvgtfcyhcgtaigcncatasappppyvgsglypslagvgeqqgqggdtppgaeqpraeqehagqapgpaltdwarvreelastgppvvampvviktegpawtplepklitrladtvrtkglrspitmaevealmsspllphdvtnlmrvilgpapyalwmdawgvqlqtviaaatrdprhpangqgrgertnldrlkgladgmvgnpqgqaallrpgelvaitasalqafrevarlaepagpwaditqgp…	2	87	0	0
AAA19606	648	Rous sarcoma virus	Effects of the gag region on genome stability: avian retroviral vectors that contain sequence from the Bryan strain for Rous sarcoma virus	Virology (1994) In press	2	87	meavikvissacktycgktspskkeigamlsllqkegllmspsdlyspgswdpitaalsqramvlgksgelktwglvlgalkaareeqvtseqakfwlgsgggrvsppgpesiekpaterridkgeevgettvqrdakmapkeaatpktvgtpcyhcgtaigcncatasappppyvgsglypslagvgeqqgqggdtppgaeqpraeqehagqapgpaltdwarvreelastgppvvampvviktegpawtplepklitrladtvrtkglrspitmaevealmsspllphdvtnlmrvilgpapyalwmdawgvhlqtviaaatrdprhpangqgrgertnldrlkgladgmvgnpqgqaallrpgelvaitasalqafrevarlaepagpwaditqgp…	2	87	0	0
NP_056887	701	Rous sarcoma virus	Appendix 2: Retroviral taxonomy, protein structure, sequences, and genetic maps	(in) Coffin,J.M. (Ed.); RETROVIRUSES: 757; Cold Spring Harbor Laboratory Press, Cold Spring Harbor, New York, NY, USA (1997)	2	87	meavikvissacktycgktspskkeigamlsllqkegllmspsdlyspgswdpitaalsqramilgksgelktwglvlgalkaareeqvtseqakfwlglgggrvsppgpeciekpaterridkgeevgettvqrdakmapeetatpktvgtscyhcgtaigcncatasappppyvgsglypslagvgeqqgqggdtppgaeqsraepghagqapgpaltdwarvreelastgppvvampvviktegpawtplepklitrladtvrtkglrspitmaevealmsspllphdvtnlmrvilgpapyalwmdawgvqlqtviaaatrdprhpangqgrgertnlnrlkgladgmvgnpqgqaallrpgelvaitasalqafrevarlaepagpwadimqgp…	2	87	0	0
AAC82560	701	Rous sarcoma virus	Appendix 2: Retroviral taxonomy, protein structure, sequences, and genetic maps	(in) Coffin,J.M. (Ed.); RETROVIRUSES: 757; Cold Spring Harbor Laboratory Press, Cold Spring Harbor, New York, NY, USA (1997)	2	87	meavikvissacktycgktspskkeigamlsllqkegllmspsdlyspgswdpitaalsqramilgksgelktwglvlgalkaareeqvtseqakfwlglgggrvsppgpeciekpaterridkgeevgettvqrdakmapeetatpktvgtscyhcgtaigcncatasappppyvgsglypslagvgeqqgqggdtppgaeqsraepghagqapgpaltdwarvreelastgppvvampvviktegpawtplepklitrladtvrtkglrspitmaevealmsspllphdvtnlmrvilgpapyalwmdawgvqlqtviaaatrdprhpangqgrgertnlnrlkgladgmvgnpqgqaallrpgelvaitasalqafrevarlaepagpwadimqgp…	2	87	0	0
CAA24512	701	Rous sarcoma virus	Nucleotide sequence of Rous sarcoma virus	Cell 32 (3), 853-869 (1983)	2	87	meavikvissacktycgktspskkeigamlsllqkegllmspsdlyspgswdpitaalsqramilgksgelktwglvlgalkaareeqvtseqakfwlglgggrvsppgpeciekpaterridkgeevgettvqrdakmapeetatpktvgtscyhcgtaigcncatasappppyvgsglypslagvgeqqgqggdtppgaeqsraepghagqapgpaltdwarvreelastgppvvampvviktegpawtplepklitrladtvrtkglrspitmaevealmsspllphdvtnlmrvilgpapyalwmdawgvqlqtviaaatrdprhpangqgrgertnlnrlkgladgmvgnpqgqaallrpgelvaitasalqafrevarlaepagpwadimqgp…	2	87	0	0
2019512C	650	Rous sarcoma virus	Effects of the gag region on genome stability: avian retroviral vectors that contain sequences from the Bryan strain of Rous sarcoma virus	Virology 203 (2), 211-220 (1994)	2	87	meavikvissacktycgkispskkeigamlsllqkegllmspsdlyspgswdpitaalsqramvlgksgelktwglvlgalkaareeqvtseqakfwlglgggrvsppgpeciekpaterridkgeevgettvqrdakmapeeaatpktvgtscyhcgtavgcncatatasappppyvgsglypslagvgeqqgqgdntsrgaeqpreepghagqapgpaltdwarvreelastgppvvampvviktegpawtplepklitrladtvrtkglrspitmaevealmsspllphdvtnlmrvilgpapyalwmdawgvqlqtviaaatrdprhpangqgrgertnldrlkgladgmvgnpqgqaallrpgelvaitasalqafrevarlaepagpwaditq…	2	87	0	0
2019512B	648	Rous sarcoma virus	Effects of the gag region on genome stability: avian retroviral vectors that contain sequences from the Bryan strain of Rous sarcoma virus	Virology 203 (2), 211-220 (1994)	2	87	meavikvissacktycgktspskkeigamlsllqkegllmspsdlyspgswdpitaalsqramvlgksgelktwglvlgalkaareeqvtseqakfwlglgggrvsppgpesiekpaterridkgeevgettvqrdakmapeetatpktvgtfcyhcgtaigcncatasappppyvgsglypslagvgeqqgqggdtppgaeqpraeqehagqapgpaltdwarvreelastgppvvampvviktegpawtplepklitrladtvrtkglrspitmaevealmsspllphdvtnlmrvilgpapyalwmdawgvqlqtviaaatrdprhpangqgrgertnldrlkgladgmvgnpqgqaallrpgelvaitasalqafrevarlaepagpwaditqgp…	2	87	0	0
2019512A	648	Rous sarcoma virus	Effects of the gag region on genome stability: avian retroviral vectors that contain sequences from the Bryan strain of Rous sarcoma virus	Virology 203 (2), 211-220 (1994)	2	87	meavikvissacktycgktspskkeigamlsllqkegllmspsdlyspgswdpitaalsqramvlgksgelktwglvlgalkaareeqvtseqakfwlgsgggrvsppgpesiekpaterridkgeevgettvqrdakmapkeaatpktvgtpcyhcgtaigcncatasappppyvgsglypslagvgeqqgqggdtppgaeqpraeqehagqapgpaltdwarvreelastgppvvampvviktegpawtplepklitrladtvrtkglrspitmaevealmsspllphdvtnlmrvilgpapyalwmdawgvhlqtviaaatrdprhpangqgrgertnldrlkgladgmvgnpqgqaallrpgelvaitasalqafrevarlaepagpwaditqgp…	2	87	0	0
AAA42567	239	Rous sarcoma virus	Primary structure of p19 species of avian sarcoma and leukemia viruses	J. Virol. 56 (1), 31-39 (1985)	2	87	meavikvissacktycgktspskkeigamlsllqkegllmspsdlyspgswdpitaalsqramvlgksgelktwglvlgalkaareeqvtseqakfwlglgggrvsppgpeciekpaterridkgeevgettaqrdakmapekmatpktvgtscyqcgtatgcncatasappppyvgsglypslagvgeqqgqggdtpwgaeqpraepghaglapgpaltdwarireelastgppvvam	2	87	0	0
CAA36153	701	Rous sarcoma virus	Nucleotide sequence of LTR-gag region of Rous sarcoma virus adapted to semi-permissive host	Nucleic Acids Res. 18 (18), 5552 (1990)	2	87	meavikvissacktycgktspskkeigamlsllqkegllmspsdlyspgswdpitaaltqramvlgksgelktwglvlgalkaareeqvtseqakfwlglgggrvsppgpeciekpaterridkgeevgettvqrdakmapeetatpktvgtscyhcgtaigcncatasappppyvgsglypslagvgeqqgqggdtprgaeqpraepghaglapgpaltdwarireelastgppvvampvviktegpawtplepklitrladtvrtkglrspitmaemealmsspllphdvtnlmrvilgpapyalwmdawgvqlqtviaaatrdprhpangqgrgertnldrlkgladgmvgnsegqaallrpgelvaitasalqafrevarlaeptdpwadimqgp…	2	87	0	0
NP_056886	1603	Rous sarcoma virus	Appendix 2: Retroviral taxonomy, protein structure, sequences, and genetic maps	(in) Coffin,J.M. (Ed.); RETROVIRUSES: 757; Cold Spring Harbor Laboratory Press, Cold Spring Harbor, New York, NY, USA (1997)	2	87	meavikvissacktycgktspskkeigamlsllqkegllmspsdlyspgswdpitaalsqramilgksgelktwglvlgalkaareeqvtseqakfwlglgggrvsppgpeciekpaterridkgeevgettvqrdakmapeetatpktvgtscyhcgtaigcncatasappppyvgsglypslagvgeqqgqggdtppgaeqsraepghagqapgpaltdwarvreelastgppvvampvviktegpawtplepklitrladtvrtkglrspitmaevealmsspllphdvtnlmrvilgpapyalwmdawgvqlqtviaaatrdprhpangqgrgertnlnrlkgladgmvgnpqgqaallrpgelvaitasalqafrevarlaepagpwadimqgp…	2	87	0	0
AAC82561	1603	Rous sarcoma virus	Appendix 2: Retroviral taxonomy, protein structure, sequences, and genetic maps	(in) Coffin,J.M. (Ed.); RETROVIRUSES: 757; Cold Spring Harbor Laboratory Press, Cold Spring Harbor, New York, NY, USA (1997)	2	87	meavikvissacktycgktspskkeigamlsllqkegllmspsdlyspgswdpitaalsqramilgksgelktwglvlgalkaareeqvtseqakfwlglgggrvsppgpeciekpaterridkgeevgettvqrdakmapeetatpktvgtscyhcgtaigcncatasappppyvgsglypslagvgeqqgqggdtppgaeqsraepghagqapgpaltdwarvreelastgppvvampvviktegpawtplepklitrladtvrtkglrspitmaevealmsspllphdvtnlmrvilgpapyalwmdawgvqlqtviaaatrdprhpangqgrgertnlnrlkgladgmvgnpqgqaallrpgelvaitasalqafrevarlaepagpwadimqgp…	2	87	0	0
AAA91043	155	Rous sarcoma virus	Molecular basis of the altered gag p19 protein (MA) of the transformation-defective mutant of Rous sarcoma virus, tdPH2010	Folia Biol. (Praha) 43 (5), 175-182 (1997)	2	87	meavikvissacktycgktspskkeigamlsllqkegllmspsdlyspgswdpitaalsqramvlgksgelktwglvlgalkaareeqvtseqakfwlglgggrvsppgpeciekpaterridkgkevgettvqrdakmapeetatpktvgtscy	2	87	0	0
AAA42560	213	Rous sarcoma virus	Nucleotide sequence of cloned unintegrated avian sarcoma virus DNA: viral DNA contains direct and inverted repeats similar to those in transposable elements	Proc. Natl. Acad. Sci. U.S.A. 78 (1), 124-128 (1981)	2	87	meavikvissacktycgkispskkeigamlsllqkegllmspsdlyspgswdpitaalsqramvlgksgelktwglvlgalkaareeqvtseqakfwlglgggrvsppgpeciekpaterridkgeevgettvqrdakmapeeaatpktvgtscyhcgtavgcncatatasappppyvgsglypslagvgeqqgqgdntsrgrssqgrsqgtr	2	87	0	0
CAA27619	84	Rous sarcoma virus	Control of Rous sarcoma virus RNA translation and packaging by the 5' and 3' untranslated sequences	J. Mol. Biol. 189 (3), 421-434 (1986)	2	84	mkavikvissacktycgktspckkeigamlsllqkegllmspsdlyspgswdpitaalsqramvlgksgelktwglvlgalkaa	2	0	0	-84
1A6S_A	87	Rous sarcoma virus - Prague C	Three-dimensional structure of the human immunodeficiency virus type 1 matrix protein	J. Mol. Biol. 244 (2), 198-223 (1994)	2	87	geavikvissacktycgktspskkeigamlsllqkegllmspsdlyspgswdpitaalsqramilgksgelktwglvlgalkaaree	2	87	0	0
POL_RSVP	1603	Rous sarcoma virus - Prague C	Nucleotide sequence of Rous sarcoma virus	Cell 32 (3), 853-869 (1983)	2	87	meavikvissacktycgktspskkeigamlsllqkegllmspsdlyspgswdpitaalsqramilgksgelktwglvlgalkaareeqvtseqakfwlglgggrvsppgpeciekpaterridkgeevgettvqrdakmapeetatpktvgtscyhcgtaigcncatasappppyvgsglypslagvgeqqgqggdtppgaeqsraepghagqapgpaltdwarvreelastgppvvampvviktegpawtplepklitrladtvrtkglrspitmaevealmsspllphdvtnlmrvilgpapyalwmdawgvqlqtviaaatrdprhpangqgrgertnlnrlkgladgmvgnpqgqaallrpgelvaitasalqafrevarlaepagpwadimqgp…	2	87	0	0
GAG_RSVP	701	Rous sarcoma virus - Prague C	Nucleotide sequence of Rous sarcoma virus	Cell 32 (3), 853-869 (1983)	2	87	meavikvissacktycgktspskkeigamlsllqkegllmspsdlyspgswdpitaalsqramilgksgelktwglvlgalkaareeqvtseqakfwlglgggrvsppgpeciekpaterridkgeevgettvqrdakmapeetatpktvgtscyhcgtaigcncatasappppyvgsglypslagvgeqqgqggdtppgaeqsraepghagqapgpaltdwarvreelastgppvvampvviktegpawtplepklitrladtvrtkglrspitmaevealmsspllphdvtnlmrvilgpapyalwmdawgvqlqtviaaatrdprhpangqgrgertnlnrlkgladgmvgnpqgqaallrpgelvaitasalqafrevarlaepagpwadimqgp…	2	87	0	0
AAB59932	701	Rous sarcoma virus - Prague C	Rous sarcoma virus encodes a transcriptional activator	Cell 40 (3), 537-546 (1985)	2	87	meavikvissacktycgktspskkeigamlsllqkegllmspsdlyspgswdpitaalsqramilgksgelktwglvlgalkaareeqvtseqakfwlglgggrvsppgpeciekpaterridkgeevgettvqrdakmapeetatpktvgtscyhcgtaigcncatasappppyvgsglypslagvgeqqgqggdtppgaeqsraepghagqapgpaltdwarvreelastgppvvampvviktegpawtplepklitrladtvrtkglrspitmaevealmsspllphdvtnlmrvilgpapyalwmdawgvqlqtviaaatrdprhpangqgrgertnlnrlkgladgmvgnpqgqaallrpgelvaitasalqafrevarlaepagpwadimqgp…	2	87	0	0
AAB59933	1472	Rous sarcoma virus - Prague C	Rous sarcoma virus encodes a transcriptional activator	Cell 40 (3), 537-546 (1985)	2	87	meavikvissacktycgktspskkeigamlsllqkegllmspsdlyspgswdpitaalsqramilgksgelktwglvlgalkaareeqvtseqakfwlglgggrvsppgpeciekpaterridkgeevgettvqrdakmapeetatpktvgtscyhcgtaigcncatasappppyvgsglypslagvgeqqgqggdtppgaeqsraepghagqapgpaltdwarvreelastgppvvampvviktegpawtplepklitrladtvrtkglrspitmaevealmsspllphdvtnlmrvilgpapyalwmdawgvqlqtviaaatrdprhpangqgrgertnlnrlkgladgmvgnpqgqaallrpgelvaitasalqafrevarlaepagpwadimqgp…	2	87	0	0
AAC08987	701	Rous sarcoma virus - Schmidt-Ruppin B	Complete nucleotide sequence of avian sarcoma virus	Unpublished	2	87	meavikvissacktycgktspskkeigamlsllqkegllmspsdlyspgswdpitaalsqramvlgksgelktwglvlgalkaareeqvtseqakfwlglgggrvsppgpeciekpaterridkgeevgettvqrdakmapeetatpktvgtscyhcgtaigcncatasappppyvgsglypslagvgeqqgqggdtprgaeqpraepghaglapgpaltdwarireelastgppvvampvviktegpawtplepklitrladtvrtkglrspitmaevealmsspllphdvtnlmrvilgpapyalwmdawgvqlqtviaaatrdprhpangqgrgertnldrlkgladgmvgnpqgqaallrpgelvaitasalqafrevarlaepagpwaditqgp…	2	87	0	0
POL_RSVSB	1603	Rous sarcoma virus - Schmidt-Ruppin B	Direct Submission	Submitted (??-MAR-1998)	2	87	meavikvissacktycgktspskkeigamlsllqkegllmspsdlyspgswdpitaalsqramvlgksgelktwglvlgalkaareeqvtseqakfwlglgggrvsppgpeciekpaterridkgeevgettvqrdakmapeetatpktvgtscyhcgtaigcncatasappppyvgsglypslagvgeqqgqggdtprgaeqpraepghaglapgpaltdwarireelastgppvvampvviktegpawtplepklitrladtvrtkglrspitmaevealmsspllphdvtnlmrvilgpapyalwmdawgvqlqtviaaatrdprhpangqgrgertnldrlkgladgmvgnpqgqaallrpgelvaitasalqafrevarlaepagpwaditqgp…	2	87	0	0
GAG_RSVSB	701	Rous sarcoma virus - Schmidt-Ruppin B	Direct Submission	Submitted (??-MAR-1998)	2	87	meavikvissacktycgktspskkeigamlsllqkegllmspsdlyspgswdpitaalsqramvlgksgelktwglvlgalkaareeqvtseqakfwlglgggrvsppgpeciekpaterridkgeevgettvqrdakmapeetatpktvgtscyhcgtaigcncatasappppyvgsglypslagvgeqqgqggdtprgaeqpraepghaglapgpaltdwarireelastgppvvampvviktegpawtplepklitrladtvrtkglrspitmaevealmsspllphdvtnlmrvilgpapyalwmdawgvqlqtviaaatrdprhpangqgrgertnldrlkgladgmvgnpqgqaallrpgelvaitasalqafrevarlaepagpwaditqgp…	2	87	0	0
BAA01499	699	Rous sarcoma virus - Schmidt-Ruppin D	Rous sarcoma virus complete genome	Unpublished	2	87	meavikvissacktycgktspskkeigamlsllqkegllmspsdlyspgswdpitaalsqramilgksgelktwglvlgalkaareeqvtseqakfwlglgggrvsppgpeciekpaterridkgeevgettvqrdakmapeeaatpktvgtscyhcgtavgcncatatasappppyvgsglypslagvgeqqgqgdraeqpreepghagqapgpaltdwarvreelastgppvvampvviktegpawtplepklitrladtvrtkglrspitmaevealmsspllphdvtnlmrvilgpapyalwmdawgvqlqtviaaatrdprhpangqgrgertnldrlkgladgmvgnpqgqaallrpgelvaitasalqafrevarlaepagpwaditqgpse…	2	87	0	0
GAG_RSVSA	701	Rous sarcoma virus (strain Schmidt-Ruppin A)	Complete nucleotide sequence of a highly infectious avian leukosis virus	Nucleic Acids Res. 20 (2), 367 (1992)	2	87	meavikvissacktycgkispskkeigamlsllqkegllmspsdlyspgswdpitaalsqramvlgksgelktwglvlgalkaareeqvtseqakfwlglgggrvsppgpeciekpaterridkgeevgettaqrdakmapekmatpktvgtscyqcgtatgcncatasappppyvgsglypslagvgeqqgqggdtpwgaeqpraepghaglapgpaltdwarireelastgppvvampvviktegpawtplepklitrladtvrtkglrspitmaevealmsspllphdvtnlmrvilgpapyalwmdawgvqlqtviaaatrdprhpangqgrgertnldrlkgladgmvgnpqgqaallrpgelvaitasalqafrevarlaepagpwaditqgp…	2	87	0	0
POL_RSVSA	1603	Rous sarcoma virus (strain Schmidt-Ruppin A)	Complete nucleotide sequence of a highly infectious avian leukosis virus	Nucleic Acids Res. 20 (2), 367 (1992)	2	87	meavikvissacktycgkispskkeigamlsllqkegllmspsdlyspgswdpitaalsqramvlgksgelktwglvlgalkaareeqvtseqakfwlglgggrvsppgpeciekpaterridkgeevgettaqrdakmapekmatpktvgtscyqcgtatgcncatasappppyvgsglypslagvgeqqgqggdtpwgaeqpraepghaglapgpaltdwarireelastgppvvampvviktegpawtplepklitrladtvrtkglrspitmaevealmsspllphdvtnlmrvilgpapyalwmdawgvqlqtviaaatrdprhpangqgrgertnldrlkgladgmvgnpqgqaallrpgelvaitasalqafrevarlaepagpwaditqgp…	2	87	0	0
S69372_1	149	Rous-associated virus type 1	Retroviral capture of c-erbB proto-oncogene sequences: rapid evolution of distinct viral genomes carrying mutant v-erbB genes with different transforming capacities	Oncogene 9 (5), 1307-1320 (1994)	2	87	meavikvissacktycgktspskkeigamlsllqkegllmspsdlyspgswdpitaalsqramvlgksgelktwglvlgalkaareeqvtseqakfwlglgggrvsppgpesiekpaterridkgeevgettvqrdakmapeetatpkt	2	87	0	0

## Sheet: Betaretrovirus
LOCUS	LENGTH	ORGANISM	TITEL	JOURNAL	p10 INIT	p10 TERM	SEQUENCE	p10 Init Predicted	p10 Term Predicted	p10 Init Prediction Error	p10 Term Prediction Error
1BAX_A	94	Mason-Pfizer monkey virus	The three-dimensional solution structure of the matrix protein from the type D retrovirus, the Mason-Pfizer monkey virus, and implications for the morphology of retroviral assembly	EMBO J. 16 (19), 5819-5826 (1997)	11	91	mgqelsqheryveqlkqalktrgvkvkyadllkffdfvkdtcpwfpqegtidikrwrrvgdcfqdyyntfgpekvpvtafsywnlikelidkke	11	91	0	0
2F76_X	100	Simian retrovirus 1	D-retrovirus morphogenetic switch driven by the targeting signal accessibility to Tctex-1 of dynein	Proc. Natl. Acad. Sci. U.S.A. 105 (30), 10565-10570 (2008)	11	91	mgqelsqheryveqlkqalktrgvkvkyadllkffdfvkdtcpwfpqegtidikrwrrvgdcfqdyyntfgpekvpvtafsywnlikelidkkevnpqvm	11	91	0	0
2F77_X	100	Simian retrovirus 1	D-retrovirus morphogenetic switch driven by the targeting signal accessibility to Tctex-1 of dynein	Proc. Natl. Acad. Sci. U.S.A. 105 (30), 10565-10570 (2008)	11	91	mgqelsqheryveqlkqalktrgvkvkyadllkffdfvkdtcpwfpqegtidikfwrrvgdcfqdyyntfgpekvpvtafsywnlikelidkkevnpqvm	11	91	0	0
2LPY_A	124	Mason-Pfizer monkey virus	The structure of myristoylated mason-pfizer monkey virus matrix protein and the role of phosphatidylinositol-(4,5)-bisphosphate in its membrane binding	J. Mol. Biol. 423 (3), 427-438 (2012)	10	90	gqelsqheryveqlkqalktrgvkvkyadllkffdfvkdtcpwfpqegtidikrwrrvgdcfqdyyntfgpekvpvtafsywnlikelidkkevnpqvmaavaqteeilksnsqtdlehhhhhh	10	90	0	0
2MV4_A	125	Mason-Pfizer monkey virus	Resonance assignments of the myristoylated Y28F/Y67F mutant of the Mason-Pfizer monkey virus matrix protein	Biomol NMR Assign 9 (2), 229-233 (2015)	11	91	xgqelsqheryveqlkqalktrgvkvkfadllkffdfvkdtcpwfpqegtidikrwrrvgdcfqdyfntfgpekvpvtafsywnlikelidkkevnpqvmaavaqteeilksnsqtdlehhhhhh	11	91	0	0
2MXI_A	125	Mason-Pfizer monkey virus	Mason-Pfizer Monkey Virus Matrix Protein Mutants - Structural View Of Impaired Membrane Interaction	Unpublished	11	91	xgqelsqheryveqlkqalktrgvkvkyadllkffdfvkdicpwfpqegtidikrwrrvgdcfqdyyntfgpekvpviafsywnlikelidkkevnpqvmaavaqteeilksnsqtdlehhhhhh	11	91	0	0
4ZV5_A	91	Mouse mammary tumor virus (STRAIN BR6)	One-step separation of myristoylated and nonmyristoylated retroviral matrix proteins	Protein Expr. Purif. 92 (1), 94-99 (2013)	9	91	gvsgskgqklfvsvlqrllserglhvkessaiefyqflikvspwfpeegglnlqdwkrvgremkryaaehgtdsipkqaypiwlqlreilt	9	91	0	0
4ZV5_B	91	Mouse mammary tumor virus (STRAIN BR6)	One-step separation of myristoylated and nonmyristoylated retroviral matrix proteins	Protein Expr. Purif. 92 (1), 94-99 (2013)	9	91	gvsgskgqklfvsvlqrllserglhvkessaiefyqflikvspwfpeegglnlqdwkrvgremkryaaehgtdsipkqaypiwlqlreilt	9	91	0	0
AAA46541	859	Mus musculus	Complete nucleotide sequence of a milk-transmitted mouse mammary tumor virus: two frameshift suppression events are required for translation of gag and pol	J. Virol. 61 (2), 480-490 (1987)	10	92	mgvsgskgqklfvsvlqrllserglhvkessaiefyqflikvspwfpeegglnlqdwkrvgremkryaaehgtdsipkqaypiwlqlreilteqsdlvllsaeaksvteeeleegltgllstssqektygtrgtayaeidtevdklsehiydepyeekekadkneekdhvrkikkvvqrkensegkrkekdskaflatdwndddlspedwddleeqaahyhdddelilpvkrkvvkkkpqalrrkplppvgfagamaearekgdltftfpvvfmgesdeddtpvweplplktlkelqsavrtmgpsapytlqvvdmvasqwltpsdwhqtaratlspgdyvlwrteyeekskemvqkaagkrkgkvsldmllgtgqflspssqiklskdvlkdvttnav…	10	92	0	0
AAA46542	1753	Mus musculus	Complete nucleotide sequence of a milk-transmitted mouse mammary tumor virus: two frameshift suppression events are required for translation of gag and pol	J. Virol. 61 (2), 480-490 (1987)	10	92	mgvsgskgqklfvsvlqrllserglhvkessaiefyqflikvspwfpeegglnlqdwkrvgremkryaaehgtdsipkqaypiwlqlreilteqsdlvllsaeaksvteeeleegltgllstssqektygtrgtayaeidtevdklsehiydepyeekekadkneekdhvrkikkvvqrkensegkrkekdskaflatdwndddlspedwddleeqaahyhdddelilpvkrkvvkkkpqalrrkplppvgfagamaearekgdltftfpvvfmgesdeddtpvweplplktlkelqsavrtmgpsapytlqvvdmvasqwltpsdwhqtaratlspgdyvlwrteyeekskemvqkaagkrkgkvsldmllgtgqflspssqiklskdvlkdvttnav…	10	92	0	0
AAA46543	591	Mus musculus	Complete nucleotide sequence of a milk-transmitted mouse mammary tumor virus: two frameshift suppression events are required for translation of gag and pol	J. Virol. 61 (2), 480-490 (1987)	10	92	mgvsgskgqklfvsvlqrllserglhvkessaiefyqflikvspwfpeegglnlqdwkrvgremkryaaehgtdsipkqaypiwlqlreilteqsdlvllsaeaksvteeeleegltgllstssqektygtrgtayaeidtevdklsehiydepyeekekadkneekdhvrkikkvvqrkensegkrkekdskaflatdwndddlspedwddleeqaahyhdddelilpvkrkvvkkkpqalrrkplppvgfagamaearekgdltftfpvvfmgesdeddtpvweplplktlkelqsavrtmgpsapytlqvvdmvasqwltpsdwhqtaratlspgdyvlwrteyeekskemvqkaagkrkgkvsldmllgtgqflspssqiklskdvlkdvttnav…	10	92	0	0
AAA47561	659	Simian retrovirus 2	Sequence relationships of type D retroviruses which cause simian acquired immunodeficiency syndrome	Virology 157 (2), 317-329 (1987)	15	96	alrsnmgqelsqhelyveqlkkalktrgvkvkgndllkffdfvkdtcpwfpqegtidikrwrrvgdcfqdyyntfgpekipvtafsywnlikdlidkkeadpqvmaavtqtekilkvssqtdlrdnshnkdmdlislesddeeakapsekmtmsnkspkkypamlasqnnntdkdpdlsevdwdgledeaakyhnpdwppflsrpppynrtaatapavmavvnpkeelkekisqleeqikleelhqsliirlqklktgnervtssgnieshsrtpkwpgqclpkgkylinknteeyppkdifpvtetmdgqgqawrhhngfdftvikelktavsqygatapytlaivesiadnwltptdwntlvravlsggdhliwkseffencrdtakrnqqagngwd…	15	96	0	0
AAA47710	657	Mason-Pfizer monkey virus	Nucleotide sequence of Mason-Pfizer monkey virus: an immunosuppressive D-type retrovirus	Cell 45 (3), 375-385 (1986)	11	91	mgqelsqheryveqlkqalktrgvkvkyadllkffdfvkdtcpwfpqegtidikrwrrvgdcfqdyyntfgpekvpvtafsywnlikelidkkevnpqvmaavaqteeilksnsqtdltktsqnpdldlisldsddegakssslqdkglsstkkpkrfpvlltaqtskdpedpnpsevdwdgledeaakyhnpdwppfltrpppynkatpsaptvmavvnpkeelkekiaqleeqikleelhqalisklqklktgnetvthpdtagglsrtphwpgqhipkgkccasrekeeqipkdifpvtetvdgqgqawrhhngfdfavikelktaasqygatapytlaivesvadnwltptdwntlvravlsggdhllwkseffencrdtakrnqqagngwdfdm…	11	91	0	0
AAA47730	658	Simian retrovirus 1	Nucleotide sequence of SRV-1, a type D simian acquired immune deficiency syndrome retrovirus	Science 231 (4745), 1567-1572 (1986)	11	91	mgqelsqheryveqlkqalktrgvkvkyadllkffdfvkdtcpwfpqegtidikrwrrvgdcfqdyyntfgpekvpvtafsywnlikelidkkevnpqvmaavaqteeilktsshtelttkpsqnpdldlisldsddegakgsslkdknlsctkkpkrfpvlltaqtsadpedpnpsevdwdgledeaakyhnpdwppfltrpppynkatpsaptvmavvnpkeelkekiaqleeqikleelhqalisklqklktgnetvtspetaggfsrtphwpgqhipkgkccasrekeeqtpkdifpvtetvdgqgqawrhhngfdftvikelktaasqygatapytlaivesvadnwltptdwntlvravlsggdhllwkseffencretakrnqqagngwdfd…	11	91	0	0
AAA66451	740	Squirrel monkey retrovirus-H	Molecular cloning, complete nucleotide sequence, and gene structure of the provirus genome of a retrovirus produced in a human lymphoblastoid cell line	Virology 167 (2), 468-476 (1988)	12	93	mgqasshsendlfishlkeslkvrrirvrkkdlvsffsfifktcpwfpqegsidsrvwgrvgdclndyyrvfgpetipittfnyynlirdvltnqsdspdiqrlckeghkilishsrppsrqapvtittsekassrppsrapstcpsvaidigshdtgqsslypnlatltdppiqsphsrahtppqhlpllansktlhnsgsqddqlnpadqadleeaaaqynnpdwpqltntpalppfrppsyvstavppvavaapvlhaptsgvpgsptapnlpgvalakpsgpidetvslldgvktlvtklsdlallppagvmafpvtrsqgqvssnttgrasphpdthtipeeeeadsgesdseddeeessepteptythsykrlnlktiekiktavanygptap…	12	93	0	0
AAA89180	612	Jaagsiekte sheep retrovirus	Nucleotide sequence of the jaagsiekte retrovirus, an exogenous and endogenous type D and B retrovirus of sheep and goats	J. Virol. 66 (8), 4930-4939 (1992)	8	90	mghthsrqlfvhmlsvmlkhrgitvsktklinflsfieevcpwfpregtvnletwkkvgeqirthytlhgpekvpvetlsfwtlirdcldfdndelkrlgnllkqeedplhtpdsvpsydpppppppslkmhpsdnddslsstdeaeldeeaakyhqedwgflaqekgaltskdelvecfknltialqnagiqlpsnnntfpsappfppaytptvmagldpppgfpppskhmsplqkalrqaqrlgevvsdfslafpvfennnqryyeslpfkqlkelkiacsqygptapftiamieslgtqalppndwkqtaraclsggdyllwkseffeqcariadvnrqqgiqtsyemligegpyqatdtqlnflpgayaqisnaarqawkklpssstktedlskv…	8	90	0	0
AAC82555	860	Mouse mammary tumor virus	Appendix 2: Retroviral taxonomy, protein structure, sequences, and genetic maps	(in) Coffin,J.M. (Ed.); RETROVIRUSES: 757; Cold Spring Harbor Laboratory Press, Cold Spring Harbor, New York, NY, USA (1997)	10	92	mgvsgskgqklfvsvlqrllserglhvkessaiefyqflikvspwfpeegglnlqdwkrvgremkryaaehgtdsipkqaypiwlqlreilteqsdlvllsaeaksvteeeleegltgllstssqektygtrgtayaeidtevdklsehiydepyeekekadkneekdhvrkikkvvqrkensegkrkekdskaflatdwndddlspedwddleeqaahyhdddelilpvkrkvvkkkpqalrrkplppvgfagamaearekgdltftfpvvfmgesdeddtpvweplplktlkelqsavrtmgpsapytlqvvdmvasqwltpsdwhqtaratlspgdyvlwrteyeekskemvqkaagkrkgkvsldmllgtgqflspssqiklskdvlkdvttnav…	10	92	0	0
AAC82556	1755	Mouse mammary tumor virus	Appendix 2: Retroviral taxonomy, protein structure, sequences, and genetic maps	(in) Coffin,J.M. (Ed.); RETROVIRUSES: 757; Cold Spring Harbor Laboratory Press, Cold Spring Harbor, New York, NY, USA (1997)	10	92	mgvsgskgqklfvsvlqrllserglhvkessaiefyqflikvspwfpeegglnlqdwkrvgremkryaaehgtdsipkqaypiwlqlreilteqsdlvllsaeaksvteeeleegltgllstssqektygtrgtayaeidtevdklsehiydepyeekekadkneekdhvrkikkvvqrkensegkrkekdskaflatdwndddlspedwddleeqaahyhdddelilpvkrkvvkkkpqalrrkplppvgfagamaearekgdltftfpvvfmgesdeddtpvweplplktlkelqsavrtmgpsapytlqvvdmvasqwltpsdwhqtaratlspgdyvlwrteyeekskemvqkaagkrkgkvsldmllgtgqflspssqiklskdvlkdvttnav…	10	92	0	0
AAC82557	591	Mouse mammary tumor virus	Appendix 2: Retroviral taxonomy, protein structure, sequences, and genetic maps	(in) Coffin,J.M. (Ed.); RETROVIRUSES: 757; Cold Spring Harbor Laboratory Press, Cold Spring Harbor, New York, NY, USA (1997)	10	92	mgvsgskgqklfvsvlqrllserglhvkessaiefyqflikvspwfpeegglnlqdwkrvgremkryaaehgtdsipkqaypiwlqlreilteqsdlvllsaeaksvteeeleegltgllstssqektygtrgtayaeidtevdklsehiydepyeekekadkneekdhvrkikkvvqrkensegkrkekdskaflatdwndddlspedwddleeqaahyhdddelilpvkrkvvkkkpqalrrkplppvgfagamaearekgdltftfpvvfmgesdeddtpvweplplktlkelqsavrtmgpsapytlqvvdmvasqwltpsdwhqtaratlspgdyvlwrteyeekskemvqkaagkrkgkvsldmllgtgqflspssqiklskdvlkdvttnav…	10	92	0	0
AAC82573	657	Mason-Pfizer monkey virus	Appendix 2: Retroviral taxonomy, protein structure, sequences, and genetic maps	(in) Coffin,J.M. (Ed.); RETROVIRUSES: 757; Cold Spring Harbor Laboratory Press, Cold Spring Harbor, New York, NY, USA (1997)	11	91	mgqelsqheryveqlkqalktrgvkvkyadllkffdfvkdtcpwfpqegtidikrwrrvgdcfqdyyntfgpekvpvtafsywnlikelidkkevnpqvmaavaqteeilksnsqtdltktsqnpdldlisldsddegakssslqdkglsstkkpkrfpvlltaqtskdpedpnpsevdwdgledeaakyhnpdwppfltrpppynkatpsaptvmavvnpkeelkekiaqleeqikleelhqalisklqklktgnetvthpdtagglsrtphwpgqhipkgkccasrekeeqipkdifpvtetvdgqgqawrhhngfdfavikelktaasqygatapytlaivesvadnwltptdwntlvravlsggdhllwkseffencrdtakrnqqagngwdfdm…	11	91	0	0
AAC82574	911	Mason-Pfizer monkey virus	Appendix 2: Retroviral taxonomy, protein structure, sequences, and genetic maps	(in) Coffin,J.M. (Ed.); RETROVIRUSES: 757; Cold Spring Harbor Laboratory Press, Cold Spring Harbor, New York, NY, USA (1997)	11	91	mgqelsqheryveqlkqalktrgvkvkyadllkffdfvkdtcpwfpqegtidikrwrrvgdcfqdyyntfgpekvpvtafsywnlikelidkkevnpqvmaavaqteeilksnsqtdltktsqnpdldlisldsddegakssslqdkglsstkkpkrfpvlltaqtskdpedpnpsevdwdgledeaakyhnpdwppfltrpppynkatpsaptvmavvnpkeelkekiaqleeqikleelhqalisklqklktgnetvthpdtagglsrtphwpgqhipkgkccasrekeeqipkdifpvtetvdgqgqawrhhngfdfavikelktaasqygatapytlaivesvadnwltptdwntlvravlsggdhllwkseffencrdtakrnqqagngwdfdm…	11	91	0	0
AAC82576	1771	Mason-Pfizer monkey virus	Appendix 2: Retroviral taxonomy, protein structure, sequences, and genetic maps	(in) Coffin,J.M. (Ed.); RETROVIRUSES: 757; Cold Spring Harbor Laboratory Press, Cold Spring Harbor, New York, NY, USA (1997)	11	91	mgqelsqheryveqlkqalktrgvkvkyadllkffdfvkdtcpwfpqegtidikrwrrvgdcfqdyyntfgpekvpvtafsywnlikelidkkevnpqvmaavaqteeilksnsqtdltktsqnpdldlisldsddegakssslqdkglsstkkpkrfpvlltaqtskdpedpnpsevdwdgledeaakyhnpdwppfltrpppynkatpsaptvmavvnpkeelkekiaqleeqikleelhqalisklqklktgnetvthpdtagglsrtphwpgqhipkgkccasrekeeqipkdifpvtetvdgqgqawrhhngfdfavikelktaasqygatapytlaivesvadnwltptdwntlvravlsggdhllwkseffencrdtakrnqqagngwdfdm…	11	91	0	0
AAC97563	658	Simian endogenous retrovirus	Complete nucleotide sequence of simian endogenous type D retrovirus with intact genome organization: evidence for ancestry to simian retrovirus and baboon endogenous virus	J. Virol. 71 (5), 3666-3676 (1997)	9	91	mgqelsqhqiyvgqlkealkirgvkvkgndlfkffdfvkdtcpwfpqegtidikrwrrvgdcfqdyyntfgpekipvtafsywnlirdlidkkeadpqvmaavaqtehilkvssrsnlakppqdteedlislesdheeikspsvtdkemphenkpkkypilqmlqkeeeinkpnqsdinwddlkeeaakyhnpdlppftsypppynktyneasapivmaaidpkeelkqkiaqleeqikleelhqsliirlqklktgnekipnsdamegslrppqrpgqhvprgglvasrrkensspkdvfpvtettdeqgqawrhhtgfdftiikelktaashygatapytlaivksvannwltptdwntlvravlsggdhliwkseffencrdttkknqqagngwdf…	9	91	0	0
AAG18014	187	Human mammary tumor virus	Identification of a proviral structure in human breast cancer	Cancer Res. 61 (4), 1754-1759 (2001)	10	92	mgvsgskgqklfvsvlqrllskrglhvkessaiefyqflikvspwfpeegglnlqdwkrvgremkryaaehgtdsipkqaypiwlqlreilteqsdlvllsaeaksvteeeleegltgllstssqektygtrgtayaeidtevdklsehiydepyeekekadkneekdhvrkvkkivqrkeisegkr	10	92	0	0
AAO85304	612	Enzootic nasal tumour virus of goats	Characterization of enzootic nasal tumour virus of goats: complete sequence and tissue distribution	J. Gen. Virol. 84 (PT 8), 2245-2252 (2003)	8	90	mgqmhsrqlfvhmlsvmlthrgitvskpklinflsfveevcpwfpregtvnletwkkvgeqirthytlhgpekvpvetfsfwtlirdcldfdndelkrlgnllkqeedpxhipdpepgydappppppslklrpsdnddslsstdeeelaeeaakyhqedwgflaqekgaltsknelveclknltvvlqnsgakfsnnhvkppsappfppayapsvvagldpppgpslpteimsplqkalkqaqrlgevvsdfsfafpvfennnqryyexlpfkqlkelkiacsqygptapftiamienlgtqalppndwkqiaraglsggdyllwkseffeqcariadvnrqqniqtsyemligegpyqatdtqlnflpgaypqisnaarqawkklpssstktedlski…	8	90	0	0
AAP73831	218	Human betaretrovirus	Does a betaretrovirus infection trigger primary biliary cirrhosis?	Proc. Natl. Acad. Sci. U.S.A. 100 (14), 8454-8459 (2003)	10	92	mgvsgskgqklfvsvlqrllserglhvkessaiefyqflikvspwfpeegglnlqdwkrvgremkryaaehgadsipkqaypiwlqlreilteqsdlvllsaeaksvteeeleegltgllstssqektygtrgtayaeidtevdklsehiydepyeekekadkneekdhvrkvkkivqrkeisegkrkekdqkaflatdwndddlspedwddleeqaa	10	92	0	0
ACX93963	614	Ovine enzootic nasal tumor virus	Full-length genome sequence analysis of enzootic nasal tumor virus reveals an unusually high degree of genetic stability	Virus Res. 151 (1), 74-87 (2010)	8	90	mgqthsrqlfvhmlsvmlkhrgiivskpklinflsfieevcpwfpregtinletwkkvgeqirthytlhgpekvpvetlsfwtlirdcldfdndelkrlgnllkqeedplhdpdsetsydappppphpslhssrpsdnddllsstdeaeldeeaakyhqedwgflaqekgaltskdelvecfknltialqnagiklptnndklpsapplppayapsvvagldpppgplppsknmsplqkalrqaqrlgevvsdfslafpvfennnqryyeslpfkqlkelkiacsqygptapftiamienlgtqalppndwkqtaraclsggdyllwkseffeqcariadvnrqqgiqtsyemligegpyqatdtqlnflpgayaqisnaarqawkklpssstktedls…	8	90	0	0
ACX93967	613	Ovine enzootic nasal tumor virus	Full-length genome sequence analysis of enzootic nasal tumor virus reveals an unusually high degree of genetic stability	Virus Res. 151 (1), 74-87 (2010)	8	90	mgqthsrqlfvhmlsvmlkhrgitvskpklinflsfieevcpwfpregtinletwkkvgeqirthytlhgpekvpvetlsfwtlirdcldfdndelkrlgnllkqeedplhdpdsetsydapppphpslhssrpsdnddllsstdeaeldeeaakyhqedwgflaqekgaltskdelvecfknltialqnagiklptnndklpsapplppayapsvvagldpppgplppsknmsplqkalrqaqrlgevvsdfslafpvfennnqryyeslpfkqlkelkiacsqygptapftiamienlgtqalppndwkqtaraclsggdyllwkseffeqcariadvnrqqgiqtsyemligegpyqatdtqlnflpgayaqisnaarqawkklpssstktedlsk…	8	90	0	0
ACX93971	613	Ovine enzootic nasal tumor virus	Full-length genome sequence analysis of enzootic nasal tumor virus reveals an unusually high degree of genetic stability	Virus Res. 151 (1), 74-87 (2010)	8	90	mgqthsrqlfvhmlsvmlkhrgitvskpklinflsfieevcpwfpregtinletwkkvgeqirthytlhgpekvpvetlsfwtlirdcldfdndelkrlgnllkqeedplhdpdsetsydapppphpslhssrpsdnddllsstdeaeldeeaakyhqedwgflaqekgaltskdelvecfknltialqnagiklptnndklpsapplppayapsvvagldpppgplppsknmsplqkalrqaqrlgevvsdfslafpvfennnqryyeslpfkqlkelkiacsqygptapftiamienlgtqalppndwkqtaraclsggdyllwkseffeqcariadvnrqqgiqtsyemligegpyqatdtqlnflpgayaqisnaarqawkklpssstktedlsk…	8	90	0	0
ACX93975	613	Ovine enzootic nasal tumor virus	Full-length genome sequence analysis of enzootic nasal tumor virus reveals an unusually high degree of genetic stability	Virus Res. 151 (1), 74-87 (2010)	8	90	mgqthsrqlfvhmlsvmlkhrgitvskpklinflsfieevcpwfpregtinletwkkvgeqirthytlhgpekvpvetlsfwtlirdcldfdndelkrlgnllkqeedplhdpdsetsydapppphpslhssrpsdnddllsstdeaeldeeaakyhqedwgflaqekgaltskdelvecfknltialqnagiklptnndklpsapplppayapsvvagldpppgplppsknmsplqkalrqaqrlgevvsdfslafpvfennnqryyeslpfkqlkelkiacsqygptapftiamienlgtqalppndwkqtaraclsggdyllwkseffeqcariadvnrqqgiqtsyemligegpyqatdtqlnflpgayaqisnaarqawkklpssstktedlsk…	8	90	0	0
ACX93979	613	Ovine enzootic nasal tumor virus	Full-length genome sequence analysis of enzootic nasal tumor virus reveals an unusually high degree of genetic stability	Virus Res. 151 (1), 74-87 (2010)	8	90	mgqthsrqlfvhmlsvmlkhrgitvskpklinflsfieevcpwfpregtinletwkkvgeqirthytlhgpekvpvetlsfwtlirdcldfdndelkrlgnllkqeedplhdpdsetsydapppphpslhssrpsdnddllsstdeaeldeeaakyhqedwgflaqekgaltskdelvecfknltialqnagiklptnndklpsapplppayapsvvagldpppgplppsknmsplqkalrqaqrlgevvsdfslafpvfennnqryyeslpfkqlkelkiacsqygptapftiamienlgtqalppndwkqtaraclsggdyllwkseffeqcariadvnrqqgiqtsyemligegpyqatdtqlnflpgayaqisnaarqawkklpssstktedlsk…	8	90	0	0
ADC33199	659	Simian retrovirus 4	The complete genome and genetic characteristics of SRV-4 isolated from cynomolgus monkeys (Macaca fascicularis)	Virology 405 (2), 390-396 (2010)	11	91	mgqelsqhekyigqlkealktrgvkvkyvdllkffdfvkdtcpwfpqegtidikrwrrvgdcfqdyyntfgpekipvtafsywnlikelidkkedspqvmaavaqteqilkstsqtdltnipqneetdlisldsdeegakastiekkkvpndkkpkrfttfltahtdktdhnpdpsevdwgeledeaaryhnpdwppflarpppynkatpsaptvmavvnpkeelkekiaqleeqikleelhqslivrlqklktgnervsnsettkdsspvphtprwpgqhvprgkccasrekeelppkdifpvtetvdgqgqawrhhngfdftvikelktaasqygatapytlaivesvadnwltptdwntlvravlsggdhllwkseffencretakrnqqanngwd…	11	91	0	0
ADC52782	659	Simian retrovirus 4	The complete genome and genetic characteristics of SRV-4 isolated from cynomolgus monkeys (Macaca fascicularis)	Virology 405 (2), 390-396 (2010)	11	91	mgqelsqhekyigqlkealktrgvkvkyvdllkffdfvkdtcpwfpqegtidikrwrrvgdcfqdyyntfgpekipvtafsywnlikelidkkedspqvmaavaqteqilkstsqtdltnipqneetdlisldsdeegakastiekkkvpndkkpkrfttfltahtdktdhnpdpsevdwgeledeaaryhnpdwppflarpppynkatpsaptvmavvnpkeelkekiaqleeqikleelhqslivrlqklktgnervsnsettkdsspvphtprwpgqhvprgkccasrekeelppkdifpvtetvdgqgqawrhhngfdftvikelktaasqygatapytlaivesvadnwltptdwntlvravlsggdhllwkseffencretakrnqqanngwd…	11	91	0	0
ADC52786	659	Simian retrovirus 4	The complete genome and genetic characteristics of SRV-4 isolated from cynomolgus monkeys (Macaca fascicularis)	Virology 405 (2), 390-396 (2010)	11	91	mgqelsqhekyigqlkealktrgvkvkyvdllkffdfvkdtcpwfpqegtidikrwrrvgdcfqdyyntfgpekipvtafsywnlikelidkkedspqvmaavaqteqilkstsqtdltnipqneetdlisldsdeegakastiekkkvpndkkpkrfttfltahtdktdhnpdpsevdwgeledeaaryhnpdwppflarpppynkatpsaptvmavvnpkeelkekiaqleeqikleelhqslivrlqklktgnervsnsettkdsspvphtprwpgqhvprgkccasrekeelppkdifpvtetvdgqgqawrhhngfdftvikelktaasqygatapytlaivesvadnwltptdwntlvravlsggdhllwkseffencretakrnqqanngwd…	11	91	0	0
ADE34344	659	Simian retrovirus 4	The complete genome and genetic characteristics of SRV-4 isolated from cynomolgus monkeys (Macaca fascicularis)	Virology 405 (2), 390-396 (2010)	11	91	mgqelsqhekyigqlkealktrgvkvkyvdllkffdfvkdtcpwfpqegtidikrwrrvgdcfqdyyntfgpekipvtafsywnlikelidkkedspqvmaavaqteqilkstsqtdltnipqneetdlisldsdeegakastiekkkvpndkkpkrfttfltahtdktdhnpdpsevdwgeledeaaryhnpdwppflarpppynkatpsaptvmavvnpkeelkekiaqleeqikleelhqslivrlqklktgnervsnsettkdsspvphtprwpgqhvprgkccasrekeelppkdifpvtetvdgqgqawrhhngfdftvikelktaasqygatapytlaivesvadnwltptdwntlvravlsggdhllwkseffencretakrnqqanngwd…	11	91	0	0
ADI50271	612	Enzootic nasal tumour virus of goats	Direct Submission	Submitted (13-APR-2010) Animal Biotechnology Center, Sichuan Agricultural University, Xinkang Road No. 37, Ya'an, Sichuan Province 625014, P.R. China	8	90	mgqmhsrqlfvhmlsvmlthrgitvskpklinflsfieevcpwfpregtvnletwkkvgeqirthytlhgpervpvetfsfwtlirdcldfdndelkrlgnllkqeedplhvpdpesgyaappppppslkmrpsdnddslsstdeeelaeeaakyhqedwgflaqekgtltstnelvqclknltvvlqnsgvkfsntdikppsappfppayapsvvagldpppgpslpsenmsplqkalkqaqrlgevisdfsfafpvfennnqryyeslpfkqlkelkiacsqygptapftiamienlgtqalppndwkqiaraclsggdyllwkseffeqcariadvnrqqniqtsyemligegpyqatdtqlnflpgayaqisnaarqawkklpssstktedlski…	8	90	0	0
ADK26400	613	Ovine enzootic nasal tumor virus	Full-length genome sequence analysis of enzootic nasal tumor virus reveals an unusually high degree of genetic stability	Virus Res. 151 (1), 74-87 (2010)	8	90	mgqthsrqlfvhmlsvmlkhrgitvskpklinflsfieevcpwfpregtinletwkkvgeqirthytlhgpekvpvetlsfwtlirdcldfdndelkrlgnllkqeedplhdpdsetsydapppphpslhssrpsdnddllsstdeaeldeeaakyhqedwgflaqekgaltskdelvecfknltialqnagiklptnndklpsapplppayapsvvagldpppgplppsknmsplqkalrqaqrlgevvsdfslafpvfennnqryyeslpfkqlkelkiacsqygptapftiamienlgtqalppndwkqtaraclsggdyllwkseffeqcariadvnrqqgiqtsyemligegpyqatdtqlnflpgayaqisnaarqawkklpssstktedlsk…	8	90	0	0
ADK26405	613	Ovine enzootic nasal tumor virus	Full-length genome sequence analysis of enzootic nasal tumor virus reveals an unusually high degree of genetic stability	Virus Res. 151 (1), 74-87 (2010)	8	90	mgqthsrqlfvhmlsvmlkhrgiivskpklinflsfieevcpwfpregtinletwkkvgeqirthytlhgpekvpvetlsfwtlirdcldfdndelkrlgnllkqeedplhdpdsetsydapppphpslhssrpsdnddllsstdeaeldeeaakyhqedwgflaqekgaltskdelvecfknltialqnagiklptnndklpsapplppayapsvvagldpppgplppsknmsplqkalrqaqrlgevvsdfslafpvfennnqryyeslpfkqlkelkiacsqygptapftiamienlgtqalppndwkqtaraclsggdyllwkseffeqcariadvnrqqgiqtsyemligegpyqatdtqlnflpgayaqisnaarqawkklpssstktedlsk…	8	90	0	0
ADK26408	614	Ovine enzootic nasal tumor virus	Full-length genome sequence analysis of enzootic nasal tumor virus reveals an unusually high degree of genetic stability	Virus Res. 151 (1), 74-87 (2010)	8	90	mgqthsrqlfvhmlsvmlkhrgiivskpklinflsfieevcpwfpregtinletwkkvgeqirthytlhgpekvpvetlsfwtlirdcldfdndelkrlgnllkqeedplhdpdsetsydappppphpslhssrpsdnddllsstdeaeldeeaakyhqedwgflaqekgaltskdelvecfknltialqnagiklptnndklpsapplppayapsvvagldpppgplppsknmsplqkalrqaqrlgevvsdfslafpvfennnqryyeslpfkqlkelkiacsqygptapftiamienlgtqalppndwkqtaraclsggdyllwkseffeqcariadvnrqqgiqtsyemligegpyqatdtqlnflpgayaqisnaarqawkklpssstktedls…	8	90	0	0
ADK26412	614	Ovine enzootic nasal tumor virus	Full-length genome sequence analysis of enzootic nasal tumor virus reveals an unusually high degree of genetic stability	Virus Res. 151 (1), 74-87 (2010)	8	90	mgqthsrqlfvhmlsvmlkhrgitvskpklinflsfieevcpwfpregtinletwkkvgeqirthytlhgpekvpvetlsfwtlirdcldfdndelkrlgnllkqeedplhdpdsetsygappppphpslhssrpsdnddllsstdeaeldeeaakyhqedwgflaqekgaltskdelvecfknltialqnagiklptnndklpsapplppayapsvvagldpppgplppsknmsplqkalrqaqrlgevvsdfslafpvfennnqryyeslpfkqlkelkiacsqygptapftiamienlgtqalppndwkqtaraclsggdyllwkseffeqcariadvnrqqgiqtsyemligegpyqatdtqlnflpgayaqisnaarqawkklpssstktedls…	8	90	0	0
ADK26416	614	Ovine enzootic nasal tumor virus	Full-length genome sequence analysis of enzootic nasal tumor virus reveals an unusually high degree of genetic stability	Virus Res. 151 (1), 74-87 (2010)	8	90	mgqthsrqlfvhmlsvmlkhrgiivskpklinflsfieevcpwfpregtinletwkkvgeqirthytlhgpekvpvetlsfwtlirdcldfdndelkrlgnllkqeedplhdpdsetsydappppphpslhssrpsdnddllsstdeaeldeeaakyhqedwgflaqekgaltskdelvecfknltialqnagiklptnndklpsapplppayapsvvagldpppgplppsknmsplqkalrqaqrlgevvsdfslafpvfennnqryyeslpfkqlkelkiacsqygptapftiamienlgtqalppndwkqtaraclsggdyllwkseffeqcariadvnrqqgiqtsyemligegpyqatdtqlnflpgayaqisnaarqawkklpssstktedls…	8	90	0	0
AF105220_1	611	Jaagsiekte sheep retrovirus	Jaagsiekte sheep retrovirus is necessary and sufficient to induce a contagious lung cancer in sheep	J. Virol. 73 (8), 6964-6972 (1999)	8	90	mgqthsrqlfvhmlsvmlkhrgitvskpklinflsfieevcpwfpregtvnletwkkvgeqirthytlhgpekvpvetlsfwtlirdcldfdndelkrlgnllkqeedplhtpdsgpsydpppppppslkmhpsdnddllsstdeaeldeeaakyhqedwgflaqekgaltskdelvecfknltialqnagislphnntfpsappfppaytpsvmagldpppgfpppskhmsplqralrqaqrlgevvsdfslafpvfennnqryyeslpfkqlkelkiacsqygptapftiamienlgtqalppndwkqtaraclsggdyllwkseffeqcariadvnrqqgiqtsyemligegpyqatdtqlnflpgayaqisnaarqawkrlpssstktedlskvr…	8	90	0	0
AF126467_1	654	Simian retrovirus 2	Simian AIDS type D serogroup 2 retrovirus: isolation of an infectious molecular clone and sequence analyses of its envelope glycoprotein gene and 3' long terminal repeat	J. Virol. 69 (4), 2621-2628 (1995)	10	91	mgqelsqhelyveqlkkalktrgvkvkgndllkffdfvkdtcpwfpqegtidikrwrrvgdcfqdyyntfgpekipvtafsywnlikdlidkkeadpqvmaavtqtekilkvssqtdlrdksqnkemdlislesddeeakapsekismpnkspkkypamltsqnnnmdkdpdssevdwdglkdeaaryhnpdwppflsrpppyngttatapavmavvnpkeelkekisqleeqikleelhqsliirlqklktgservtssgnmeshsrtpkrpgqhlpigkylinknteeypskdifpvtetmdgqgqawrhhngfdftvikelktavsqygatapytlaivesiadnwltpadwntlvravlsggdhliwkseffencrdtakrnqqagngwdfdmlt…	10	91	0	0
AF126468_1	654	Simian retrovirus 2	Simian AIDS type D serogroup 2 retrovirus: isolation of an infectious molecular clone and sequence analyses of its envelope glycoprotein gene and 3' long terminal repeat	J. Virol. 69 (4), 2621-2628 (1995)	10	91	mgqelsqhelyveqlkkalktrgvkvkgndllkffdfvkdtcpwfpqegtidikrwrrvgdcfqdyyntfgpekipvtafsywnlikdlidkkeadpqvmaavtqtekilkvssqtdlrdksqnketdlislesddeeakapsekismpnkspkkypamltsqnnnmdkdpdssevdwdgledeaaryhnpdwppflsrpppynrttatapavmavvnpkeelkekisqleeqikleelhqsliirlqklktgservtssgnmeshsrtpkrpgqhlpigkylinknteeypskdifpvtetmdgqgqawrhhngfdftvikelktavsqygatapytlaivesiadnwltpadwntlvravlsggdhliwkseffencrdtakrnqqagngwdfdmlt…	10	91	0	0
AF228550_1	591	Endogenous mouse mammary tumor virus Mtv1	Genetics of mouse mammary tumor virus-induced mammary tumors: linkage of tumor induction to the gag gene	J. Virol. 74 (19), 8876-8883 (2000)	10	92	mgvsgskgqklfvsvlqrllserglhvkessaiefyqflikvspwfpeegglnlqdwkrvgremkryaaehgtdsipkqaypiwlqlreilteqsdlvllsaeaksvteeeleegltgllstssqektygtrgtayaeidtevdklsehiydepyeekekadkneekdhvrkvkkivqrkeisegkrkekdqkaflatdwndddlspedwddleeqaahyhdddelilpvkrkvvkkkpqalrrkplppvgfagamaearekgdltftfpvvfmgesddddtpvweplplktlkelqlavktmgpsapytlqvvdmvasqwltpsdwhqtaratlspgdyvlwrteyeeksketvqkaagkrkgkvsldmllgtgqflspssqiklskdvlkdvttnav…	10	92	0	0
AF228550_2	860	Endogenous mouse mammary tumor virus Mtv1	Genetics of mouse mammary tumor virus-induced mammary tumors: linkage of tumor induction to the gag gene	J. Virol. 74 (19), 8876-8883 (2000)	10	92	mgvsgskgqklfvsvlqrllserglhvkessaiefyqflikvspwfpeegglnlqdwkrvgremkryaaehgtdsipkqaypiwlqlreilteqsdlvllsaeaksvteeeleegltgllstssqektygtrgtayaeidtevdklsehiydepyeekekadkneekdhvrkvkkivqrkeisegkrkekdqkaflatdwndddlspedwddleeqaahyhdddelilpvkrkvvkkkpqalrrkplppvgfagamaearekgdltftfpvvfmgesddddtpvweplplktlkelqlavktmgpsapytlqvvdmvasqwltpsdwhqtaratlspgdyvlwrteyeeksketvqkaagkrkgkvsldmllgtgqflspssqiklskdvlkdvttnav…	10	92	0	0
AF228550_3	1755	Endogenous mouse mammary tumor virus Mtv1	Genetics of mouse mammary tumor virus-induced mammary tumors: linkage of tumor induction to the gag gene	J. Virol. 74 (19), 8876-8883 (2000)	10	92	mgvsgskgqklfvsvlqrllserglhvkessaiefyqflikvspwfpeegglnlqdwkrvgremkryaaehgtdsipkqaypiwlqlreilteqsdlvllsaeaksvteeeleegltgllstssqektygtrgtayaeidtevdklsehiydepyeekekadkneekdhvrkvkkivqrkeisegkrkekdqkaflatdwndddlspedwddleeqaahyhdddelilpvkrkvvkkkpqalrrkplppvgfagamaearekgdltftfpvvfmgesddddtpvweplplktlkelqlavktmgpsapytlqvvdmvasqwltpsdwhqtaratlspgdyvlwrteyeeksketvqkaagkrkgkvsldmllgtgqflspssqiklskdvlkdvttnav…	10	92	0	0
AF228551_1	591	Exogenous mouse mammary tumor virus	Genetics of mouse mammary tumor virus-induced mammary tumors: linkage of tumor induction to the gag gene	J. Virol. 74 (19), 8876-8883 (2000)	10	92	mgvsgskgqklfvsvlqrllserglhvkessaiefyqflikvspwfpeegglnlqdwkrvgremkkyaaehgtdsipkqaypiwlqlreilteqsdlvllsaeaksvteeeleegltgllstssqektygtrgtayaeidtevdklsehiydepyeekekadkneekdhvrkvkkivqrkeigegkrkekdqkaflatdwndddlspedwddleeqaahyhdddelilpvkrkvvkkkpqalrrkplppvgfagamaearekgdltftfpvvfmgesddddtpvweplplktlkelqlavktmgpsapytlqvvdmvasqwltpsdwhqtaratlspgdyvlwrteyeeksketvqkaagkrkgkvsldmllgtgqflspssqiklskdvlkdvttnav…	10	92	0	0
AF228551_2	860	Exogenous mouse mammary tumor virus	Genetics of mouse mammary tumor virus-induced mammary tumors: linkage of tumor induction to the gag gene	J. Virol. 74 (19), 8876-8883 (2000)	10	92	mgvsgskgqklfvsvlqrllserglhvkessaiefyqflikvspwfpeegglnlqdwkrvgremkkyaaehgtdsipkqaypiwlqlreilteqsdlvllsaeaksvteeeleegltgllstssqektygtrgtayaeidtevdklsehiydepyeekekadkneekdhvrkvkkivqrkeigegkrkekdqkaflatdwndddlspedwddleeqaahyhdddelilpvkrkvvkkkpqalrrkplppvgfagamaearekgdltftfpvvfmgesddddtpvweplplktlkelqlavktmgpsapytlqvvdmvasqwltpsdwhqtaratlspgdyvlwrteyeeksketvqkaagkrkgkvsldmllgtgqflspssqiklskdvlkdvttnav…	10	92	0	0
AF228551_3	1755	Exogenous mouse mammary tumor virus	Genetics of mouse mammary tumor virus-induced mammary tumors: linkage of tumor induction to the gag gene	J. Virol. 74 (19), 8876-8883 (2000)	10	92	mgvsgskgqklfvsvlqrllserglhvkessaiefyqflikvspwfpeegglnlqdwkrvgremkkyaaehgtdsipkqaypiwlqlreilteqsdlvllsaeaksvteeeleegltgllstssqektygtrgtayaeidtevdklsehiydepyeekekadkneekdhvrkvkkivqrkeigegkrkekdqkaflatdwndddlspedwddleeqaahyhdddelilpvkrkvvkkkpqalrrkplppvgfagamaearekgdltftfpvvfmgesddddtpvweplplktlkelqlavktmgpsapytlqvvdmvasqwltpsdwhqtaratlspgdyvlwrteyeeksketvqkaagkrkgkvsldmllgtgqflspssqiklskdvlkdvttnav…	10	92	0	0
AF228552_1	591	Exogenous mouse mammary tumor virus	Genetics of mouse mammary tumor virus-induced mammary tumors: linkage of tumor induction to the gag gene	J. Virol. 74 (19), 8876-8883 (2000)	10	92	mgvsgskgqklfvsvlqrllserglhvkessaiefyqflikvspwfpeegglnlqdwkrvgremkkyaaehgtdsipkqaypiwlqlreilteqsdlvllsaeaksvteeeleegltgllsassqektygtrgtayaeidtevdklsehiydepyeekekadkneekdhvrkvkkivqrkensehkrkekdqkaflatdwnnddlspedwddleeqaahyhdddelilpvkrkvdkkkplalrrkplppvgfagamaearekgdltftfpvvfmgesddddtpvweplplktlkelqsavrtmgpsapytlqvvdmvasqwltpsdwhqtaratlspgdyvlwrteyeeksketvqktagkrkgkvsldmllgtgqflspssqiklskdvlkdvttnav…	10	92	0	0
AF228552_2	860	Exogenous mouse mammary tumor virus	Genetics of mouse mammary tumor virus-induced mammary tumors: linkage of tumor induction to the gag gene	J. Virol. 74 (19), 8876-8883 (2000)	10	92	mgvsgskgqklfvsvlqrllserglhvkessaiefyqflikvspwfpeegglnlqdwkrvgremkkyaaehgtdsipkqaypiwlqlreilteqsdlvllsaeaksvteeeleegltgllsassqektygtrgtayaeidtevdklsehiydepyeekekadkneekdhvrkvkkivqrkensehkrkekdqkaflatdwnnddlspedwddleeqaahyhdddelilpvkrkvdkkkplalrrkplppvgfagamaearekgdltftfpvvfmgesddddtpvweplplktlkelqsavrtmgpsapytlqvvdmvasqwltpsdwhqtaratlspgdyvlwrteyeeksketvqktagkrkgkvsldmllgtgqflspssqiklskdvlkdvttnav…	10	92	0	0
AF228552_3	1755	Exogenous mouse mammary tumor virus	Genetics of mouse mammary tumor virus-induced mammary tumors: linkage of tumor induction to the gag gene	J. Virol. 74 (19), 8876-8883 (2000)	10	92	mgvsgskgqklfvsvlqrllserglhvkessaiefyqflikvspwfpeegglnlqdwkrvgremkkyaaehgtdsipkqaypiwlqlreilteqsdlvllsaeaksvteeeleegltgllsassqektygtrgtayaeidtevdklsehiydepyeekekadkneekdhvrkvkkivqrkensehkrkekdqkaflatdwnnddlspedwddleeqaahyhdddelilpvkrkvdkkkplalrrkplppvgfagamaearekgdltftfpvvfmgesddddtpvweplplktlkelqsavrtmgpsapytlqvvdmvasqwltpsdwhqtaratlspgdyvlwrteyeeksketvqktagkrkgkvsldmllgtgqflspssqiklskdvlkdvttnav…	10	92	0	0
AF357971_1	611	Jaagsiekte sheep retrovirus	Jaagsiekte sheep retrovirus proviral clone JSRV(JS7), derived from the JS7 lung tumor cell line, induces ovine pulmonary carcinoma and is integrated into the surfactant protein A gene	J. Virol. 75 (9), 4239-4246 (2001)	8	90	mgqthsrqlfvhmlsvmlkhrgitvskpklinflsfieevcpwfpregtvnletwkkvgeqirthytlhgpekvpvetlsfwtlirdcldfdndelkrlgnllkqeedplhtpdsrpsydpppppppslkmhpsdnddllsstdeaeldeeaakyhqedwgflaqekgaltskdelvecfknltialqnagislphnntfpsappfppaytpsvmagldpppgfpppskhmsplqralrqaqrlgevvsdfslafpvfennnqryyeslpfkqlkelkiacsqygptapftiamienlgtqalppndwkqtaraclsggdyllwkseffeqcariadvnrqqgiqtsyemligegpyqatdtqlnflpgayaqisnaarqawkrlpssstktedlskvr…	8	90	0	0
AGO59336	613	Ovine enzootic nasal tumor virus	Experimental transmission of enzootic nasal adenocarcinoma in sheep	Vet. Res. 44 (1), 66 (2013)	8	90	mgqthsrqlfvhmlsvmlkhrgitvskpklinflsfieevcpwfpregtinletwkkvgeqirthytlhgpekvpvetlsfwtlirdcldfdndelkrlgnllkqeedplhdpdsetsydapppphpslhssrpsdnddllsstdeaeldeeaakyhqedwgflaqekgaltskdelvecfknltialqnagiklptnndklpsapplppayapsvvagldpppgplppsknmsplqkalrqaqrlgevvsdfslafpvfennnqryyeslpfkqlkelkiacsqygptapftiamienlgtqalppndwkqtaraclsggdyllwkseffeqcvriadvnrqqgiqtsyemligegpyqatdtqlnflpgayaqisnaarqawkklpssstktedlsk…	8	90	0	0
AJR27933	728	Desmodus rotundus endogenous retrovirus	A novel endogenous betaretrovirus in the common vampire bat (Desmodus rotundus) suggests multiple independent infection and cross-species transmission events	J. Virol. (2015) In press	10	90	mgqacsqhdlfvaqlkeslkvrkirvrkkdlnsfftfvfkicpwfpqegsidsrlwhrvgdclndyykvfgpetvpitafnyynliadilknhnnspdiqrlckegqeilrshspapskapsvhglpdahadslsrppsrapsncpsvsiqidtnppapslhpplqefyssapppvsqdsgdqldpseqaeledeaarynnpgwpplvaavlppfkpppystshapaaailpsahgasaispaackapitlplaataaftplpkpflqetltfirdiktiakefsaftisppphetlafpvtrsqtrpdrtenvnssaaaaatplpdsdnpedsdsspsdideaepstrdtaapqtyfhtykklslktlekvksavthygptapfslalienlserwlt…	10	90	0	0
AJR27935	728	Desmodus rotundus endogenous retrovirus	A novel endogenous betaretrovirus in the common vampire bat (Desmodus rotundus) suggests multiple independent infection and cross-species transmission events	J. Virol. (2015) In press	10	90	mgqacsqhdlfvaqlkeslkvrkirvrkkdlnsfftfvfkicpwfpqegsidsrlwhrvgdclndyykvfgpetvpitafnyynliadilknhnnspdiqrlckegqeilrshspapskapsvhglpdahadslsrppsrapsncpsvsiqidtnppapslhpplqefyssapppvsqdsgdqldpseqaeledeaarynnpgwpplvaavlppfkpppystshapaaailpsahgasaispaackapitlplaataaftplpkpflqetltfirdiktiakefsaftisppphetlafpvtrsqtrpdrtenvnssaaaaatplpdsdnpedsdsspsdideaepstrdtaapqtyfhtykklslktlekvksavthygptapfslalienlserwlt…	10	90	0	0
AJR27938	728	Desmodus rotundus endogenous retrovirus	A novel endogenous betaretrovirus in the common vampire bat (Desmodus rotundus) suggests multiple independent infection and cross-species transmission events	J. Virol. (2015) In press	10	90	mgqacsqhdlfvaqlkeslkvrkirvrkkdlnsfftfvfkicpwfpqegsidsrlwhrvgdclndyykvfgpetvpitafnyynliadilknhnnspdiqrlckegqeilrshspapskapsvhglpdahadslsrppsrapsncpsvsiqidtnppapslhpplqefyssapppvsqdsgdqldpseqaeledeaarynnpgwpplvaavlppfkpppystshapaaailpsahgasaispaackapitlplaataaftplpkpflqetltfirdiktiakefsaftisppphetlafpvtrsqtrpdrtenvnssaaaaatplpdsdnpedsdsspsdideaepstrdtaapqtyfhtykklslktlekvksavthygptapfslalienlserwlt…	10	90	0	0
AKE78831	611	Jaagsiekte sheep retrovirus	Pathological diagnosis and whole genome sequence analysis of Jaagsiekte sheep retrovirus in Xinjiang	Unpublished	8	90	mgqthsrqlfvhmlsvmlkhrgitvskpklinflsfieevcprfpregtvnletwkkvgeqirthytlhgpekvpvetlsfwtlirdcldfdndelkrlgnllkqeedplhtpdsepsydpppppppslkmhpsdnddllsstdeaeldeeaakyhqedwgflaqekgaltskdelvecfknltialqnagislpnnntfpsappfppaytpsvmagldpppgfpppskhmsplqralrqaqrlgevvsdfslafpvfennnqryyesllfkqlkelkiacsqygptapftiamienlgtqalppndwkqtaraclsggdyllwkseffeqcariadvnrqqgiqtsyemligegpyqatdtqlnflpgayaqisnaarqawkrlpssstktedlskvr…	8	90	0	0
AMS37616	576	Bovine retrovirus CH15	Exploring the virome of cattle with non-suppurative encephalitis of unknown etiology by metagenomics	Virology 493, 22-30 (2016)	10	87	mgqcastapylqmlrhflkaygicidmvdinkciqilkeynpwfpeegtmdselwlqakdnvekahrqgekipirfwsvwsvifsllravhgqlplttvqrlngpvldelrldvdtkqavhedlkdniyeptppapvdgerkimesskgavseqplavcsfeeqiqkrfsdlsqqiekltlrlarteanktlqakpkaalslaaaaldegdfgdyefsddeeipslavfpvirpppvqgqavparyegididvvgklkkavtlygpqshyvkemltgvakhfgnfaphdwktlarsllkepeylqwnmwfsdlaaqqaaenaqsgnpnvrlitypmltgtgnfedvnvqaqqtpieihdqlvdlameawdrirptgehygswtkvmqrnnepyvefiar…	10	87	0	0
BAA03765	591	Mouse mammary tumor virus	Complete nucleotide sequence of a milk-transmitted mouse mammary tumor virus: two frameshift suppression events are required for translation of gag and pol	J. Virol. 61 (2), 480-490 (1987)	10	92	mgvsgskgqklfvsvlqrllserglhvkessaiefyqflikvspwfpeegglnlqdwkrvgremkryaaehgtdsipkqaypiwlqlreilteqsdlvllsaeaksvteeeleegltgllstssqektygtrgtayaeidteadklsehiydepyeekekvdkneekdhvrkvkkvvqrkensegkrkekdqkaflatdwndddlspedwddleeqaahyhdddelilpvkrkvvkkkpqalrrkplppvgfagamaearekgdltftfpvvfmgdsddddtpvweplplktlkelqmavktmgpsapytlqvvdmvasqwltpsdwhqtaratlspgdyvlwrteyeeksketvqkaagkrkgkvsldmllgtgqflspssqiklskdvlkdvttnav…	10	92	0	0
BAD89356	659	Simian type D retrovirus -Tsukuba	Isolation and characterization of a new simian retrovirus type D subtype from monkeys at the Tsukuba Primate Center, Japan	Microbes Infect. 7 (1), 126-131 (2005)	11	91	mgqelsqhekyigqlkealktrgvkvkyvdllkffdfvkdtcpwfpqegtidikrwrrvgdcfqdyyntfgpekipvtafsywnlikelidkkedspqvmaavaqteqilkstsqtdltnipqneetdlisldsdeegakastiekkkvpndkkpkrfttfltahtdktdhnpdpsevdwgeledeaaryhnpdwppflarpppynkatpsaptvmavvnpkeelkekiaqleeqikleelhqslivrlqklktgnervsnsettkdsspvprtprwpgqhvprgkccasrekeelppkdifpvtetvdgqgqawrhhngfdftvikelktaasqygatapytlaivesvadnwltptdwntlvravlsggdhllwkseffencretakrnqqanngwd…	11	91	0	0
BAQ21760	659	Simian retrovirus 4	Simian retrovirus 4 induces lethal acute thrombocytopenia in Japanese macaques	J. Virol. 89 (7), 3965-3975 (2015)	11	91	mgqelsqhekyigqlkealktrgvkvkyvdllkffdfvkdtcpwfpqegtidikrwrrvgdcfqdyyntfgpekipvtafsywnlikelidkkedspqvmaavaqteqilkstsqtdltnipqneetdlisldsdeegakastiekkkvpndkkpkrfttfltahtdktdhnpdpsevdwgeledeaaryhnpdwppflarpppynkatpsaptvmavvnpkeelkekiaqleeqikleelhqslivrlqklktgnervsnsettkdsspvphtprwpgqhvprgkccasrekeelppkdifpvtetvdgqgqawrhhngfdftvikelktaasqygatapytlaivesvadnwltptdwntlvravlsggdhllwkseffencretakrnqqanngwd…	11	91	0	0
BAQ21764	659	Simian retrovirus 4	Simian retrovirus 4 induces lethal acute thrombocytopenia in Japanese macaques	J. Virol. 89 (7), 3965-3975 (2015)	11	91	mgqelsqhekyigqlkealktrgvkvkyvdllkffdfvkdtcpwfpqegtidikrwrrvgdcfqdyyntfgpekipvtafsywnlikelidkkedspqvmaavaqteqilkstsqtdltnipqneetdlisldsdeegakastiekkkvpndkkpkrfttfltahtdktdhnpdpsevdwgeledeaaryhnpdwppflarpppynkatpsaptvmavvnpkeelkekiaqleeqikleelhqslivrlqklktgnervsnsettkdsspvphtprwpgqhvprgkccasrekeelppkdifpvtetvdgqgqawrhhngfdftvikelktaasqygatapytlaivesvadnwltptdwntlvravlsggdhllwkseffencretakrnqqanngwd…	11	91	0	0
CAA01899	612	Jaagsiekte sheep retrovirus	Retrovirus JSRV - Nucleic acid and proteins characteristic of this retrovirus - their applications in diagnosis and therapy	Patent: FR 2676455-A1 20-NOV-1992;	8	90	mghthsrqlfvhmlsvmlkhrgitvsktklinflsfieevcpwfpregtvnletwkkvgeqirthytlhgpekvpvetlsfwtlirdcldfdndelkrlgnllkqeedplhtpdsvpsydpppppppslkmhpsdnddslsstdeaeldeeaakyhqedwgflaqekgaltskdelvecfknltialqnagiqlpsnnntfpsappfppaytptvmagldpppgfpppskhmsplqkalrqaqrlgevvsdfslafpvfennnqryyeslpfkqlkelkiacsqygptapftiamieslgtqalppndwkqtaraclsggdyllwkseffeqcariadvnrqqgiqtsyemligegpyqatdtqlnflpgayaqisnaarqawkklpssstktedlskv…	8	90	0	0
CAA24916	353	GR mouse mammary tumor virus	Nucleotide sequence of the 5' noncoding region and part of the gag gene of mouse mammary tumor virus; identification of the 5' splicing site for subgenomic mRNAs	Nucleic Acids Res. 11 (20), 6943-6955 (1983)	10	92	mgvsgskgqklfvsvlqrllserglhvkesstiefyqflikvslgfpkkedlnlqdwkrvgremkkyaaddgtdsipkqaypiwlqlreilteqsdlvllsaeaksvteeeleegltgllsassqektygtrgtayaeidteadklsehiydepyeekekadkneekdhvrkvkkivqrkensehkrkekdqkaflatdwndddlspedwdnleeqaahyhdddelilpvkrkvvkkkplalrrkplppvgfagamaearekgdltftfpvvfmgesddddtpvweplplktlkelqsavrtmgpsapytlevvdmvasqwltpsdwhqtaratlspgdyvlwrteyeekske	10	92	0	0
CAA28264	372	Mouse mammary tumor virus	Insertion elements and transitions in cloned mouse mammary tumour virus DNA: further delineation of the poison sequences	Nucleic Acids Res. 14 (21), 8231-8245 (1986)	10	92	mgvsgskgqklfvsvlqrllserglhvkessaiefyqflikvspwfpeegglnlqdwkrvgremkryaaehgtdsipkqaypiwlqlreilteqsdlvllsaeaksvteeeleegltgllstssqektygtrgtayaeidtevdklsehiydepyeekekadkneekdhvrkikkvvqrkensegkrkekdskaflatdwndddlspedwddleeqaahyhdddelilpvkrkvvkkkpqalrrkplppvgfagamaearekgdltftfpvvfmgesdeddtpvweplplktlkelqsavrtmgpsapytlqvvdmvasqwltpsdwhqtaratlspgdyvlwrteyeekskemvqkaagkrkgkvsldmll	10	92	0	0
CAB41417	613	Ovine enzootic nasal tumor virus	Complete sequence of enzootic nasal tumor virus, a retrovirus associated with transmissible intranasal tumors of sheep	J. Virol. 73 (5), 3986-3993 (1999)	8	90	mgqthsrqlfvhmlsvmlkhrgitvskpklinflsfieevcpwfpregtvnletwkkvgeqirthytlhgpekvpvetlsfwtlirdcldfdndelkrlgnllkqeedplhdpdsensydapppphpslhssrpsdnddllsstdeaeldeeaakyhqedwgflaqekgaltskdelvecfknltialqnagiklpanndkfpsapplppayapsvvagldpppgplppsknmsplqkalrqaqrlgevvsdfslafpvfennnqryyeslpfkqlkelkiacsqygptapftiamienlgtqalppndwkqtaraclsggdyllwkseffeqcariadvnrqqgiqtsyemligegpyqatdtqlnflpgayaqisnaarqawkklpssstktedlsk…	8	90	0	0
FOLJSA	658	Simian retrovirus 1	Nucleotide sequence of SRV-1, a type D simian acquired immune deficiency syndrome retrovirus	Science 231 (4745), 1567-1572 (1986)	11	91	mgqelsqheryveqlkqalktrgvkvkyadllkffdfvkdtcpwfpqegtidikrwrrvgdcfqdyyntfgpekvpvtafsywnlikelidkkevnpqvmaavaqteeilktsshtelttkpsqnpdldlisldsddegakgsslkdknlsctkkpkrfpvlltaqtsadpedpnpsevdwdgledeaakyhnpdwppfltrpppynkatpsaptvmavvnpkeelkekiaqleeqikleelhqalisklqklktgnetvtspetaggfsrtphwpgqhipkgkccasrekeeqtpkdifpvtetvdgqgqawrhhngfdftvikelktaasqygatapytlaivesvadnwltptdwntlvravlsggdhllwkseffencretakrnqqagngwdfd…	11	91	0	0
GAG_JSRV	612	Jaagsiekte sheep retrovirus	Nucleotide sequence of the jaagsiekte retrovirus, an exogenous and endogenous type D and B retrovirus of sheep and goats	J. Virol. 66 (8), 4930-4939 (1992)	8	90	mghthsrqlfvhmlsvmlkhrgitvsktklinflsfieevcpwfpregtvnletwkkvgeqirthytlhgpekvpvetlsfwtlirdcldfdndelkrlgnllkqeedplhtpdsvpsydpppppppslkmhpsdnddslsstdeaeldeeaakyhqedwgflaqekgaltskdelvecfknltialqnagiqlpsnnntfpsappfppaytptvmagldpppgfpppskhmsplqkalrqaqrlgevvsdfslafpvfennnqryyeslpfkqlkelkiacsqygptapftiamieslgtqalppndwkqtaraclsggdyllwkseffeqcariadvnrqqgiqtsyemligegpyqatdtqlnflpgayaqisnaarqawkklpssstktedlskv…	8	90	0	0
GAG_MMTVB	591	Mouse mammary tumor virus (STRAIN BR6)	Complete nucleotide sequence of a milk-transmitted mouse mammary tumor virus: two frameshift suppression events are required for translation of gag and pol	J. Virol. 61 (2), 480-490 (1987)	10	92	mgvsgskgqklfvsvlqrllserglhvkessaiefyqflikvspwfpeegglnlqdwkrvgremkryaaehgtdsipkqaypiwlqlreilteqsdlvllsaeaksvteeeleegltgllstssqektygtrgtayaeidtevdklsehiydepyeekekadkneekdhvrkikkvvqrkensegkrkekdskaflatdwndddlspedwddleeqaahyhdddelilpvkrkvvkkkpqalrrkplppvgfagamaearekgdltftfpvvfmgesdeddtpvweplplktlkelqsavrtmgpsapytlqvvdmvasqwltpsdwhqtaratlspgdyvlwrteyeekskemvqkaagkrkgkvsldmllgtgqflspssqiklskdvlkdvttnav…	10	92	0	0
GAG_MMTVC	591	Mouse mammary tumor virus (STRAIN C3H)	Genetics of mouse mammary tumor virus-induced mammary tumors: linkage of tumor induction to the gag gene	J. Virol. 74 (19), 8876-8883 (2000)	10	92	mgvsgskgqklfvsvlqrllserglhvkessaiefyqflikvspwfpeegglnlqdwkrvgremkkyaaehgtdsipkqaypiwlqlreilteqsdlvllsaeaksvteeeleegltgllsassqektygtrgtayaeidtevdklsehiydepyeekekadkneekdhvrkvkkivqrkensehkrkekdqkaflatdwnnddlspedwddleeqaahyhdddelilpvkrkvdkkkplalrrkplppvgfagamaearekgdltftfpvvfmgesddddtpvweplplktlkelqsavrtmgpsapytlqvvdmvasqwltpsdwhqtaratlspgdyvlwrteyeeksketvqktagkrkgkvsldmllgtgqflspssqiklskdvlkdvttnav…	10	92	0	0
GAG_MMTVG	353	Mouse mammary tumor virus (STRAIN GR)	Nucleotide sequence of the 5' noncoding region and part of the gag gene of mouse mammary tumor virus; identification of the 5' splicing site for subgenomic mRNAs	Nucleic Acids Res. 11 (20), 6943-6955 (1983)	10	92	mgvsgskgqklfvsvlqrllserglhvkesstiefyqflikvslgfpkkedlnlqdwkrvgremkkyaaddgtdsipkqaypiwlqlreilteqsdlvllsaeaksvteeeleegltgllsassqektygtrgtayaeidteadklsehiydepyeekekadkneekdhvrkvkkivqrkensehkrkekdqkaflatdwndddlspedwdnleeqaahyhdddelilpvkrkvvkkkplalrrkplppvgfagamaearekgdltftfpvvfmgesddddtpvweplplktlkelqsavrtmgpsapytlevvdmvasqwltpsdwhqtaratlspgdyvlwrteyeekske	10	92	0	0
GAG_MPMV	657	Mason-Pfizer monkey virus	Nucleotide sequence of Mason-Pfizer monkey virus: an immunosuppressive D-type retrovirus	Cell 45 (3), 375-385 (1986)	11	91	mgqelsqheryveqlkqalktrgvkvkyadllkffdfvkdtcpwfpqegtidikrwrrvgdcfqdyyntfgpekvpvtafsywnlikelidkkevnpqvmaavaqteeilksnsqtdltktsqnpdldlisldsddegakssslqdkglsstkkpkrfpvlltaqtskdpedpnpsevdwdgledeaakyhnpdwppfltrpppynkatpsaptvmavvnpkeelkekiaqleeqikleelhqalisklqklktgnetvthpdtagglsrtphwpgqhipkgkccasrekeeqipkdifpvtetvdgqgqawrhhngfdfavikelktaasqygatapytlaivesvadnwltptdwntlvravlsggdhllwkseffencrdtakrnqqagngwdfdm…	11	91	0	0
GAG_SMRVH	740	Squirrel monkey retrovirus	Molecular cloning, complete nucleotide sequence, and gene structure of the provirus genome of a retrovirus produced in a human lymphoblastoid cell line	Virology 167 (2), 468-476 (1988)	12	93	mgqasshsendlfishlkeslkvrrirvrkkdlvsffsfifktcpwfpqegsidsrvwgrvgdclndyyrvfgpetipittfnyynlirdvltnqsdspdiqrlckeghkilishsrppsrqapvtittsekassrppsrapstcpsvaidigshdtgqsslypnlatltdppiqsphsrahtppqhlpllansktlhnsgsqddqlnpadqadleeaaaqynnpdwpqltntpalppfrppsyvstavppvavaapvlhaptsgvpgsptapnlpgvalakpsgpidetvslldgvktlvtklsdlallppagvmafpvtrsqgqvssnttgrasphpdthtipeeeeadsgesdseddeeessepteptythsykrlnlktiekiktavanygptap…	12	93	0	0
GAG_SRV1	658	Simian retrovirus 1	Nucleotide sequence of SRV-1, a type D simian acquired immune deficiency syndrome retrovirus	Science 231 (4745), 1567-1572 (1986)	11	91	mgqelsqheryveqlkqalktrgvkvkyadllkffdfvkdtcpwfpqegtidikrwrrvgdcfqdyyntfgpekvpvtafsywnlikelidkkevnpqvmaavaqteeilktsshtelttkpsqnpdldlisldsddegakgsslkdknlsctkkpkrfpvlltaqtsadpedpnpsevdwdgledeaakyhnpdwppfltrpppynkatpsaptvmavvnpkeelkekiaqleeqikleelhqalisklqklktgnetvtspetaggfsrtphwpgqhipkgkccasrekeeqtpkdifpvtetvdgqgqawrhhngfdftvikelktaasqygatapytlaivesvadnwltptdwntlvravlsggdhllwkseffencretakrnqqagngwdfd…	11	91	0	0
GAG_SRV2	654	Simian retrovirus 2	Sequence relationships of type D retroviruses which cause simian acquired immunodeficiency syndrome	Virology 157 (2), 317-329 (1987)	10	91	mgqelsqhelyveqlkkalktrgvkvkgndllkffdfvkdtcpwfpqegtidikrwrrvgdcfqdyyntfgpekipvtafsywnlikdlidkkeadpqvmaavtqtekilkvssqtdlrdnshnkdmdlislesddeeakapsekmtmsnkspkkypamlasqnnntdkdpdlsevdwdgledeaakyhnpdwppflsrpppynrtaatapavmavvnpkeelkekisqleeqikleelhqsliirlqklktgnervtssgnieshsrtpkwpgqclpkgkylinknteeyppkdifpvtetmdgqgqawrhhngfdftvikelktavsqygatapytlaivesiadnwltptdwntlvravlsggdhliwkseffencrdtakrnqqagngwdfdmlt…	10	91	0	0
NP_041184	612	Jaagsiekte sheep retrovirus	Nucleotide sequence of the jaagsiekte retrovirus, an exogenous and endogenous type D and B retrovirus of sheep and goats	J. Virol. 66 (8), 4930-4939 (1992)	8	90	mghthsrqlfvhmlsvmlkhrgitvsktklinflsfieevcpwfpregtvnletwkkvgeqirthytlhgpekvpvetlsfwtlirdcldfdndelkrlgnllkqeedplhtpdsvpsydpppppppslkmhpsdnddslsstdeaeldeeaakyhqedwgflaqekgaltskdelvecfknltialqnagiqlpsnnntfpsappfppaytptvmagldpppgfpppskhmsplqkalrqaqrlgevvsdfslafpvfennnqryyeslpfkqlkelkiacsqygptapftiamieslgtqalppndwkqtaraclsggdyllwkseffeqcariadvnrqqgiqtsyemligegpyqatdtqlnflpgayaqisnaarqawkklpssstktedlskv…	8	90	0	0
NP_041259	740	Squirrel monkey retrovirus	Molecular cloning, complete nucleotide sequence, and gene structure of the provirus genome of a retrovirus produced in a human lymphoblastoid cell line	Virology 167 (2), 468-476 (1988)	12	93	mgqasshsendlfishlkeslkvrrirvrkkdlvsffsfifktcpwfpqegsidsrvwgrvgdclndyyrvfgpetipittfnyynlirdvltnqsdspdiqrlckeghkilishsrppsrqapvtittsekassrppsrapstcpsvaidigshdtgqsslypnlatltdppiqsphsrahtppqhlpllansktlhnsgsqddqlnpadqadleeaaaqynnpdwpqltntpalppfrppsyvstavppvavaapvlhaptsgvpgsptapnlpgvalakpsgpidetvslldgvktlvtklsdlallppagvmafpvtrsqgqvssnttgrasphpdthtipeeeeadsgesdseddeeessepteptythsykrlnlktiekiktavanygptap…	12	93	0	0
NP_056880	1755	Mouse mammary tumor virus	Appendix 2: Retroviral taxonomy, protein structure, sequences, and genetic maps	(in) Coffin,J.M. (Ed.); RETROVIRUSES: 757; Cold Spring Harbor Laboratory Press, Cold Spring Harbor, New York, NY, USA (1997)	10	92	mgvsgskgqklfvsvlqrllserglhvkessaiefyqflikvspwfpeegglnlqdwkrvgremkryaaehgtdsipkqaypiwlqlreilteqsdlvllsaeaksvteeeleegltgllstssqektygtrgtayaeidtevdklsehiydepyeekekadkneekdhvrkikkvvqrkensegkrkekdskaflatdwndddlspedwddleeqaahyhdddelilpvkrkvvkkkpqalrrkplppvgfagamaearekgdltftfpvvfmgesdeddtpvweplplktlkelqsavrtmgpsapytlqvvdmvasqwltpsdwhqtaratlspgdyvlwrteyeekskemvqkaagkrkgkvsldmllgtgqflspssqiklskdvlkdvttnav…	10	92	0	0
NP_056881	860	Mouse mammary tumor virus	Appendix 2: Retroviral taxonomy, protein structure, sequences, and genetic maps	(in) Coffin,J.M. (Ed.); RETROVIRUSES: 757; Cold Spring Harbor Laboratory Press, Cold Spring Harbor, New York, NY, USA (1997)	10	92	mgvsgskgqklfvsvlqrllserglhvkessaiefyqflikvspwfpeegglnlqdwkrvgremkryaaehgtdsipkqaypiwlqlreilteqsdlvllsaeaksvteeeleegltgllstssqektygtrgtayaeidtevdklsehiydepyeekekadkneekdhvrkikkvvqrkensegkrkekdskaflatdwndddlspedwddleeqaahyhdddelilpvkrkvvkkkpqalrrkplppvgfagamaearekgdltftfpvvfmgesdeddtpvweplplktlkelqsavrtmgpsapytlqvvdmvasqwltpsdwhqtaratlspgdyvlwrteyeekskemvqkaagkrkgkvsldmllgtgqflspssqiklskdvlkdvttnav…	10	92	0	0
NP_056882	591	Mouse mammary tumor virus	Appendix 2: Retroviral taxonomy, protein structure, sequences, and genetic maps	(in) Coffin,J.M. (Ed.); RETROVIRUSES: 757; Cold Spring Harbor Laboratory Press, Cold Spring Harbor, New York, NY, USA (1997)	10	92	mgvsgskgqklfvsvlqrllserglhvkessaiefyqflikvspwfpeegglnlqdwkrvgremkryaaehgtdsipkqaypiwlqlreilteqsdlvllsaeaksvteeeleegltgllstssqektygtrgtayaeidtevdklsehiydepyeekekadkneekdhvrkikkvvqrkensegkrkekdskaflatdwndddlspedwddleeqaahyhdddelilpvkrkvvkkkpqalrrkplppvgfagamaearekgdltftfpvvfmgesdeddtpvweplplktlkelqsavrtmgpsapytlqvvdmvasqwltpsdwhqtaratlspgdyvlwrteyeekskemvqkaagkrkgkvsldmllgtgqflspssqiklskdvlkdvttnav…	10	92	0	0
NP_056891	1771	Mason-Pfizer monkey virus	Appendix 2: Retroviral taxonomy, protein structure, sequences, and genetic maps	(in) Coffin,J.M. (Ed.); RETROVIRUSES: 757; Cold Spring Harbor Laboratory Press, Cold Spring Harbor, New York, NY, USA (1997)	11	91	mgqelsqheryveqlkqalktrgvkvkyadllkffdfvkdtcpwfpqegtidikrwrrvgdcfqdyyntfgpekvpvtafsywnlikelidkkevnpqvmaavaqteeilksnsqtdltktsqnpdldlisldsddegakssslqdkglsstkkpkrfpvlltaqtskdpedpnpsevdwdgledeaakyhnpdwppfltrpppynkatpsaptvmavvnpkeelkekiaqleeqikleelhqalisklqklktgnetvthpdtagglsrtphwpgqhipkgkccasrekeeqipkdifpvtetvdgqgqawrhhngfdfavikelktaasqygatapytlaivesvadnwltptdwntlvravlsggdhllwkseffencrdtakrnqqagngwdfdm…	11	91	0	0
NP_056892	911	Mason-Pfizer monkey virus	Appendix 2: Retroviral taxonomy, protein structure, sequences, and genetic maps	(in) Coffin,J.M. (Ed.); RETROVIRUSES: 757; Cold Spring Harbor Laboratory Press, Cold Spring Harbor, New York, NY, USA (1997)	11	91	mgqelsqheryveqlkqalktrgvkvkyadllkffdfvkdtcpwfpqegtidikrwrrvgdcfqdyyntfgpekvpvtafsywnlikelidkkevnpqvmaavaqteeilksnsqtdltktsqnpdldlisldsddegakssslqdkglsstkkpkrfpvlltaqtskdpedpnpsevdwdgledeaakyhnpdwppfltrpppynkatpsaptvmavvnpkeelkekiaqleeqikleelhqalisklqklktgnetvthpdtagglsrtphwpgqhipkgkccasrekeeqipkdifpvtetvdgqgqawrhhngfdfavikelktaasqygatapytlaivesvadnwltptdwntlvravlsggdhllwkseffencrdtakrnqqagngwdfdm…	11	91	0	0
NP_056893	657	Mason-Pfizer monkey virus	Appendix 2: Retroviral taxonomy, protein structure, sequences, and genetic maps	(in) Coffin,J.M. (Ed.); RETROVIRUSES: 757; Cold Spring Harbor Laboratory Press, Cold Spring Harbor, New York, NY, USA (1997)	11	91	mgqelsqheryveqlkqalktrgvkvkyadllkffdfvkdtcpwfpqegtidikrwrrvgdcfqdyyntfgpekvpvtafsywnlikelidkkevnpqvmaavaqteeilksnsqtdltktsqnpdldlisldsddegakssslqdkglsstkkpkrfpvlltaqtskdpedpnpsevdwdgledeaakyhnpdwppfltrpppynkatpsaptvmavvnpkeelkekiaqleeqikleelhqalisklqklktgnetvthpdtagglsrtphwpgqhipkgkccasrekeeqipkdifpvtetvdgqgqawrhhngfdfavikelktaasqygatapytlaivesvadnwltptdwntlvravlsggdhllwkseffencrdtakrnqqagngwdfdm…	11	91	0	0
NP_862831	612	Enzootic nasal tumour virus of goats	Characterization of enzootic nasal tumour virus of goats: complete sequence and tissue distribution	J. Gen. Virol. 84 (PT 8), 2245-2252 (2003)	8	90	mgqmhsrqlfvhmlsvmlthrgitvskpklinflsfveevcpwfpregtvnletwkkvgeqirthytlhgpekvpvetfsfwtlirdcldfdndelkrlgnllkqeedpxhipdpepgydappppppslklrpsdnddslsstdeeelaeeaakyhqedwgflaqekgaltsknelveclknltvvlqnsgakfsnnhvkppsappfppayapsvvagldpppgpslpteimsplqkalkqaqrlgevvsdfsfafpvfennnqryyexlpfkqlkelkiacsqygptapftiamienlgtqalppndwkqiaraglsggdyllwkseffeqcariadvnrqqniqtsyemligegpyqatdtqlnflpgaypqisnaarqawkklpssstktedlski…	8	90	0	0
NP_954557	99	Mason-Pfizer monkey virus	Appendix 2: Retroviral taxonomy, protein structure, sequences, and genetic maps	(in) Coffin,J.M. (Ed.); RETROVIRUSES: 757; Cold Spring Harbor Laboratory Press, Cold Spring Harbor, New York, NY, USA (1997)	10	90	gqelsqheryveqlkqalktrgvkvkyadllkffdfvkdtcpwfpqegtidikrwrrvgdcfqdyyntfgpekvpvtafsywnlikelidkkevnpqvm	10	90	0	0
NP_954565	1771	Mason-Pfizer monkey virus	Appendix 2: Retroviral taxonomy, protein structure, sequences, and genetic maps	(in) Coffin,J.M. (Ed.); RETROVIRUSES: 757; Cold Spring Harbor Laboratory Press, Cold Spring Harbor, New York, NY, USA (1997)	11	91	mgqelsqheryveqlkqalktrgvkvkyadllkffdfvkdtcpwfpqegtidikrwrrvgdcfqdyyntfgpekvpvtafsywnlikelidkkevnpqvmaavaqteeilksnsqtdltktsqnpdldlisldsddegakssslqdkglsstkkpkrfpvlltaqtskdpedpnpsevdwdgledeaakyhnpdwppfltrpppynkatpsaptvmavvnpkeelkekiaqleeqikleelhqalisklqklktgnetvthpdtagglsrtphwpgqhipkgkccasrekeeqipkdifpvtetvdgqgqawrhhngfdfavikelktaasqygatapytlaivesvadnwltptdwntlvravlsggdhllwkseffencrdtakrnqqagngwdfdm…	11	91	0	0
NP_955565	98	Mouse mammary tumor virus	Appendix 2: Retroviral taxonomy, protein structure, sequences, and genetic maps	(in) Coffin,J.M. (Ed.); RETROVIRUSES: 757; Cold Spring Harbor Laboratory Press, Cold Spring Harbor, New York, NY, USA (1997)	9	91	gvsgskgqklfvsvlqrllserglhvkessaiefyqflikvspwfpeegglnlqdwkrvgremkryaaehgtdsipkqaypiwlqlreilteqsdlvl	9	91	0	0
POL_MMTVC	1755	Mouse mammary tumor virus (STRAIN C3H)	Genetics of mouse mammary tumor virus-induced mammary tumors: linkage of tumor induction to the gag gene	J. Virol. 74 (19), 8876-8883 (2000)	10	92	mgvsgskgqklfvsvlqrllserglhvkessaiefyqflikvspwfpeegglnlqdwkrvgremkkyaaehgtdsipkqaypiwlqlreilteqsdlvllsaeaksvteeeleegltgllsassqektygtrgtayaeidtevdklsehiydepyeekekadkneekdhvrkvkkivqrkensehkrkekdqkaflatdwnnddlspedwddleeqaahyhdddelilpvkrkvdkkkplalrrkplppvgfagamaearekgdltftfpvvfmgesddddtpvweplplktlkelqsavrtmgpsapytlqvvdmvasqwltpsdwhqtaratlspgdyvlwrteyeeksketvqktagkrkgkvsldmllgtgqflspssqiklskdvlkdvttnav…	10	92	0	0
PRO_MMTVC	860	Mouse mammary tumor virus (STRAIN C3H)	Genetics of mouse mammary tumor virus-induced mammary tumors: linkage of tumor induction to the gag gene	J. Virol. 74 (19), 8876-8883 (2000)	10	92	mgvsgskgqklfvsvlqrllserglhvkessaiefyqflikvspwfpeegglnlqdwkrvgremkkyaaehgtdsipkqaypiwlqlreilteqsdlvllsaeaksvteeeleegltgllsassqektygtrgtayaeidtevdklsehiydepyeekekadkneekdhvrkvkkivqrkensehkrkekdqkaflatdwnnddlspedwddleeqaahyhdddelilpvkrkvdkkkplalrrkplppvgfagamaearekgdltftfpvvfmgesddddtpvweplplktlkelqsavrtmgpsapytlqvvdmvasqwltpsdwhqtaratlspgdyvlwrteyeeksketvqktagkrkgkvsldmllgtgqflspssqiklskdvlkdvttnav…	10	92	0	0
YP_003864100	659	Simian retrovirus 4	The complete genome and genetic characteristics of SRV-4 isolated from cynomolgus monkeys (Macaca fascicularis)	Virology 405 (2), 390-396 (2010)	11	91	mgqelsqhekyigqlkealktrgvkvkyvdllkffdfvkdtcpwfpqegtidikrwrrvgdcfqdyyntfgpekipvtafsywnlikelidkkedspqvmaavaqteqilkstsqtdltnipqneetdlisldsdeegakastiekkkvpndkkpkrfttfltahtdktdhnpdpsevdwgeledeaaryhnpdwppflarpppynkatpsaptvmavvnpkeelkekiaqleeqikleelhqslivrlqklktgnervsnsettkdsspvphtprwpgqhvprgkccasrekeelppkdifpvtetvdgqgqawrhhngfdftvikelktaasqygatapytlaivesvadnwltptdwntlvravlsggdhllwkseffencretakrnqqanngwd…	11	91	0	0
YP_009140128	728	Desmodus rotundus endogenous retrovirus	A novel endogenous betaretrovirus in the common vampire bat (Desmodus rotundus) suggests multiple independent infection and cross-species transmission events	J. Virol. (2015) In press	10	90	mgqacsqhdlfvaqlkeslkvrkirvrkkdlnsfftfvfkicpwfpqegsidsrlwhrvgdclndyykvfgpetvpitafnyynliadilknhnnspdiqrlckegqeilrshspapskapsvhglpdahadslsrppsrapsncpsvsiqidtnppapslhpplqefyssapppvsqdsgdqldpseqaeledeaarynnpgwpplvaavlppfkpppystshapaaailpsahgasaispaackapitlplaataaftplpkpflqetltfirdiktiakefsaftisppphetlafpvtrsqtrpdrtenvnssaaaaatplpdsdnpedsdsspsdideaepstrdtaapqtyfhtykklslktlekvksavthygptapfslalienlserwlt…	10	90	0	0
YP_009243639	576	Bovine retrovirus CH15	Exploring the virome of cattle with non-suppurative encephalitis of unknown etiology by metagenomics	Virology 493, 22-30 (2016)	10	87	mgqcastapylqmlrhflkaygicidmvdinkciqilkeynpwfpeegtmdselwlqakdnvekahrqgekipirfwsvwsvifsllravhgqlplttvqrlngpvldelrldvdtkqavhedlkdniyeptppapvdgerkimesskgavseqplavcsfeeqiqkrfsdlsqqiekltlrlarteanktlqakpkaalslaaaaldegdfgdyefsddeeipslavfpvirpppvqgqavparyegididvvgklkkavtlygpqshyvkemltgvakhfgnfaphdwktlarsllkepeylqwnmwfsdlaaqqaaenaqsgnpnvrlitypmltgtgnfedvnvqaqqtpieihdqlvdlameawdrirptgehygswtkvmqrnnepyvefiar…	10	87	0	0
YP_238302	613	Ovine enzootic nasal tumor virus	Complete sequence of enzootic nasal tumor virus, a retrovirus associated with transmissible intranasal tumors of sheep	J. Virol. 73 (5), 3986-3993 (1999)	8	90	mgqthsrqlfvhmlsvmlkhrgitvskpklinflsfieevcpwfpregtvnletwkkvgeqirthytlhgpekvpvetlsfwtlirdcldfdndelkrlgnllkqeedplhdpdsensydapppphpslhssrpsdnddllsstdeaeldeeaakyhqedwgflaqekgaltskdelvecfknltialqnagiklpanndkfpsapplppayapsvvagldpppgplppsknmsplqkalrqaqrlgevvsdfslafpvfennnqryyeslpfkqlkelkiacsqygptapftiamienlgtqalppndwkqtaraclsggdyllwkseffeqcariadvnrqqgiqtsyemligegpyqatdtqlnflpgayaqisnaarqawkklpssstktedlsk…	8	90	0	0

## Sheet: Gammaretrovirus
LOCUS	LENGTH	ORGANISM	TITEL	JOURNAL	MA INIT	MA TERM	SEQUENCE	MA INIT PREDICTED	MA TERM PREDICTED	MA INIT PREDICTION ERROR	MA TERM PREDICTION ERROR
0711245A	2514	Moloney murine leukemia virus	Nucleotide sequence of Moloney murine leukaemia virus	Nature 293 (5833), 543-548 (1981)	112	241	ltssvsggpvveltssehpaatlgdvpgtsgavfvarpesknpdrfglfgappleegyvvlvgdenlkqfpppsefllsvwdrsraarlvccsivlcclcltvflylsenmgqtvttplsltlghwkdveriahnqsvdvkkrrwvtfcsaewptfnvgwprdgtfnrdlitqvkikvfspgphghpdqvpyivtwealafdpppwvkpfvhpkpppplppsapslplepprstpprsslypaltpslgakpkpqvlsdsggplidlltedpppyrdprpppsdrdgnggeatpageapdpspmasrlrgrreppvadsttsqafplraggngqlqywpfsssdlynwknnnpsfsedpgkltaliesvlithqptwddcqqllgtlltgeekqrvlle…	112	241	0	0
1506440A	529	Murine leukemia virus	Severe immunodeficiency disease induced by a defective murine leukaemia virus	Nature 338 (6215), 505-508 (1989)	2	139	mgqtvttplsltldhwkdvqciasnqsvdvkrrrwvtfcsvewpsfdvgwpldgtfnldiilqvkskvtcpgphghpdqvpyivtwealvyhpppwvkpfvspkpfplstlpfsppgpsahppsrsdlytalipskppksrvlppnggplidlltenlpnlpplskgpvkkrrpppprysppnpmesrvrgrrdppaadstssqafplrmggdgqlqywpfsssdlynwknnnpsfsedpgkltaliesvltthqptwddcqqllgtlltgeekqrvllearkavrgndgrptqlpnevnsafplerpdwnystpegrnhlvlyrqlllaglhnagrsptnlakvkritqgpnespsaflerlkeayrrytpydpedpgqetnvsmsfiwqsapdigrk…	2	139	0	0
A40831	763	AKT8 murine leukemia virus	A retroviral oncogene, akt, encoding a serine-threonine kinase containing an SH2-like region	Science 254 (5029), 274-277 (1991)	2	127	mgqtvttplsltlehwgdvqriasnqsvdvkkrrwvtfcsaewptfgvgwpqdgtfnldiilqvkskvfspgphghpdqvpyivtweaiayepppwvkpfvspklslsptapilpsgpstqppprsalypaltpsikprpskpqvlsdnggplidlltedpppygeqgpsssdgdgdreeatstpeipapspmvsrlrgkrdppaavsttsrafplrlggngqlqywpfsssdlynwknnnpsfsedpgkltaliesvltthareetliiipglplslgatdtmndvaivkegwlhkrgeyiktwrpryfllkndgtfigykerpqdvdqresplnnfsvaqcqlmkterprpntfiirclqwttviertfhvetpeereewataiqtvadglkrqeee…	2	127	0	0
AAA43041	957	Gardner-Arnstein feline leukemia oncovirus B	Nucleotide sequences of feline retroviral oncogenes (v-fes) provide evidence for a family of tyrosine-specific protein kinase genes	Cell 30 (3), 775-785 (1982)	2	128	mgqtittplsltldhwsevrarahnqgvevrkkkwitlceaewvmmnvgwpregtfsldnisqvekkifapgpyghpdqvpyittwrslatdppswvrpflpppkpptslpqplspqpsapltsslypvlpksdppkppvlppdpssplidllteepppypgghgpppsgprtptaspiasrlrerrenpaeesqalplregpnnrpqywpfsasdlynwkshnppfsqdpvaltnliesilvthqptwddcqqllqalltgeerqrvllearkqvpgedgrptqlpnvidetfpltrpnwdfatpagrehlrlyrqlllaglrgaarrptnlaqvkqvvqgkeetpaaaradgtmgfsselcspqghgaeqqmqeaelrllegmrkwmaqrvksdrey…	2	128	0	0
AAA45464	540	HoMuLV murine leukemia virus	Nucleotide sequence and mode of transmission of the wild mouse ecotropic virus, HoMuLV	Virology 173 (1), 58-67 (1989)	2	142	mgqtittplsltldhwrdvqriasnqsvdvkkrrwvtfcsaewptfnvgwpqdgtfnkdiitqvkikvfspgphghpdqvpyivtweaiaydpppwakpfvhpqlsvspsapsafshevsgpptrsslypaltptkspspktqvlsddggplidllsddpppyrgpenqppagrptttmqemprlplkvpqepspmasrlrgrrehpaadsttsqafplrtggngqlqywpfssadlynwknnnpsfsedpgkltaliesvlithqptwddcqqllgtlltgeekqrvllearkavrgndgrptqlpneindafplerpdwdyttpagrnhlvlyrqlllaglqhagrsptnlakvkgitqgpnespsaflerlkeayrrytpydpedpgqetnvsmsf…	2	142	0	0
AAA46486	187	Friend spleen focus-forming virus	Complete nucleotide sequence of an infectious clone of Friend spleen focus-forming provirus: gp55 is an envelope fusion glycoprotein	Proc. Natl. Acad. Sci. U.S.A. 80 (16), 5037-5041 (1983)	2	127	mgqtvttplsltlehwedvqrtasnqsvdvkkrrwvtfcsaewptfgvgwpqdgtfnldiilqvkskvfspgphghpdqvpyivtweaiayepppwvkpfvspklspsptapilpsgpstqppprsalypaltpsikpgpspimadlsltfsqktlrrtedrdrppltematekrpppllrflpplp	2	127	0	0
AAA46499	538	Moloney murine sarcoma virus	Complete nucleotide sequence and organization of the Moloney murine sarcoma virus genome	Science 214 (4519), 445-450 (1981)	2	126	mgqtvttplsltldhwkdverlahnqsvdvkkrrwvtfcsaewptfnvgwprdgtfnrdlitqvkikvfspgphghpdqvpyivtwealafdpppwvkpfvhpkppppllpsapslplepplstppqsslypaltpslgakpkpqvlsdsggplidlltedpppyrdprpppsdrdgdsgeatpageapdpspmasrlrgrreppvadsttsqafplrtggngqlqywpfsssdlynwknnnpsfsedpgkltaliesvlithqptwddcqqllgtlltgeekqrvllearkavrgddgrptqlpnevdaafplerpdweyttqagrnhlvhyrqlliaglqnagrsptnlakvkgitqgpnespsaflerlkeayrrytpydpedpgqetnvsmsfiw…	2	126	0	0
AAA46509	532	Murine leukemia virus	Characteristics and contributions of defective, ecotropic, and mink cell focus-inducing viruses involved in a retrovirus-induced immunodeficiency syndrome of mice	J. Virol. 65 (8), 4232-4241 (1991)	2	127	mgqtittplsltlehwrdvqciasnqsvdvkrrrwvtfcsvewpsfdvgwpldgtfnldiilqvkskvfcpgphghpdqvpyivtwealayhpppwvkpfvspkpfplstlpfsppgpsahppsrsdlytalipsiktkppksrvlptnggplidlltenppnlpplpkgpvkkrrpppprysppgpmvsrlrgnrdppaadsttsrafplrlggngqlqywpfsssdlynwknnnpsfsedpgkltaliesvltthqptwddcqqllgtlltgeekqrvllearkavrgndgrptqlpnevnsafplerpdwdyttpegrnhlvlyrqlllaglqnagrsptnlakvkgitqgpsespsaflerlkeayrrytpydpedpgqetnvsmsfiwqsapdi…	2	127	0	0
AAA46510	537	Murine leukemia virus	Characteristics and contributions of defective, ecotropic, and mink cell focus-inducing viruses involved in a retrovirus-induced immunodeficiency syndrome of mice	J. Virol. 65 (8), 4232-4241 (1991)	2	127	mgqtvttplsltlehwgdvqriasnqsvgvkkrrwvtfcsaewptfgvgwpqdgtfnldiilqvkskvfspgphghpdqvpyivtweaiayepppwvkpfvspklslsptapilpsgpstqppprsalypaftpsikprpskpqvlsddggplidlltedpppygeqgpsspdgdgdreeatstseipapspmvsrlrgkrdppaadsttsrafplrlggngqlqywpfsssdlynwknnnpsfsedpgkltaliesvltthqptwddcqqllgtlltgeekqrvllearkavrgndgrptqlpnevnsafplerpdwdyttpegrnhlvlyrqlllaglqnagrsptnlakvkgitqgpnespsaflerlkeayrrytpydpedpgqetnvsmsfiwq…	2	127	0	0
AAA46518	537	Murine leukemia virus	Nucleotide sequence of a radiation leukemia virus genome	Virology 158 (1), 88-102 (1987)	2	127	mgqtvttplsltlehwgdvqriasnqsvevkkrrrvtfcpaewptfdvgwpqdgtfnldiilqvkskvfspgphghpdqvpyivtweaiayeppswvkpfvspklslsptapilpsgpstqppprsalypaltpsikprpskpqvlsdnggplidlltedpppygeqgpsspdgdgdreeatytseipapspmvsrlrgkrdppaadsttsrafplrlggngqlqywpfsssdlynwknnnpsfsedpgkltaliesvltthqptwddcqqllgtlltgeekqrvllearkavrgndgrptqlpnevnsafplerpdwdyttpegrnhlvlyrqlllaglqnagrsptnlakvkgitqgpnespsaflerlkeayrrytpydpedhgqetsvsmsfiwq…	2	127	0	0
AAA46573	554	FBR murine osteosarcoma virus	FBR murine osteosarcoma virus. II. Nucleotide sequence of the provirus reveals that the genome contains sequences acquired from two cellular genes	Virology 135 (1), 229-243 (1984)	2	127	mgqtvttplsltlehwgdvqriasnqsvdvkkrrwvtfcsaewptfdvgwpqdgtfnldiilqvkskvfspgphghpdqvpyivtweaiayepppwvkpfvspklspsptapilpsgpstqppprsalypaltpsikprpskpqvlsddggplidlltedpppygeqgpsssdgdgdreeatstseipapspmvsrlrgkrdppaadsttsrafplrlggngqknnnpsfsedpgkltaliesvltthqptwddcqqllgtlltgeekqrvllearkavrgndgrptqmpnevnaafplerpdwdyttpedslsyyhspadsfssmgspvntqdfcadlsvssanfiptetaistspdlqwlvqptlvssvapsqtraphpyglptqsagayaragmvk…	2	127	0	0
AAA46809	520	Gibbon ape leukemia virus	Genetic organization of gibbon ape leukemia virus	Virology 173 (1), 205-213 (1989)	2	120	mgqdnstpisltlnhwrdvrtrahnlsveikkgkwqtfcssewptfgvgwppegtfnlsvifavkkivfqengghpdqvpyivvwqdlaqnpppwvpasakvavvsdtrrpvagrpsapprppiypatddllllseptpppypaalppplapqaigppsgqmpdssdpegpaagtrsrrarspadnsgpdstvilplraigppaepnglvplqywpfssadlynwksnhpsfsenpagltglleslmfshqptwddcqqllqilftteererillearknvlgdngaptqlenlineafplnrphwdyntaagrerllvyrrtlvaglkgaarrptnlakvrevlqgpaeppsvflerlmeayrrytpfdpssegqqaavamafigqsapdikkklqrl…	2	120	0	0
AAA50476	242	Murine leukemia virus	A murine leukemia virus expressed in aged DBA/2 mice is derived by recombination of the Emv-3 locus and another endogenous gag sequence	Virology 203 (1), 1-7 (1994)	2	127	mgqtvttplsltlehwgdvqriasnqsvdvkkrrwvtfcsaewptfgvgwpqdgtfnldiilqvkskvfspgphghpdqvpyivtweaiayepppwvkpfvspklslsptapilpsgpstqppprsalypaltpsikprpskpqvlsdnggplidlltedpppygeqgpsssdgdgdreeatstpeipapspmvsrlrgkrdppaavsttsrafplrlggngqlqywqfsssdlynwknnnp	2	127	0	0
AAA51038	537	Murine leukemia virus	A replication-competent, endogenous retrovirus from an aged DBA/2 mouse contains the complete env from Emv-3 but a novel gag partially related to AKT-8	Unpublished	2	127	mgqtvttplsltlehwgdvqriasnqsvdvkkrrwvtfcsaewptfgvgwpqdgtfnldiilqvkskvfspgphghpdqvpyivtweaiayepppwvkpfvspklslsptapilpsgpstqppprsalypaltpsikprpskpqvlsdnggplidlltedpppygeqgpsssdgdgdreeatstpeipapspmvsrlrgkrdppaavsttsrafplrlggngqlqywqfsssdlynwknnnpsfsedpgkltaliesvltthqptwddcqqllgtlltgeekqrvllearkavrgddgrptqlpneieaafplerpdwdyttlrgrnhlvlyrqlllaglqnagrsptnlakvkgitqgsnespsaflerlkeayrrytpydpedpgqetnvsmsfiwq…	2	127	0	0
AAA79246	537	Murine leukemia virus	Analysis of variability among endogenous ecotropic MuLV loci in laboratory mice	Virology 193 (1), 450-455 (1993)	2	127	mgqtvttplsltlehwkdvqriasnqsvdvkkrrwvtfcsaewptfgvgwpqdgtfnldiilqvkskvfspgphghpdqvpyivtweaiayepppwvkpfvspklspsptapilpsgpstqpplrsalypaltpsikprpskpqvlsdnggplidllsedpppyggqglsssdgdgdreeatstseipapspivsrlrgkrdppaadsttsrafplrlggngqlqywpfsssdlynwknnnpsfsedpgkltaliesvltthqptwddcqqllgtlltgeekqrvllearkavrgndgrptqlpnevdaafplerpdwdyttqrgrnhlvlyrqlllaglqnagrsptnlakvkgitqgpnespsaflerlkeayrrytpydpedpgqetnvsmsfiwq…	2	127	0	0
AAA92678	537	Murine leukemia virus	Cloning of the MCF1233 murine leukemia virus and identification of sequences involved in viral tropism, oncogenicity and T cell epitope formation	Virus Res. 34 (3), 339-349 (1994)	2	127	mgqtvttplsltlehwgdvqriasnqsvdvkkrrwvtfcsaewptfgvgwpqdgtfnldiilqvkskvfspgphghpdqvpyivtweaiayepppwvkpfvspklspsptgpilpsgpstqppprsalypaltpsikprpskpqvlsdnggplidlltedpppygeqgpsssdgdgdreeatstseipapspmvsrlrgkrdppaadsttsrvfplrlggngqlqywpfsssdlynwknnnpsfsedpgkltaliesvltthqptwddcqqllgtlltgeekqrvllearkavrgndgrptqlpnevnsafplerpdwdyttpegrnhlvlyrqlllaglqnagrsptnlakvkgitqgpnespsaflerlkeayrrytpydpedpgqetnvsmsfiwq…	2	127	0	0
AAA92679	1736	Murine leukemia virus	Cloning of the MCF1233 murine leukemia virus and identification of sequences involved in viral tropism, oncogenicity and T cell epitope formation	Virus Res. 34 (3), 339-349 (1994)	2	127	mgqtvttplsltlehwgdvqriasnqsvdvkkrrwvtfcsaewptfgvgwpqdgtfnldiilqvkskvfspgphghpdqvpyivtweaiayepppwvkpfvspklspsptgpilpsgpstqppprsalypaltpsikprpskpqvlsdnggplidlltedpppygeqgpsssdgdgdreeatstseipapspmvsrlrgkrdppaadsttsrvfplrlggngqlqywpfsssdlynwknnnpsfsedpgkltaliesvltthqptwddcqqllgtlltgeekqrvllearkavrgndgrptqlpnevnsafplerpdwdyttpegrnhlvlyrqlllaglqnagrsptnlakvkgitqgpnespsaflerlkeayrrytpydpedpgqetnvsmsfiwq…	2	127	0	0
AAB03090	537	AKR (endogenous) murine leukemia virus	Nucleotide sequence of AKV murine leukemia virus	J. Virol. 49 (2), 471-478 (1984)	2	127	mgqtvttplsltlehwedvqriasnqsvdvkkrrwvtfcsaewptfgvgwpqdgtfnldiilqvkskvfspgphghpdqvpyivtweaiayepppwvkpfvspklspsptapilpsgpstqppprsalypaltpsikprpskpqvlsdnggplidllsedpppyggqglsssdgdgdreeatstseipapspivsrlrgkrdppaadsttsrafplrlggngqlqywpfsssdlynwknnnpsfsedpgkltaliesvltthqptwddcqqllgtlltgeekqrvllearkavrgndgrptqlpnevdaafplerpdwdyttqrgrnhlvlyrqlllaglqnagrsptnlakvkgitqgpnespsaflerlkeayrrytpydpedpgqetnvsmsfiwq…	2	127	0	0
AAB03091	1734	AKR (endogenous) murine leukemia virus	Nucleotide sequence of AKV murine leukemia virus	J. Virol. 49 (2), 471-478 (1984)	2	127	mgqtvttplsltlehwedvqriasnqsvdvkkrrwvtfcsaewptfgvgwpqdgtfnldiilqvkskvfspgphghpdqvpyivtweaiayepppwvkpfvspklspsptapilpsgpstqppprsalypaltpsikprpskpqvlsdnggplidllsedpppyggqglsssdgdgdreeatstseipapspivsrlrgkrdppaadsttsrafplrlggngqlqywpfsssdlynwknnnpsfsedpgkltaliesvltthqptwddcqqllgtlltgeekqrvllearkavrgndgrptqlpnevdaafplerpdwdyttqrgrnhlvlyrqlllaglqnagrsptnlakvkgitqgpnespsaflerlkeayrrytpydpedpgqetnvsmsfiwq…	2	127	0	0
AAB24943	114	Reticuloendotheliosis virus	The matrix region is responsible for the differential ability of two retroviruses to function as helpers for vector propagation	Virology 192 (2), 458-464 (1993)	11	114	mgqagskglltplecilknfsdfkkragdyggdvdsftlrklcelewptygvgwpkegtldfgvvvairnivfgkheghpdqviyitvwtditierpkylkdcgckptgpskvl	11	114	0	0
AAB59942	538	Murine leukemia virus	Nucleotide sequence of Moloney murine leukaemia virus	Nature 293 (5833), 543-548 (1981)	2	131	mgqtvttplsltlghwkdveriahnqsvdvkkrrwvtfcsaewptfnvgwprdgtfnrdlitqvkikvfspgphghpdqvpyivtwealafdpppwvkpfvhpkpppplppsapslplepprstpprsslypaltpslgakpkpqvlsdsggplidlltedpppyrdprpppsdrdgnggeatpageapdpspmasrlrgrreppvadsttsqafplraggngqlqywpfsssdlynwknnnpsfsedpgkltaliesvlithqptwddcqqllgtlltgeekqrvllearkavrgddgrptqlpnevdaafplerpdwdyttqagrnhlvhyrqlllaglqnagrsptnlakvkgitqgpnespsaflerlkeayrrytpydpedpgqetnvsmsfiw…	2	131	0	0
AAC31803	622	Mus dunni endogenous virus	Sequence analysis of Mus dunni endogenous virus reveals a hybrid VL30/gibbon ape leukemia virus-like structure and a distinct envelope	J. Virol. 72 (9), 7459-7466 (1998)	102	226	mgdvpggigedqghlvdpsafgsgcgipphkegsgcgipprkegsgcgipprqegsrcgirphpseslsclwstrsrrrfwflfclslvsalvvsaiilemgqsvstplsltlehwkevkirahnqsvevrkgpwqtfcasewptfgvgwppegafdlsliaavrrivfqeegghpdqipyivtwqslvqfppswvkpwtpnpskltvavaqsdaaeksgpsappkiypeiddllwmdsqpppyplpqqppaaappvaapqpeptasgaqgpaggtrsrrgrspaeeggpdstvalplrahvggptpgpndliplqywpfsssdlynwktnhppfsenpsgltglleslmfshqptwddcqqllqvlftteererilmearknvlgedgtptalpnlvd…	102	226	0	0
AAC31804	522	Mus dunni endogenous virus	Sequence analysis of Mus dunni endogenous virus reveals a hybrid VL30/gibbon ape leukemia virus-like structure and a distinct envelope	J. Virol. 72 (9), 7459-7466 (1998)	2	126	mgqsvstplsltlehwkevkirahnqsvevrkgpwqtfcasewptfgvgwppegafdlsliaavrrivfqeegghpdqipyivtwqslvqfppswvkpwtpnpskltvavaqsdaaeksgpsappkiypeiddllwmdsqpppyplpqqppaaappvaapqpeptasgaqgpaggtrsrrgrspaeeggpdstvalplrahvggptpgpndliplqywpfsssdlynwktnhppfsenpsgltglleslmfshqptwddcqqllqvlftteererilmearknvlgedgtptalpnlvdeafplnrpnwdyntaegrgrllvyrrtlvaglrgaarrptnlakvrevlqgqteppsvflerlmeayrrytpfdpssegqkaavamafigqsapdikkkl…	2	126	0	0
AAC80263	522	Gibbon ape leukemia virus	Characterization of a C-type retrovirus isolated from an HIV infected cell line: complete nucleotide sequence	Arch. Virol. 143 (6), 1077-1092 (1998)	2	123	mgqgtsaplsltlnhwkdvrtrahnlsvdirxgkwqtfcssewptfgvrwppegtfnlsvifavkrvvfqesrghpdqvpyivvwqdlaqnpppwvpvsakiavvsspddtqrptagkpsapprppiypstddllllsepppylaalppplapqaarspsgqapdsadpegpaartrsrrarspadnsgpdstvilplraigppaepnglvplqywpfssadlynwksnhpsfsenpagltglleslmfshqptwddcqqllqilftteererillearkxvlgnnnxaptqlenlineafplnrpqwdyntaegrerllvyrrtlvaglkgaarrptnlakvrevlqgpaeppsvflerlmeayrrytpfdpssegqqaavamafigqsapdikkklq…	2	123	0	0
AAC82566	538	Moloney murine leukemia virus	Appendix 2: Retroviral taxonomy, protein structure, sequences, and genetic maps	(in) Coffin,J.M. (Ed.); RETROVIRUSES: 757; Cold Spring Harbor Laboratory Press, Cold Spring Harbor, New York, NY, USA (1997)	2	131	mgqtvttplsltlghwkdveriahnqsvdvkkrrwvtfcsaewptfnvgwprdgtfnrdlitqvkikvfspgphghpdqvpyivtwealafdpppwvkpfvhpkpppplppsapslplepprstpprsslypaltpslgakpkpqvlsdsggplidlltedpppyrdprpppsdrdgnggeatpageapdpspmasrlrgrreppvadsttsqafplraggngqlqywpfsssdlynwknnnpsfsedpgkltaliesvlithqptwddcqqllgtlltgeekqrvllearkavrgddgrptqlpnevdaafplerpdwdyttqagrnhlvhyrqlllaglqnagrsptnlakvkgitqgpnespsaflerlkeayrrytpydpedpgqetnvsmsfiw…	2	131	0	0
AAC82569	981	Abelson murine leukemia virus	Appendix 2: Retroviral taxonomy, protein structure, sequences, and genetic maps	(in) Coffin,J.M. (Ed.); RETROVIRUSES: 757; Cold Spring Harbor Laboratory Press, Cold Spring Harbor, New York, NY, USA (1997)	2	126	mgqtvttplsltlghwkdveriahnqsvdvkkrrwvtfcsaewptfnvgwprdgtfnrdlitqvkikvfspgphghpdqvpyivtwealafdpppwvkpfvhpkpppplppsapslplepplstpprsslypaltpslgakpkpqvlsdsggplidlltedpppyrdprpppsdrdgnggeatpageapdpspmasrlrgrreppvadsttsqafplrtggngqlqywpfsssdlyitpvnslekhswyhgpvsrnaaeyllssgingsflvresesspgqrsislryegrvyhyrintasdgklyvssesrfntlaelvhhhstvadglittlhypapkrnkptiygvspnydkwemertditmkhklgggqygevyegvwkkysltvavktlkedtm…	2	126	0	0
AAC82570	538	Moloney murine sarcoma virus	Appendix 2: Retroviral taxonomy, protein structure, sequences, and genetic maps	(in) Coffin,J.M. (Ed.); RETROVIRUSES: 757; Cold Spring Harbor Laboratory Press, Cold Spring Harbor, New York, NY, USA (1997)	2	126	mgqtvttplsltldhwkdverlahnqsvdvkkrrwvtfcsaewptfnvgwprdgtfnrdlitqvkikvfspgphghpdqvpyivtwealafdpppwvkpfvhpkppppllpsapslplepplstppqsslypaltpslgakpkpqvlsdsggplidlltedpppyrdprpppsdrdgdsgeatpageapdpspmasrlrgrreppvadsttsqafplrtggngqlqywpfsssdlynwknnnpsfsedpgkltaliesvlithqptwddcqqllgtlltgeekqrvllearkavrgddgrptqlpnevdaafplerpdweyttqagrnhlvhyrqlliaglqnagrsptnlakvkgitqgpnespsaflerlkeayrrytpydpedpgqetnvsmsfiw…	2	126	0	0
AAC82572	554	Murine osteosarcoma virus	Appendix 2: Retroviral taxonomy, protein structure, sequences, and genetic maps	(in) Coffin,J.M. (Ed.); RETROVIRUSES: 757; Cold Spring Harbor Laboratory Press, Cold Spring Harbor, New York, NY, USA (1997)	2	127	mgqtvttplsltlehwgdvqriasnqsvdvkkrrwvtfcsaewptfdvgwpqdgtfnldiilqvkskvfspgphghpdqvpyivtweaiayepppwvkpfvspklspsptapilpsgpstqppprsalypaltpsikprpskpqvlsddggplidlltedpppygeqgpsssdgdgdreeatstseipapspmvsrlrgkrdppaadsttsrafplrlggngqknnnpsfsedpgkltaliesvltthqptwddcqqllgtlltgeekqrvllearkavrgndgrptqmpnevnaafplerpdwdyttpedslsyyhspadsfssmgspvntqdfcadlsvssanfiptetaistspdlqwlvqptlvssvapsqtraphpyglptqsagayaragmvk…	2	127	0	0
AAC98547	534	Murine leukemia virus	Molecular and phylogenetic analysis of SRS 19-6 murine leukemia virus	Virus Genes 18 (1), 65-79 (1999)	2	135	mgqtvvtplsltldhwkdveriahnqsvdikkrrwvtfcsaewptfnvgwpqdgtfdrgiitqvkikvfspgphghpdqvpyivtwealafdpppwvkpfvpskpplppsapslspepplstpprsslypaltppvstkpkvlsdsggplidllaedpppyrgpgspppdgdgdggeaapagetpdpspmasrlrgrreppvadsttsqalplrlggngqlqywpfsssdlynwknnnpsfsedpgkltaliesvlithqptwddcqqllgtlltseekqrvllearkavkgddgrptqlpnevnaafplerpnwdhttqegrnnlvlyrqlllaglqnagrsptnlakvkgitqgpnespsaflerlkeayrrytpydpedpgqetnvamsfiwqsap…	2	135	0	0
AAD34535	537	Murine leukemia virus	Gag sequences of ecotropic recombinant virus	Unpublished	2	127	mgqtvttplsltlehwedvqriasnqsvdvkkrrwvtfcsaewptfgvgwpqdgtfnldiilqvkskvfspgphrhpdqvpyivtweaiayepppwvkpfvspklspsptapilpsgpstqppprsalypaltpsikprpskpqvlsdnggplidllsedpppyggqglsssdgdgdreeatstseipapspivsrlrgkrdppaadsttsrafplrlggngqlqywpfsssdlynwknnnpsfsedpgkltaliesvltthqptwddcqqllgtlltgeekqrvllearkavrgndgrptqlpnevdaafplerpdwdytttegrnhlvlyrqlllaglqnagrsptnlakvkgitqgpnespsaflerlkeayrrytpydpedpgqetnvsmsfiwq…	2	127	0	0
AAD55050	537	Murine leukemia virus	The nucleotide sequence of the high-leukemogenic murine retrovirus SL3-3 reveals a patch of mink cell focus forming-like sequences upstream of the ecotropic envelope gene. Brief report	Arch. Virol. 144 (11), 2207-2212 (1999)	2	127	mgqtvttplsltlehwkdvqriasnqsvdvkkrrwvtfcsaewptfgvgwpqdgtfnldiilqvkskvfspgphghpdqvpyivtweaiayepppwvkpfvspklspsptapilpsgpstqppprsalypaltpsikprpskpqvlsdnggplidllsedpppyggqglsssdgdgdreeatstseipapspivsrlrgkrdppaadsttsrafplrlggngqlqywpfsssdlynwknnnpsfsedpgkltaliesvltthqptwddcqqllgtlltgeekqrvllearkavrgndgrptqlpnevdaafplerpdwdyttqrgrnhlvlyrqlllaglqnagrsptnlakvkgitqgpnespsaflerlkeayrrytpydpedpgqetnvsmsfiwq…	2	127	0	0
AAD55051	1734	Murine leukemia virus	The nucleotide sequence of the high-leukemogenic murine retrovirus SL3-3 reveals a patch of mink cell focus forming-like sequences upstream of the ecotropic envelope gene. Brief report	Arch. Virol. 144 (11), 2207-2212 (1999)	2	127	mgqtvttplsltlehwkdvqriasnqsvdvkkrrwvtfcsaewptfgvgwpqdgtfnldiilqvkskvfspgphghpdqvpyivtweaiayepppwvkpfvspklspsptapilpsgpstqppprsalypaltpsikprpskpqvlsdnggplidllsedpppyggqglsssdgdgdreeatstseipapspivsrlrgkrdppaadsttsrafplrlggngqlqywpfsssdlynwknnnpsfsedpgkltaliesvltthqptwddcqqllgtlltgeekqrvllearkavrgndgrptqlpnevdaafplerpdwdyttqrgrnhlvlyrqlllaglqnagrsptnlakvkgitqgpnespsaflerlkeayrrytpydpedpgqetnvsmsfiwq…	2	127	0	0
AAL38192	524	Porcine endogenous retrovirus	Mapping full-length porcine endogenous retroviruses in a large white pig	J. Virol. 75 (24), 12252-12265 (2001)	2	115	mgqtvttplsltldhwtevrsrahnlsvqvkkgpwqtfcasewptldvgwpsegtfnseiilavkaiifqtgpgshpdqepyiltwqdlaedpppwvkpwlnkprkpgprilalgeknkhsaekvepspriypeieepptwpepqpvppppypaqgavrgpsappgapvvegpaagtrsrrgatpertdeiailplrtygppmpggqlqplqywpfssadlynwktnhppfsedpqrltglveslmfshqptwddcqqllqtlftteererillearknvpgadgrptqlqneidmgfpltrpgwdyntaegreslkiyrqalvaglrgasrrptnlakvrevmqgpneppsvflerlmeafrrftpfdptseaqkasvalafigqsaldirkklqrle…	2	115	0	0
AAM29192	1718	Porcine endogenous retrovirus A	PCR-based cloning and immunocytological titration of infectious porcine endogenous retrovirus subgroup A and B	J. Gen. Virol. 83 (PT 9), 2231-2240 (2002)	2	115	mgqtvttplsltldhwtevrsrahnlsvqvkkgpwqtfcasewptfdvgwpsegtfnseiilavkaiifqtgpgshpdqepyiltwqdlaedpppwvkpwlnkprkpgprilalgeknkhsaekvepspriypeieepptwpepqpvppppypaqgavrgpsappgapvvegpaagtrsrrgatpertdeiailplrtygppmpggqlqplqywpfssadlynwktnhppfsedpqrltglveslmfshqptwddcqqllqtlftteererillearknvpgadgrptqlqneidmgfpltrpgwdyntaegreslkiyrqalvaglrgasrrptnlakvrevmqgpneppsvflerlmeafrrftpfdptseaqkasvalafigqsaldirkklqrle…	2	115	0	0
AAM29194	1720	Porcine endogenous retrovirus B	PCR-based cloning and immunocytological titration of infectious porcine endogenous retrovirus subgroup A and B	J. Gen. Virol. 83 (PT 9), 2231-2240 (2002)	2	115	mgqtvttplsltldhwtevrsrahnlsvqvkkgpwqtfcasewptfdvgwpsegtfnseiilavkaiifqtgpgshpdqepyiltwqdlaedpppwvkpwlnkprkpgprilalgeknkhsaekvepspriypeieepptwpepqpvppppypaqgavrgpsappgapvvegpaagtrsrrgatpertdeiailplrtygppmpggqlqplqywpfssadlynwktnhppfsedpqrltglveslmfshqptwddcqqllqtlftteererillearknvpgadgrptqlqneidmgfpltrpgwdyntaegreslkiyrqalvaglrgasrrptnlakvrevmqgpneppsvflerlmeafrrftpfdptseaqkasvalafigqsaldirkklqrle…	2	115	0	0
AAP21815	524	Porcine endogenous retrovirus	Identification of Gag Gene of PERV from Chinese Experimental Miniature Pig	Unpublished	2	115	mgqtvttplsltldhwtevrsrahnlsvqvkkgpwqtfcasewptfdvgwpsegtfnseiilavkaiifqtgpgshpdqepyiltwqdlaedpppwvkpwlnkprkpgprilalgeknkhsaekvepspriypeieepptwpepqpvppppypaqgavrgpsappgapvvegpaagtrsrrgatpertdeiailplrtygppmpggqlqplqywpfssadlynwktnhppfsedpqrltglveslmfshqptwddcqqllqtlftteererillearknvpgadgrptqlqneidmgfpltrpgwdyntaegreslkiyrqalvaglrgasrrptnlakvrevmqgpnepppvflerlmeafrrftpfdptseaqkasvalafigqsaldirkelqrle…	2	115	0	0
AAP37287	1734	Murine leukemia virus	Analysis of the helper virus in murine retrovirus-induced immunodeficiency syndrome: evidence for immunoselection of the dominant and subdominant CTL epitopes of the BM5 ecotropic virus	Viral Immunol. 16 (2), 203-212 (2003)	2	127	mgqtvttplsltlehwgdvqriasnqsvgvkkrrwvtfcsaewptfgvgwpqdgtfnldiilqvkskvfspgphghpdqvpyivtweaiayepppwvkpfvspklslsptapilpsgpstqppprsalypaftpsikprpskpqvlsddggplidlltedpppygeqgpsspdgdgdreeatstseipapspmvsrlrgkrdppaadsttsrafplrlggngqlqywpfsssdlynwknnnpsfsedpgkltaliesvltthqptwddcqqllgtlltgeekqrvllearkavrgndgrptqlpnevnsafplerpdwdyttpegrnhlvlyrqlllaglqnagrsptnlakvkgitqgpnespsaflerlkeayrrytpydpedpgqetnvsmsfiwq…	2	127	0	0
AAQ73933	524	Porcine endogenous retrovirus	Absence of replication-competent human-tropic porcine endogenous retroviruses in the germ line DNA of inbred miniature Swine	J. Virol. 78 (5), 2502-2509 (2004)	2	115	mgqtvttplsltldhwtevksrahnlsvqvkkgpwqtfcvsewptfdvgwpsegtfnseiilavkaiifqtgpgshpdqepyiltwqdlaedpppwvkpwlnkprkpgprilalgeknkhsaekvkpsphiypeieeppacpepqsvppppypaqgaargpsappgapaveepaagtrsrrgatpertdeiatlplrtygppipggqlqplqywpfssadlynwktnhppfsedpqrltglmeslmfshqptwddcqqllqtlftteererillearknvpgadgrptqlqneidmgfpltrpgwdyntaegreslkiyrqalvaglrgasrrptnlakvrevmqgpneppsvflerlmeafrrftpfdptseaqkasvalafigqsaldirkklqrle…	2	115	0	0
AAQ73934	524	Porcine endogenous retrovirus	Absence of replication-competent human-tropic porcine endogenous retroviruses in the germ line DNA of inbred miniature Swine	J. Virol. 78 (5), 2502-2509 (2004)	2	115	mgqtvttplsltldhwtevksrahnlsvqvkkgpwqtfcvsewptfdvgwpsegtfnseiilavkaiifqtgpgshpdqepyiltwqdlaedpppwvkpwlnkprkpgprilalgeknkhsaekvkpsphiypeieeppawpepqsvppppypaqgaargpsappgapavegpaagtrsrrgatpertdeiatlplrtygppipggqlqplqywpfssadlynwktnhppfsedpqrltglveslmfshqptwddcqqllqtlftteererillearknvpgadgrptqlqneidmgfpltrpgwdyntaegreslkiyrqalvaglrgasrrptnlakvrevmqgpneppsvflerlmeafrrftpfdptseaqkasvalafigqsaldirkklqrle…	2	115	0	0
AAQ73935	524	Porcine endogenous retrovirus	Absence of replication-competent human-tropic porcine endogenous retroviruses in the germ line DNA of inbred miniature Swine	J. Virol. 78 (5), 2502-2509 (2004)	2	115	mgqtvttplsltldhwtevksrahnlsvqvkkgpwqtfcvsewptfdvgwpsegtfnseiilavkaiifqtgpgshpdqepyiltwqdlaedpppwvkpwlnkprkpgprilalgeknkhsaekvkpsphiypeieeppagpepqsvppppypaqgaargpsappgapavegpaagtrsrrgatpertdeiatlplrtygppipggqlqplqywpfssadlynwktnhppfsedpqrltglveslmfshqptwddcqqllqtlftteererillearknvpgadgrptqlqneidmgfpltrpgwdyntaegreslkiyrqalvaglrgasrrptnlakvrevmqgpneppsvflerlmeafrrftpfdptseaqkasvalafigqsaldirkklqrle…	2	115	0	0
AAQ73936	524	Porcine endogenous retrovirus	Absence of replication-competent human-tropic porcine endogenous retroviruses in the germ line DNA of inbred miniature Swine	J. Virol. 78 (5), 2502-2509 (2004)	2	115	mgqtvttplsltldhwtevksrahnlsvqvkkgpwqtfcvsewptfdvgwpsegtfnseiilavkaiifqtgpgshpdqepyiltwqdlaedpppwvkpwlnkprkpgprilalgeknkhsaekvkpsphiypeieeppawpepqsvppppypaqgaargpsappgapavegpaagtrsrrgatpertdeiatlplrtygppipggqlqplqywpfssadlynwktnhppfsedpqrltglveslmfshqptwddcqqllqtlftteererillearknvpgadgrptqlqneidmgfpltrpgwdyntaegreslkiyrqalvaglrgasrrptnlakvrevmqgpneppsvflerlmeafrrftpfdptseaqkasvalafigqsaldirkklqrle…	2	115	0	0
AAR12482	189	Murine leukemia virus	CD14-mediated alterations in transcription and splicing of endogenous retroviruses after injury	Arch. Virol. 149 (11), 2215-2233 (2004)	2	127	mgqtvttplsltlqhwgdvqriasnqsvdvrkrrwvtfcsaewptfnvgwpqdgtfnlgiisqvksrvfcpgphghpdqvpyivtwealaydpppwvkpfvspkppplptapvlppgpsaqppsrsalypaltpsiktkppkpqvlpdnggplidlltedpppygaqpsssargndeeeaaatseiqvn	2	127	0	0
AAR28101	525	Porcine endogenous retrovirus	Absence of replication-competent human-tropic porcine endogenous retroviruses in the germ line DNA of inbred miniature Swine	J. Virol. 78 (5), 2502-2509 (2004)	2	115	mgqtvttplsltldhwtevrsrahnlsvqvkkgpwqtfcasewptfdvgwpsegtfnseiilavkaiifqtgpgshpdqepyiltwqdlaedpppwvkpwlnkprkpgprilalgeknkhsaekvepsphiypeieepptwpepqpvppppypaqgavrgpsappgapvvegpaagtrsrrgatpeqtdeiatlplrtygppmpggqlqplqywpfssadlynwktnhppfsedpqrltglveslmfshqptwddcqqllqtlfttgererillearknvpgadgrptqlqneidmgfpltrpgwdyntaegreslkiyrqalvaglrgasrrptnlakvrevmqgpneppsvflerlmeafrrftpfdptseaqkasvalafigqsaldirkklqrle…	2	115	0	0
AAR28102	524	Porcine endogenous retrovirus	Absence of replication-competent human-tropic porcine endogenous retroviruses in the germ line DNA of inbred miniature Swine	J. Virol. 78 (5), 2502-2509 (2004)	2	115	mgqtvttplsltldhwtevksrahnlsvqvkkgpwqtfcvsewptfdvgwpsegtfnseiilavkaiifqtgpgshpdqepyiltwqdlaedpppwvkpwlnkprkpgprilalgeknkhsaekvkpsphiypeieeppawpepqsvppppypaqgaargpsappgapavegpaagtrsrrgatpertdeiatlplrtygppipggqlqplqywpfssadlynwktnhppfsedpqrltglveslmfshqptwddcqqllqtlftteererillearknvpgtdgrptqlqneidmgfplirpgwdyntaegreslkiyrqalvaglrgasrrptnlakvrevmqgpneppsvflerlmeafrrftpfdptseaqkasvalafigqsaldirkklqrle…	2	115	0	0
AAT77166	524	Porcine endogenous retrovirus C/A	Evidence and Consequence of Porcine Endogenous Retrovirus Recombination	J. Virol. 78 (24), 13880-13890 (2004)	2	115	mgqtvttplsltldhwtevksrahnlsvqvkkgpwqtfcvsewptfdvgwpsegtfnseiilavkaiifqtgpgshpdqepyiltwqdlaedpppwvkpwlnkprkpgprilalgeknkhsaekvkpsphiypeieeppawpepqsvppppylaqgaargpfappgapavegpaagtrsrrgatpertdeiatlplrtygpptpggqlqplqywpfssadlynwktnhppfsedpqrltglveslmfshqptwddcqqllqtlftteererillearknvpgadgrptqlqneidmgfpltrpgwdyntaegreslkiyrqalvaglrgasrrptnlakvrevmqgpneppsvflerlleafrrytpfdptseaqkasvalafigqsaldirkklqrle…	2	115	0	0
AAV68487	533	Murine leukemia virus	Characterization of hortulanus endogenous murine leukemia virus, an endogenous provirus that encodes an infectious murine leukemia virus of a novel subgroup	J. Virol. 79 (13), 8316-8329 (2005)	2	122	mgqtittplsltldhwrdvqriasnqsvdvkkrrwvtlcsaewptfnvgwprdgtfnsdiifqvkskvmspgphghpdqvayivaweaiayepppwakpfispkspplptapvlspipptqsalypalisstkpkaakpqvlpsdggplidlltedpppyrepvpspsaeddgreeatttsdlpdpspmasrlrgrrdppvadsttsqafplrmggngqlqywpfsssdlynwknnnpsfsedpgkltaliesvlvthqptwddcqqllqtlltgeerqrvllearkavrgndgrptqlpneldsafplerpdwdfttaegrnhlvlyrqlliaglqhagrsptnlakvrgvtqgphespsaflerlkeayrrytpydpedpgqetnvsmsfiwqsapd…	2	122	0	0
AAW57299	500	Reticuloendotheliosis virus	Sequence analysis for the complete proviral genome of reticuloendotheliosis virus Chinese strain HA9901	Sci. China, C, Life Sc 49 (2), 149-157 (2006)	11	131	mgqagskglltplecilknfsdfkkragdyggdvdsftlrklcesewptlgvgwpkegtldfgvvvavrnivfgkheghpdqviyitvwtditierpkylkdcgckptgpskvllasqkvnprrpvlpsapespprtrraqflderplspapappppypevpaiaeegeegqqpdstvmaspphtrsglefgaqgpsgmyplretgerdmggrpmrtyvpfttsdlynwknqnpsfsqapdevisllesvfythqptwddcqqllrtlftteerervrtesrrevrndqgvqvtdereieaqfpatrpdwdpntgrgndnleryrqillrglraaarkptnlskitevrqgadesptaylerlyqayrtwspidprapenqaaiviqfvsqsapdirkk…	11	131	0	0
AAY28927	524	Porcine endogenous retrovirus C/A	Nucleotide sequence and extended characterization of a high passage human cell-adapted recombinant PERV-C/A	Unpublished	2	115	mgqtvttplsltldhwtevksrahnlsvqvkkgpwqtfcvsewptfdvgwpsegtfnseiilavkaiifqtgpgshpnqepyiltwqdlaedpppwvkpwlnkprkpgprilalgeknkhsaekvkpsphiypeieeppawpepqsvppppylaqgaargpsappgapavegpaagtrsrrgatpertdeiatlplrtygpptpggqlqplqywpfssadlynwktnhppfsedpqrltglveslmfshqptwddcqqllqtlftteererillearknvpgadgrptqlqneidmgfpltrpgwdyntaegreslkiyrqalvaglrgasrrptnlakvrevmqgpneppsvflewlleafrrytpfdptseaqkasvalafigqsaldirkklqrle…	2	115	0	0
AAZ57417	499	Reticuloendotheliosis virus	Study of the infectivity of the molecular cloned Reticuloendotheliosis virus and its genome	Unpublished	11	130	mgqagskglltplecilknfsdfkkragdygedvdsfalrklcelewptfgvgwpkegtldfkvvaavrnivfgnpghpdqviyitvwtditierpkylkscgckptgpskvllasqkvnprrpvlpsapespprirraqflderplspapappppypevsaivedtregqqpdstvmtspphtrsglefgaqgpsgmyplretgerdmtgrpmrtyvpfttsdlynwknqnpsfsqapdevisllesvfythqptwddcqqllrtlftteerervrtesrrevrndqgvqvtdereieaqfpatrpdwdpntgrgndnleryrqillrglraaarkptnlskitevrqgadesptaylerlyqayrtwspidprapenqaaiviqfvsqsapdirkki…	11	130	0	0
ABB83224	536	Xenotropic MuLV-related virus VP35	Identification of a novel Gammaretrovirus in prostate tumors of patients homozygous for R462Q RNASEL variant	PLoS Pathog. 2 (3), E25 (2006)	2	127	mgqtvttplsltlqhwgdvqriasnqsvdvkkrrwvtfcsaewptfnvgwpqdgtfnlgvisqvksrvfcpgphghpdqvpyivtwealaydpppwvkpfvspkppplptapvlppgpsaqppsrsalypaltlsikskppkpqvlpdsggplidlltedpppygvqpsssarenneeeaattsevsppspmvsrlrgrrdppaadsttsqafplrmggdgqlqywpfsssdlynwknnnpsfsedpgkltaliesvlithqptwddcqqllgtlltgeekqrvlleagkavrgndgrptqlpnevnaafplerpdwdytttegrnhlvlyrqlllaglqnagrsptnlakvkgitqgpnespsaflerlkeayrrytpydpedpgqetnvsmsfiwqs…	2	127	0	0
ABB83225	1733	Xenotropic MuLV-related virus VP35	Identification of a novel Gammaretrovirus in prostate tumors of patients homozygous for R462Q RNASEL variant	PLoS Pathog. 2 (3), E25 (2006)	2	127	mgqtvttplsltlqhwgdvqriasnqsvdvkkrrwvtfcsaewptfnvgwpqdgtfnlgvisqvksrvfcpgphghpdqvpyivtwealaydpppwvkpfvspkppplptapvlppgpsaqppsrsalypaltlsikskppkpqvlpdsggplidlltedpppygvqpsssarenneeeaattsevsppspmvsrlrgrrdppaadsttsqafplrmggdgqlqywpfsssdlynwknnnpsfsedpgkltaliesvlithqptwddcqqllgtlltgeekqrvlleagkavrgndgrptqlpnevnaafplerpdwdytttegrnhlvlyrqlllaglqnagrsptnlakvkgitqgpnespsaflerlkeayrrytpydpedpgqetnvsmsfiwqs…	2	127	0	0
ABB83227	536	Xenotropic MuLV-related virus VP42	Identification of a novel Gammaretrovirus in prostate tumors of patients homozygous for R462Q RNASEL variant	PLoS Pathog. 2 (3), E25 (2006)	2	127	mgqtvttplsltlqhwgdvqriasnqsvdvkkrrwvtfcsaewptfnvgwpqdgtfnlgiisqvksrvfcpgphghpdqvpyivtwealaydpppwvkpfvspkppplptapvlppgpsaqppsrsalypaltpsikskppkpqvlpdsggplidlltedpppygaqpsssarenneeeaattsevsppspmvsrlrgrrdppaadsttsqafplrmggdgqlqywpfsssdlynwknnnpsfsedpgkltaliesvlithqptwddcqqllgtlltgeekqrvllearkavrgndgrptqlpnevnaafplerpdwgytttegrnhlvlyrqlllaglqnagrsptnlakvkgitqgpnespsaflerlkeayrrytpydpedpgqetnvsmsfiwqs…	2	127	0	0
ABB83228	1733	Xenotropic MuLV-related virus VP42	Identification of a novel Gammaretrovirus in prostate tumors of patients homozygous for R462Q RNASEL variant	PLoS Pathog. 2 (3), E25 (2006)	2	127	mgqtvttplsltlqhwgdvqriasnqsvdvkkrrwvtfcsaewptfnvgwpqdgtfnlgiisqvksrvfcpgphghpdqvpyivtwealaydpppwvkpfvspkppplptapvlppgpsaqppsrsalypaltpsikskppkpqvlpdsggplidlltedpppygaqpsssarenneeeaattsevsppspmvsrlrgrrdppaadsttsqafplrmggdgqlqywpfsssdlynwknnnpsfsedpgkltaliesvlithqptwddcqqllgtlltgeekqrvllearkavrgndgrptqlpnevnaafplerpdwgytttegrnhlvlyrqlllaglqnagrsptnlakvkgitqgpnespsaflerlkeayrrytpydpedpgqetnvsmsfiwqs…	2	127	0	0
ABC94932	537	Murine leukemia virus	The Neuroblastoma N2a cells release prions associated with endogenous retrovirus	Unpublished	2	127	mgqtvttplsltlkhwedvqriasnqsvdvkkrrwvtfcsaewptfgvgwpqdgtfnldiilqvkskvfspgphghpdqvpyivtweaiayepppwvkpfvspklspsptapilpsgpstqppprsalypaltpsikprpskpqvlsdnggplidlltedpppygeqgpsssdgdgdreeatstseipapspmvsrlrgkrdppaadsttsrafplrlggngqlqywpfsssdlynwknnnpsfsedpgkltaliesvltthqptwddcqqllgtlltgeekqrvllearkavrgndgrptqlpnevnaafplerpdwdyttpegrnhlvlyrqlllaglqnagrsptnlakvkgitqgpnespsaflerlkeayrrytpydpedpgqetnvsmsfiwq…	2	127	0	0
ABD14438	537	Murine leukemia virus	A recombinant endogenous retrovirus amplified in a mouse neuroblastoma is involved in tumor growth in vivo	Int. J. Cancer 119 (4), 815-822 (2006)	2	127	mgqtvttplsltlkhwedvqriasnqsvdvkkrrwvtfcsaewptfgvgwpqdgtfnldiilqvkskvfspgphghpdqvpyivtweaiayepppwvkpfvspklspsptapilpsgpstqppprsalypaltpsikprpskpqvlsdnggplidlltedpppygeqgpsssdgdgdreeatstseipapspmvsrlrgkrdppaadsttsrafplrlggngqlqywpfsssdlynwknnnpsfsedpgkltaliesvltthqptwddcqqllgtlltgeekqrvllearkavrgndgrptqlpnevnaafplerpdwdyttpegrnhlvlyrqlllaglqnagrsptnlakvkgitqgpnespsaflerlkeayrrytpydpedpgqetnvsmsfiwq…	2	127	0	0
ABD14439	1734	Murine leukemia virus	A recombinant endogenous retrovirus amplified in a mouse neuroblastoma is involved in tumor growth in vivo	Int. J. Cancer 119 (4), 815-822 (2006)	2	127	mgqtvttplsltlkhwedvqriasnqsvdvkkrrwvtfcsaewptfgvgwpqdgtfnldiilqvkskvfspgphghpdqvpyivtweaiayepppwvkpfvspklspsptapilpsgpstqppprsalypaltpsikprpskpqvlsdnggplidlltedpppygeqgpsssdgdgdreeatstseipapspmvsrlrgkrdppaadsttsrafplrlggngqlqywpfsssdlynwknnnpsfsedpgkltaliesvltthqptwddcqqllgtlltgeekqrvllearkavrgndgrptqlpnevnaafplerpdwdyttpegrnhlvlyrqlllaglqnagrsptnlakvkgitqgpnespsaflerlkeayrrytpydpedpgqetnvsmsfiwq…	2	127	0	0
ABD46828	499	Reticuloendotheliosis virus	Enzootic reticuloendotheliosis in the endangered Attwater's and greater prairie chickens	Avian Dis. 50 (4), 520-525 (2006)	11	130	mgqagskglltplecilknfsdfkkragdygedvdsftlrklcelewptfgvgwpkegtldfrvvaavrnivfgnpghpdqviyitvwiditierpkylkdcgckptgpskvllasqkvnprrpvlpsapespprmrraqflderplspapappppypevpaiaeegeegqqpdstvmaspphtrsglefgaqgpsgmyplretgerdmggrpmrtyvpfttsdlynwknqnpsfsqapdevisllesvfythqptwddcqqllrtlftteerervrtesrrevrndqgvqvtdereieaqfpatrpdwdpntgrgndnleryrqillrglraaarkptnlskitevrqgadesptaylerlyqayrtwspidprapenqaaiviqfvsqsapdirkki…	11	130	0	0
ABD49686	536	Xenotropic MuLV-related virus VP62	Identification of a novel Gammaretrovirus in prostate tumors of patients homozygous for R462Q RNASEL variant	PLoS Pathog. 2 (3), E25 (2006)	2	127	mgqtvttplsltlqhwgdvqriasnqsvdvkkrrwvtfcsaewptfnvgwpqdgtfnlgvisqvksrvfcpgphghpdqvpyivtwealaydpppwvkpfvspkppplptapvlppgpsaqppsrsalypaltpsikskppkpqvlpdsggplidlltedpppygaqpsssarenneeeaattsevsppspmvsrlrgrrdppaadsttsqafplrmggdgqlqywpfsssdlynwknnnpsfsedpgkltaliesvlithqptwddcqqllgtlltgeekqrvllearkavrgndgrptqlpnevnaafplerpdwdytttegrnhlvlyrqlllaglqnagrsptnlakvkgitqgpnespsaflerlkeayrrytpydpedpgqetnvsmsfiwqs…	2	127	0	0
ABD49687	1733	Xenotropic MuLV-related virus VP62	Identification of a novel Gammaretrovirus in prostate tumors of patients homozygous for R462Q RNASEL variant	PLoS Pathog. 2 (3), E25 (2006)	2	127	mgqtvttplsltlqhwgdvqriasnqsvdvkkrrwvtfcsaewptfnvgwpqdgtfnlgvisqvksrvfcpgphghpdqvpyivtwealaydpppwvkpfvspkppplptapvlppgpsaqppsrsalypaltpsikskppkpqvlpdsggplidlltedpppygaqpsssarenneeeaattsevsppspmvsrlrgrrdppaadsttsqafplrmggdgqlqywpfsssdlynwknnnpsfsedpgkltaliesvlithqptwddcqqllgtlltgeekqrvllearkavrgndgrptqlpnevnaafplerpdwdytttegrnhlvlyrqlllaglqnagrsptnlakvkgitqgpnespsaflerlkeayrrytpydpedpgqetnvsmsfiwqs…	2	127	0	0
ABL74441	524	Porcine endogenous retrovirus C	Identification of full-length proviral DNA of porcine endogenous retrovirus from Chinese Wuzhishan miniature pigs inbred	Comp. Immunol. Microbiol. Infect. Dis. 33 (4), 323-331 (2010)	2	128	mgqtvttplsltldhwteaksrahnlsvqvkkgpwqtfcasewptfdvgwpsegtfnseiilavktiifqtgpgshpdqepyiltwqnltedpppwvkpwlnkprkpgprilalgeknkhsakkvepspriypeieepptwpepqpvppspypaqgaargpsaptgapvaegpaagtrsrrgvtpertdeivilplrtygppmpggqlqplqywpfssadlynwktnhppfsedpqrltglveslmfshqptwddcqqllqtlftteererillearknvpgadgrptqlqneidmgfpltrpswdyntaegreslkiyrqalvaglrgasrrptnlakvrevmqgpneppsvflerlmeafrrytpfdptseaqkasvalafigqsaldirkklqrle…	2	128	0	0
ABM47427	536	Xenotropic MuLV-related virus VP62	Identification of a novel Gammaretrovirus in prostate tumors of patients homozygous for R462Q RNASEL variant	PLoS Pathog. 2 (3), E25 (2006)	2	127	mgqtvttplsltlqhwgdvqriasnqsvdvkkrrwvtfcsaewptfnvgwpqdgtfnlgvisqvksrvfcpgphghpdqvpyivtwealaydpppwvkpfvspkppplptapvlppgpsaqppsrsalypaltpsikskppkpqvlpdsggplidlltedpppygaqpsssarenneeeaattsevsppspmvsrlrgrrdppaadsttsqafplrmggdgqlqywpfsssdlynwknnnpsfsedpgkltaliesvlithqptwddcqqllgtlltgeekqrvllearkavrgndgrptqlpnevnaafplerpdwdytttegrnhlvlyrqlllaglqnagrsptnlakvkgitqgpnespsaflerlkeayrrytpydpedpgqetnvsmsfiwqs…	2	127	0	0
ABM47428	1733	Xenotropic MuLV-related virus VP62	Identification of a novel Gammaretrovirus in prostate tumors of patients homozygous for R462Q RNASEL variant	PLoS Pathog. 2 (3), E25 (2006)	2	127	mgqtvttplsltlqhwgdvqriasnqsvdvkkrrwvtfcsaewptfnvgwpqdgtfnlgvisqvksrvfcpgphghpdqvpyivtwealaydpppwvkpfvspkppplptapvlppgpsaqppsrsalypaltpsikskppkpqvlpdsggplidlltedpppygaqpsssarenneeeaattsevsppspmvsrlrgrrdppaadsttsqafplrmggdgqlqywpfsssdlynwknnnpsfsedpgkltaliesvlithqptwddcqqllgtlltgeekqrvllearkavrgndgrptqlpnevnaafplerpdwdytttegrnhlvlyrqlllaglqnagrsptnlakvkgitqgpnespsaflerlkeayrrytpydpedpgqetnvsmsfiwqs…	2	127	0	0
ABS12071	550	RD114 retrovirus	An acidic cluster of the cytoplasmic tail of the RD114 virus glycoprotein controls assembly of retroviral envelopes	Traffic 8 (7), 835-847 (2007)	15	127	mgqtlttpltltlthfsdvqarahnlslevrkgrwrtycssewptlsvgwprdgtfdlsiilqvktkvmdpgprghpdqiayiltwedlirnppawvkpflpscplsqstllplktskdrastqpsappkppkpvlpdesqkdpplldalsspphnpllqpppynpplapaltpvgptsppassssslsptsspactsapsstpappdltpqtppqtprlrlrrlddpngpptwqsslfplrtvnrtvqywpfsasdlynwkthnpsfsqepqaltsliesillthqptwddcqqllqvlltteerqrvllearknvpgpggfptqlpneidegfpltrpdwdyetapgreslriyrqallaglkgagkrptnlakvrtiiqgkeespaafmerllegf…	15	127	0	0
ABS12072	1740	RD114 retrovirus	An acidic cluster of the cytoplasmic tail of the RD114 virus glycoprotein controls assembly of retroviral envelopes	Traffic 8 (7), 835-847 (2007)	15	127	mgqtlttpltltlthfsdvqarahnlslevrkgrwrtycssewptlsvgwprdgtfdlsiilqvktkvmdpgprghpdqiayiltwedlirnppawvkpflpscplsqstllplktskdrastqpsappkppkpvlpdesqkdpplldalsspphnpllqpppynpplapaltpvgptsppassssslsptsspactsapsstpappdltpqtppqtprlrlrrlddpngpptwqsslfplrtvnrtvqywpfsasdlynwkthnpsfsqepqaltsliesillthqptwddcqqllqvlltteerqrvllearknvpgpggfptqlpneidegfpltrpdwdyetapgreslriyrqallaglkgagkrptnlakvrtiiqgkeespaafmerllegf…	15	127	0	0
ABS71856	1739	RD114 retrovirus	RD114-based retroviral vectors for gene therapy	Unpublished	15	127	mgqtlttpltltlthfsdvqarahnlslevrkgrwrtycssewptlsvgwprdgtfdlsiilqvktkvmdpgprghpdqiayiltwedlirnppawvkpflpscplsqstllplktskdrastqpsappkppkpvlpdesqkdpplldalsspphnpllqpppynpplapaltpvgptsppassssslsptsspactsapsstpappdltpqtppqtprlrlrrlddpngpptwqsslfplrtvnrtvqywpfsasdlynwkthnpsfsqepqaltsliesillthqptwddcqqllqvlltteerqrvllearknvpgpggfptqlpneidegfpltrpdwdyetapgreslriyrqallaglkgagkrptnlakvrtiiqgkeespaafmerllegf…	15	127	0	0
ABS85542	1618	Xenotropic murine leukemia virus	Direct Submission	Submitted (16-JUL-2007) LMM, NIAID, 4 Center Drive Room 329, Bethesda, MD 20892-0460, USA	2	127	mgqtvttplsltlehwgdvqriatnqsvdvkkrrwvtfcsaewptfdvgwpqdgtfnldiilqvkskvfspgphghpdqvpyivtweaiayepppwvkpfvspklspsptapilpsgpstqppprsalypaltpsikprpskpqvlsdnggplidlltedpppygdqgpsssdgdgdreeatstseipapspmvsrlrgkrdppaadsttsrafplrlggngqlqywpfsssdlynwknnnpsfsedpgkltaliesvltthqptwddcqqllgtlltgeekqrvllearkavrgndgrptqlpnevnaafplerpdwdyttpegrnhlvlyrqlllaglqnagrsptnlakvkgitqgpnespsaflerlkeayrrytpydpedpgqetnvsmsfiwq…	2	127	0	0
ABU54793	1736	Murine leukemia virus	Engineering of a stable retroviral gene delivery vector by directed evolution	Unpublished	2	129	mgqtvttplsltldhwkdvertahnrsvdvkkrrwvtfcsaewptfnvgwpqdgtfnrdiitqvkikvfspgphghpdqvpyivtwealafdpppwvkpfvhpkpplppsapsllpepplstsprsslypaltpslgakpkpqvlpdsggplidlltedpppyrdpgpppsdrdrddgeaapageapdpspmasrlrgrreppvadsttsqafplrsggngqlqywpfsssdlynwknnnpsfsedpgkltaliesvllthqptwddcqqllgtlltgeekqrvllearkavrgedgrptqlpneindafplerpdwdyntqrgrnhlvlyrqlllaglqnagrsptnlakvkgitqgpnespsaflerlkeayrrytpydpedpgqetnvsmsfiwqs…	2	129	0	0
ACD35950	524	Porcine endogenous retrovirus	Characterization of the replication-competent porcine endogenous retrovirus class B molecular clone originated from Korean domestic pig	Virus Genes (2009) In press	2	115	mgqtvttplsltldhwtevrsrahnlsvqvkkgpwqtfcasewptfdvgwpsegtfnseiilavkaiifqtgpsshpdqepyiltwqdlaedpppwvkpwlnkprkpgprilalgeknkhsaekvepspriypeieepptwpepqpvppppypaqgavrgpsappgapvvegpaagtrsrrgatpertdeiailplrtygppmpggqlqplqywpfssadlynwktnhppfsedpqrltglveslmfshqptwddcqqllqtlftteererillearknvpgadgrptqlqneidmgfpltrpgwdyntaegreslkiyrqalvaglrgasrrptnlakvrevmqgpneppsvflerlmeafrrftpfdptseaqkasvalafigqsaldirkklqrle…	2	115	0	0
ACJ65652	499	Reticuloendotheliosis virus	Isolation, identification, and complete genome sequence of an avian reticuloendotheliosis virus isolated from geese	Vet. Microbiol. 136 (3-4), 246-249 (2009)	11	130	mgqagskglltplecilknfsdfkkragdygedvdsftlrklcefewptfgvgwpkegtldfrvvaavrnivfgnpghpdqviyitvwiditierpkylkdcgckptgpskvllasqkvnprrpvlpsapespprmrraqflderplspapappppypevpaiaeegeegqqpdstvmaspphtrsglefgaqgpsgmyplretgerdmggrpmrtyvpfttsdlynwknqnpsfsqapdevisllesvfythqptwddcqqllrtlftteerervrtesrrevrndqgvqvtdereieaqfpatrpdwdpntgrgndnleryrqillrglraaarkptnlskitevrqgadesptaylerlyqayrtwspidprapenqaaiviqfvsqsapdirkki…	11	130	0	0
ACJ65655	499	Reticuloendotheliosis virus	Isolation, identification, and complete genome sequence of an avian reticuloendotheliosis virus isolated from geese	Vet. Microbiol. 136 (3-4), 246-249 (2009)	11	130	mgqagskglltplecilknfsdfkkragdygedvdsftlrklcefewptfgvgwpkegtldfrvvaavrnivfgnpghpdqviyitvwiditierpkylkdcgckptgpskvllasqkvnprrpvlpsapespprmrraqflderplspapappppypevpaiaeegeegqqpdstvmaspphtrsglefgaqgpsgmyplretgerdmggrpmrtyvpfttsdlynwknqnpsfsqapdevisllesvfythqptwddcqqllrtlftteerervrtesrrevrndqgvqvtdereieaqfpatrpdwdpntgrgndnleryrqillrglraaarkptnlskitevrqgadesptaylerlyqayrtwspidprapenqaaiviqfvsqsapdirkki…	11	130	0	0
ACM17135	243	Mus musculus mobilized endogenous polytropic provirus	Mobilization of endogenous retroviruses in mice after infection with an exogenous retrovirus	J. Virol. 83 (6), 2429-2435 (2009)	2	127	mgqtvttplsltlqhwgdvqriasnqsvdvkkrrwitfcsaewptfnvgwpqdgtfnlsiisqvksrvfcpgphghpdqvpyivtwealaydpppwvkpfvspklpplptapvlppgpsaqppsrsalypaltpsikskppkpqvlpdsggplidlltedlppygaqpsssarendkeeaattsevsppspmvsrlrgrrdppaadsiisqafplrmggdgqlqywpfsssdltlpflkiqvn	2	127	0	0
ACM17136	204	Mus musculus mobilized endogenous polytropic provirus	Mobilization of endogenous retroviruses in mice after infection with an exogenous retrovirus	J. Virol. 83 (6), 2429-2435 (2009)	2	127	mgqtvttplsltlqhwgdvqriasnqsvdvrkrrwitfcsaewptfnvgwpqdgtfnlsiisqvksrvfcpgphghpdqvpyivtwealaydpppwvkpfvspklpplptapvlppgpsaqppsrsalypaltpsikskppkpqvlpdsggplidlltedpppyraqpsrsglhhlpgistphggrwpasvlavflfgfiqlek	2	127	0	0
ACM17138	225	Mus musculus mobilized endogenous polytropic provirus	Mobilization of endogenous retroviruses in mice after infection with an exogenous retrovirus	J. Virol. 83 (6), 2429-2435 (2009)	2	120	mgqtvttplsltlqhwgdvqriasnqsvdvgkrrwvtfcsaewpqdgtfnlgiisqvksrvfcpgphghpdqvpyivtwealaydpppwvkpfvspklpplptapvlppgpsaqppsrsalypaltpsikskppkpqvlpdsggplidlltedlppygaqpsssarendkeeaattsevspllpwcldcgegetlpqrtpppprhshsawgemasfstgrfppli	2	120	0	0
ACT75573	499	Reticuloendotheliosis virus	Identification of a Conserved B-cell Epitope on Reticuloendotheliosis Virus Envelope Protein by Screening a Phage-displayed Random Peptide Library	PLoS ONE 7 (11), E49842 (2012)	11	130	mgqagskglltplecilknfsdfkkragdygedvdsfalrklcelewptfgvgwpkegtldfkvvaavrnivfgnpghpdqviyitvwtditierpkylkscgckptgpskvllasqkvnprrpvlpsapespprirraqflderplspapappppypevsaivedtregqqpdstvmtspphtrsglefgaqgpsgmyplretgerdmtgrpmrtyvpfttsdlynwknqnpsfsqapdevisllesvfythqptwddcqqllrtlftteerervrtesrrevrndqgvqvtdereieaqfpatrpdwdpntgrgndnleryrqillrglraaarkptnlskitevrqgadesptaylerlyqayrtwspidprapenqaaiviqfvsqsapdirkki…	11	130	0	0
ACX45477	122	XMRV	Detection of an Infectious Retrovirus, XMRV, in Blood Cells of Patients with Chronic Fatigue Syndrome	Science (2009) In press	1	115	lqhwgdvqriasnqsvdvkkrrwvtfcsaewptfnvgwpqdgtfnlgvisqvksrvfcpgphghpdqvpyivtwealaydpppwvkpfvspkppplptapvlppgpsaqppsrsalypaltx	1	115	0	0
ACX45478	122	XMRV	Detection of an Infectious Retrovirus, XMRV, in Blood Cells of Patients with Chronic Fatigue Syndrome	Science (2009) In press	1	115	lqhwgdvqriasnqsvdvkkrrwvtfcsaewptfnvgwpqdgtfnlgvisqvksrvfcpgphghpdqvpyivtwealaydpppwvkpfvspkppplptapvlppgpsaqppsrsalypaltl	1	115	0	0
ACX45479	121	XMRV	Detection of an Infectious Retrovirus, XMRV, in Blood Cells of Patients with Chronic Fatigue Syndrome	Science (2009) In press	1	115	lqhwgdvqriasnqsvdvkkrrwvtfcsaewptfnvgwpqdgtfnlgvisqvksrvfcpgphghpdqvpyivtwealaydpppwvkpfvspkppplptapvlppgpsaqppsrsaqytalt	1	115	0	0
ACY30455	1733	XMRV	Detection of an infectious retrovirus, XMRV, in blood cells of patients with chronic fatigue syndrome	Science 326 (5952), 585-589 (2009)	2	127	mgqtvttplsltlqhwgdvqriasnqsvdvkkrrwvtfcsaewptfnvgwpqdgtfnlgvisqvksrvfcpgphghpdqvpyivtwealaydpppwvkpfvspkppplptapvlppgpsaqppsrsalypaltpsikskppkpqvlpdsggplidlltedpppygaqpsssarenneeeaattsevsppspmvsrlrgrrdppaadsttsqafplrmggdgqlqywpfsssdlynwknnnpsfsedpgkltaliesvlithqptwddcqqllgtlltgeekqrvllearkavrgndgrptqlpnevnaafplerpdwdytttegrnhlvlyrqlllaglqnagrsptnlakvkgitqgpnespsaflerlkeayrrytpydpedpgqetnvsmsfiwqs…	2	127	0	0
ACY30456	536	XMRV	Detection of an infectious retrovirus, XMRV, in blood cells of patients with chronic fatigue syndrome	Science 326 (5952), 585-589 (2009)	2	127	mgqtvttplsltlqhwgdvqriasnqsvdvkkrrwvtfcsaewptfnvgwpqdgtfnlgvisqvksrvfcpgphghpdqvpyivtwealaydpppwvkpfvspkppplptapvlppgpsaqppsrsalypaltpsikskppkpqvlpdsggplidlltedpppygaqpsssarenneeeaattsevsppspmvsrlrgrrdppaadsttsqafplrmggdgqlqywpfsssdlynwknnnpsfsedpgkltaliesvlithqptwddcqqllgtlltgeekqrvllearkavrgndgrptqlpnevnaafplerpdwdytttegrnhlvlyrqlllaglqnagrsptnlakvkgitqgpnespsaflerlkeayrrytpydpedpgqetnvsmsfiwqs…	2	127	0	0
ACY30458	1733	XMRV	Detection of an infectious retrovirus, XMRV, in blood cells of patients with chronic fatigue syndrome	Science 326 (5952), 585-589 (2009)	2	127	mgqtvttplsltlqhwgdvqriasnqsvdvkkrrwvtfcsaewptfnvgwpqdgtfnlgvisqvksrvfcpgphghpdqvpyivtwealaydpppwvkpfvspkppplptapvlppgpsaqppsrsalypaltpsikskppkpqvlpdsggplidlltedpppygaqpsssarenneeeaattsevsppspmvsrlrgrrdppaadsttsqafplrmggdgqlqywpfsssdlynwknnnpsfsedpgkltaliesvlithqptwddcqqllgtlltgeekqrvllearkavrgndgrptqlpnevnaafplerpdwdytttegrnhlvlyrqlllaglqnagrsptnlakvkgitqgpnespsaflerlkeayrrytpydpedpgqetnvsmsfiwqs…	2	127	0	0
ACY30459	536	XMRV	Detection of an infectious retrovirus, XMRV, in blood cells of patients with chronic fatigue syndrome	Science 326 (5952), 585-589 (2009)	2	127	mgqtvttplsltlqhwgdvqriasnqsvdvkkrrwvtfcsaewptfnvgwpqdgtfnlgvisqvksrvfcpgphghpdqvpyivtwealaydpppwvkpfvspkppplptapvlppgpsaqppsrsalypaltpsikskppkpqvlpdsggplidlltedpppygaqpsssarenneeeaattsevsppspmvsrlrgrrdppaadsttsqafplrmggdgqlqywpfsssdlynwknnnpsfsedpgkltaliesvlithqptwddcqqllgtlltgeekqrvllearkavrgndgrptqlpnevnaafplerpdwdytttegrnhlvlyrqlllaglqnagrsptnlakvkgitqgpnespsaflerlkeayrrytpydpedpgqetnvsmsfiwqs…	2	127	0	0
ADD12045	244	Porcine endogenous retrovirus C	Direct Submission	Submitted (05-JAN-2010) Guangxi Veterinary Research Institute, North of Youai Road 51#, Nanning, Guangxi 530001, China	2	115	mgqtvttplsltldhwtevrsrahnlsvhvkkgpwqtfcasewptfdvgwpsegtfnseiilavkaiifqtgpsshpdqepyiltwqdlaedpppwvkpwlnkprkpgprilalgeknkhsaekvepspriypeieepptwpepqpvppppypaqgavrgpsappgapvvegpaagtrsrrgatpertdeiailplrtygppmpggqlqplqywpfssadlynwktnhppfsedpqrlpglves	2	115	0	0
ADG27335	524	Porcine endogenous retrovirus	Construction and characterization of an infectious replication competent clone of porcine endogenous retrovirus from Chinese miniature pigs	Virol. J. 10, 228 (2013)	2	115	mgqtvttplsltldhwtevksrahnlsvqvkkgpwqtfcvsewptfdvgwpsegtfnseiilavkaiifqtgpgshpdqepyiltwqdlaedplpwvkpwlnkprkpgprilalgeknkhsaekvkpsphiypeieeppawpepqsvppppypaqgaargpsappgapavegpaagtrsrrgatpertdeiatlllrtygppipggqlqplqywpfssadlynwktnhppfledpqcltglveslmfshqptwddcqqllqtlftteererillearknvpgadgrptqlqneidmgfpltrpswdyntaegreslkiyrqalvaglrgasrrptnlakvrevmqgpnepplvflerlmeafrrftpfdptleaqkasvalafigqsaldirkklqrle…	2	115	0	0
ADK35877	524	Porcine endogenous retrovirus C	Complete Genome Sequence of a Porcine Endogenous Retrovirus Isolated from a Bama Minipig in Guangxi, Southern China	Genome Announc 3 (3), e00620-15 (2015)	2	115	mgqtvttplsltldhwtevrsrahnlsvqvkkgpwqtfcasewptfdvgwpsegtfnseiilavkaiifqtgpgshpdqepyiltwqdlaedpppwvkpwlnkprkpgprilalgeknkhsaekvepspriypeieepptwpepqpvppppypaqgavrgpsappgapvvegpaagtrsrrgatpertdeiailplrtygppmpggqlqplqywpfssadlynwktnhppfsedpqrltglveslmfshqptwddcqqllqtlftteererillearknvpgadgrptqlqneidmgfpltrpgwdyntaegreslkiyrqalvaglrgasrrptnlakvrevmqgpneppsvflerlmeafrrftpfdptseaqkasvalafigqsaldirkklqrle…	2	115	0	0
ADM33803	173	MLV-related virus CFS	Detection of MLV-related virus gene sequences in blood of patients with chronic fatigue syndrome and healthy blood donors	Proc. Natl. Acad. Sci. U.S.A. 107 (36), 15874-15879 (2010)	2	127	mgqtvttplsltlqhwgdvqriasnqsvdvrkgrwvtfcsaewptfnvgwpqdgtfnlsiipqvksrvfchgphghpdqvpyivtwealaydpppwvkpfvspklpplptapvlppgpsaqppsrsalypaltpsikskppkpqvlqdsggplidlltedpppygaqpsssar	2	127	0	0
ADM33804	173	MLV-related virus CFS	Detection of MLV-related virus gene sequences in blood of patients with chronic fatigue syndrome and healthy blood donors	Proc. Natl. Acad. Sci. U.S.A. 107 (36), 15874-15879 (2010)	2	127	mgqtvttplsltlqhwgdvqriasnqsvdvkkrrwitfcsaewptfnvgwpqdgtfnlsiisqvksrvfcpgphghpdqvpyivtwealaydpppwvkpfvspklpplptapvlppgpsaqppsrsalypaltpsikskppkpqvlpdsggplidlltedlppygaqpsssar	2	127	0	0
ADM33805	173	MLV-related virus CFS	Detection of MLV-related virus gene sequences in blood of patients with chronic fatigue syndrome and healthy blood donors	Proc. Natl. Acad. Sci. U.S.A. 107 (36), 15874-15879 (2010)	2	127	mgqtvttplsltlqhwgdvqriasnqsvdvrkgrwvtfcsaewptfnvgwpqdgtfnlsiipqvksrvfchgphghpdqvpyivtwealaydpppwvkpfvspklpplptapvlppgpsaqppsrsalypaltpsikskppkpqvlpdsggplidlltedpppygaqpsssar	2	127	0	0
ADR80026	1734	Murine leukemia virus N417	Complete genome sequence of murine leukemia virus N417 from a human SCLC cell line	Unpublished	2	127	mgqtvttplsltlehwgdvqriasnqsvdvkkrrwvtfcsaewptfgvgwpqdgtfnldiilqvkskvfspgphghpdqvpyivtweaiayepppwvkpfvspklslsptapilpsgpstqppprsalypaltpsikprpskpqvlsdnggplidlltedpppygeqgpsssdgdgdreeatstpeipapspmvsrlrgkrdppaavsttsrafplrlggngqlqywpfsssdlynwknnnpsfsedpgkltaliesvltthqptwddcqqllgtlltgeekqrvllearkavrgddgrptqlpneieaafplerpdwdyttlrgrnhlvlyrqlllaglqnagrsptnlakvkgitqgsnespsaflerlkeayrrytpydpedpgqetnvsmsfiwq…	2	127	0	0
ADR80027	537	Murine leukemia virus N417	Complete genome sequence of murine leukemia virus N417 from a human SCLC cell line	Unpublished	2	127	mgqtvttplsltlehwgdvqriasnqsvdvkkrrwvtfcsaewptfgvgwpqdgtfnldiilqvkskvfspgphghpdqvpyivtweaiayepppwvkpfvspklslsptapilpsgpstqppprsalypaltpsikprpskpqvlsdnggplidlltedpppygeqgpsssdgdgdreeatstpeipapspmvsrlrgkrdppaavsttsrafplrlggngqlqywpfsssdlynwknnnpsfsedpgkltaliesvltthqptwddcqqllgtlltgeekqrvllearkavrgddgrptqlpneieaafplerpdwdyttlrgrnhlvlyrqlllaglqnagrsptnlakvkgitqgsnespsaflerlkeayrrytpydpedpgqetnvsmsfiwq…	2	127	0	0
ADU55756	536	XMRV	Disease-associated XMRV sequences are consistent with laboratory contamination	Retrovirology 7 (1), 111 (2010)	2	127	mgqtvttplsltlqhwgdvqriasnqsvdvkkrrwvtfcsaewptfnvgwpqdgtfnlgiisqvksrvfcpgphghpdqvpyivtwealaydpppwvkpfvspkppplptapvlppgpsaqppsrsalypaltpsikskppkpqvlpdsgeplidlltedpppygaqpsssarenneeeaattsevsppspmvsrlrgrrdppaadsttsqafplrmggdgqlqywpfsssdlynwknnnpsfsedpgkltaliesvlithqptwddcqqllgtlltgeekqrvllearkavrgndgrptqlpnevnaafplerpdwdytttegrnhlvlyrqlllaglqnagrsptnlakvkgitqgpnespsaflerlkeayrrytpydpedpgqetnvsmsfiwqs…	2	127	0	0
ADU55757	536	XMRV	Disease-associated XMRV sequences are consistent with laboratory contamination	Retrovirology 7 (1), 111 (2010)	2	127	mgqtvttplsltlqhwgdvqriasnqsvdvkkrrwvtfcsaewptfnvgwpqdgtfnlgvisqvksrvfcpgphghpdqvpyivtwealaydpppwvkpfvspkppplptapvlppgpsaqppsrsalypaltpsikskppkpqvlpdsggplidlltedpppygaqpsssarenneeeaattsevsppspmvsrlrgrrdppaadsttsqafplrmggdgqlqywpfsssdlynwknnnpsfsedpgkltaliesvlithqptwddcqqllgtlltgeekqrvllearkavrgndgrptqlpnevnaafplerpdwdytttegrnhlvlyrqlllaglqnagrsptnlakvkgitqgpnespsaflerlkeayrrytpydpedpgqetnvsmsfiwqs…	2	127	0	0
ADU55758	536	XMRV	Disease-associated XMRV sequences are consistent with laboratory contamination	Retrovirology 7 (1), 111 (2010)	2	127	mgqtvttplsltlqhwggvqriasnqsvdvkkrrwvtfcsaewptfnvgwpqdgtfnlgiisqvksrvfcpgphghpdqvpyivtwealaydpppwvkpfvspkppplptapvlppgpsaqppsrsalypaltpsikskppkpqvlpdsggplidlltedpppygaqpsssarenneeeaattsevsppspmvsrlrgrrdppaadsttsqafplrmggdgqlqywpfsssdlynwknnnpsfsedpgkltaliesvlithqptwddcqqllgtlltgeekqrvllearkavrgndgrptqlpnevnaafplerpdwdytttegrnhlvlyrqlllaglqnagrsptnlakvkgitqgpnespsaflerlkeayrrytpydpedpgqetnvsmsfiwqs…	2	127	0	0
ADU55759	536	XMRV	Disease-associated XMRV sequences are consistent with laboratory contamination	Retrovirology 7 (1), 111 (2010)	2	127	mgqtvttplsltlqhwgdvqriasnqsvdvkkrrwvtfcsaewptfnvgwpqdgtfnlgiisqvksrvfcpgphghpdqvpyivtwealaydpppwvkpfvspkppplptapvlppgpsaqppsrsalypaltpsikskppkpqvlpdsggplidlltedpppygaqpsssarenneeeaattsevsppspmvsrlrgrrdppaadsttsqafplrmggdgqlqywpfsssdlynwknnnpsfsedpgkltaliesvlithqptwddcqqllgtlltgeekqrvllearkavrgndgrptqlpnevnaafplerpdwdytttegrnhlvlyrqlllaglqnagrsptnlakvkgitqgpnespsaflerlkeayrrytpydpedpgqetnvsmsfiwqs…	2	127	0	0
ADU55760	536	XMRV	Disease-associated XMRV sequences are consistent with laboratory contamination	Retrovirology 7 (1), 111 (2010)	2	127	mgqtvttplsltlqhwgdvqriasnqsvdvkkrrwvtfcsaewptfnvgwpqdgtfnlgiisqvksrvfcpgphghpdqvpyivtwealaydpppwvkpfvspkppplptapvlppgpsaqppsrsalypaltpsikskppkpqvlpdsggplidlltedpppygaqpsssarenneeeaattsevsppspmvsrlrgrrdppaadsttsqafplrmggdgqlqywpfsssdlynwknnnpsfsedpgkltaliesvlithqptwddcqqllgtlltgeekqrvllearkavrgndgrptqlpnevnaafplerpdwdytttegrnhlvlyrqlllaglqnagrsptnlakvkgitqgpnespsaflerlkeayrrytpydpedpgqetnvsmsfiwqs…	2	127	0	0
ADU55761	536	XMRV	Disease-associated XMRV sequences are consistent with laboratory contamination	Retrovirology 7 (1), 111 (2010)	2	127	mgqtvttplsltlqhwgdvqriasnqsvdvkkrrwvtfcsaewptfnvgwpqdgtfnlgiisqvksrvfcpgphghpdqvpyivtwealaydpppwvkpfvspkppplptapvlppgpsaqppsrsalypaltpsikskppkpqvlpdsggplidlltedpppygaqpsssarenneeeaattsevsppspmvsrlrgrrdppaadsttsqafplrmggdgqlqywpfsssdlynwknnnpsfsedpgkltaliesvlithqptwddcqqllgtlltgeekqrvllearkavrgndgrptqlpnevnaafplerpdwdytttegrnhlvlyrqlllaglqnagrsptnlakvkgitqgpnespsaflerlkeayrrytpydpedpgqetnvsmsfiwqs…	2	127	0	0
ADU55762	536	XMRV	Disease-associated XMRV sequences are consistent with laboratory contamination	Retrovirology 7 (1), 111 (2010)	2	127	mgqtvttplsltlqywgdvqriasnqsvdvkkrrwvtfcsaewptfnvgwpqdgtfnlgiisqvksrvfcpgphghpdqvpyivtwealaydpppwvkpfvspkppplptapvlppgpsaqppsrsalypaltpsikskppkpqvlpdsggplidlltedpppygaqpsssarenneeeaattsevsppspmvsrlrgrrdppaadsttsqafplrmggdgqlqywpvsssdlynwknnnpsfsedpgkltaliesvlithqptwddcqqllgtlltgkkkqpgppkakkaspgkegtptqlpnevnaafplerpdwdytttegrnhlvlyrqlllaglqnagrsptnlakvkgitqgpnespsaflerlkeayrrytpydpedpgqetnvsmsfiwqs…	2	127	0	0
ADU55763	536	XMRV	Disease-associated XMRV sequences are consistent with laboratory contamination	Retrovirology 7 (1), 111 (2010)	2	127	mgqtvttplsltlqhwgdvqriasnqsvdvkkrrwvtfcsaewptfnvgwpqdgtfnlgiisqvksrvfcpgphghpdqvpyivtwealaydpppwvkpfvspkppplptapvlppgpsaqppsrsalypaltpsikskppkpqvlpdsggplidlltedpppygaqpsssarenneeeaattsevsppspmvsrlrgrrdppaadsttsqafplrmggdgqlqywpfsssdlynwknnnpsfsedpgkltaliesvlithqptwddcqqllgtlltgeekqrvllearkavrgndgrptqlpnevnaafplerpdwdytttegrnhlvlyrqlllaglqnagrsptnlakvkgitqgpnespsaflerlkeayrrytpydpedpgqetnvsmsfiwqs…	2	127	0	0
ADU55764	536	XMRV	Disease-associated XMRV sequences are consistent with laboratory contamination	Retrovirology 7 (1), 111 (2010)	2	127	mgqtvttplsltlqhwgdvqriasnqsvdvkkrrwvtfcsaewptfnvgwpqdgtfnlgiisqvksrvfcpgphghpdqvpyivtwealaydpppwvkpfvspkppplptapvlppgpsaqppsrsalypaltpsirskppkpqvlpdsggplidlltedpppygaqpsssarenneeeaattsevsppspmvsrlrgrrdppaadsttsqafplrmggdgqlqywpfsssdlynwknnnpsfsedpgkltaliesvlithqptwddcqqllgtlltgeekqrvllearkavrgndgrptqlpnevnaafplerpdwdytttegrnhlvlyrqlllaglqnagrsptnlakvkgitqgpnespsaflerlkeayrrytpydpedpgqetnvsmsfiwqs…	2	127	0	0
ADU55765	536	XMRV	Disease-associated XMRV sequences are consistent with laboratory contamination	Retrovirology 7 (1), 111 (2010)	2	127	mgqtvttplsltlqhwgdvqriasnqsvdvkkrrwvtfcsaewptfnvgwpqdgtfnlgiisqvksrvfcpgphghpdqvpyivtwealaydpppwvkpfvspkppplptapvlppgpsaqppsrsalypaltpsikskppkpqvlpdsggplidlltedpppygaqpsssarenneeeaattsevsppspmvsrlrgrrdppaadsttsqafplrmggdgqlqywpfsssdlynwknnnpsfsedpgkltaliesvlithqptwddcqqllgtlltgeekqrvllearkavrgndgrptqlpnevnaafplerpdwdytttegrnhlvlyrqlllaglqnagrsptnlakvkgitqgpnespsaflerlkeayrrytpydpedpgqetnvsmsfiwqs…	2	127	0	0
ADU55766	536	XMRV	Disease-associated XMRV sequences are consistent with laboratory contamination	Retrovirology 7 (1), 111 (2010)	2	127	mgqtvttplsltlqhwgdvqriasnqsvdvkkrrwvtfcsaewptfnvgwpqdgtfnlgiisqvksrvfcpgphghpdqvpyivtwealaydpppwvkpfvspkppplptapvlppgpsaqppsrsalypaltpsikskppkpqvlpdsggplidlltedpppygaqpsssarenneeeaattsevsppspmvsrlrgrrdppaadsttsqafplrmggdgqlqywpfsssdlynwknnnpsfsedpgklttliesvlithqptwddcqqllgtlltgeekqrvllearkavrgndgrptqlpnevnaafplerpdwdytttegrnhlvlyrqlllaglqnagrsptnlakvkgitqgpnespsaflerlkeayrrytpydpedpgqetnvsmsfiwqs…	2	127	0	0
ADU55767	536	XMRV	Disease-associated XMRV sequences are consistent with laboratory contamination	Retrovirology 7 (1), 111 (2010)	2	127	mgqtvttplsltlqhwgdvqriasnqsvdvkkrrwvtfcsaewptfnvgwpqdgtfnlgiisqvksrvfcpgphghpdqvpyivtwealaydpppwvkpfvspkppplptapvlppgpsaqppsrsalypaltpsikskppkpqvlpdsggplidlltedpppygaqpsssarenneeeaattsevsppspmvsrlrgrrdppaadsttsqafplrmggdgqlqywpfsssdlynwknnnpsfsedpgkltaliesvlithqptwddcqqllgtlltgeekqrvllearkavrgndgrptqlpnevnaafplerpdwdytttegrnhlvlyrqlllaglqnagrsptnlakvkgitqgpnespsaflerlkeayrrytpydpedpgqetnvsmsfiwqs…	2	127	0	0
ADU55768	536	XMRV	Disease-associated XMRV sequences are consistent with laboratory contamination	Retrovirology 7 (1), 111 (2010)	2	127	mgqtvttplsltlqhwgdvqriasnqsvdvkkrrwvtfcsaewptfnvgwpqdgtfnlgiisqvksrvfcpgphghpdqvpyivtwealaydpppwvkpfvspkppplptapvlppgpsaqppsrsalypaltpsikskppkpqvlpdsggplidlltedpppygaqpsssarenneeeaattsevsppspmvsrlrgrrdppaadsttsqafplrmggdgqlqywpfsssdlynwknnnpsfsedpgkltaliesvlithqptwddcqqllgtlltgeekqrvllearkavrgndgrptqlpnevnaafplerpdwdytttegrnhlvlyrqlllaglqnagrsptnlakvkgitqgpnespsaflerlkeayrrytpydpedpgqetnvsmsfiwqs…	2	127	0	0
ADW08942	1733	XMRV	Complete Genome Sequences of New Xenotropic Murine Leukemia Viruses from the Senescence-Accelerated Mouse (SAM): Molecular and Phylogenetic Analyses	PLoS ONE 8 (2), E55669 (2013)	2	127	mgqtvttplsltlehwgdvqriasnqsvdvkkrrwvtfcsaewptfdvgwpqdgtfnldiilqvkskvfspgphghpdqvpyivtwealaydpppwvkpfvspkppplptapvlppgpsaqppsrsalypaltpsikpkppkpqvlpdsggplidlltedpppygaqpsssargndekeaaatsevsppspmvsrlrgrrdppaadstssqafplrmggdgqlqywpfsssdlynwknnnpsfsedpgkltaliesvlithqptwddcqqllgtlltgeekqrvllearkavrgndgrptqlpnevnaafplerpdwdytttegrnhlvlyrqlllaglqnagrsptnlakvkgitqgpnespsaflerlkeayrrytpydpedpgqetnvsmsfiwqs…	2	127	0	0
ADW08943	536	XMRV	Complete Genome Sequences of New Xenotropic Murine Leukemia Viruses from the Senescence-Accelerated Mouse (SAM): Molecular and Phylogenetic Analyses	PLoS ONE 8 (2), E55669 (2013)	2	127	mgqtvttplsltlehwgdvqriasnqsvdvkkrrwvtfcsaewptfdvgwpqdgtfnldiilqvkskvfspgphghpdqvpyivtwealaydpppwvkpfvspkppplptapvlppgpsaqppsrsalypaltpsikpkppkpqvlpdsggplidlltedpppygaqpsssargndekeaaatsevsppspmvsrlrgrrdppaadstssqafplrmggdgqlqywpfsssdlynwknnnpsfsedpgkltaliesvlithqptwddcqqllgtlltgeekqrvllearkavrgndgrptqlpnevnaafplerpdwdytttegrnhlvlyrqlllaglqnagrsptnlakvkgitqgpnespsaflerlkeayrrytpydpedpgqetnvsmsfiwqs…	2	127	0	0
ADW08945	1733	XMRV	Complete Genome Sequences of New Xenotropic Murine Leukemia Viruses from the Senescence-Accelerated Mouse (SAM): Molecular and Phylogenetic Analyses	PLoS ONE 8 (2), E55669 (2013)	2	127	mgqtvttplsptlehwgdvqriasnqsvdvkkrrwvtfcsaewptfnvgwpqdgtfnldiilqvkskvfspgphghpdqvpyivtwealaydpppwvkpfvspkppplptapvlppgpsaqppsrsalypaltpsikskppkpqvlpdsggplidlltedpppygaqpsssarenneeeaaatsevsppspmvsrlrgrrdppaadstssqafplrmggdgqlqywpfsssdlynwknnnpsfsedpgkltaliesvlithqptwddcqqllgtlltgeekqrvllearkavrgndgrptqlpnevnaafplerpdwdytttegrnhlvlyrqlllaglqnagrsptnlakvkgitqgpnespsaflerlkeayrrytpydpedpgqetnvsmsfiwqs…	2	127	0	0
ADW08946	536	XMRV	Complete Genome Sequences of New Xenotropic Murine Leukemia Viruses from the Senescence-Accelerated Mouse (SAM): Molecular and Phylogenetic Analyses	PLoS ONE 8 (2), E55669 (2013)	2	127	mgqtvttplsptlehwgdvqriasnqsvdvkkrrwvtfcsaewptfnvgwpqdgtfnldiilqvkskvfspgphghpdqvpyivtwealaydpppwvkpfvspkppplptapvlppgpsaqppsrsalypaltpsikskppkpqvlpdsggplidlltedpppygaqpsssarenneeeaaatsevsppspmvsrlrgrrdppaadstssqafplrmggdgqlqywpfsssdlynwknnnpsfsedpgkltaliesvlithqptwddcqqllgtlltgeekqrvllearkavrgndgrptqlpnevnaafplerpdwdytttegrnhlvlyrqlllaglqnagrsptnlakvkgitqgpnespsaflerlkeayrrytpydpedpgqetnvsmsfiwqs…	2	127	0	0
ADZ76586	124	XMRV	No association of xenotropic murine leukemia virus-related viruses with prostate cancer	PLoS ONE 6 (5), E19065 (2011)	1	123	vttplsltlqhwgdvqriasnqsvdvrkrrwvtfcsaewptfnvgwpqdgtfnlgiisqvksrvfcpgphghpdqvpyivtwealaydpppwvkpfvspkppplptapvlppgpsaqppsrsal	1	123	0	0
AEA72806	536	XMRV-like mouse endogenous retrovirus mERV-XL	The Left Half of the XMRV Retrovirus Is Present in an Endogenous Retrovirus of NIH/3T3 Swiss Mouse Cells	J. Virol. 85 (17), 9247-9248 (2011)	2	127	mgqtvttplsltlqhwgdvqriasnqsvdvkkrrwvtfcsaewptfnvgwpqdgtfnlgiisqvksrvfcpgphghpdqvpyivtwealaydpppwvkpfvspkppplptapvlppgpsaqppsrsalypaltpsikskppkpqvlpdsggplidlltedpppygaqpsssarenneeeaattsevsppspmvsrlrgrrdppaadsttsqafplrmggdgqlqywpfsssdlynwknnnpsfsedpgkltaliesvlithqptwddcqqllgtlltgeekqrvllearkavrgndgrptqlpnevnaafplerpdwdytttegrnhlvlyrqlllaglqnagrsptnlakvkgitqgsnespsaflerlkeayrrytpydpedpgqetnvsmsfiwqs…	2	127	0	0
AEA72809	1737	XMRV-like mouse endogenous retrovirus mERV-XL	The Left Half of the XMRV Retrovirus Is Present in an Endogenous Retrovirus of NIH/3T3 Swiss Mouse Cells	J. Virol. 85 (17), 9247-9248 (2011)	2	127	mgqtvttplsltlqhwgdvqriasnqsvdvkkrrwvtfcsaewptfnvgwpqdgtfnlgiisqvksrvfcpgphghpdqvpyivtwealaydpppwvkpfvspkppplptapvlppgpsaqppsrsalypaltpsikskppkpqvlpdsggplidlltedpppygaqpsssarenneeeaattsevsppspmvsrlrgrrdppaadsttsqafplrmggdgqlqywpfsssdlynwknnnpsfsedpgkltaliesvlithqptwddcqqllgtlltgeekqrvllearkavrgndgrptqlpnevnaafplerpdwdytttegrnhlvlyrqlllaglqnagrsptnlakvkgitqgsnespsaflerlkeayrrytpydpedpgqetnvsmsfiwqs…	2	127	0	0
AEB80487	499	Reticuloendotheliosis virus	Development of an indirect ELISA for serological detection of reticuloendotheliosis virus using the gp90 protein expressed in Pichia pastoris	J. Virol. Methods 180 (1-2), 43-48 (2012)	11	130	mgqagskglltplecilknfsdfkkragdygedvdsftlrklcefewptfgvgwpkegtldfrvvaavrnivfgnpghpdqviyitvwiditierpkylkdcgckptgpskvllasqkvnprrpvlpsapespprmrraqflderplspapappppypevpaiaeegeegqqpdstvmaspphtrsglefgaqgpsgmyplretgerdmggrpmrtyvpfttsdlynwknqnpsfsqapdevisllesvfythqptwddcqqllrtlftteerervrtesrrevrndqgvqvtdereieaqfpatrpdwdpntgrgndnleryrqillrglraaarkptnlskitevrqgadesptaylerlyqayrtwspidprapenqaaiviqfvsqsapdirkki…	11	130	0	0
AEF01098	122	XMRV	Direct Submission	Submitted (02-MAY-2011) Basic Research, Whittemore Peterson Institute, University of Nevada, Reno 1664 N Virginia St. MS 0552, Reno, NV 89557-0552, USA	1	114	qhwgsvqriasnqsvdvkkrrwvtfcsaewptfnvgwpqdgtfnlgvisqvksrvfcpgphghpdqvpyivtwealaydpppwvkpfvspkppplptapvlppgpsaqppsrsalypalths	1	114	0	0
AEF01099	116	XMRV	Direct Submission	Submitted (02-MAY-2011) Basic Research, Whittemore Peterson Institute, University of Nevada, Reno 1664 N Virginia St. MS 0552, Reno, NV 89557-0552, USA	1	113	hwgdvqriasnqsvdvkkrrwvtfcsaewptfnvgwpqdgtfnlgvisqvksrvfcpgphghpdqvpyivtwealaydpppwvkpfvspkppplptapvlppgpsaqppsrsalyp	5	113	4	0
AEF01100	108	XMRV	Direct Submission	Submitted (02-MAY-2011) Basic Research, Whittemore Peterson Institute, University of Nevada, Reno 1664 N Virginia St. MS 0552, Reno, NV 89557-0552, USA	1	108	vqriasnqsvdvkkrrwvtfcsaewptfnvgwpqdgtfnlgvisqvksrvfcpgphghpdqvpyivtwealaydpppwvkpfvspkppplptapvlppgpsaqppsrs	1	108	0	0
AEF01101	123	XMRV	Direct Submission	Submitted (02-MAY-2011) Basic Research, Whittemore Peterson Institute, University of Nevada, Reno 1664 N Virginia St. MS 0552, Reno, NV 89557-0552, USA	1	115	lqhwgdvqriasnqpvdvkkrrwvtfcsaewptfnvgwpqdgtfnlgvisqvksrvfcpgphghpdqvpyivtwealaydpppwvkpfvspkppplptapvlppgpsaqppsrsalypaltlt	1	115	0	0
AEF01102	113	XMRV	Direct Submission	Submitted (02-MAY-2011) Basic Research, Whittemore Peterson Institute, University of Nevada, Reno 1664 N Virginia St. MS 0552, Reno, NV 89557-0552, USA	1	108	qriasnqsvdvkkrrwvtfcsaewptfnvgwpqdgtfnlgvisqvksrvfcpgphghpdqvpyivtwealaydpppwvkpfvspkppplptapvlppgpsaqppsrsalypal	1	108	0	0
AEF01103	124	XMRV	Direct Submission	Submitted (02-MAY-2011) Basic Research, Whittemore Peterson Institute, University of Nevada, Reno 1664 N Virginia St. MS 0552, Reno, NV 89557-0552, USA	1	117	ltlqhwgdvqriasnqsvdvkkrrwvtfcsaewptfnvgwpqdgtfnlgvisqvksrvfcpgphghpdqvpyivtwealaydpppwvkpfvspkppplptapvlppgpsaqppsrsalypaltl	3	117	2	0
AEF01104	108	XMRV	Direct Submission	Submitted (02-MAY-2011) Basic Research, Whittemore Peterson Institute, University of Nevada, Reno 1664 N Virginia St. MS 0552, Reno, NV 89557-0552, USA	1	105	asnqsvdvkkrrwvtfcsaewptfnvgwpqdgtfnlgiisqvksrvfcpgphghpdqvpyivtwealaydpppwvkpfvspkppplptapvlppgpsaqppsrsalyp	0	98	-1	-7
AEF01105	115	XMRV	Direct Submission	Submitted (02-MAY-2011) Basic Research, Whittemore Peterson Institute, University of Nevada, Reno 1664 N Virginia St. MS 0552, Reno, NV 89557-0552, USA	1	107	riasnqsvdvkkrrwvtfcsaewptfnvgwpqdgtfnlgvisqvksrvfcpgphghpdqvpyivtwealaydpppwvkpfvspkppplptapvlppgpsaqppsrsalypaitll	1	107	0	0
AEF01106	113	XMRV	Direct Submission	Submitted (02-MAY-2011) Basic Research, Whittemore Peterson Institute, University of Nevada, Reno 1664 N Virginia St. MS 0552, Reno, NV 89557-0552, USA	1	109	vqriasnqsvdvkkrrwvtfcsaewptfnvgwpqdgtfnlgvisqvksrvfcpgphghpdqvpyivtwealaydpppwvkpfvspkppplptapvlppgpsaqppsrsalypa	1	109	0	0
AEF01107	114	XMRV	Direct Submission	Submitted (02-MAY-2011) Basic Research, Whittemore Peterson Institute, University of Nevada, Reno 1664 N Virginia St. MS 0552, Reno, NV 89557-0552, USA	1	106	iasnqsvdvrkrrwvtfcsaewptfnvgwpqdgtfnlgiisqvksrvfcpgphghpdqvpyivtwealaydpppwvkpfvspkppplptapvlppgpsaqppsrsalypaltlt	1	106	0	0
AEF01108	116	XMRV	Direct Submission	Submitted (02-MAY-2011) Basic Research, Whittemore Peterson Institute, University of Nevada, Reno 1664 N Virginia St. MS 0552, Reno, NV 89557-0552, USA	1	108	qriasnqsvdvkkrrwvtfcsaewptfnvgwpqdgtfnlgvipqvksrvfcpgphgrpdqvpyivtwealaydpppwvkpfvspkppplptapvlppgpsaqppsrsalypaltls	1	108	0	0
AEF12603	517	Porcine endogenous retrovirus A	Comparison of PERV genomic locations between Asian and European pigs	Anim. Genet. 41 (1), 89-92 (2010)	2	128	mgqtvttplsltldhwtevksrahnlsvqvkkgpwqtfcasewptfdvgwpsegtfnseiilavktiifqtgpgshpdqepyiltwqnltedpppwvkpwlnkprkpgprilalgeknkhsakkvepspriypeieelptwpepqpvppppypaqgaargpsapagalvaegpaagtrsrrgatpertdeivmlplrtygppmpggrlqplqywpfssadlynwktnhppfsedpqcltglveslmfshqptwddcqqllqtlftteererillearknvpgadgrptqlqneidmgfpltrpswdyntaegreslkiyrqalvaglrgasrrptnlakvrevmqgpneppsvflerlmeafrrytpfdptseaqkasvalafigqsaldirkklqrle…	2	128	0	0
AEF12606	524	Porcine endogenous retrovirus A	Comparison of PERV genomic locations between Asian and European pigs	Anim. Genet. 41 (1), 89-92 (2010)	2	115	mgqtvttplsltldhwtevksrahnlsvqvkkgpwqtfcvsewptfdvgwpsegtfnseiilavkaiifqtgpgshpdqepyiltwqdlaedpppwvkpwlnkprkpgprilalgeknkhsaekvkpsphiypeieeppawpepqsvppppypaqgaargpsappgapavegpaagtrsrrgatpertdeiatlplrtygppipggqlqplqywpfssadlynwktnhppfsedpqrltglveslmfshqptwddcqqllqtlftteererillearknvpgadgrptqlqneidmgfpltrpgwdyntaegreslkiyrqalvaglrgasrrptnlakvrevmhgpneppsvflerlmeafrrftpfdptseaqkasvalafigqsaldirkklqrle…	2	115	0	0
AEF12609	524	Porcine endogenous retrovirus B	Comparison of PERV genomic locations between Asian and European pigs	Anim. Genet. 41 (1), 89-92 (2010)	2	115	mgqtvttplsltldhwtevrsrahnlsvqvkkgpwqtfcasewptfdvgwpsegtfnseiilavkaiifqtgpsshpdqepyiltwqdlaedpppwvkpwlnkprkpgprilalgeknkhsaekvepspriypeieepptwpepqpvppppypaqgavrgpsappgapvvegpaagtrsrrgatpertdeiailplrtygppmpggqlqplqywpfssadlynwktnhppfsedpqrltglveslmfshqptwddcqqllqtlftteererillearknvpgadgrptqlqneidmgfpltrpgwdyntaegreslkiyrqalvaglrgasrrptnlakvrevmqgpneppsvflerlmeafrrftpfdptseaqkasvalafigqsaldirkklqrle…	2	115	0	0
AEF12612	268	Porcine endogenous retrovirus B	Comparison of PERV genomic locations between Asian and European pigs	Anim. Genet. 41 (1), 89-92 (2010)	2	114	mgqtvttplsltlnhwtevrsrdhnlsvqvkkgpwqtfcasewptfdvgwpsegtfnseiilavkaiifqtgpgshpdqepyiltwqdlaedpppwvkpwlnkprkpgprilalreknkhsaekvepspriypeieepptwpepqpvppppypaqgaargpsappgapvverpaagtrsrrgatpertdeiailplrtygppmpggqlqplqywpfssadlynwktnhppfsedpqrltglveslmfshqptwddcqqllqtlfttee	2	114	0	0
AEF12614	524	Porcine endogenous retrovirus B	Comparison of PERV genomic locations between Asian and European pigs	Anim. Genet. 41 (1), 89-92 (2010)	2	134	mgqtvttplsltldhwtevrsrahnlsvqvkkgpwqtfcasewptfdvgwpsegtfnseiilavkavifqtgpgshpdqepyiltwqdlaedpppwvkpwlnkprkpgprilalgeknkhsaekvepspriypkieepptwpepqpvppppypaqgavrgpsappgapvvegpaagtrsrrgatpertdeiatlplrtygppmpggqlqplqywpfssadlynwktnhppfsedpqrltglveslmfshqptwddcqqllqtlftteererillearknvpgadgrptqlqneidmgfpltrpgwdyntaegreslkiycqalvaglrgasrrptnlakvrevmqgpnkppsvflerlmeafrrftpfdptseaqkasvalafigqsaldirkklqrle…	2	134	0	0
AEF14359	122	XMRV	Direct Submission	Submitted (02-MAY-2011) Basic Research, Whittemore Peterson Institute, University of Nevada, Reno 1664 N Virginia St. MS 0552, Reno, NV 89557-0552, USA	1	115	lqhwgdvqriasnqsvdvkkrrwvtfcsaewptfnvgwpqdgtfnlgvisqvksrvfcpgphghpdqvpyivtwealaydpppwvkpfvspkppplptapvlppgpsaqppsrsahypaltl	1	115	0	0
AEF14360	109	XMRV	Direct Submission	Submitted (02-MAY-2011) Basic Research, Whittemore Peterson Institute, University of Nevada, Reno 1664 N Virginia St. MS 0552, Reno, NV 89557-0552, USA	1	109	vqriasnqsvdvkkrrwvtfcsaewptfnvgwpqdgtfnlgvisqvksrvfcpgphghpdqvpyivtwealaydpppwvkpfvspkppplptapvlppgpsaqppsrsa	1	109	0	0
AEF14361	124	XMRV	Direct Submission	Submitted (02-MAY-2011) Basic Research, Whittemore Peterson Institute, University of Nevada, Reno 1664 N Virginia St. MS 0552, Reno, NV 89557-0552, USA	1	117	ltlqhwgdvqriasnqsvdvkkrrwvtfcsaewptfnvgwpqdgtfnlgvisqvksrvfcpgphghpdqvpyivtwealaydpppwvkpfvspkppplptapvlppgpsaqppsrsalypaftl	3	117	2	0
AEF14362	123	XMRV	Direct Submission	Submitted (02-MAY-2011) Basic Research, Whittemore Peterson Institute, University of Nevada, Reno 1664 N Virginia St. MS 0552, Reno, NV 89557-0552, USA	1	115	lqhwgdvqriasnqsvdvkkrrwvtfcsaewptfnvgwpqdgtfnlgvisqvksrvfcpgphghpdqvpyivtwealaydpppwvkpfvspkppplptapvlppgpsaqppsrsalypaltls	1	115	0	0
AEF14363	122	XMRV	Direct Submission	Submitted (02-MAY-2011) Basic Research, Whittemore Peterson Institute, University of Nevada, Reno 1664 N Virginia St. MS 0552, Reno, NV 89557-0552, USA	1	114	qhwgdvqriasnqsvdvkkrrwvtfcsaewptfnvgwpqdgtfnlgvisqvksrvfcpgphghpdqvpyivtwealaydpppwvkpfvspkppplptapvlppgpsaqppsrsalypaltls	1	114	0	0
AEF14364	120	XMRV	Direct Submission	Submitted (02-MAY-2011) Basic Research, Whittemore Peterson Institute, University of Nevada, Reno 1664 N Virginia St. MS 0552, Reno, NV 89557-0552, USA	1	113	hwgevqriasnqsvdvkkrrwvtfcsaewptfnvgwpqdgtfnlgvisqvksrvfcpgphghpdqvpyivtwealaydpppwvkpfvspkppplptapvlppgpsaqppsrsalypaltl	1	113	0	0
AEF14365	114	XMRV	Direct Submission	Submitted (02-MAY-2011) Basic Research, Whittemore Peterson Institute, University of Nevada, Reno 1664 N Virginia St. MS 0552, Reno, NV 89557-0552, USA	1	107	riasnqsvdvkkrrwvtfcsaewptfnvgwpqdgtfnlgvisqvksrvfcpgphghpdqvpyivtwealaydpppwvkpfvspkppplptapvlppgpsaqppsrsalypaltl	1	107	0	0
AEG64710	113	MLV-related virus CFS	Detection of MLV-related virus gene sequences in blood of patients with chronic fatigue syndrome and healthy blood donors	Proc. Natl. Acad. Sci. U.S.A. 107 (36), 15874-15879 (2010)	1	113	plsltlqhwgdvqriasnqsvdvrkrrwitfcsaewptfnvgwpqdgtfnlsiisqvksrvfcpgphghpdqvpyivtwealaydpppwvkpfvspklpplptapvlppgpsa	1	113	0	0
AEI59722	1734	Xenotropic murine leukemia virus	Identification of replication competent murine gammaretroviruses in commonly used prostate cancer cell lines	PLoS ONE 6 (6), E20874 (2011)	2	127	mgqtvttplsltlehwgdvqriasnqsvdvkkrrwvtfcsaewptfgvgwpqdgtfnldiilqvkskvfspgphghpdqvpyivtweaiayepppwvkpfvspklslsptapilpsgpstqppprsalypaltpsikprpskpqvlsdnggplidlltedpppygeqgpsssdgdgdreeatstpeipapspmvsrlrgkrdppaavsttsrafplrlggngqlqywpfsssdlynwknnnpsfsedpgkltaliesvltthqptwddcqqllgtlltgeekqrvllearkavrgddgrptqlpneieaafplerpdwdyttlrgrnhlvlyrqlllaglqnagrsptnlakvkgitqgsnespsaflerlkeayrrytpydpedpgqetnvsmsfiwq…	2	127	0	0
AEI59723	537	Xenotropic murine leukemia virus	Identification of replication competent murine gammaretroviruses in commonly used prostate cancer cell lines	PLoS ONE 6 (6), E20874 (2011)	2	127	mgqtvttplsltlehwgdvqriasnqsvdvkkrrwvtfcsaewptfgvgwpqdgtfnldiilqvkskvfspgphghpdqvpyivtweaiayepppwvkpfvspklslsptapilpsgpstqppprsalypaltpsikprpskpqvlsdnggplidlltedpppygeqgpsssdgdgdreeatstpeipapspmvsrlrgkrdppaavsttsrafplrlggngqlqywpfsssdlynwknnnpsfsedpgkltaliesvltthqptwddcqqllgtlltgeekqrvllearkavrgddgrptqlpneieaafplerpdwdyttlrgrnhlvlyrqlllaglqnagrsptnlakvkgitqgsnespsaflerlkeayrrytpydpedpgqetnvsmsfiwq…	2	127	0	0
AEI59725	1734	Xenotropic murine leukemia virus	Identification of replication competent murine gammaretroviruses in commonly used prostate cancer cell lines	PLoS ONE 6 (6), E20874 (2011)	2	127	mgqtvttplsltlehwgdvqriasnqsvdvkkrrwvtfcsaewptfgvgwpqdgtfnldiilqvkskvfspgphghpdqvpyivtweaiayepppwvkpfvspklslsptapilpsgpstqppprsalypaltpsikprpskpqvlsdnggplidlltedpppygeqgpsssdgdgdreeatstpeipapspmvsrlrgkrdppaavsttsrafplrlggngqlqywpfsssdlynwknnnpsfsedpgkltaliesvltthqptwddcqqllgtlltgeekqrvllearkavrgddgrptqlpneieaafplerpdwdyttlrgrnhlvlyrqlllaglqnagrsptnlakvkgitqgsnespsaflerlkeayrrytpydpedpgqetnvsmsfiwq…	2	127	0	0
AEI59726	537	Xenotropic murine leukemia virus	Identification of replication competent murine gammaretroviruses in commonly used prostate cancer cell lines	PLoS ONE 6 (6), E20874 (2011)	2	127	mgqtvttplsltlehwgdvqriasnqsvdvkkrrwvtfcsaewptfgvgwpqdgtfnldiilqvkskvfspgphghpdqvpyivtweaiayepppwvkpfvspklslsptapilpsgpstqppprsalypaltpsikprpskpqvlsdnggplidlltedpppygeqgpsssdgdgdreeatstpeipapspmvsrlrgkrdppaavsttsrafplrlggngqlqywpfsssdlynwknnnpsfsedpgkltaliesvltthqptwddcqqllgtlltgeekqrvllearkavrgddgrptqlpneieaafplerpdwdyttlrgrnhlvlyrqlllaglqnagrsptnlakvkgitqgsnespsaflerlkeayrrytpydpedpgqetnvsmsfiwq…	2	127	0	0
AEI59728	1733	Xenotropic murine leukemia virus	Identification of replication competent murine gammaretroviruses in commonly used prostate cancer cell lines	PLoS ONE 6 (6), E20874 (2011)	2	127	mgqtvttplsltlehwgdvqriasnqsvdvkkrrwvtfcsaewptfdvgwpqdgtfnldiilqvkskvfspgphghpdqvpyivtwealaydpppwvkpfvspkppplptapvlppgpsaqppsrsalypaltpsikskppkpqvlpdsggplidlltedpppygaqpsssarenneeeaaatsevsppspmvsrlrgrrdppaadstssqafplrmggdgqlqywpfsssdlynwknnnpsfsedpgkltaliesvlithqptwddcqqllgtlltgeekqrvllearkavrgndgrptqlpnevnaafplerpdwdytttegrnhlvlyrqlllaglqnagrsptnlakvkgitqgpnespsaflerlkeayrrytpydpedpgqetnvsmsfiwqs…	2	127	0	0
AEI59729	536	Xenotropic murine leukemia virus	Identification of replication competent murine gammaretroviruses in commonly used prostate cancer cell lines	PLoS ONE 6 (6), E20874 (2011)	2	127	mgqtvttplsltlehwgdvqriasnqsvdvkkrrwvtfcsaewptfdvgwpqdgtfnldiilqvkskvfspgphghpdqvpyivtwealaydpppwvkpfvspkppplptapvlppgpsaqppsrsalypaltpsikskppkpqvlpdsggplidlltedpppygaqpsssarenneeeaaatsevsppspmvsrlrgrrdppaadstssqafplrmggdgqlqywpfsssdlynwknnnpsfsedpgkltaliesvlithqptwddcqqllgtlltgeekqrvllearkavrgndgrptqlpnevnaafplerpdwdytttegrnhlvlyrqlllaglqnagrsptnlakvkgitqgpnespsaflerlkeayrrytpydpedpgqetnvsmsfiwqs…	2	127	0	0
AEI84616	1733	Xenotropic MuLV-related virus RKO	Frequent detection of infectious xenotropic murine leukemia virus (XMLV) in human cultures established from mouse xenografts	Cancer Biol. Ther. 12 (7), 617-628 (2011)	2	127	mgqtvttplsltlqhwgdvqriasnqsvdvkkrrwvtfcsaewptfnvgwpqdgtfnlgiisqvksrvfcpgphghpdqvpyivtwealaydpppwvkpfvspkppplptapvlppgpsaqppsrsalypaltpsikskppkpqvlpdsggplidlltedpppygaqssssarenneeeaattsevsppspmvsrlrgrrdppaadsttsqafplrmggdgqlqywpfsssdlynwknnnpsfsedpgkltaliesvlithqptwddcqqllgtlltgeekqrvllearkavrgndgrptqlpnevnaafplerpdwdytttegrnhlvlyrqlllaglqnagrsptnlakvkgitqgpnespsaflerlkeayrrytpydpedpgqetnvsmsfiwqs…	2	127	0	0
AEI84617	536	Xenotropic MuLV-related virus RKO	Frequent detection of infectious xenotropic murine leukemia virus (XMLV) in human cultures established from mouse xenografts	Cancer Biol. Ther. 12 (7), 617-628 (2011)	2	127	mgqtvttplsltlqhwgdvqriasnqsvdvkkrrwvtfcsaewptfnvgwpqdgtfnlgiisqvksrvfcpgphghpdqvpyivtwealaydpppwvkpfvspkppplptapvlppgpsaqppsrsalypaltpsikskppkpqvlpdsggplidlltedpppygaqssssarenneeeaattsevsppspmvsrlrgrrdppaadsttsqafplrmggdgqlqywpfsssdlynwknnnpsfsedpgkltaliesvlithqptwddcqqllgtlltgeekqrvllearkavrgndgrptqlpnevnaafplerpdwdytttegrnhlvlyrqlllaglqnagrsptnlakvkgitqgpnespsaflerlkeayrrytpydpedpgqetnvsmsfiwqs…	2	127	0	0
AEV41416	181	XMRV	Absence of XMRV in Peripheral Blood Mononuclear Cells of ARV-Treatment Naive HIV-1 Infected and HIV-1/HCV Coinfected Individuals and Blood Donors	PLoS ONE 7 (2), E31398 (2012)	2	127	mgqtvttplsltlqhwgdvqriasnqsvdvkkrrwvtfcsaewptfnvgwpqdgtfnlgvisqvksrvfcpgphghpdqvpyivtwealaydpppwvkpfvspkppplptapvlppgpsaqppsrsalypaltpsikskppkpqvlpdsggplidlltedpppygaqpsssarenneeeaa	2	127	0	0
AF163266_1	120	Porcine endogenous retrovirus M16	Transmission of porcine endogenous retroviruses in severe combined immunodeficient mice xenotransplanted with fetal porcine pancreatic cells	Transplantation 70 (7), 1010-1016 (2000)	8	120	lvysfnmgqtvttplsltldhwtevksrahnlsvqvkkgpwqtfcvsewptfdvgwpsegtfnseiilavkaiifqtgpgshpdqepyiltwqdlaedpppwvkpwlnkprkpgprilvl	8	120	0	0
AF221065_1	1733	DG-75 Murine leukemia virus	Molecular cloning, complete sequence, and biological characterization of a xenotropic murine leukemia virus constitutively released from the human B-lymphoblastoid cell line DG-75	Virology 308 (1), 83-91 (2003)	2	127	mgqtvttplsltlehwgdvqriasnqsvdvkkrrwvtfcsaewptfdvgwpqdgtfnldiilqvkskvfspgphghpdqvpyivtwealaydpppwvkpfvspkppplptapvlppgpsaqppsrsalypaltpsiktkppkpqvlpdnggplidlltedpppygaqpsssargndeeeaaatsevsppspmvsrlrgrrdppaadstssqafplrmggdgqlqywpfsssdlynwknnnpsfsedpgkltaliesvlithqptwddcqqllgtlltgeekqrvllearkavrgndgrptqlpnevnaafplerpdwdytttegrnhlvlyrqlllaglqnagrsptnlakvkgitqgpnespsaflerlkeayrrytpydpedpgqetnvsmsfiwqs…	2	127	0	0
AF411814_1	536	Amphotropic murine leukemia virus	Molecular and phylogenetic analyses of a new amphotropic murine leukemia virus (MuLV-1313)	Virol. J. 3, 101 (2006)	2	129	mgqtvttplsltldhwkdvertahnqsvdvkkrrwvtfcsaewptfnvgwpqdgtfnrdiitqvkikvfspgphghpdqvpyivtwealafdpppwvkpfvhpkpplppsapsllpepplstpprsslypaltpslgakpkpqvlpdsggplidlltedpppyrdpgpppsdrdrddgeaapageapdpspmasrlrgrreppvadsttsqafplrsggngqlqywpfsssdlynwknnnpsfsedpgkltaliesvllthqptwddcqqllgtlltgeekqrvllearkavrgedgrptqlpneindafplehpdwdyntqrgrnhlvlyrqlllaglqnagrsptnlakvkgitqgpnespsaflerlkeayrrytpydpedpgqetnvsmsfiwqs…	2	129	0	0
AF411814_3	1736	Amphotropic murine leukemia virus	Molecular and phylogenetic analyses of a new amphotropic murine leukemia virus (MuLV-1313)	Virol. J. 3, 101 (2006)	2	129	mgqtvttplsltldhwkdvertahnqsvdvkkrrwvtfcsaewptfnvgwpqdgtfnrdiitqvkikvfspgphghpdqvpyivtwealafdpppwvkpfvhpkpplppsapsllpepplstpprsslypaltpslgakpkpqvlpdsggplidlltedpppyrdpgpppsdrdrddgeaapageapdpspmasrlrgrreppvadsttsqafplrsggngqlqywpfsssdlynwknnnpsfsedpgkltaliesvllthqptwddcqqllgtlltgeekqrvllearkavrgedgrptqlpneindafplehpdwdyntqrgrnhlvlyrqlllaglqnagrsptnlakvkgitqgpnespsaflerlkeayrrytpydpedpgqetnvsmsfiwqs…	2	129	0	0
AF435966_1	524	Porcine endogenous retrovirus	Characterization of chromosomally assigned replication-competent gamma porcine endogenous retroviruses derived from a large white pig and expression in human cells	J. Virol. 76 (6), 2714-2720 (2002)	2	115	mgqtvttplsltldhwtevrsrahnlsvqvkkgpwqtfcasewptfdvgwpsegtfnseiilavkaiifqtgpsshpdqepyiltwqdlaedpppwvkpwlnkprkpgprilalgeknkhsaekvepspriypeieepptwpepqpvppppypaqgavrgpsappgapvvegpaagtrsrrgatpertdeiailplrtygppmpggqlqplqywpfssadlynwktnhppfsedpqrltglveslmfshqptwddcqqllqtlftteererillearknvpgadgrptqlqneidmgfpltrpgwdyntaegreslkiyrqalvpglrgasrrptnlakvremmqgpndppsvflerlmeafrrftpfdptseaqkasvalafigqsaldirkklqrle…	2	115	0	0
AF435967_1	525	Porcine endogenous retrovirus	Characterization of chromosomally assigned replication-competent gamma porcine endogenous retroviruses derived from a large white pig and expression in human cells	J. Virol. 76 (6), 2714-2720 (2002)	2	113	mgqtvttplsltldhwtevksrahnlsvqvkkgpwqtfcgsewptfdggwpsngtfnsenilagqaiifqtgprsysdhepyiptcqelakdpppwvkpwlnkprkarppnlafgeknqhsaekvkpsphiypeieeppawpepqsvppppypaqgaargpsappgapavegpvagtrtrrgatpertdeiatlplrtygppipggqlqplqywpfssadlynwktnhppfsedpqrltglveslmfshqptwddcqqllqtlftteererillearknvpgadgrptqlqneidmgfpltrpgwdyntaegreslkiyrqalvaglvrgpsrrphnlgkltdftqapnappsvflkafmkpfrrftpfdppsqpqkpsvalpfiaqsalnitkklqrl…	2	113	0	0
AF462057_1	626	Moloney murine leukemia virus	Sequence analysis of a neuropathogenic variant of Moloney murine leukemia virus ts1: evidence for recombination	Virus Genes 25 (3), 343-344 (2002)	90	214	mgdvpgtsgavfvarpesknpdrfglfgappleegyvvlvgdenlkqfpppsefllsvwnrsraarlvccsivlcclcltvflylsenmgqtvttplsltldhwkdveriahnqsvdvkkrrwvtfcsaewptfnvgwprdgtfnrdlitqvkikvfspgphghpdqvpyivtwealafdpppwakpfvhpkpppplppsapslplepplstpsrsslypaltpslgakpkpqvlsdsegplidlltedpppyrdprpppsdgdgnsgeatpageapdpspmasrlrgrreppvadsttsqafplrtggngqlqywpfsssdlynwknnnpsfsedpgkltaliesvlithqptwddcqqllgtlltgeekqrvllearkavrgddgrptqlpnevdaa…	90	214	0	0
AF462057_2	538	Moloney murine leukemia virus	Sequence analysis of a neuropathogenic variant of Moloney murine leukemia virus ts1: evidence for recombination	Virus Genes 25 (3), 343-344 (2002)	2	126	mgqtvttplsltldhwkdveriahnqsvdvkkrrwvtfcsaewptfnvgwprdgtfnrdlitqvkikvfspgphghpdqvpyivtwealafdpppwakpfvhpkpppplppsapslplepplstpsrsslypaltpslgakpkpqvlsdsegplidlltedpppyrdprpppsdgdgnsgeatpageapdpspmasrlrgrreppvadsttsqafplrtggngqlqywpfsssdlynwknnnpsfsedpgkltaliesvlithqptwddcqqllgtlltgeekqrvllearkavrgddgrptqlpnevdaafplerpdweyttqagrnhlvqyrqlllaglqnagrsptnlakvkgitqgpnespsaflerlkeayrrytpydpedpgqetnvamsfiw…	2	126	0	0
AF462057_3	1738	Moloney murine leukemia virus	Sequence analysis of a neuropathogenic variant of Moloney murine leukemia virus ts1: evidence for recombination	Virus Genes 25 (3), 343-344 (2002)	2	126	mgqtvttplsltldhwkdveriahnqsvdvkkrrwvtfcsaewptfnvgwprdgtfnrdlitqvkikvfspgphghpdqvpyivtwealafdpppwakpfvhpkpppplppsapslplepplstpsrsslypaltpslgakpkpqvlsdsegplidlltedpppyrdprpppsdgdgnsgeatpageapdpspmasrlrgrreppvadsttsqafplrtggngqlqywpfsssdlynwknnnpsfsedpgkltaliesvlithqptwddcqqllgtlltgeekqrvllearkavrgddgrptqlpnevdaafplerpdweyttqagrnhlvqyrqlllaglqnagrsptnlakvkgitqgpnespsaflerlkeayrrytpydpedpgqetnvamsfiw…	2	126	0	0
AFA52558	575	Rhinolophus ferrumequinum retrovirus	Discovery of retroviral homologs in bats: implications for the origin of mammalian gammaretroviruses	J. Virol. 86 (8), 4288-4293 (2012)	2	128	mgqvqvtpkslllnhfpeirakarnhgvevkkgkfdtfcsaewptfnvgwppqgtfsldiikkvrdiinlrhpdqypyilmwqalvesppswlkpfipdkpedpplplkvltvsgpsrqpavptagpkppekptqgpilqegsdiypslidldleetpppyapvaplqrwrapspvtplppeaaapselphstaspmappppgspapaqgparglrprrrreetpeeepssstsagapilplralggtgpdgerayqywpfsssdlynwkaqnppfsedpkgltdlfesvmhthsptwddcqqllktlftteereriltearknvpgdngrpttlpnliderfplnrpdwdfgnaegrerlrvyrqtlmaglraaarrptnlakvkaimqgdnespavf…	2	128	0	0
AFC91710	118	XMRV	Direct Submission	Submitted (02-NOV-2011) Science, Shahid Chamran University of Ahvaz, Golestan, Ahvaz, Khuzestan 6135743135, Iran	1	110	dvqriasnqsvdvkkrrwvtfcsaewptfnvgwpqdgtfnlgvisqvksrvfcpgphghpdqvpyivtwealaydpppwvkpfvspkppplptapvlppgpsaqppsrsalypaltps	2	110	1	0
AFK81973	124	Murine leukemia virus	Sensitivity of PCR assays for murine gammaretroviruses and mouse contamination in human blood samples	PLoS ONE 7 (5), E37482 (2012)	1	123	vttplsltlqhwgdvqriasnqsvyvrkrrwitfcsaewptfnvgwpqdgtfnlsiisqvksrvfcpgphghpdqvpyivtwealaydpppwvkpfvspklpplptapvlppgpsaqppsrsal	1	123	0	0
AFK81974	124	Murine leukemia virus	Sensitivity of PCR assays for murine gammaretroviruses and mouse contamination in human blood samples	PLoS ONE 7 (5), E37482 (2012)	1	123	vttplsltlqhwgdvqriasnqsvdvrkrrwvtfcsaewptfnvgwpqdgtfnlsiisqvksrvfcpgphghpdqvpyivtwealaydpppwvkpfvspklpplptapvlppgpsaqppsrsal	1	123	0	0
AFK81975	124	Murine leukemia virus	Sensitivity of PCR assays for murine gammaretroviruses and mouse contamination in human blood samples	PLoS ONE 7 (5), E37482 (2012)	1	123	vttplsltlqhwgdvqriasnqsvdvrkrrwitfcsaewptfnvgwpqdgtfnlsiisqvksrvfcpgphghpdqvpyivtwealaydpppwvrpfvspklpplptapvlppgpsaqppsrsal	1	123	0	0
AFM52261	543	Rousettus leschenaultii retrovirus	Identification of diverse groups of endogenous gammaretroviruses in mega- and microbats	J. Gen. Virol. 93 (PT 9), 2037-2045 (2012)	2	128	mgqttssplglltshfkdvrerayrlsvevrkgkmvtfcntewpsfnigwpsegtfdlsivsavedivfrprdghpdqvpyiivwkdlirhplpwlksffpsqkvpvmvakagrsrprevapptaplypvlqggseeeiifplppyrlvpppqpaplppslplveplpaelppapllpppgpqsgqnqvpqpapssgpahntrralqrhppleadstvlplravgpvgargdqlfhywpfatsdlynwrsqnapfsdnpkdlinlletvlfthqptwddcqqllqvlftteereriiqearklipgptgipttipaaidvafpmsrpewdynmaegkerlqvyrqallaglkaaarwptnlakvreviqgateppsvflerlmeafrrytpfdpasegq…	2	128	0	0
AFV95353	499	Reticuloendotheliosis virus	Complete genomic sequence of a Muscovy duck-origin reticuloendotheliosis virus from China	J. Virol. 86 (23), 13140-13141 (2012)	11	130	mgqagskglltplecilknfsdfkkragdygedvdsftlrklcelewptfdvgwpkegtldfrvvaavrnivfgnpghpdqviyitvwiditierpkylkdcgckptgpskvllaskkvnprrpvlpsapespprmrraqflderplspapappppypelpaiaeegeegqqpdstvmaspphtrsglefgaqgpsgmyplretgerdmggrpmrtyvpfttsdlynwknqnpsfsqapdevisllesvfythqptwddcqqllrtlftteerervrtesrrevrndqgvqvtdereieaqfpatrpdwdpntgrgndnleryrqillrglraaarkptnlskitevrqgadesptaylerlyqayrtwspidprapenqaaiviqfvsqsapdirkki…	11	130	0	0
AGK65048	499	Reticuloendotheliosis virus	Complete Genome Sequence of Reticuloendotheliosis Virus Strain MD-2, Isolated from a Contaminated Turkey Herpesvirus Vaccine	Genome Announc 1 (5), e00785-13 (2013)	11	130	mgqagskglltplecilknfsdfkkragdygedvdsftlrklcefewptfgvgwpkegtldfrvvaavrnivfgnpghpdqviyitvwiditierpkylkdcgckptgpskvllasqkvnprrpvlpsapespprmrraqflderplspapappppypevpaiaeegeegqqpdstvmaspphtrsglefgaqgpsgmyplretgerdmggrpmrtyvpfttsdlynwknqnpsfsqapdevisllesvfythqptwddcqqllrtlftteerervrtesrrevrndqgvqvtdereieaqfpatrpdwdpntgrgndnleryrqillrglraaarkptnlskitevrqgadesptaylerlyqayrtwspidprapenqaaiviqfvsqsapdirkki…	11	130	0	0
AGO86849	1687	Koala retrovirus	An exogenous retrovirus isolated from koalas with malignant neoplasias in a US zoo	Proc. Natl. Acad. Sci. U.S.A. 110 (28), 11547-11552 (2013)	2	122	mgqgestplsltldhwkdvktrahnlsveirkgkwqtfcssewptfevgwppegtfnpsiisavkrivfqetgghpdqvpyiivwqdlsnspppwvpplakiavasgqdngrksaggrpsapsrlpiypetdslfllsepppyptspppppaphaarpapglmaeglgsegpaagtrsrrprsptgdtgpdstvalplravgppaepnglvplqywpfssadlynwksnhpsfsenptgltglleslmfshqptwddcqqllqvlftteererillearknvlgvngaptqlenlineafplnrpqwdhntaegrerllvyrrtlvaglkgaarrptnlakvrevlqgpteppsvflerlmeayrrytpfdpssegqkaavamsfigqsapdikkklqr…	2	122	0	0
AGS83374	499	Reticuloendotheliosis virus	Direct Submission	Submitted (28-JUN-2013) College of Veterinary Medicine, Yangzhou University, No. 12, Wenhui East Rd, Yangzhou, Jiangsu 225009, People's Republic of China	11	130	mgqagskglltplecilknfsdfkkragdygedvdsftlrklcefewptfgvgwpkegtldfrvvaavrnivfgnpghpdqviyitvwiditierpkylkdcgckptgpskvllasqkvnprrpvlpsapespprmrraqflderplspapappppypevpaiaeegeegqqpdstvmaspphtrsglefgaqgpsgmyplretgerdmggrpmrtyvpfttsdlynwknqnpsfsqapdevisllesvfythqptwddcqqllrtlftteerervrtesrrevrndqgvqvtdereieaqfpaarpdwdpntgrgndnleryrqillrglraaarkptnlskitevrqgadesptaylerlyqayrtwspidprapenqaaiviqfvsqsapdirkki…	11	130	0	0
AGV92852	507	Galidia ERV	The extraordinary evolutionary history of the reticuloendotheliosis viruses	PLoS Biol. 11 (8), E1001642 (2013)	11	146	mgqgsskgplsplecliknfsdfrnraagygatvnafdlrkfcelewptfgvgwpgvgtldvgtasavravcystpghpdqvpyidiwidiiwdrpgylkacgclpqkkkkgerpkillsreanrrpkratvrgppvlpsapesppqlrrappppyrappvsseeeegpdstvlspphtrswtefgapgeaqsaatgmfplretgerdvtgrpmrtyvpfttsdlynwknqnppfseapeevitllesvfythqptwddcqqllrilftteererikaegkkqvrnnrgepnadereiaaqfpsnrpdwdpnsregeealdrfrqillrglraaarkptnlskvtevrqgpsesptaylerlyqayrtwtpidprapenqaavviqfvsqsapdikkkl…	11	146	0	0
AGV92855	497	Echidna ERV	The extraordinary evolutionary history of the reticuloendotheliosis viruses	PLoS Biol. 11 (8), E1001642 (2013)	11	130	mgqgrskgplsplgcllknfsdfqrradnygvsvnnfdlrrfcelewpafkvgwpdtgtldigvaaavrrvvdgnpghpdqipyitiwidiivdnpkylkdcgcrplgatkvlvsstlgskvarkppvlptqpesprrgqappprappppyrepsappggevspqpdstgppspphtrsgtgfgptggapgvsgiyplretgerdetgrpvrtyvpfttldlynwknqnpsfsqapeevinllesvfythqptwddcqqllrvlftteerervkaeskkevrnihgepstdareveaqfpsgrpdwdpntpggeanlnqyrqillrglraaarkptnlskitevrqgptesptaylerlyqayrtwtpidpgspdnqaaiviqfvsqsapdirkkiqkm…	11	130	0	0
AGV92858	499	Duck infectious anemia virus	The extraordinary evolutionary history of the reticuloendotheliosis viruses	PLoS Biol. 11 (8), E1001642 (2013)	11	130	mgqagskglltplecilknfsdfkkragdygedvdsfalrklcelewptfgvgwpkegtldfkvvaavrnivfgnpghpdqviyitvwtditierpkylkscgckptgpskvllasqkvnprrsvlpsapespprirrtqfmderplspapappppypevsaivedtregqqpdstvmtspphtrsglefgaqgpsgmyplretgerdmtgrpmrtyvpfttsdlynwknqnpsfsqapdevisllesvfythqptwddcqqllrtlftteererirtesrrevrndqgvqvtdereieaqfpatrpdwdpntgrgngnleryrqillrglraaarkptnlskitevrqgadesptaylerlyqayrtwspidprapenqaaiviqfvsqsapdirkki…	11	130	0	0
AHC55378	491	Reticuloendotheliosis virus	Sequence analysis for the complete proviral genome of reticuloendotheliosis virus Chinese strain GD1210	Unpublished	11	130	mgqagskglltplecilknfsdfkkragdygedvdsfalrklcelewptfgvgwpkegtldfkvvaavrnivfgnpghpdqviyitvwtditierpkylkscgckptgpskvllasqkvnprrpvlpsapespprirraqflderplspapappppyhtregqqpdstvmtspphtrsglefgaqgpsgmyplretgerdmtgrpmrtyvpfttsdlynwknqnpsfsqapdevisllesvfythqptwddcqqllrtlftteerervrtesrrevrndqgvqvtdereieaqfpatrpdwdpntgrgndnleryrqillrglraaarkptnlskitevrqgadesptaylerlyqayrtwspidprapenqaaiviqfvsqsapdirkkiqkidgfqg…	11	130	0	0
AHY24799	521	Koala retrovirus	Hybridization Capture Reveals Evolution and Conservation across the Entire Koala Retrovirus Genome	PLoS ONE 9 (4), E95633 (2014)	2	122	mgqgestplsltldhwkdvktrahnlsveirkgkwqtfcssewptfxvgwppegtfnpsiisavkrivfqetgghpdqvpyiivwqdlsnspppwvpplakiavasgqdngrksaggrpsapsrlpiypetdslfllsepppyptspppppaphaarpapglmaeglgsegpaagtrsrrprsptgdtgpdstvalplravgppaepnglvplqywpfssadlynwksnhpsfsenptgltglleslmfshqptwddcqqllqvlftteererillearknvlgvngaptqlenlineafplnrpqwdhntaegrerllvyrrtlvaglkgaarrptnlakvrevlqgpteppsvflerlmeayrrytpfdpssegqkaavamsfigqsapdikkklqr…	2	122	0	0
AHY24806	521	Koala retrovirus	Hybridization Capture Reveals Evolution and Conservation across the Entire Koala Retrovirus Genome	PLoS ONE 9 (4), E95633 (2014)	2	122	mgqgestplsltldhwkdvktrahnlsveirkgkwqtfcssewptfxvgwppegtfnpsiisavkrivfqetgghpdqvpyiivwqdlsnspppwvpplakiavasgqdngrksaggrpsapsrlpiypetdslfllsepppyptspppppaphaarpapglmaeglgsegpaagtrsrrprsptgdtgpdstvalplravgppaepnglvplqywpfssadlynwksnhpsfsenptgltglleslmfshqptwddcqqllqvlftteererillearknvlgvngaptqlenlineafplnrpqwdhntaegrerllvyrrtlvaglkgaarrptnlakvrevlqgpteppsvflerlmeayrrytpfdpssegqkaavamsfigqsapdikkklqr…	2	122	0	0
AHY24808	521	Koala retrovirus	Hybridization Capture Reveals Evolution and Conservation across the Entire Koala Retrovirus Genome	PLoS ONE 9 (4), E95633 (2014)	2	122	mgqgestplsltldhwkdvktrahnlsveirkgkwqtfcssewptfxvgwppegtfnpsiisavkrivfqetgghpdqvpyiivwqdlsnspppwvpplakiavasgqdngrksaggrpsapsrlpiypetdslfllsepppyptspppppaphaarpapglmaeglgsegpaagtrsrrprsptgdtgpdstvalplravgppaepnglvplqywpfssadlynwksnhpsfsenptgltglleslmfshqptwddcqqllqvlftteererillearknvlgvngaptqlenlineafplnrpqwdhntaegrerllvyrrtlvaglkgaarrptnlakxrevlqgpteppsvflerlmeayrrytpfdpssegqkaavamsfigqsapdikkklqr…	2	122	0	0
AHY24811	521	Koala retrovirus	Hybridization Capture Reveals Evolution and Conservation across the Entire Koala Retrovirus Genome	PLoS ONE 9 (4), E95633 (2014)	2	122	mgqgestplsltldhwkdvktrahnlsveirkgkwqtfcssewptfxvgwppegtfnpsiisavkrivfqetgghpdqvpyiivwqdlsnspppwvpplakiavasgqdnxrksaggrpsapsrlpiypetdslfllsepppyptspppppaphaarpapglmaeglgsegpaagtrsrrprsptgdtgpdstvalplravgppaepnglvplqywpfssadlynwksnhpsfsenptgltglleslmfshqptwddcqqllqvlftteererillearknvlgvngaptqlenlineafplnrpqwdhntaegrerllvyrrtlvaglkgaarrptnlakvrevlqgpteppsvflerlmeayrrytpfdpssegqkaavamsfigqsapdikkklqr…	2	122	0	0
AHY24814	521	Koala retrovirus	Hybridization Capture Reveals Evolution and Conservation across the Entire Koala Retrovirus Genome	PLoS ONE 9 (4), E95633 (2014)	2	122	mgqgestplsltldhwkdvktrahnlsveirkgkwqtfcssewptfxvgwppegtfnpsiisavkrivfqetgghpdqvpyiivwqdlsnspppwvpplakiavasgqdngrksaggrpsapsrlpiypetdslfllsepppyptspppppaphaarpapglmaeglgsegpaagtrsrrprsptgdtgpdstvalplravgppaepnglvplqywpfssadlynwksnhpsfsenptgltglleslmfshqptwddcqqllqvlftteererillearknvlgvngaptqlenlineafplnrpqwdhntaegrerllvyrrtlvaglkgaarrptnlakvrevlqgpteppsvflerlmeayrrytpfdpssegqkaavamsfigqsapdikkklqr…	2	122	0	0
AHY24817	521	Koala retrovirus	Hybridization Capture Reveals Evolution and Conservation across the Entire Koala Retrovirus Genome	PLoS ONE 9 (4), E95633 (2014)	2	122	mgqgestxlsltldhwkdvktrahnlsveirkgkwqtfcssewptfxvgwppegtfnpsiisavkrivfqetgghpdqvpyiivwqdlsnspppwvpplakiavasgqdngrksaggrpsapsrlpiypetdslfllsepppyptspppppaphaarpapglmaeglgsegpaagtrsrrprsptgdtgpdstvalplravgppaepnglvplqywpfssadlynwksnhpsfsenptgltglleslmfshqptwddcqqllqvlftteererillearknvlgvngaptqlenlineafplnrpqwdhntaegrerllvyrrtlvaglkgaarrptnlakvrevlqgpteppsvflerlmeayrrytpfdpssegqkaavamsfigqsapdikkklqr…	2	122	0	0
AID54956	625	Ecotropic murine leukemia virus	Endogenous retrovirus induces leukemia in a xenograft mouse model for primary myelofibrosis	Proc. Natl. Acad. Sci. U.S.A. 111 (23), 8595-8600 (2014)	90	215	mgdvseasgarwvaqsvspspdrfglfgapplsegyvvllgderskpspppsefllsvfrrnraarlvclsivlsfvcsllfwtasknmgqtvttplsltlehwedvqriasnqsvdvkkrrwvtfcsaewptfgvgwpqdgtfnldiilqvkskvfspgphghpdqvpyivtweaiayepppwvkpfvspklspsptapilpsgpstqppprsalypaltpsikprpskpqvlsdnggplidllsedpppyggqglsssdgdgnreeatstseipapspivsrlrgkrdppaadsttsrafplrlggngqlqywpfsssdlynwknnnpsfsedpgkltaliesvltthqptwddcqqllgtlltgeekqrvllearkavrgndgrptqlpnevdaaf…	90	215	0	0
AID54957	537	Ecotropic murine leukemia virus	Endogenous retrovirus induces leukemia in a xenograft mouse model for primary myelofibrosis	Proc. Natl. Acad. Sci. U.S.A. 111 (23), 8595-8600 (2014)	2	127	mgqtvttplsltlehwedvqriasnqsvdvkkrrwvtfcsaewptfgvgwpqdgtfnldiilqvkskvfspgphghpdqvpyivtweaiayepppwvkpfvspklspsptapilpsgpstqppprsalypaltpsikprpskpqvlsdnggplidllsedpppyggqglsssdgdgnreeatstseipapspivsrlrgkrdppaadsttsrafplrlggngqlqywpfsssdlynwknnnpsfsedpgkltaliesvltthqptwddcqqllgtlltgeekqrvllearkavrgndgrptqlpnevdaafplerpdwdyttqrgrnhlvlyrqlllaglqnagrsptnlakvkgitqgpnespsaflerlkeayrrytpydpedpgqetnvsmsfiwq…	2	127	0	0
AID54958	1734	Ecotropic murine leukemia virus	Endogenous retrovirus induces leukemia in a xenograft mouse model for primary myelofibrosis	Proc. Natl. Acad. Sci. U.S.A. 111 (23), 8595-8600 (2014)	2	127	mgqtvttplsltlehwedvqriasnqsvdvkkrrwvtfcsaewptfgvgwpqdgtfnldiilqvkskvfspgphghpdqvpyivtweaiayepppwvkpfvspklspsptapilpsgpstqppprsalypaltpsikprpskpqvlsdnggplidllsedpppyggqglsssdgdgnreeatstseipapspivsrlrgkrdppaadsttsrafplrlggngqlqywpfsssdlynwknnnpsfsedpgkltaliesvltthqptwddcqqllgtlltgeekqrvllearkavrgndgrptqlpnevdaafplerpdwdyttqrgrnhlvlyrqlllaglqnagrsptnlakvkgitqgpnespsaflerlkeayrrytpydpedpgqetnvsmsfiwq…	2	127	0	0
AID54960	625	Polytropic murine leukemia virus	Endogenous retrovirus induces leukemia in a xenograft mouse model for primary myelofibrosis	Proc. Natl. Acad. Sci. U.S.A. 111 (23), 8595-8600 (2014)	90	215	mgdvseasgarwvaqsvspspdrfglfgapplsegyvvllgderskpspppsefllsvfrrnraarlvclsivlsfvcsllfwtasknmgqtvttplsltlehwedvqriasnqsvdvkkrrwvtfcsaewptfgvgwpqdgtfnldiilqvkskvfspgphghpdqvpyivtweaiayepppwvkpfvspklspsptapilpsgpstqppprsalypaltpsikprpskpqvlsdnggplidllsedpppyggqglsssdgdgdreeatstseipapspivsrlrgkrdppaadsttsrafplrlggngqlqywpfsssdlynwknnnpsfsedpgkltaliesvltthqptwddcqqllgtlltgeekqrvllearkavrgndgrptqlpnevdaaf…	90	215	0	0
AID54961	537	Polytropic murine leukemia virus	Endogenous retrovirus induces leukemia in a xenograft mouse model for primary myelofibrosis	Proc. Natl. Acad. Sci. U.S.A. 111 (23), 8595-8600 (2014)	2	127	mgqtvttplsltlehwedvqriasnqsvdvkkrrwvtfcsaewptfgvgwpqdgtfnldiilqvkskvfspgphghpdqvpyivtweaiayepppwvkpfvspklspsptapilpsgpstqppprsalypaltpsikprpskpqvlsdnggplidllsedpppyggqglsssdgdgdreeatstseipapspivsrlrgkrdppaadsttsrafplrlggngqlqywpfsssdlynwknnnpsfsedpgkltaliesvltthqptwddcqqllgtlltgeekqrvllearkavrgndgrptqlpnevdaafplerpdwdyttqrgrnhlvlyrqlllaglqnagrsptnlakvkgitqgpnespsaflerlkeayrrytpydpedpgqetnvsmsfiwq…	2	127	0	0
AID54962	1738	Polytropic murine leukemia virus	Endogenous retrovirus induces leukemia in a xenograft mouse model for primary myelofibrosis	Proc. Natl. Acad. Sci. U.S.A. 111 (23), 8595-8600 (2014)	2	127	mgqtvttplsltlehwedvqriasnqsvdvkkrrwvtfcsaewptfgvgwpqdgtfnldiilqvkskvfspgphghpdqvpyivtweaiayepppwvkpfvspklspsptapilpsgpstqppprsalypaltpsikprpskpqvlsdnggplidllsedpppyggqglsssdgdgdreeatstseipapspivsrlrgkrdppaadsttsrafplrlggngqlqywpfsssdlynwknnnpsfsedpgkltaliesvltthqptwddcqqllgtlltgeekqrvllearkavrgndgrptqlpnevdaafplerpdwdyttqrgrnhlvlyrqlllaglqnagrsptnlakvkgitqgpnespsaflerlkeayrrytpydpedpgqetnvsmsfiwq…	2	127	0	0
AIG99438	499	Reticuloendotheliosis virus	Full genome sequence and some biological properties of Reticuloendotheliosis virus strain 104865 isolated from domestic backyard turkey	Unpublished	11	130	mgqagskglltplecilknfsdfkkragdygedvdsftlrklcelewptfgvgwpkegtldfrvvaavrnivfgnpghpdqviyitvwiditierpkylkdcgckptgpskvllasqkvnprrpvlpsapespprmrraqflderplspapappppypevpaiaeegeegqqpdstvmaspphtrsglefgaqgpsgmyplretgerdmggrpmrtyvpfttsdlynwknqnpsfsqapdevisllesvfythqptwddcqqllrtlftteerervrtesrrevrndqgvqvtdereieaqfpatrpdwdpntgrgndnleryrqillrglraaarkptnlskitevrqgadesptaylerlyqayrtwspidprapenqaaiviqfvsqsapdirkki…	11	130	0	0
AII72209	499	Reticuloendotheliosis virus	Isolation and full-genome sequence of two reticuloendotheliosis virus strains from mixed infections with Marek's disease virus in China	Virus Genes 50 (3), 418-424 (2015)	11	130	mgqagskglltplecilknfsdfkkragdygedvdsftlrklcefewptfgvgwpkegtldfrvvaavrnivfgnpghpdqviyitvwiditierpkylkdcgckptgpskvllasqkvnprrpvlpsapespprmrraqflderplspapappppypevpaiaeegeegqqpdstvmaspphtrsglefgaqgpsgmyplretgerdmggrpmrtyvpfttsdlynwknqnpsfsqapdevisllesvfythqptwddcqqllrtlftteerervrtesrrevrndqgvqvtdereieaqfpatrpdwdpntgrgndnleryrqillrglraaarkptdlskitevrqgadesptaylerlyqayrtwspidprapenqaaiviqfvsqsapdirkki…	11	130	0	0
AII72212	499	Reticuloendotheliosis virus	Isolation and full-genome sequence of two reticuloendotheliosis virus strains from mixed infections with Marek's disease virus in China	Virus Genes 50 (3), 418-424 (2015)	11	130	mgqagskglltplecilknfsdfkkragdygedvdsftlrklcelewptfdvgwpkegtldfrvvaavrnivfgnpghpdqviyitvwiditierpkylkdcgckptgpskvllasqkvnprrpvlpsapespprmrraqflderplspapappppypevpaiaeegeegqqpgstvmaspphtrsglefgaqgpsgmyplretgerdmggrpmrtyvpfttsdlynwknqnpsfsqapdevisllesvfythqptwddcqqllrtlftteerervrtesrrevrndqgvqvtdereieaqfpatrpvwdpntgrgndnleryrqillrglraaarkptnlskitevrqgadesptaylerlyqayrtwspidprapenqaaiviqfvsqsapdirkki…	11	130	0	0
AII78737	113	XMRV	No association found between the detection of either xenotropic murine leukemia virus-related virus or polytropic murine leukemia virus and chronic fatigue syndrome in a blinded, multi-site, prospective study by the establishment and use of the SolveCFS BioBank	BMC Res Notes 7 (1), 461 (2014)	1	113	plsltlqhwgdvqriasnqsvdvkkrrwvtfcsaewptfnvgwpqdgtfnlgiisqvksrvfcpgphghpdqvpyivtwealaydpppwvkpfvspkppplptapvlppgpsa	1	113	0	0
AII78738	113	XMRV	No association found between the detection of either xenotropic murine leukemia virus-related virus or polytropic murine leukemia virus and chronic fatigue syndrome in a blinded, multi-site, prospective study by the establishment and use of the SolveCFS BioBank	BMC Res Notes 7 (1), 461 (2014)	1	113	plsltlqhwgdvqriasnqsvdvkkrrwvtfcsaewptfnvgwpqdgtfnlgiisqvksrvfcpgphghpdqvpyivtwealaydpppwvkpfvspkppplptapvlppgpsa	1	113	0	0
AII78739	113	XMRV	No association found between the detection of either xenotropic murine leukemia virus-related virus or polytropic murine leukemia virus and chronic fatigue syndrome in a blinded, multi-site, prospective study by the establishment and use of the SolveCFS BioBank	BMC Res Notes 7 (1), 461 (2014)	1	113	plsltlqhwgdvqriasnqsvdvkkrrwvtfcsaewptfnvgwpqdgtfnlgiisqvksrvfcpgphghpdqvpyivtwealaydpppwvkpfvspkppplptapvlppgpsa	1	113	0	0
AII78740	113	XMRV	No association found between the detection of either xenotropic murine leukemia virus-related virus or polytropic murine leukemia virus and chronic fatigue syndrome in a blinded, multi-site, prospective study by the establishment and use of the SolveCFS BioBank	BMC Res Notes 7 (1), 461 (2014)	1	113	plsltlqhwgdvqriasnqsvdvkkrrwvtfcsaewptfnvgwpqdgtfnlgiisqvksrvfcpgphghpdqvpyivtwealaydpppwvkpfvspkppplptapvlppgpsa	1	113	0	0
AII78741	113	Polytropic endogenous mouse leukemia virus	No association found between the detection of either xenotropic murine leukemia virus-related virus or polytropic murine leukemia virus and chronic fatigue syndrome in a blinded, multi-site, prospective study by the establishment and use of the SolveCFS BioBank	BMC Res Notes 7 (1), 461 (2014)	1	113	plsltlqhwgdvqriasnqsvdvrkrrwitfcsaewptfnvgwpqdgtfnlsiisqvksrvfcpgphghpdqvpyivtwealaydpppwvkpfvspklpplptapvlppgpsa	1	113	0	0
AII78742	113	Polytropic endogenous mouse leukemia virus	No association found between the detection of either xenotropic murine leukemia virus-related virus or polytropic murine leukemia virus and chronic fatigue syndrome in a blinded, multi-site, prospective study by the establishment and use of the SolveCFS BioBank	BMC Res Notes 7 (1), 461 (2014)	1	113	plsltlqhwgdvqriasnqsvdvrkrrwitfcsaewptfnvgwpqdgtfnlsiisqvksrvfcpgphghpdqvpyivtwealaydpppwvkpfvspklpplptapvlppgpsa	1	113	0	0
AII78743	113	Polytropic endogenous mouse leukemia virus	No association found between the detection of either xenotropic murine leukemia virus-related virus or polytropic murine leukemia virus and chronic fatigue syndrome in a blinded, multi-site, prospective study by the establishment and use of the SolveCFS BioBank	BMC Res Notes 7 (1), 461 (2014)	1	113	plsltlqhwgdvqriasnqsvdvrkrrwitfcsaewptfnvgwpqdgtfnlsiisqvksrvfcpgphghpdqvpyivtwealaydpppwvkpfvspklpplptapvlppgpsa	1	113	0	0
AII78744	113	Polytropic endogenous mouse leukemia virus	No association found between the detection of either xenotropic murine leukemia virus-related virus or polytropic murine leukemia virus and chronic fatigue syndrome in a blinded, multi-site, prospective study by the establishment and use of the SolveCFS BioBank	BMC Res Notes 7 (1), 461 (2014)	1	113	plsltlqhwgdvqriasnqsvdvrkrrwitfcsaewptfnvgwpqdgtfnlsiisqvksrvfcpgphghpdqvpyivtwealaydpppwvkpfvspklpplptapvlppgpsa	1	113	0	0
AII78745	113	Polytropic endogenous mouse leukemia virus	No association found between the detection of either xenotropic murine leukemia virus-related virus or polytropic murine leukemia virus and chronic fatigue syndrome in a blinded, multi-site, prospective study by the establishment and use of the SolveCFS BioBank	BMC Res Notes 7 (1), 461 (2014)	1	113	plsltlqhwgdvqriasnqsvdvrkrrwitfcsaewptfnvgwpqdgtfnlsiisqvksrvfcpgphghpdqvpyivtwealaydpppwvkpfvspklpplptapvlppgpsa	1	113	0	0
AII78746	113	Polytropic endogenous mouse leukemia virus	No association found between the detection of either xenotropic murine leukemia virus-related virus or polytropic murine leukemia virus and chronic fatigue syndrome in a blinded, multi-site, prospective study by the establishment and use of the SolveCFS BioBank	BMC Res Notes 7 (1), 461 (2014)	1	113	plsltlqhwgdvqriasnqsvdvrkrrwitfcsaewptfnvgwpqdgtfnlsiisqvksrvfcpgphghpdqvpyivtwealaydpppwvkpfvspklpplptapvlppgpsa	1	113	0	0
AII78747	113	Polytropic endogenous mouse leukemia virus	No association found between the detection of either xenotropic murine leukemia virus-related virus or polytropic murine leukemia virus and chronic fatigue syndrome in a blinded, multi-site, prospective study by the establishment and use of the SolveCFS BioBank	BMC Res Notes 7 (1), 461 (2014)	1	113	plsltlqhwgdvqriasnqsvdvrkrrwitfcsaewptfnvgwpqdgtfnlsiisqvksrvfcpgphghpdqvpyivtwealaydpppwvkpfvspklpplptapvlppgpsa	1	113	0	0
AII78748	113	Polytropic endogenous mouse leukemia virus	No association found between the detection of either xenotropic murine leukemia virus-related virus or polytropic murine leukemia virus and chronic fatigue syndrome in a blinded, multi-site, prospective study by the establishment and use of the SolveCFS BioBank	BMC Res Notes 7 (1), 461 (2014)	1	113	plsltlqhwgdvqriasnqsvdvrkrrwitfcsaewptfnvgwpqdgtfnlsiisqvksrvfcpgphghpdqvpyivtwealaydpppwvkpfvspklpplptapvlppgpsa	1	113	0	0
AII78749	113	Polytropic endogenous mouse leukemia virus	No association found between the detection of either xenotropic murine leukemia virus-related virus or polytropic murine leukemia virus and chronic fatigue syndrome in a blinded, multi-site, prospective study by the establishment and use of the SolveCFS BioBank	BMC Res Notes 7 (1), 461 (2014)	1	113	plsltlqhwgdvqriasnqsvdvrkrrwitfcsaewptfnvgwpqdgtfnlsiisqvksrvfcpgphghpdqvpyivtwealaydpppwvkpfvspklpplptapvlppgpsa	1	113	0	0
AII78750	113	Polytropic endogenous mouse leukemia virus	No association found between the detection of either xenotropic murine leukemia virus-related virus or polytropic murine leukemia virus and chronic fatigue syndrome in a blinded, multi-site, prospective study by the establishment and use of the SolveCFS BioBank	BMC Res Notes 7 (1), 461 (2014)	1	113	plsltlqhwgdvqriasnqsvdvrkrrwitfcsaewptfnvgwpqdgtfnlsiisqvksrvfcpgphghpdqvpyivtwealaydpppwvkpfvspklpplptapvlppgpsa	1	113	0	0
AII78751	113	Polytropic endogenous mouse leukemia virus	No association found between the detection of either xenotropic murine leukemia virus-related virus or polytropic murine leukemia virus and chronic fatigue syndrome in a blinded, multi-site, prospective study by the establishment and use of the SolveCFS BioBank	BMC Res Notes 7 (1), 461 (2014)	1	113	plsltlqhwgdvqriasnqsvdvrkrrwitfcsaewptfnvgwpqdgtfnlsiisqvksrvfcpgphghpdqvpyivtwealaydpppwvkpfvspklpplptapvlppgpsa	1	113	0	0
AII78752	113	Polytropic endogenous mouse leukemia virus	No association found between the detection of either xenotropic murine leukemia virus-related virus or polytropic murine leukemia virus and chronic fatigue syndrome in a blinded, multi-site, prospective study by the establishment and use of the SolveCFS BioBank	BMC Res Notes 7 (1), 461 (2014)	1	113	plsltlqhwgdvqriasnqsvdvrkrrwitfcsaewptfnvgwpqdgtfnlsiisqvksrvfcpgphghpdqvpyivtwealaydpppwvkpfvspklpplptapvlppgpsa	1	113	0	0
AII78753	113	Polytropic endogenous mouse leukemia virus	No association found between the detection of either xenotropic murine leukemia virus-related virus or polytropic murine leukemia virus and chronic fatigue syndrome in a blinded, multi-site, prospective study by the establishment and use of the SolveCFS BioBank	BMC Res Notes 7 (1), 461 (2014)	1	113	plsltlqhwgdvqriasnqsvdvrkrrwitfcsaewptfnvgwpqdgtfnlsiisqvksrvfcpgphghpdqvpyivtwealaydpppwvkpfvspklpplptapvlppgpsa	1	113	0	0
AII78754	113	Polytropic endogenous mouse leukemia virus	No association found between the detection of either xenotropic murine leukemia virus-related virus or polytropic murine leukemia virus and chronic fatigue syndrome in a blinded, multi-site, prospective study by the establishment and use of the SolveCFS BioBank	BMC Res Notes 7 (1), 461 (2014)	1	113	plsltlqhwgdvqriasnqsvdvrkrrwitfcsaewptfnvgwpqdgtfnlsiisqvksrvfcpgphghpdqvpyivtwealaydpppwvkpfvspklpplptapvlppgpsa	1	113	0	0
AII78755	113	Polytropic endogenous mouse leukemia virus	No association found between the detection of either xenotropic murine leukemia virus-related virus or polytropic murine leukemia virus and chronic fatigue syndrome in a blinded, multi-site, prospective study by the establishment and use of the SolveCFS BioBank	BMC Res Notes 7 (1), 461 (2014)	1	113	plsltlqhwgdvqriasnqsvdvrkrrwitfcsaewptfnvgwpqdgtfnlsiisqvksrvfcpgphghpdqvpyivtwealaydpppwvkpfvspklpplptapvlppgpsa	1	113	0	0
AII78756	113	Polytropic endogenous mouse leukemia virus	No association found between the detection of either xenotropic murine leukemia virus-related virus or polytropic murine leukemia virus and chronic fatigue syndrome in a blinded, multi-site, prospective study by the establishment and use of the SolveCFS BioBank	BMC Res Notes 7 (1), 461 (2014)	1	113	plsltlqhwgdvqriasnqsvdvrkrrwitfcsaewptfnvgwpqdgtfnlsiisqvksrvfcpgphghpdqvpyivtwealaydpppwvkpfvspklpplptapvlppgpsa	1	113	0	0
AII78757	113	Polytropic endogenous mouse leukemia virus	No association found between the detection of either xenotropic murine leukemia virus-related virus or polytropic murine leukemia virus and chronic fatigue syndrome in a blinded, multi-site, prospective study by the establishment and use of the SolveCFS BioBank	BMC Res Notes 7 (1), 461 (2014)	1	113	plsltlqhwgdvqriasnqsvdvrkrrwitfcsaewptfnvgwpqdgtfnlsiisqvksrvfcpgphghpdqvpyivtwealaydpppwvkpfvspklpplptapvlppgpsa	1	113	0	0
AII78758	113	Polytropic endogenous mouse leukemia virus	No association found between the detection of either xenotropic murine leukemia virus-related virus or polytropic murine leukemia virus and chronic fatigue syndrome in a blinded, multi-site, prospective study by the establishment and use of the SolveCFS BioBank	BMC Res Notes 7 (1), 461 (2014)	1	113	plsltlqhwgdvqriasnqsvdvrkrrwitfcsaewptfnvgwpqdgtfnlsiisqvksrvfcpgphghpdqvpyivtwealaydpppwvkpfvssklpplptapvlppgpsa	1	113	0	0
AII78759	113	Polytropic endogenous mouse leukemia virus	No association found between the detection of either xenotropic murine leukemia virus-related virus or polytropic murine leukemia virus and chronic fatigue syndrome in a blinded, multi-site, prospective study by the establishment and use of the SolveCFS BioBank	BMC Res Notes 7 (1), 461 (2014)	1	113	plsltlqhwgdvqriasnqsvdvrkrrwitfcsaewptfnvgwpqdgtfnlsiisqvksrvfcpgphghpdqvpyivtwealaydpppwvkpfvspklpplptapvlppgpsa	1	113	0	0
AII78760	113	Polytropic endogenous mouse leukemia virus	No association found between the detection of either xenotropic murine leukemia virus-related virus or polytropic murine leukemia virus and chronic fatigue syndrome in a blinded, multi-site, prospective study by the establishment and use of the SolveCFS BioBank	BMC Res Notes 7 (1), 461 (2014)	1	113	plsltlqhwgdvqriasnqsvdvrkrrwitfcsaewptfnvgwpqdgtfnlsiisqvksrvfcpgphghpdqvpyivtwealaydpppwvkpfvspklpplptapvlppgpsa	1	113	0	0
AII78761	113	Polytropic endogenous mouse leukemia virus	No association found between the detection of either xenotropic murine leukemia virus-related virus or polytropic murine leukemia virus and chronic fatigue syndrome in a blinded, multi-site, prospective study by the establishment and use of the SolveCFS BioBank	BMC Res Notes 7 (1), 461 (2014)	1	113	plsltlqhwgdvqriasnqsvdvrkrrwitfcsaewptfnvgwpqdgtfnlsiisqvksrvfcpgphghpdqvpyivtwealaydpppwvkpfvspklpplptapvlppgpsa	1	113	0	0
AII78762	113	Polytropic endogenous mouse leukemia virus	No association found between the detection of either xenotropic murine leukemia virus-related virus or polytropic murine leukemia virus and chronic fatigue syndrome in a blinded, multi-site, prospective study by the establishment and use of the SolveCFS BioBank	BMC Res Notes 7 (1), 461 (2014)	1	113	plsltlqhwgdvqriasnqsvdvrkrcwitfcsaewptfnvgwpqdgtfnlsiisqvksrvfcpgphghpdqvpyivtwealaydpppwvkpfvspklpplptapvlppgpsa	1	113	0	0
AII78763	113	Polytropic endogenous mouse leukemia virus	No association found between the detection of either xenotropic murine leukemia virus-related virus or polytropic murine leukemia virus and chronic fatigue syndrome in a blinded, multi-site, prospective study by the establishment and use of the SolveCFS BioBank	BMC Res Notes 7 (1), 461 (2014)	1	113	plsltlqhwgdvqriasnqsvdvrkrrwitfcsaewptfnvgwpqdgtfnlsiisqvksrvfcpgphghpdqvpyivtwealaydpppwvkpfvspklpplptapvlppgpsa	1	113	0	0
AII78764	113	Polytropic endogenous mouse leukemia virus	No association found between the detection of either xenotropic murine leukemia virus-related virus or polytropic murine leukemia virus and chronic fatigue syndrome in a blinded, multi-site, prospective study by the establishment and use of the SolveCFS BioBank	BMC Res Notes 7 (1), 461 (2014)	1	113	plsltlqhwgdvqriasnqsvdvrkrrwitfcsaewptfnvgwpqdgtfnlsiisqvksrvfcpgphghpdqvpyivtwealaydpppwvkpfvspklpplptapvlppgpsa	1	113	0	0
AII78765	113	Polytropic endogenous mouse leukemia virus	No association found between the detection of either xenotropic murine leukemia virus-related virus or polytropic murine leukemia virus and chronic fatigue syndrome in a blinded, multi-site, prospective study by the establishment and use of the SolveCFS BioBank	BMC Res Notes 7 (1), 461 (2014)	1	113	plsltlqhwgdvqriasnqsvdvrkrrwitfcsaewptfnvgwpqdgtfnlsiisqvksrvfcpgphghpdqvpyivtwealaydpppwvkpfvspklpplptapvlppgpsa	1	113	0	0
AII78766	113	Polytropic endogenous mouse leukemia virus	No association found between the detection of either xenotropic murine leukemia virus-related virus or polytropic murine leukemia virus and chronic fatigue syndrome in a blinded, multi-site, prospective study by the establishment and use of the SolveCFS BioBank	BMC Res Notes 7 (1), 461 (2014)	1	113	plsltlqhwgdvqriasnqsvdvrkrrwitfcsaewptfnvgwpqdgtfnlsiisqvksrvfcpgphghpdqvpyivtwealaydpppwvkpfvspklpplptapvlppgpsa	1	113	0	0
AII78767	113	Polytropic endogenous mouse leukemia virus	No association found between the detection of either xenotropic murine leukemia virus-related virus or polytropic murine leukemia virus and chronic fatigue syndrome in a blinded, multi-site, prospective study by the establishment and use of the SolveCFS BioBank	BMC Res Notes 7 (1), 461 (2014)	1	113	plsltlqhwgdvqriasnqsvdvrkrrwitfcsaewptfnvgwpqdgtfnlsiisqvksrvfcpgphghpdqvpyivtwealaydpppwvkpfvspklpplptapvlppgpsa	1	113	0	0
AII78768	113	Polytropic endogenous mouse leukemia virus	No association found between the detection of either xenotropic murine leukemia virus-related virus or polytropic murine leukemia virus and chronic fatigue syndrome in a blinded, multi-site, prospective study by the establishment and use of the SolveCFS BioBank	BMC Res Notes 7 (1), 461 (2014)	1	113	plsltlqhwgdvqriasnqsvdvrkrrwitfcsaewptsnvgwpqdgtfnlsiisqvksrvfcpgphghpdqvpyivtwealaydpppwvkpfvspklpplptapvlppgpsa	1	113	0	0
AII78769	113	Polytropic endogenous mouse leukemia virus	No association found between the detection of either xenotropic murine leukemia virus-related virus or polytropic murine leukemia virus and chronic fatigue syndrome in a blinded, multi-site, prospective study by the establishment and use of the SolveCFS BioBank	BMC Res Notes 7 (1), 461 (2014)	1	113	plsltlqhwgdvqriasnqsvdvrkrrwitfcsaewptsnvgwpqdgtfnlsiisqvksrvfcpgphghpdqvpyivtwealaydpppwvkpfvspklpplptapvlppgpsa	1	113	0	0
AJP70336	1734	Murine leukemia virus NZW-1	Infectivity and insertional mutagenesis of endogenous retrovirus in autoimmune NZB and B/W mice	Unpublished	2	127	mgqtvttplsltlehwedvqriasnqsvdvkkrrwvtfcsaewptfgvgwpqdgtfnldiilqvkskvfspgphghpdqvpyivtweaiayepppwvkpfvspklspsptapilpsgpstqppprsalypaltpsikprpskpqvlsdnggplidllsedpppyggqgpsssdgdgdreeatstseipapspivsrlrgkrdppaadsttsrafplrlggngqlqywpfsssdlynwknnnpsfsedpgkltaliesvltthqptwddcqqllgtlltgeekqrvllearkavrgndgrptqlpnevdaafplerpdwdyttqrgrnhlvlyrqlllaglqnagrsptnlakvkgitqgpdespsaflerlkeayrrytpydpedpgqetnvsmsfiwq…	2	127	0	0
ALV83299	521	Gibbon ape leukemia virus	Episodic Diversifying Selection Shaped the Genomes of Gibbon Ape Leukemia Virus and Related Gammaretroviruses	J. Virol. 90 (4), 1757-1772 (2015)	2	123	mgqgtsaplsltlnhwkdvrtrahnlsvdirkgkwqtfcssewptfgvgwppegtfnlsviiavkrvvfqesgghpdqvpyivvwqdlaqnpppwvpvsakiavvsspddtqrptagkpsapprppiypstddllllsepppylaalppplapqaarspsgqapdsadpegpaagtrsrrarspadnsgpdstvilplraigppaepnglvplqywpfssadlynwksnhpsfsenpagltglleslmfshqptwddcqqllqilftteererillearknvlgnngaptqlenlineafplnrpqwdyntaegrerllvyrrtlvaglkgaarrptnlakvrevlqgpaeppsvflerlmeayrrytpfdpssegqqaavamafigqsapdikkklqr…	2	123	0	0
ALV83302	520	Gibbon ape leukemia virus	Episodic Diversifying Selection Shaped the Genomes of Gibbon Ape Leukemia Virus and Related Gammaretroviruses	J. Virol. 90 (4), 1757-1772 (2015)	2	120	mgqdnstpisltlnhwrdvrtrahnlsveikkgkwqtfcssewptfgvgwppegtfnlsvifavkkivfqengghpdqvpyivvwqdlaqnpppwvpasakvavvsdtrrpvagrpsapprppiypatddllllseptpppypaalppplapqaigppsgqmpdssdpegpaagtrsrrarspadnsgpdstvilplraigppaepnglvplqywpfssadlynwksnhpsfsenpagltglleslmfshqptwddcqqllqilftteererillearknvlgdngaptqlenlineafplnrphwdyntaagrerllvyrrtlvaglkgaarrptnlakvrevlqgpaeppsvflerlmeayrrytpfdpssegqqaavamafigqsapdikkklqrl…	2	120	0	0
ALV83305	523	Gibbon ape leukemia virus	Episodic Diversifying Selection Shaped the Genomes of Gibbon Ape Leukemia Virus and Related Gammaretroviruses	J. Virol. 90 (4), 1757-1772 (2015)	2	140	mgqdnstplsltlnhwkdvrtrahnlsveirkgrwqtfcssewptfgvgwppegtfnlsvifavkkivfqetgghpdqvpyivvwqdlaqspppwvpasakvavvsdpentrrpvagkpsapprpplypatddllllseptpppypamlppplapqaigppsgqvpdssdpegpaagtrsrrtrspadnsgpdstvilplraigppaepnglvplqywpfssadlynwksnhpsfsenpagltglleslmfshqptwddcqqllqilftteererillearknvlgdngaptqlenlineafplnrphwdyntaagrerllvyrrtlvaglkgaarrptnlakvrevlqgpteppsvflerlmeayrrytpfdpssegqqaavamafigqsapdikkkl…	2	140	0	0
ALV83308	523	Gibbon ape leukemia virus	Episodic Diversifying Selection Shaped the Genomes of Gibbon Ape Leukemia Virus and Related Gammaretroviruses	J. Virol. 90 (4), 1757-1772 (2015)	2	131	mgqdnstplsltlnhwkdvrtrahnlsveirkgrwqtfcssewptfgvgwppegtfnlsvifavkkivfqengghpdqvpyivvwqdlaqspppwvpasakvavvsdpensrrpvagkpsapprppiypatddllllseptpppypatlppplapqaigppssqvpdssdpegpaagtrsrrarspadnsgpdstvilplraigppaepnglvplqywpfssadlynwksnhpsfsenpagltglleslmfshqptwddcqqllqilftteererillearknvlgdngaptqlenlineafplnrphwdyntaagrerllvyrrtlvaglkgaarrptnlakvrevlqgpaeppsvflerlmeayrrytpfdpssegqqaavamafigqsapdikkkl…	2	131	0	0
ALV83311	521	Woolly monkey sarcoma virus	Episodic Diversifying Selection Shaped the Genomes of Gibbon Ape Leukemia Virus and Related Gammaretroviruses	J. Virol. 90 (4), 1757-1772 (2015)	2	123	mgqnnstplsltldhwkdvrtrahnlsvkirkgkwqtfcssewptfgvgwppegtfnlsvifavkrivfqetgghpdqvpyivvwqdlaqspppwvppsakiavvsspentrgpsagrpsapprppiypatddllllsepppypaalppplappavgpapgqapdssdpegpaagtrsrrarspaddsgpdstvilplraigppaepnglvplqywpfssadlynwksnhpsfsenpagltglleslmfshqptwddcqqllqilftteererillearknvlgdngaptqlenlineafplnrpqwdyntaagrerllvyrrtlvaglkgaarrptnlakvrevlqgpaeppsvflerlmeayrrytpfdpseegqqaavamafigqsapdikkklqr…	2	123	0	0
AMK06417	1734	Murine leukemia virus CasE#1	Sequence diversity, intersubgroup relationships, and origins of the mouse leukemia gammaretroviruses of laboratory and wild mice	J. Virol. 90 (2016) In press	2	127	mgqtvttplsltlehwgdvqriasnqsvdvkkrrwvtfcsaewptfdvgwpqdgtfnldiilqvkskvfspgphghpdqvpyivtweaiayeppswvkpfvspklplsptapilpsgpstqppprsalypaltpsikprpskpqvlsdnggplidlltedpppygeqgpsssdgdgdreeatstseipapspmvsrlrgkrdppaadsttsralplrlggngqlqywpfsssdlynwknnnpsfsedpgkltaliesvltthqptwddcqqllgtlltgeekqrvllearkavrgndgrptqlpnevnaafplerpdwdyttpegrnhlvlyrqlllaglqnagrsptnlakvkgitqgpnespsaflerlkeayrrytpydpedpgqetnvsmsfiwq…	2	127	0	0
AMK06418	537	Murine leukemia virus CasE#1	Sequence diversity, intersubgroup relationships, and origins of the mouse leukemia gammaretroviruses of laboratory and wild mice	J. Virol. 90 (2016) In press	2	127	mgqtvttplsltlehwgdvqriasnqsvdvkkrrwvtfcsaewptfdvgwpqdgtfnldiilqvkskvfspgphghpdqvpyivtweaiayeppswvkpfvspklplsptapilpsgpstqppprsalypaltpsikprpskpqvlsdnggplidlltedpppygeqgpsssdgdgdreeatstseipapspmvsrlrgkrdppaadsttsralplrlggngqlqywpfsssdlynwknnnpsfsedpgkltaliesvltthqptwddcqqllgtlltgeekqrvllearkavrgndgrptqlpnevnaafplerpdwdyttpegrnhlvlyrqlllaglqnagrsptnlakvkgitqgpnespsaflerlkeayrrytpydpedpgqetnvsmsfiwq…	2	127	0	0
AMK06420	1734	Murine leukemia virus	Sequence diversity, intersubgroup relationships, and origins of the mouse leukemia gammaretroviruses of laboratory and wild mice	J. Virol. 90 (2016) In press	2	127	mgqtvttplsltlehwgdvqriasnqsvdvkkrrwvtfcsaewptfdvgwpqdgtfnldiilqvkskvfspgphghpdqvpyivtweaiaydpppwvkpfvspklplsptapilpsgpstqplprsalypaltpsikprpskpqvlsddggplidllteepppygeqgpsssdgdgdreeatstseipapspmasrlrgkrdppaadsttsrafplrlggngqlqywpfsssdlynwknnnpsfsedpgkltaliesvltthqptwddcqqllgtlltgeekqrvllearkavrgndgrptqlpnevdsafplerpdwdyttvggrnhlvlyrqlllaglqnagrsptnlakvkgitqgpnespsaflerlkeayrrytpydpedpgqetnvsmsfiwq…	2	127	0	0
AMK06421	537	Murine leukemia virus	Sequence diversity, intersubgroup relationships, and origins of the mouse leukemia gammaretroviruses of laboratory and wild mice	J. Virol. 90 (2016) In press	2	127	mgqtvttplsltlehwgdvqriasnqsvdvkkrrwvtfcsaewptfdvgwpqdgtfnldiilqvkskvfspgphghpdqvpyivtweaiaydpppwvkpfvspklplsptapilpsgpstqplprsalypaltpsikprpskpqvlsddggplidllteepppygeqgpsssdgdgdreeatstseipapspmasrlrgkrdppaadsttsrafplrlggngqlqywpfsssdlynwknnnpsfsedpgkltaliesvltthqptwddcqqllgtlltgeekqrvllearkavrgndgrptqlpnevdsafplerpdwdyttvggrnhlvlyrqlllaglqnagrsptnlakvkgitqgpnespsaflerlkeayrrytpydpedpgqetnvsmsfiwq…	2	127	0	0
AMK06423	1735	Murine leukemia virus	Sequence diversity, intersubgroup relationships, and origins of the mouse leukemia gammaretroviruses of laboratory and wild mice	J. Virol. 90 (2016) In press	2	131	mgqtvttplsltlghwkdveriahnqsvdvkkrrwvtfcsaewptfnvgwprdgtfnrdlitqvkikvfspgphghpdqvpyivtwealafdpppwvkpfvhpkpppplppsapslplepprstpprsslypaltpslgakpkpqvlsdsggplidlltedpppyrdprpppsdrdgnggeatpageapdpspmasrlrgrreppvadsttsqafplraggngqlqywpfsssdlynwknnnpsfsedpgkltaliesvltthqptwddcqqllgtlltgeekqrvllearkavrgndgrptqlpnevdsafplerpdwdyttvggrnhlvlyrqlllaglqnagrsptnlakvkgitqgpnespsaflerlkeayrrytpydpedpgqetnvsmsfiw…	2	131	0	0
AMK06424	538	Murine leukemia virus	Sequence diversity, intersubgroup relationships, and origins of the mouse leukemia gammaretroviruses of laboratory and wild mice	J. Virol. 90 (2016) In press	2	131	mgqtvttplsltlghwkdveriahnqsvdvkkrrwvtfcsaewptfnvgwprdgtfnrdlitqvkikvfspgphghpdqvpyivtwealafdpppwvkpfvhpkpppplppsapslplepprstpprsslypaltpslgakpkpqvlsdsggplidlltedpppyrdprpppsdrdgnggeatpageapdpspmasrlrgrreppvadsttsqafplraggngqlqywpfsssdlynwknnnpsfsedpgkltaliesvltthqptwddcqqllgtlltgeekqrvllearkavrgndgrptqlpnevdsafplerpdwdyttvggrnhlvlyrqlllaglqnagrsptnlakvkgitqgpnespsaflerlkeayrrytpydpedpgqetnvsmsfiw…	2	131	0	0
AMK06426	1735	Murine leukemia virus	Sequence diversity, intersubgroup relationships, and origins of the mouse leukemia gammaretroviruses of laboratory and wild mice	J. Virol. 90 (2016) In press	2	142	mgqtittplsltldhwrdvqriasnqsvdvkkrrwvtfcsaewptfnvgwpqdgtfnkdiitqvkikvfspgphghpdqvpyivtweaiaydpppwakpfvhpqlsvspsapsafshevsgpptrsslypaltptkspspktqvlsddggplidllsddpppyrgpenqppagppddhnagdaastsegapepspmasrlrgrrehpaadsttsqafplrtggngqlqywpfssadlynwknnnpsfsedpgkltaliesvlithqptwddcqqllgtlltgeekqrvllearkavrgddgrptqlpneindafplerpdwdyttpagrnhlvlyrqlllaglqhagrsptnlakvkgitqgpnespsaflerlkeayrrytpydpedpgqetnvsmsf…	2	142	0	0
AMK06427	540	Murine leukemia virus	Sequence diversity, intersubgroup relationships, and origins of the mouse leukemia gammaretroviruses of laboratory and wild mice	J. Virol. 90 (2016) In press	2	142	mgqtittplsltldhwrdvqriasnqsvdvkkrrwvtfcsaewptfnvgwpqdgtfnkdiitqvkikvfspgphghpdqvpyivtweaiaydpppwakpfvhpqlsvspsapsafshevsgpptrsslypaltptkspspktqvlsddggplidllsddpppyrgpenqppagppddhnagdaastsegapepspmasrlrgrrehpaadsttsqafplrtggngqlqywpfssadlynwknnnpsfsedpgkltaliesvlithqptwddcqqllgtlltgeekqrvllearkavrgddgrptqlpneindafplerpdwdyttpagrnhlvlyrqlllaglqhagrsptnlakvkgitqgpnespsaflerlkeayrrytpydpedpgqetnvsmsf…	2	142	0	0
AMK06429	1734	Murine leukemia virus	Sequence diversity, intersubgroup relationships, and origins of the mouse leukemia gammaretroviruses of laboratory and wild mice	J. Virol. 90 (2016) In press	2	127	mgqtvttplsltlehwgdvqriasnqsvdvkkrrwvtfcsaewptfgvgwpqdgtfnldiilqvkskvfspgphghpdqvpyivtweaiayepppwvkpfvspklslsptapilpsgpstqppprsalypaltpsikprpskpqvlsdnggplidlltedpppygeqgpsssdgdgdreeatstseipapspmvsrlrgkrdppaadsttsrafplrlggngqlqywpfsssdlynwknnnpsfsedpgkltaliesvltthqptwddcqqllgtllteeekqrvllearkavrgddgrptqlpneieaafplerpdwdyttpggrnhlvlyrqlllaglqnagrsptnlakvkgitqgsnespsaflerlkeayrrytpydpedpgqetnvsmsfiwq…	2	127	0	0
AMK06430	537	Murine leukemia virus	Sequence diversity, intersubgroup relationships, and origins of the mouse leukemia gammaretroviruses of laboratory and wild mice	J. Virol. 90 (2016) In press	2	127	mgqtvttplsltlehwgdvqriasnqsvdvkkrrwvtfcsaewptfgvgwpqdgtfnldiilqvkskvfspgphghpdqvpyivtweaiayepppwvkpfvspklslsptapilpsgpstqppprsalypaltpsikprpskpqvlsdnggplidlltedpppygeqgpsssdgdgdreeatstseipapspmvsrlrgkrdppaadsttsrafplrlggngqlqywpfsssdlynwknnnpsfsedpgkltaliesvltthqptwddcqqllgtllteeekqrvllearkavrgddgrptqlpneieaafplerpdwdyttpggrnhlvlyrqlllaglqnagrsptnlakvkgitqgsnespsaflerlkeayrrytpydpedpgqetnvsmsfiwq…	2	127	0	0
AMK06432	1734	Murine leukemia virus	Sequence diversity, intersubgroup relationships, and origins of the mouse leukemia gammaretroviruses of laboratory and wild mice	J. Virol. 90 (2016) In press	2	147	mgqtvttplsltldhwgdvqriasnqsvdvkkrrwvtfcsaewptfnvgwpqdgtfnldiilqvkskvfspgphghpdqvpyivtweaiaydpppwvkpfvspkpslsptapilpsspstlppprsalypaltpsikprpskpqvlpddggplidlltedpppygeqgpsssdgdgdreeatstseipapspmasrlrgkrdppaadsttsrafplrlggngqlqywpfsssdlynwknnnpsfsedpgkltaliesvltthqptwddcqqllgtlltgeekqrvllearkavrgndgrptqlpnevdsafplerpdwdyttvggrnhlvlyrqlllaglqnagrsptnlakvkgitqgpsespsaflerlkeayrrytpydpedpgqetnvsmsfiwq…	2	147	0	0
AMK06433	537	Murine leukemia virus	Sequence diversity, intersubgroup relationships, and origins of the mouse leukemia gammaretroviruses of laboratory and wild mice	J. Virol. 90 (2016) In press	2	147	mgqtvttplsltldhwgdvqriasnqsvdvkkrrwvtfcsaewptfnvgwpqdgtfnldiilqvkskvfspgphghpdqvpyivtweaiaydpppwvkpfvspkpslsptapilpsspstlppprsalypaltpsikprpskpqvlpddggplidlltedpppygeqgpsssdgdgdreeatstseipapspmasrlrgkrdppaadsttsrafplrlggngqlqywpfsssdlynwknnnpsfsedpgkltaliesvltthqptwddcqqllgtlltgeekqrvllearkavrgndgrptqlpnevdsafplerpdwdyttvggrnhlvlyrqlllaglqnagrsptnlakvkgitqgpsespsaflerlkeayrrytpydpedpgqetnvsmsfiwq…	2	147	0	0
AMP18916	499	Reticuloendotheliosis virus	Direct Submission	Submitted (28-JAN-2016) College of Animal Science and Veterinary Medicine, Shandong Agricultural University, Daizong Street 61, Tai'an City, Shandong Province 271017, China	11	130	mgqagskglltplecilknfsdfkkragdygedvdsftlrklcefewptfgvgwpkegtldfrvvaavrnivfgnpghpdqviyitvwiditierpkylkdcgckptgpskvllasqkvnprrpvlpsapespprmrraqflderplspapappppypevpaiaeegeegqqpdstvmaspphtrsglefgaqgpsgmyplretgerdmggrpmrtyvpfttsdlynwknqnpsfsqapdevisllesvfythqptwddcqqllrtlftteerervrtesrrevrndqgvqvtdereieaqfpatrpdwdpntgrgndnleryrqillrglraaarkptnlskitevrqgadesptaylerlyqayrtwspidprapenqaaiviqfvsqsapdirkki…	11	130	0	0
AND74258	499	Reticuloendotheliosis virus	Emergence of reticuloendotheliosis virus in pigeons in Guangdong Province, Southern China	Arch. Virol. 161 (7), 2007-2011 (2016)	11	130	mgqagskglltplecilknfsdfkkragdygedvdsftlrklcefewptfgvgwpkegtldfrvvaavrnivfgnpghpdqviyitvwiditierpkylkdcgckptgpskvllasqkvnprrpvlpsapespprmrraqflderplspapappppypevpaiaeegeegqqpdstvmaspphtrsglefgaqgpsgmyplretgerdmggrpmrtyvpfttsdlynwknqnpsfsqapdevisllesvfythqptwddcqqllrtlftteerervrtesrrevrndqgvqvtdereieaqfpatrpdwdpntgrgndnleryrqillrglraaarkptnlskitevrqgadesptaylerlyqayrtwspidprapenqaaiviqfvsqsapdirkki…	11	130	0	0
AND74261	499	Reticuloendotheliosis virus	Emergence of reticuloendotheliosis virus in pigeons in Guangdong Province, Southern China	Arch. Virol. 161 (7), 2007-2011 (2016)	11	130	mgqagskglltplecilknfsdfkkragdygedvdsftlrklcefewptfgvgwpkegtldfrvvaavrnivfgnpghpdqviyitvwiditierpkylkdcgckptgpskvllasqkvnprrpvlpsapespprmrraqflderplspapappppypevpaiaeegeegqqpdstvmaspphtrsglefgaqgpsgmyplretgerdmggrpmrtyvpfttsdlynwknqnpsfsqapdevisllesvfythqptwddcqqllrtlftteerervrtesrrevrndqgvqvtdereieaqfpatrpdwdpntgrgndnleryrqillrglraaarkptnlskitevrqgadesptaylerlyqayrtwspidprapenqaaiviqfvsqsapdirkki…	11	130	0	0
BAA00923	537	Baboon endogenous virus strain M7	The entire nucleotide sequence of baboon endogenous virus DNA: A chimeric genome structure of murine type C and type D retroviruses	Jpn. J. Genet. 62, 127-137 (1987)	15	125	mgqtlttplsltlthfsdvrarahnlsvgvrkgrwqtfcssewptlhvgwprdgtfdlsvilqvktkvmdpgphghpdqvayiitwedlvrnpppwvkpflhtpstskstllalevpknrtldppkpvlpdesqqdllfqdplphpphnpllepppynspsppvlspvspttpsaptpsslvssstppsspappeltprtppqtprlrlrraegqdgpstwqsslfplrtvnrtiqywpfsasdlynwkthnpsfsqdpqaltsliesillthqptwddcqqllqvlltteerqrvllearknvpgpgglptqlpneidegfpltrpdwdyetapgreslriyrqallaglkgagkrptnlakvrtitqgkdespaafmerllegfrmytpfdpeapeh…	15	125	0	0
BAA89659	1727	Baboon endogenous virus strain M7	The entire nucleotide sequence of baboon endogenous virus DNA: A chimeric genome structure of murine type C and type D retroviruses	Jpn. J. Genet. 62, 127-137 (1987)	15	125	mgqtlttplsltlthfsdvrarahnlsvgvrkgrwqtfcssewptlhvgwprdgtfdlsvilqvktkvmdpgphghpdqvayiitwedlvrnpppwvkpflhtpstskstllalevpknrtldppkpvlpdesqqdllfqdplphpphnpllepppynspsppvlspvspttpsaptpsslvssstppsspappeltprtppqtprlrlrraegqdgpstwqsslfplrtvnrtiqywpfsasdlynwkthnpsfsqdpqaltsliesillthqptwddcqqllqvlltteerqrvllearknvpgpgglptqlpneidegfpltrpdwdyetapgreslriyrqallaglkgagkrptnlakvrtitqgkdespaafmerllegfrmytpfdpeapeh…	15	125	0	0
BAD52412	534	Murine leukemia virus	Graffi murine leukemia virus: molecular cloning and characterization of the myeloid leukemia-inducing agent	J. Virol. 67 (8), 4722-4731 (1993)	2	135	mgqtvvtplsltldhwkdveriahnqsvdikkrrwvtfcsaewptfnvgwpqdgtfdrgiitqvkikvfspgphghpdqvpyivtwealafdpppwvkpfvpskpplppsapslspepplstpprsslypaltppvstkpkvlsdsggplvdllaedpppyrgpgspppdgdgdggeaapaeetpdpspmasrlrgrreppvadsttsqalplrlggngqlqywpfsssdlynwknnnpsfsedpgkltaliesvlithqptwddcqqllgtlltseekqrvllearkavkgddgrptqlpnevnaafplerpnwdhttqegrnnlvlyrqlllaglqnagrsptnlakvkgitqgpnespsaflerlkeayrrytpydpedpgqetnvamsfiwqsap…	2	135	0	0
BAD52415	534	Murine leukemia virus	Graffi murine leukemia virus: molecular cloning and characterization of the myeloid leukemia-inducing agent	J. Virol. 67 (8), 4722-4731 (1993)	2	135	mgqtvvtplsltldhwkdveriahnqsvdikkrrwvtfcsaewptfnvgwpqdgtfdrgiitqvkikvfspgphghpdqvpyivtwealafdpppwvkpfvpskpplppsapslspepplstpprsslypaltppvstkpkvlsdsggplvdllaedpppyrgpgspppdgdgdggeaapaeetpdpspmasrlrgrreppvadsttsqalplrlggngqlqywpfsssdlynwknnnpsfsedpgkltaliesvlithqptwddcqqllgtlltseekqrvllearkavkgddgrptqlpnevnaafplerpnwdhttqegrnnlvlyrqlllaglqnagrsptnlakvkgitqgpnespsaflerlkeayrrytpydpedpgqetnvamsfiwqsap…	2	135	0	0
BAD98606	537	Murine leukemia virus	Haploinsufficiency of Runx1/AML1 promotes myeloid tropism and leukemogenesis in BXH2 mice	Unpublished	2	127	mgqtvttplsltlehwkdvqriasnqsvdvkkrrwvtfcsaewptfgvgwpqdgtfnldiilqvkskvfspgphghpdqvpyivtweaiayepppwvkpfvspklspsptapilpsgpstqppprsalypaltpsikprpskpqvlsdnggplidllsedpppyggqgpsssdgdgdreeatstseipapspivsrlrgkrdppaadsttsrafplrlggngqlqywpfsssdlynwknnnpsfsedpgkltaliesvltthqptwddcqqllgtlltgeerqrvllearkavrgndgrptqlpngvnaafplerpdwdytttegrnhlvlyrqlllaglqnagrsptnlakvkgitqgpdespsaflerlkeayrrytpydpedpgqetnvsmsfiwq…	2	127	0	0
BAD98608	537	Murine leukemia virus	Haploinsufficiency of Runx1/AML1 promotes myeloid tropism and leukemogenesis in BXH2 mice	Unpublished	2	127	mgqavttplsltlehwedvqriasnqsvdvkkrrwvtfcsaewptfgvgwpqdgtfnldiilqvkskvfspgphghpdqvpyivtweaiayepppwvkpfvspklspsptapilpsgpstqppprsalypaltpsikprpskpqvlsdnggplidllsedpppyggqgpsspdgdgdreeatstseipapspivsrlrgkrdppaadsttsrafplrlggngqlqywpfsssdlynwknnnpsfsedpgkltaliesvltthqptwddcqqllgtlltgeekqrvllearkavrgndgrptqlpnevnaafplerpdwdytttegrnhlvlyrqlllaglqnagrsptnlakvkgitqgpdespsaflerlkeayrrytpydpedpgqetnvsmsfiwq…	2	127	0	0
BAJ16549	1740	RD114 retrovirus	Characterization of RD-114 virus isolated from a commercial canine vaccine manufactured using CRFK cells	J. Clin. Microbiol. 48 (9), 3366-3369 (2010)	15	127	mgqtlttpltltlthfsdvqarahnlslevrkgrwrtycssewptlsvgwprdgtfdlsiilqvktkvmdpgprghpdqiayiltwedlirnppawvkpflpscplsqstllplktskdrastqpsappkppkpvlpdesqkdpplldalsspphnpllqpppynpplapaltpvgptsppassssslsptsspactsapsstpappdltpqtppqtprlrlrrlddpngpptwqsslfplrtvnrtvqywpfsasdlynwkthnpsfsqepqaltsliesillthqptwddcqqllqvlltteerqrvllearknvpgpggfptqlpneidegfpltrpdwdyetapgreslriyrqallaglkgagkrptnlakvrtiiqgkeespaafmerllegf…	15	127	0	0
BAK19961	173	Polytropic endogenous MuLV-like virus TM-2010	Endogenous Murine Leukemia Viral Genome Contaminates a RT-PCR Kit	Unpublished	2	127	mgqtvttplsltlqhwgdvqriasnqsvdvrkrrwitfcsaewptfnvgwpqdgtfnlsiisqvksrvfcpgphghpdqvpyivtwealaydpppwvkpfvspklpplptapvlppgpsaqppsrsalypaltpsikskppkpqvlpdsggplidlltedpppyraqpsssar	2	127	0	0
BAM17305	1740	RD114 retrovirus	Sequence comparison of three infectious molecular clones of RD-114 virus	Virus Genes 45 (2), 393-397 (2012)	15	127	mgqtlttpltltlthfsdvqarahnlslevrkgrwrtycssewptlsvgwprdgtfdlsiilqvktkvmdpgprghpdqiayiltwedlirnppawvkpflpscplsqstllplktskdrastqpsappkppkpvlpdesqkdpplldalsspphnpllqpppynpplapaltpvgptsppassssslsptsspactsapsstpappdltpqtppqtprlrlrrlddpngpptwqsslfplrtvnrtvqywpfsasdlynwkthnpsfsqepqaltsliesillthqptwddcqqllqvlltteerqrvllearknvpgpggfptqlpneidegfpltrpdwdyetapgreslriyrqallaglkgagkrptnlakvrtiiqgkeespaafmerllegf…	15	127	0	0
BAM17307	1740	RD114 retrovirus	Sequence comparison of three infectious molecular clones of RD-114 virus	Virus Genes 45 (2), 393-397 (2012)	15	127	mgqtlttpltltlthfsdvqarahnlslevrkgrwrtycssewptlsvgwprdgtfdlsiilqvktkvmdpgprghpdqiayiltwedlirnppawvkpflpscplsqstllplktskdrastqpsappkppkpvlpdesqkdpplldalsspphnpllqpppynpplapaltpvgptsppassssslsptsspactsapsstpappdltpqtppqtprlrlrrlddpngpptwqsslfplrtvnrtvqywpfsasdlynwkthnpsfsqepqaltsliesillthqptwddcqqllqvlltteerqrvllearknvpgpggfptqlpneidegfpltrpdwdyetapgreslriyrqallaglkgagkrptnlakvrtiiqgkeespaafmerllegf…	15	127	0	0
BAM33587	595	Feline leukemia virus	Infectious endogenous retroviruses in cats and emergence of recombinant viruses	J. Virol. 86 (16), 8634-8644 (2012)	79	211	msgassrtatgaklfgissvlgeyrvligdegagpsrspsevsfsvwyrsraarlvilclvasflvrcltfliaeavmgqtvttplsltlnhwsevqvrarnqgvevrkkkwitlceaewvmmnvgwpregtftidnisqveerifapgpyghpdqipyittwrslatdpppwvrpflpppkhprtdppaplsphplspqplspqpsappisslypvlpkpdppkapvlppdpssplidllteepppypgghgptppsgprtptaspiasrlrerrenpaeesqalplregpnnrpqywpfsasdlynwklhnppfsqdpvaltnliesilvthqptwddcqqllqalltaeerqrvllearkqvpgedgrptqlpnvvdeafpltrpnwdfatpagre…	79	211	0	0
BAM67146	1687	Koala retrovirus	Construction and characterization of an infectious molecular clone of koala retrovirus	J. Virol. 87 (9), 5081-5088 (2013)	2	122	mgqgestplsltldhwkdvktrahnlsveirkgkwqtfcssewptfkvgwppegtfnpsiisavkrivfqetgghpdqvpyiivwqdlsnspppwvpplakiavasgqdngrksaggrpsapsrlpiypetdslfllsepppyptspppppaphaarpapglmaeglgsegpaagtrsrrprsptgdtgpdstvalplravgppaepnglvplqywpfssadlynwksnhpsfsenptgltglleslmfshqptwddcqqllqvlftteererillearknvlgvngaptqlenlineafplnrpqwdhntaegrerllvyrrtlvaglkgaarrptnlakvrevlqgpteppsvflerlmeayrrytpfdpssegqkaavamsfigqsapdikkklqr…	2	122	0	0
BAP40508	635	Feline leukemia virus	Genetic diversity in the feline leukemia virus gag gene	Virus Res. 204, 74-81 (2015)	79	205	msgassgtaigarlfgissvlgeyrvligdegagpskspsevsfsvwyrsraarlvilclvasflvpcltfliaeavmgqtvttplsltldhwsevrtrahnqgvevrkkkwvtlceaewvmmnvgwpregtfsldnisqvekkifapgpyghpdqvpyittwrslatdppswvrpflpppkpptslpqplspqpsapptsslypvlpksnppkppvlppdpssplidllieepppypgghgptppsgprtpaaspiasrlrerrenpaeesqalplregpnnrpqywpfsasdlynwkshnppfsqdpvaltnliesilvthqptwddcqqllqalltaeerqrvllearkqvpgedgrptqlpnvideafpltrpnwdfatpagrehlrlyrqllla…	79	208	0	3
BAP40539	631	Feline leukemia virus	Genetic diversity in the feline leukemia virus gag gene	Virus Res. 204, 74-81 (2015)	79	207	msgassgtaigarlfgissvlgeyrvligdegagpsrspsevsfsvwyrsraarlvilclvasflvpcltfliaeavmgqtittplsltldhwsevrtrahnqgvevrkkkwvtlceaewvmmnvgwpregtfsldnisqvekkifapgsyghpdqvpyittwrslatdpppwvrpflpppkpptplplspqpsapptsslypvlpksdpprppvlppdpssplidllteepppypgghgptppsgprtpaaspiasrlrerrenpaeesqalplregpnnrpqywpfsasdlynwkshnppfsqdpvaltnliesilvthqptwddcqqllqalltaeerqrvllearkqvpgedgrptqlpnvideafpltrpnwdfatpagrehlrlyrqlllagl…	79	206	0	-1
BAP40540	630	Feline leukemia virus	Genetic diversity in the feline leukemia virus gag gene	Virus Res. 204, 74-81 (2015)	79	205	msgassgtaigarlfgissvlgeyrvligdegagpskspsevsfsvwyrsraarlvilclvasflvpcltfliaeavmgqtvttplsltldhwsevrtrahnqgvevrkkkwvtlceaewvmmnvgwpregtfsldnisqvekkifapgpyghpdqvpyittwrslatdppswvrpflppptplpqplspqpsapptsslypvlpksdppkppvlppdpssplidllteepppypgghgptppsgprtpaaspiasrlrerrenpaeesqalplregpnnrpqywpfsasdlynwkshnppfsqdpvaltnliesilvthqptwddcqqllqalltaeerqrvllearkqvpgedgrptqlpnvideafpltrpnwdfatpagrehlrlyrqlllaglr…	79	205	0	0
BAP40566	633	Feline leukemia virus	Genetic diversity in the feline leukemia virus gag gene	Virus Res. 204, 74-81 (2015)	79	205	msgassgtaigarlfgissvlgeyrvligdegagpskspsevsfsvwyrsraarlvilclvasflvpcltfliaeavmgqtvttplsltldhwsevrtrahnqgvevrkkkwvtlceaewvmmnvgwpregtfsldnisqvekkifapgpyghpdqvpyittwrslatdppswvrpflpppkpptslpqplspqpsapptsslypvlpksdppkppvlppdpssplidllteepppypgghgptppsgprtpaaspiasrlrerrenpaeesqalplregpnnrpqywpfsasdlynwkshnppfsqdpvaltnliesilvthqptwddcqqllqalltaeerqrvllearkqvpgedgrptqlpnvideafpltrpnwdfatpagrehlrlyrqllla…	79	208	0	3
BAP40591	633	Feline leukemia virus	Genetic diversity in the feline leukemia virus gag gene	Virus Res. 204, 74-81 (2015)	79	205	msgassgtaigarlfgissvlgeyrvligdegagpskspsevsfsvwyrsraarlvilclvasflvpcltfliaeavmgqtvttplsltldhwsevrirahnqgvevrkkkwvtlceaewvmmnvgwpregtfsldnisqvekkifapgpyghpdqvpyittwrslatdppswvrpflpppkpptslpqplspqpsapptsslypvlpksdppkppvlppdpssplidllteepppypgghgptppsgprtpaaspiasrlrerrenpaeesqalplregpnnrpqywpfsasdlynwkshnppfsqdpvaltnliesilvthqptwddcqqllqalltaeerqrvllearkqvpgedgrptqlpnvideafpltrpnwdfatpagrehlrlyrqllla…	79	208	0	3
BAP40592	645	Feline leukemia virus	Genetic diversity in the feline leukemia virus gag gene	Virus Res. 204, 74-81 (2015)	79	211	msgassgtatgarlfgissvlgeyrvligdegagpsrspsevsfsvwyrsraarlvilclvasflvrcltfliaeavmgqtvttplsltlnhwsevqvrarnqgvevrkkkwitlceaewvmmnvgwpregtftidnisqveerifapgpyghpdqipyittwrslatdpppwvrpflpppkhprtdppaplsphplspqplspqpsappisslypvlpkpdppkapvlppdpssplidllteepppypgghgptppsgprtptaspiasrlrerrenpaeesqalplregpnnrpqywpfsasdlynwklhnppfsqdpvaltnliesilvthqptwddcqqllqalltaeerqrvllearkqvpgedgrptqlpnvvdeafpltrpnwdfatpagre…	79	211	0	0
BAP91048	1727	Baboon endogenous virus strain M7	Suppression of production of baboon endogenous virus by dominant negative mutants of cellular factors involved in multivesicular body sorting pathway	Virus Res. 196, 128-134 (2015)	15	127	mgqtlttplsltlthfsdvrarahnlsvgvrkgrwqtfcssewptlhvgwprdgtfdlsvilqvktkvmdpgphghpdqvayiitwedlvrnpppwvkpflhtpstskstllalevpknrtldpskpvlpdesqqdllfqdplphpphnpllepppynspsppvlspvspttpsaptpsslvssstppsspappeltprtppqtprlrlrraegqdgpstwqsslfplrtvnrtiqywpfsasdlynwkthnpsfsqdpqaltsliesillthqptwddcqqllqvlltteerqrvllearknvpgpgglptqlpneidegfpltrpdwdyetapgreslriyrqallaglkgagkrptnlakvrtitqgkdespaafmerllegfrmytpfdpeapeh…	15	127	0	0
CAA24507	538	Moloney murine sarcoma virus	Nucleotide sequence of the genome of a murine sarcoma virus	Cell 27 (1 PT 2), 97-108 (1981)	2	126	mgqtvttplsltldhwkdverlahnqsvdvkkrrwvtfcsaewptfnvgwprdgtfnrdlitqvkikvfspgphghpdqvpyivtwealafdpppwvkpfvhpkppppllpsapslplepplstppqsslypaltpslgakpkpqvlsdsggplidlltedpppyrdprpppsdrdgdsgeatpageapdpspmasrlrgrreppvadsttsqafplrtggngqlqywpfsssdlynwknnnpsfsedpgkltaliesvlithqptwddcqqllgtlltgeekqrvllearkavrgddgrptqlpnevdaafplerpdweyttqagrnhlvhyrqlliaglqnagrsptnlakvkgitqgpnespsaflerlkeayrrytpydpedpgqetnvsmsfiw…	2	126	0	0
CAA24513	313	Spleen necrosis virus	Spontaneous changes in nucleotide sequence in proviruses of spleen necrosis virus, an avian retrovirus	Proc. Natl. Acad. Sci. U.S.A. 79 (4), 1230-1234 (1982)	11	130	mgqagskglltplecilknfsdfkkragdygedvdsfalrklcelewptfgvgwpkegtldfkvvaavrnivfgnpghpdqviyitvwtditierpkylkscgckphrtskvllasqkvnprrpvlpsapespprirraqflderplspapappppypevsaivedtregqqpdstvmtspphtrsglefgaqgpsgmyplretgerdmtgrpmrtyvpfttsdlynwknqnpssfsqapdqvisllesvfythqptwddcqqllrtlftteerervrtesrrevrndqgvqvtdereieaqfpatrpdwvgs	11	130	0	0
CAA24514	601	Woolly monkey sarcoma virus	Nucleotide sequence of the simian sarcoma virus genome: demonstration that its acquired cellular sequences encode the transforming gene product p28sis	Proc. Natl. Acad. Sci. U.S.A. 80 (3), 731-735 (1983)	91	212	vasrrvrgahrpvilgdvpgsgedqgrlvdpsaedhcvlippprlerralpsdsfsclyatrsrrrfwflfvlflislcvgvslfeifemgqnnstplsltlghwkdvrtrahnlsvkirkekwqtfcssewptfgvgwppegtfnlsvifavkrivfqetgghpdqvpyivvwqdlaqspppwvppsakiavvsspentqgpsagrpsapprppiypatddllllsepppypaalppplappavgpapgqapdssdpegpaagtrsrrarspaddsgpdstvilplraigppaepnglvplqywpfssadlynwksnhpsfsenpagltglleslmfshqptwddcqqllqilftteererillearknvlgdngaptqlenlineafplnrpqwdyn…	91	212	0	0
CAA24781	918	Mus sp.	Nucleotide sequence of Abelson murine leukemia virus genome: structural similarity of its transforming gene product to other onc gene products with tyrosine-specific kinase activity	Proc. Natl. Acad. Sci. U.S.A. 80 (12), 3623-3627 (1983)	2	126	mgqtvttplsltlghwkdveriahnqsvdvkkrrwvtfcsaewptfnvgwprdgtfnrdlitqvkikvfspgphghpdqvpyivtwealafdpppwvkpfvhpkpppplppsapslplepplstpprsslypaltpslgakpkpqvlsdsggplidlltedpppyrdprpppsdrdgnggeatpageapdpspmasrlrgrreppvadsttsqafplrtggngqlqywpfsssdlyitpvnslekhswyhgpvsrnaaeyllssgingsflvresesspgqrsislryegrvyhyrintasdgklyvssesrfntlaelvhhhstvadglittlhypapkrnkptiygvspnydkwemertditmkhklgggqygevyegvwkkysltvavktlkedtm…	2	126	0	0
CAA25063	663	Feline sarcoma virus	Gene product of v-fgr onc: hybrid protein containing a portion of actin and a tyrosine-specific protein kinase	Science 223 (4631), 63-66 (1984)	2	127	mgqtittplsltldhwsevrarahnqgvevrkkkwitlceaewvmmnvgwpregtfsldnisqvekkifapgpyghpdqvpyittwrslatdppswvrpflpppkpptslpqphspqparalcrpavcrprplpplpptameeevaalvidngsgmckagfagddapravfpsivgrprhqgvmvgmgqkdsyvgdeaqskrgiltlkypiehgivtnwddmekiwhhtfynelrvapeehpvllteaplnpkanrekmtqimfetfnipsnyvapvdsiqaeewyfgkigrkdaerqllspgnargaflvresettkgayslsirdwdeargdhvkhykirkldtggyyittraqfnsvqelvqhyvevndglchlltaacttmkpqtmglakdawei…	2	127	0	0
CAA29027	537	Baboon endogenous virus strain M7	The entire nucleotide sequence of baboon endogenous virus DNA: A chimeric genome structure of murine type C and simian type D retroviruses	Jpn. J. Genet. 62 (1987) In press	15	125	mgqtlttplsltlthfsdvrarahnlsvgvrkgrwqtfcssewptlhvgwprdgtfdlsvilqvktkvmdpgphghpdqvayiitwedlvrnpppwvkpflhtpstskstllalevpknrtldppkpvlpdesqqdllfqdplphpphnpllepppynspsppvlspvspttpsaptpsslvssstppsspappeltprtppqtprlrlrraegqdgpstwqsslfplrtvnrtiqywpfsasdlynwkthnpsfsqdpqaltsliesillthqptwddcqqllqvlltteerqrvllearknvpgpgglptqlpneidegfpltrpdwdyetapgreslriyrqallaglkgagkrptnlakvrtitqgkdespaafmerllegfrmytpfdpeapeh…	15	125	0	0
CAA32715	529	Murine leukemia virus	Direct Submission	Submitted (28-JUN-1989)	2	139	mgqtvttplsltldhwkdvqciasnqsvdvkrrrwvtfcsvewpsfdvgwpldgtfnldiilqvkskvtcpgphghpdqvpyivtwealvyhpppwvkpfvspkpfplstlpfsppgpsahppsrsdlytalipskppksrvlppnggplidlltenlpnlpplskgpvkkrrpppprysppnpmesrvrgrrdppaadstssqafplrmggdgqlqywpfsssdlynwknnnpsfsedpgkltaliesvltthqptwddcqqllgtlltgeekqrvllearkavrgndgrptqlpnevnsafplerpdwnystpegrnhlvlyrqlllaglhnagrsptnlakvkritqgpnespsaflerlkeayrrytpydpedpgqetnvsmsfiwqsapdigrk…	2	139	0	0
CAA32716	128	Murine leukemia virus	Direct Submission	Submitted (28-JUN-1989)	1	126	gqtvttplsltldhwkdvqciasnqsvdvkrrrwvtfcsvewpsfdvgwpldgtfnldiilqvkskvtcpgphghpdqvpyivtwealvyhpppwvkpfvspkpfplstlpfsppgpsahppsrsdly	1	126	0	0
CAA40759	536	Cas-Br-E murine leukemia virus	Complete nucleotide sequence of the neurotropic murine retrovirus CAS-BR-E	Nucleic Acids Res. 19 (7), 1707 (1991)	2	129	mgqtvttplsltldhwkdvertahnqsvdvkkrrwvtfcsvewptfnvgwpqdgtfnrdiitqvkikvfspgphghpdqvpyivtwealafdpppwvkpfvhpkpplppsapsllpepplstsprsslypaltpslgakpkpqvlpdsggplidlltedpppyrdpgpppsdrdrddgeaapageapdpspmasrlrgrrelpvadsttsqafplrsggngqlqywpfsssdlynwknnnpsfsedpgkltaliesvllthqptwddcqqllgtlltgeekqrvllearkavrgedgrptqlpneindafplerpdwdyntqrgrnhlvlyrqlllaglqnagrsptnlakvkgitqgpnespsaflerlkeayrrytpydpedpgqetnvsmsfiwqs…	2	129	0	0
CAA63865	538	Murine type C retrovirus	Characterization of a retrovirus in the genome of mouse myeloma cell line SP2/0-Ag-14	Unpublished	2	127	mgqtvttplsltlehwgdvqriasnqsvdvkkrrwvtfcsaewptfgvgwpqdgtfnldiilqvkskvfspgphghpdqvpyivtweaiayepppwvkpfvspklslsptapilpsgpstqppprsalypaltpsikprpskpqvlsdnggplidlltedpppygeqgpsssdgdgdreeatstpeipapspmvsrlrgkrdpprgsfhhlsgfphsvwgvmvscstgrfsssdlynwknnnpsfsedpgkltaliesvltthqptwddcqqllgtlltgeekqrvllearkavrgddgrptqlpneieaafplerpdwdyttlrgrnhlvlyrqlllaglqnagrsptnlakvkgitqgsnespsaflerlkeayrrytpydpedpgqetnvsmsfiw…	2	127	0	0
CAA76581	524	Porcine endogenous retrovirus	Establishment and characterization of molecular clones of porcine endogenous retroviruses replicating on human cells	J. Virol. 74 (9), 4028-4038 (2000)	2	115	mgqtvttplsltldhwtevrsrahnlsvqvkkgpwqtfcasewptfdvgwpsegtfnseiilavkaiifqtgpsshpdqepyiltwqdlaedpppwvkpwlnkprkpgprilalgeknkhsaekvepspriypeieepptwpepqpvppppypaqgavrgpsappgapvvegpaagtrsrrgatpertdeiailplrtygppmpggqlqplqywpfssadlynwktnhppfsedpqrltglveslmfshqptwddcqqllqtlftaeererillearknvpgadgrptqlqneidmgfpltrlgwdyntaegreslkiyrqalvaglrgasrrptnlakvrevmqgpneppsvflerlmeafrrftpfdptseaqkasvalafigqsaldirkklqrle…	2	115	0	0
CAB65339	2376	Porcine endogenous retrovirus	Establishment and characterization of molecular clones of porcine endogenous retroviruses replicating on human cells	J. Virol. 74 (9), 4028-4038 (2000)	2	115	mgqtvttplsltldhwtevrsrahnlsvqvkkgpwqtfcasewptfdvgwpsegtfnseiilavkaiifqtgpsshpdqepyiltwqdlaedpppwvkpwlnkprkpgprilalgeknkhsaekvepspriypeieepptwpepqpvppppypaqgavrgpsappgapvvegpaagtrsrrgatpertdeiailplrtygppmpggqlqplqywpfssadlynwktnhppfsedpqrltglveslmfshqptwddcqqllqtlftteererillearknvpgadgrptqlqneidmgfpltrpgwdyntaegreslkiyrqalvaglrgasrrptnlakvrevmqgpneppsvflerlmeafrrftpfdptseaqkasvalafigqsaldirkklqrle…	2	115	0	0
CAB65340	2378	Porcine endogenous retrovirus	Molecular Characterization of Human-tropic and Replication-competent Porcine Endogenous Retroviruses	Unpublished	2	115	mgqtvttplsltldhwtevrsrahnlsvqvkkgpwqtfcasewptfdvgwpsegtfnseiilavkaiifqtgpgshpdqepyiltwqdlaedpppwvkpwlnkprkpgprilalgeknkhsaekvepspriypeieepptwpepqpvppppypaqgavrgpsappgapvvegpaagtrsrrgatpertdeiailplrtygppmpggqlqplqywpfssadlynwktnhppfsedpqrltglveslmfshqptwddcqqllqtlftteererillearknvpgadgrptqlqneidmgfpltrpgwdyntaegreslkiyrqalvaglrgasrrptnlakvrevmqgpneppsvflerlmeafrrftpfdptseaqkasvalafigqsaldirkklqrle…	2	115	0	0
CAB65341	2376	Porcine endogenous retrovirus	Establishment and characterization of molecular clones of porcine endogenous retroviruses replicating on human cells	J. Virol. 74 (9), 4028-4038 (2000)	2	115	mgqtvttplsltldhwtevrsrahnlsvqvkkgpwqtfcasewptfdvgwpsegtfnseiilavkaiifqtgpsshpdqepyiltwqdlaedpppwvkpwlnkprkpgprilalgeknkhsaekvepspriypeieepptwpepqpvppppypaqgavrgpsappgapvvegpaagtrsrrgatpertdeiailplrtygppmpggqlqplqywpfssadlynwktnhppfsedpqrltglveslmfshqptwddcqqllqtlftteererillearknvpgadgrptqlqneidmgfpltrpgwdyntaegreslkiyrqalvaglrgasrrptnlakvrevmqgpneppsvflerlmeafrrftpfdptseaqkasvalafigqsaldirkklqrle…	2	115	0	0
CAC39616	524	Porcine endogenous retrovirus C	Comparison of replication-competent molecular clones of porcine endogenous retrovirus class A and class B derived from pig and human cells	J. Virol. 75 (12), 5465-5472 (2001)	2	115	mgqtvttplsltldhwtevksrahnlsvqvkkgpwqtfcvsewptfdvgwpsegtfnseiilavkaiifqtgpgshpdqepyiltwqdlaedpppwvkpwlnkprkpgprilalgeknkhsaekvkpsphiypeieeppawpepqsvppppypaqgaargpsappgapavegpaagtrsrrgatpertdeiatlplrtygppipggqlqplqywpfssadlynwktnhppfsedpqrltglveslmfshqptwddcqqllqtlftteerkrillearknvpgadgrptqlqneidmgfpltrpgwdyntaegreslkiyrqalvaglrgasrrptnlakvrevmqgpneppsvflerlmeafrrftpfdptseaqkasmalafigqsaldirkklqrle…	2	115	0	0
CAC39625	524	Porcine endogenous retrovirus C	Comparison of replication-competent molecular clones of porcine endogenous retrovirus class A and class B derived from pig and human cells	J. Virol. 75 (12), 5465-5472 (2001)	2	115	mgqtvttplsltldhwtevrsrahnlsvqvkkgpwqtfcasewptfdvgwpsegtfnseiilavkaiifqtgpgshpdqepyiltwqdlaeepppwvkpwlnkprkpgprilalgeknkhsaekvepspgiypeieepptwpepqpvppppypaqgavrgpsappgapvvegpaagtrsrrgatpertdeiailplrtygppmpggqlqplqywpfssadlynwktnhppfsedpqrltglveslmfshqptwddcqqllqtlftteererillearknvpgadgrptqlqneidmgfpltrpgwdyntaegreslkiyrqalvaglrgasrrptnlakvrevmqgpneppsvflerlmeafrrftpfdptseaqkasvalafigqsaldirkklqrle…	2	115	0	0
CAC82501	524	Porcine endogenous retrovirus	Establishment and characterization of molecular clones of porcine endogenous retroviruses replicating on human cells	J. Virol. 74 (9), 4028-4038 (2000)	2	115	mgqtvttplsltldhwtevksrahnlsvqvkkgpwqtfcvsewptfdvgwpsegtfnseiilavkaiifqtgpgshpdqepyiltwqdlaedpppwvkpwlnkprkpgprilalgeknkhsaekvkpsphiypeieeppawpepqsvppppypaqgaargpsappgapavegpvagtrtrrgatpertdeiatlplrtygppipggqlqplqywpfssadlynwktnhppfsedpqrltglveslmfshqptwddcqqllqtlftteererillearknvpgadgrptqlqneidmgfpltrpgwdyntaegreslkiyrqalvaglrgasrrptnlakvrevmqgpneppsvflerlmeafrrftpfdptseaqkasvalafigqsaldirkklqrle…	2	115	0	0
CAC82504	524	Porcine endogenous retrovirus	Establishment and characterization of molecular clones of porcine endogenous retroviruses replicating on human cells	J. Virol. 74 (9), 4028-4038 (2000)	2	134	mgqtvttplsltldhwtevrsrahnlsvqvkkgpwqtfcasewptfdvgwpsegtfnseiilavkavifqtgpsshpdqepyiltwqdlaedpppwvkpwlnkprkpgprilalgeknkhsaekvepspriypkieepptwpepqpvppppypaqgavrgpsappgapvvegpaagtrsrrgatpertdeiatlplrtygppmpggqlqplqywpfssadlynwktnhppfsedpqrltglveslmfshqptwddcqqllqtlftteererillearknvpgadgrptqlqneidmgfpltrpgwdyntaegreslkiycqalvaglrgasrrptnlakvrevmqgpnkppsvflerlmeafrrftpfdptseaqkasvalafigqsaldirkklqrle…	2	134	0	0
CBL51472	1733	Xenotropic MuLV-related virus 22Rv1/CWR-R1	Inhibition of xenotropic murine leukemia virus-related virus by APOBEC3 proteins and antiviral drugs	J. Virol. 84 (11), 5719-5729 (2010)	2	127	mgqtvttplsltlqhwgdvqriasnqsvdvkkrrwvtfcsaewptfnvgwpqdgtfnlgiisqvksrvfcpgphghpdqvpyivtwealaydpppwvkpfvspkppplptapvlppgpsaqppsrsalypaltpsikskppkpqvlpdsggplidlltedpppygaqpsssarenneeeaattsevsppspmvsrlrgrrdppaadsttsqafplrmggdgqlqywpfsssdlynwknnnpsfsedpgkltaliesvlithqptwddcqqllgtlltgeekqrvllearkavrgndgrptqlpnevnaafplerpdwdytttegrnhlvlyrqlllaglqnagrsptnlakvkgitqgpnespsaflerlkeayrrytpydpedpgqetnvsmsfiwqs…	2	127	0	0
CCA30542	124	XMRV	Xenotropic murine leukemia virus-related viruses in Lithuanian prostate cancer patient population	Unpublished	1	123	vttplsltlqhwgdvqriasnqsvdvkkrrwitfcsaewptfnvgwpqdgtfnlsiisqvksrvfcpgphghpdqvpyivtwealaydpppwvkpfvspklpplptapvlppgpsaqppsrsal	1	123	0	0
CCA30544	117	XMRV	Xenotropic murine leukemia virus-related viruses in Lithuanian prostate cancer patient population	Unpublished	1	116	vttplsltlqhwgdvqriasnqsvdvgkrrwvtfcsaewpqdgtfnlgiisqvksrvfcpgphghpdqvpyivtwealaydpppwvkpfvspkppplptapvlppgpsaqppsrsal	1	116	0	0
CCA30545	124	XMRV	Xenotropic murine leukemia virus-related viruses in Lithuanian prostate cancer patient population	Unpublished	1	123	vttplsltlqhwgdvqriasnqsvdvrkrrwitfcsaewptfnvgwpqdgtfnlsiisqvksrvfcpgphghpdqvpyivtwealaydpppwvkpfvspklpplptapvlppgpsaqppsrsal	1	123	0	0
CCA30546	124	XMRV	Xenotropic murine leukemia virus-related viruses in Lithuanian prostate cancer patient population	Unpublished	1	123	vttplsltlqhwgdvqriasnqsvdvrkrrwitfcsaewptfnvgwpqdgtfnlsiisqvksrvfcpgphghpdqvpyivtwealaydpppwvkpfvspklpplptapvlppgpsaqppsrsal	1	123	0	0
CCA30547	124	XMRV	Xenotropic murine leukemia virus-related viruses in Lithuanian prostate cancer patient population	Unpublished	1	123	vttplsltlqhwgdvqriasnqsvdvrkrrwitfcsaewptfnvgwpqdgtfnlsiisqvksrvfcpgphghpdqvpyivtwealaydpppwvkpfvspklpplptapvlppgpsaqppsrsal	1	123	0	0
CCA30548	124	XMRV	Xenotropic murine leukemia virus-related viruses in Lithuanian prostate cancer patient population	Unpublished	1	123	vttplsltlqhwgdvqriasnqsvdvrkrrwitfcsaewptfnvgwpqdgtfnlsiisqvksrvfcpgphghpdqvpyivtwealaydpppwvkpfvspklpplptapvlppgpsaqppsrsal	1	123	0	0
CCA30549	124	XMRV	Xenotropic murine leukemia virus-related viruses in Lithuanian prostate cancer patient population	Unpublished	1	123	vttplslalqhwgdvqriasnqsvdvrkrrwitfcsaewptfnvgwpqdgtfnlsiisqvksrvfcpgphghpdqvpyivtwealaydpppwvkpfvspklpplptapvlppgpsaqppsrsal	1	123	0	0
CCA30550	124	XMRV	Xenotropic murine leukemia virus-related viruses in Lithuanian prostate cancer patient population	Unpublished	1	123	vttplsltlqhwgdvqriasnqsvdvrkrrwitfcsaewptfnvgwpqdgtfnlsiisqvksrvfcpgphghpdqvpyivtwealaydpppwvkpfvspklpplptapvlppgpsaqppsrsal	1	123	0	0
CCA30551	1724	XMRV	Xenotropic murine leukemia virus-related viruses in Lithuanian prostate cancer patient population	Unpublished	1	118	sltlqhwgdvqriasnqsvdvrkrrwitfcsaewptfnvgwpqdgtfnlsiisqvksrvfcpgphghpdqvpyivtwealaydpppwvkpfvspkppplptapvlppgpsaqppsrsalypaltpsikskppkpqvlpdsggplidlltedpppygaqpsssargndeeeaattsevsppspmvsrlrgrrdppaadstssqafplrmggdgrlqywpfsssdlynwknnnpsfsedpgkltaliesvlithqptwgdcqqllgtlltgeekqrvllearkavrgndgrptqlpnevnaafplerpdwdytttegrnhlvlyrqlllaglqnagrsptnlakvkgitqgpnespsaflerlkeayrrytpydpedpgqetnvsmsfiwqsapdigrkle…	1	118	0	0
CCA30552	527	XMRV	Xenotropic murine leukemia virus-related viruses in Lithuanian prostate cancer patient population	Unpublished	1	118	sltlqhwgdvqriasnqsvdvrkrrwitfcsaewptfnvgwpqdgtfnlsiisqvksrvfcpgphghpdqvpyivtwealaydpppwvkpfvspkppplptapvlppgpsaqppsrsalypaltpsikskppkpqvlpdsggplidlltedpppygaqpsssargndeeeaattsevsppspmvsrlrgrrdppaadstssqafplrmggdgrlqywpfsssdlynwknnnpsfsedpgkltaliesvlithqptwgdcqqllgtlltgeekqrvllearkavrgndgrptqlpnevnaafplerpdwdytttegrnhlvlyrqlllaglqnagrsptnlakvkgitqgpnespsaflerlkeayrrytpydpedpgqetnvsmsfiwqsapdigrkle…	1	118	0	0
CCB84241	323	PreXMRV-1	Recombinant origin of the retrovirus XMRV	Science 333 (6038), 97-101 (2011)	2	127	mgqtvttplsltlehwgdvqriasnqsvdvkkrrwvtfcsaewptfdvgwpqdgtfnldiilqvkskvfspgphghpdqvpyivtweaiayepppwvkpfvspklplsptapilpsgpltqppprsalypaltpsmkprpskpqvlsdndgplidlltedpppygeqgpsssdgdgdreeatstseipapspmvsrlrgkrdppaadsttsralplrlggndqwqywpfsssdlynwknnnpsfsedpgkltaliesvltthqptwddcqqllgtlltgeekqrvllearkavqgddgrptqlpnevnsafplerpllkvgtt	2	127	0	0
CCB84243	1737	PreXMRV-2	Recombinant origin of the retrovirus XMRV	Science 333 (6038), 97-101 (2011)	2	127	mgqtvttplsltlqhwgdvqriasnqsvdvkkrrwvtfcsaewptfnvgwpqdgtfnlgiisqvksrvfcpgphghpdqvpyivtwealaydpppwvkpfvspkppplptapvlppgpsaqppsrsalypaltpsikskppkpqvlpdsggplidlltedpppygaqpsssarenneeeaattsevsppspmvsrlrgrrdppaadsttsqafplrmggdgqlqywpfsssdlynwknnnpsfsedpgkltaliesvlithqptwddcqqllgtlltgeekqrvllearkavrgndgrptqlpnevnaafplerpdwdytttegrnhlvlyrqlllaglqnagrsptnlakvkgitqgpnespsaflerlkeayrrytpydpedpgqetnvsmsfiwqs…	2	127	0	0
CCB84244	536	PreXMRV-2	Recombinant origin of the retrovirus XMRV	Science 333 (6038), 97-101 (2011)	2	127	mgqtvttplsltlqhwgdvqriasnqsvdvkkrrwvtfcsaewptfnvgwpqdgtfnlgiisqvksrvfcpgphghpdqvpyivtwealaydpppwvkpfvspkppplptapvlppgpsaqppsrsalypaltpsikskppkpqvlpdsggplidlltedpppygaqpsssarenneeeaattsevsppspmvsrlrgrrdppaadsttsqafplrmggdgqlqywpfsssdlynwknnnpsfsedpgkltaliesvlithqptwddcqqllgtlltgeekqrvllearkavrgndgrptqlpnevnaafplerpdwdytttegrnhlvlyrqlllaglqnagrsptnlakvkgitqgpnespsaflerlkeayrrytpydpedpgqetnvsmsfiwqs…	2	127	0	0
CCB84810	1733	XMRV	Xenotropic murine leukemia virus-related viruses in Lithuanian prostate cancer patient population	Unpublished	2	127	mgqtvttplsltlqhwgdvqriasnqsvdvrkrrwitfcsaewptfnvgwpqdgtfnlsiisqvksrvfcpgphghpdqvpyivtwealaydpppwvkpfvspkppplptapvlppgpsaqppsrsalypaltpsikskppkpqvlpdsggplidlltedpppygaqpsssargndeeeaattsevsppspmvsrlrgrrdppaadstssqafplrmggdgrlqywpfsssdlynwknnnpsfsedpgkltaliesvlithqptwgdcqqllgtlltgeekqrvllearkavrgndgrptqlpnevnaafplerpdwdytttegrnhlvlyrqlllaglqnagrsptnlakvkgitqgpnespsaflerlkeayrrytpydpedpgqetnvsmsfiwqs…	2	127	0	0
CCB84811	536	XMRV	Xenotropic murine leukemia virus-related viruses in Lithuanian prostate cancer patient population	Unpublished	2	127	mgqtvttplsltlqhwgdvqriasnqsvdvrkrrwitfcsaewptfnvgwpqdgtfnlsiisqvksrvfcpgphghpdqvpyivtwealaydpppwvkpfvspkppplptapvlppgpsaqppsrsalypaltpsikskppkpqvlpdsggplidlltedpppygaqpsssargndeeeaattsevsppspmvsrlrgrrdppaadstssqafplrmggdgrlqywpfsssdlynwknnnpsfsedpgkltaliesvlithqptwgdcqqllgtlltgeekqrvllearkavrgndgrptqlpnevnaafplerpdwdytttegrnhlvlyrqlllaglqnagrsptnlakvkgitqgpnespsaflerlkeayrrytpydpedpgqetnvsmsfiwqs…	2	127	0	0
GAG_AVISN	313	Avian spleen necrosis virus	Spontaneous changes in nucleotide sequence in proviruses of spleen necrosis virus, an avian retrovirus	Proc. Natl. Acad. Sci. U.S.A. 79 (4), 1230-1234 (1982)	11	130	mgqagskglltplecilknfsdfkkragdygedvdsfalrklcelewptfgvgwpkegtldfkvvaavrnivfgnpghpdqviyitvwtditierpkylkscgckphrtskvllasqkvnprrpvlpsapespprirraqflderplspapappppypevsaivedtregqqpdstvmtspphtrsglefgaqgpsgmyplretgerdmtgrpmrtyvpfttsdlynwknqnpssfsqapdqvisllesvfythqptwddcqqllrtlftteerervrtesrrevrndqgvqvtdereieaqfpatrpdwvgs	11	130	0	0
GAG_BAEVM	537	Baboon endogenous virus strain M7	The entire nucleotide sequence of baboon endogenous virus DNA: a chimeric genome structure of murine type C and simian type D retroviruses	Jpn. J. Genet. 62, 127-137 (1987)	15	125	mgqtlttplsltlthfsdvrarahnlsvgvrkgrwqtfcssewptlhvgwprdgtfdlsvilqvktkvmdpgphghpdqvayiitwedlvrnpppwvkpflhtpstskstllalevpknrtldppkpvlpdesqqdllfqdplphpphnpllepppynspsppvlspvspttpsaptpsslvssstppsspappeltprtppqtprlrlrraegqdgpstwqsslfplrtvnrtiqywpfsasdlynwkthnpsfsqdpqaltsliesillthqptwddcqqllqvlltteerqrvllearknvpgpgglptqlpneidegfpltrpdwdyetapgreslriyrqallaglkgagkrptnlakvrtitqgkdespaafmerllegfrmytpfdpeapeh…	15	125	0	0
GAG_FRSF5	187	Friend spleen focus-forming virus (isolate 502)	Complete nucleotide sequence of an infectious clone of Friend spleen focus-forming provirus: gp55 is an envelope fusion glycoprotein	Proc. Natl. Acad. Sci. U.S.A. 80 (16), 5037-5041 (1983)	2	127	mgqtvttplsltlehwedvqrtasnqsvdvkkrrwvtfcsaewptfgvgwpqdgtfnldiilqvkskvfspgphghpdqvpyivtweaiayepppwvkpfvspklspsptapilpsgpstqppprsalypaltpsikpgpspimadlsltfsqktlrrtedrdrppltematekrpppllrflpplp	2	127	0	0
GAG_FSVGA	425	Gardner-Arnstein feline sarcoma virus	Nucleotide sequences of feline sarcoma virus long terminal repeats and 5' leaders show extensive homology to those of other mammalian retroviruses	J. Virol. 45 (1), 466-472 (1983)	79	205	msrassgtatgarlfgissvlgeyrvligdegagpsrspsevsfsvwyrsraarlvivclvasflvpcltfliaetvmgqtittplsltldhwsevrarahnqgvevrkkkwitlceaewvmmnvgwpregtfsldnisqvekkifapgpyghpdqvpyittwrslatdppswvrpflpppkpptslpqplspqpsapltsslypvlpksdppkppvlppdpssplidllteepppypgghgpppsgprtptaspiasrlrerrenpaeesqalplregpnnrpqywpfsasdlynwkshnppfsqdpvaltnliesilvthqptwddcqqllqalltgeerqrvllearkqvpgedgrptqlpnvidetfpltrpnwdfatpagrehlrlyrqlllag…	79	205	0	0
GAG_FSVGR	118	Feline sarcoma virus (STRAIN GARDNER-RASHEED)	Gene product of v-fgr onc: hybrid protein containing a portion of actin and a tyrosine-specific protein kinase	Science 223 (4631), 63-66 (1984)	2	118	mgqtittplsltldhwsevrarahnqgvevrkkkwitlceaewvmmnvgwpregtfsldnisqvekkifapgpyghpdqvpyittwrslatdppswvrpflpppkpptslpqphspqp	2	118	0	0
GAG_GALV	520	Gibbon ape leukemia virus	Genetic organization of gibbon ape leukemia virus	Virology 173 (1), 205-213 (1989)	2	120	mgqdnstpisltlnhwrdvrtrahnlsveikkgkwqtfcssewptfgvgwppegtfnlsvifavkkivfqengghpdqvpyivvwqdlaqnpppwvpasakvavvsdtrrpvagrpsapprppiypatddllllseptpppypaalppplapqaigppsgqmpdssdpegpaagtrsrrarspadnsgpdstvilplraigppaepnglvplqywpfssadlynwksnhpsfsenpagltglleslmfshqptwddcqqllqilftteererillearknvlgdngaptqlenlineafplnrphwdyntaagrerllvyrrtlvaglkgaarrptnlakvrevlqgpaeppsvflerlmeayrrytpfdpssegqqaavamafigqsapdikkklqrl…	2	120	0	0
GAG_KORV	521	Koala retrovirus	The nucleotide sequence of koala (Phascolarctos cinereus) retrovirus: a novel type C endogenous virus related to Gibbon ape leukemia virus	J. Virol. 74 (9), 4264-4272 (2000)	2	122	mgqgestplsltldhwkdvktrahnlsveirkgkwqtfcssewptfevgwppegtfnpsiisavkrivfqetgghpdqvpyiivwqdlsnspppwvpplakiavasgqdngrksaggrpsapsrlpiypetdslfllsepppyptspppppaphaarpapglmaeglgsegpaagtrsrrprsptgdtgpdstvalplravgppaepnglvplqywpfssadlynwksnhpsfsenptgltglleslmfshqptwddcqqllqvlftteererillearknvlgvngaptqlenlineafplnrpqwdhntaegrerllvyrrtlvaglkgaarrptnlakvrevlqgpteppsvflerlmeayrrytpfdpssegqkaavamsfigqsapdikkklqr…	2	122	0	0
GAG_MLVAB	235	Abelson murine leukemia virus	Nucleotide sequence of Abelson murine leukemia virus genome: structural similarity of its transforming gene product to other onc gene products with tyrosine-specific kinase activity	Proc. Natl. Acad. Sci. U.S.A. 80 (12), 3623-3627 (1983)	2	126	mgqtvttplsltlghwkdveriahnqsvdvkkrrwvtfcsaewptfnvgwprdgtfnrdlitqvkikvfspgphghpdqvpyivtwealafdpppwvkpfvhpkpppplppsapslplepplstpprsslypaltpslgakpkpqvlsdsggplidlltedpppyrdprpppsdrdgnggeatpageapdpspmasrlrgrreppvadsttsqafplrtggngqlqywpfsssdl	2	126	0	0
GAG_MLVAV	537	AKR (endogenous) murine leukemia virus	Nucleotide sequence of AKV murine leukemia virus	J. Virol. 49 (2), 471-478 (1984)	2	127	mgqtvttplsltlehwedvqriasnqsvdvkkrrwvtfcsaewptfgvgwpqdgtfnldiilqvkskvfspgphghpdqvpyivtweaiayepppwvkpfvspklspsptapilpsgpstqppprsalypaltpsikprpskpqvlsdnggplidllsedpppyggqglsssdgdgdreeatstseipapspivsrlrgkrdppaadsttsrafplrlggngqlqywpfsssdlynwknnnpsfsedpgkltaliesvltthqptwddcqqllgtlltgeekqrvllearkavrgndgrptqlpnevdaafplerpdwdyttqrgrnhlvlyrqlllaglqnagrsptnlakvkgitqgpnespsaflerlkeayrrytpydpedpgqetnvsmsfiwq…	2	127	0	0
GAG_MLVBM	537	Murine leukemia virus (strain BM5 ECO)	Characteristics and contributions of defective, ecotropic, and mink cell focus-inducing viruses involved in a retrovirus-induced immunodeficiency syndrome of mice	J. Virol. 65 (8), 4232-4241 (1991)	2	127	mgqtvttplsltlehwgdvqriasnqsvgvkkrrwvtfcsaewptfgvgwpqdgtfnldiilqvkskvfspgphghpdqvpyivtweaiayepppwvkpfvspklslsptapilpsgpstqppprsalypaftpsikprpskpqvlsddggplidlltedpppygeqgpsspdgdgdreeatstseipapspmvsrlrgkrdppaadsttsrafplrlggngqlqywpfsssdlynwknnnpsfsedpgkltaliesvltthqptwddcqqllgtlltgeekqrvllearkavrgndgrptqlpnevnsafplerpdwdyttpegrnhlvlyrqlllaglqnagrsptnlakvkgitqgpnespsaflerlkeayrrytpydpedpgqetnvsmsfiwq…	2	127	0	0
GAG_MLVCB	536	Cas-Br-E murine leukemia virus	Complete nucleotide sequence of the neurotropic murine retrovirus CAS-BR-E	Nucleic Acids Res. 19 (7), 1707 (1991)	2	129	mgqtvttplsltldhwkdvertahnqsvdvkkrrwvtfcsvewptfnvgwpqdgtfnrdiitqvkikvfspgphghpdqvpyivtwealafdpppwvkpfvhpkpplppsapsllpepplstsprsslypaltpslgakpkpqvlpdsggplidlltedpppyrdpgpppsdrdrddgeaapageapdpspmasrlrgrrelpvadsttsqafplrsggngqlqywpfsssdlynwknnnpsfsedpgkltaliesvllthqptwddcqqllgtlltgeekqrvllearkavrgedgrptqlpneindafplerpdwdyntqrgrnhlvlyrqlllaglqnagrsptnlakvkgitqgpnespsaflerlkeayrrytpydpedpgqetnvsmsfiwqs…	2	129	0	0
GAG_MLVDE	536	Murine leukemia virus (strain DEF27)	Characteristics and contributions of defective, ecotropic, and mink cell focus-inducing viruses involved in a retrovirus-induced immunodeficiency syndrome of mice	J. Virol. 65 (8), 4232-4241 (1991)	2	127	mgqtittplsltlehwrdvqciasnqsvdvkrrrwvtfcsvewpsfdvgwpldgtfnldiilqvkskvfcpgphghpdqvpyivtwealayhpppwvkpfvspkpfplstlpfsppgpsahppsrsdlytalipsiktkppksrvlptnggplidlltenppnlgeqgpplpkgpvkkrrpppprysppgpmvsrlrgnrdppaadsttsrafplrlggngqlqywpfsssdlynwknnnpsfsedpgkltaliesvltthqptwddcqqllgtlltgeekqrvllearkavrgndgrptqlpnevnsafplerpdwdyttpegrnhlvlyrqlllaglqnagrsptnlakvkgitqgpsespsaflerlkeayrrytpydpedpgqetnvsmsfiwqs…	2	127	0	0
GAG_MLVDU	529	Duplan murine leukemia virus	Severe immunodeficiency disease induced by a defective murine leukaemia virus	Nature 338 (6215), 505-508 (1989)	2	139	mgqtvttplsltldhwkdvqciasnqsvdvkrrrwvtfcsvewpsfdvgwpldgtfnldiilqvkskvtcpgphghpdqvpyivtwealvyhpppwvkpfvspkpfplstlpfsppgpsahppsrsdlytalipskppksrvlppnggplidlltenlpnlpplskgpvkkrrpppprysppnpmesrvrgrrdppaadstssqafplrmggdgqlqywpfsssdlynwknnnpsfsedpgkltaliesvltthqptwddcqqllgtlltgeekqrvllearkavrgndgrptqlpnevnsafplerpdwnystpegrnhlvlyrqlllaglhnagrsptnlakvkritqgpnespsaflerlkeayrrytpydpedpgqetnvsmsfiwqsapdigrk…	2	139	0	0
GAG_MLVHO	540	HoMuLV murine leukemia virus	Nucleotide sequence and mode of transmission of the wild mouse ecotropic virus, HoMuLV	Virology 173 (1), 58-67 (1989)	2	142	mgqtittplsltldhwrdvqriasnqsvdvkkrrwvtfcsaewptfnvgwpqdgtfnkdiitqvkikvfspgphghpdqvpyivtweaiaydpppwakpfvhpqlsvspsapsafshevsgpptrsslypaltptkspspktqvlsddggplidllsddpppyrgpenqppagrptttmqemprlplkvpqepspmasrlrgrrehpaadsttsqafplrtggngqlqywpfssadlynwknnnpsfsedpgkltaliesvlithqptwddcqqllgtlltgeekqrvllearkavrgndgrptqlpneindafplerpdwdyttpagrnhlvlyrqlllaglqhagrsptnlakvkgitqgpnespsaflerlkeayrrytpydpedpgqetnvsmsf…	2	142	0	0
GAG_MLVMS	538	Moloney murine leukemia virus isolate Shinnick	Nucleotide sequence of Moloney murine leukaemia virus	Nature 293 (5833), 543-548 (1981)	2	131	mgqtvttplsltlghwkdveriahnqsvdvkkrrwvtfcsaewptfnvgwprdgtfnrdlitqvkikvfspgphghpdqvpyivtwealafdpppwvkpfvhpkpppplppsapslplepprstpprsslypaltpslgakpkpqvlsdsggplidlltedpppyrdprpppsdrdgnggeatpageapdpspmasrlrgrreppvadsttsqafplraggngqlqywpfsssdlynwknnnpsfsedpgkltaliesvlithqptwddcqqllgtlltgeekqrvllearkavrgddgrptqlpnevdaafplerpdwdyttqagrnhlvhyrqlllaglqnagrsptnlakvkgitqgpnespsaflerlkeayrrytpydpedpgqetnvsmsfiw…	2	131	0	0
GAG_MLVRD	537	Radiation murine leukemia virus	Nucleotide sequence of a radiation leukemia virus genome	Virology 158 (1), 88-102 (1987)	2	127	mgqtvttplsltlehwgdvqriasnqsvevkkrrrvtfcpaewptfdvgwpqdgtfnldiilqvkskvfspgphghpdqvpyivtweaiayeppswvkpfvspklslsptapilpsgpstqppprsalypaltpsikprpskpqvlsdnggplidlltedpppygeqgpsspdgdgdreeatytseipapspmvsrlrgkrdppaadsttsrafplrlggngqlqywpfsssdlynwknnnpsfsedpgkltaliesvltthqptwddcqqllgtlltgeekqrvllearkavrgndgrptqlpnevnsafplerpdwdyttpegrnhlvlyrqlllaglqnagrsptnlakvkgitqgpnespsaflerlkeayrrytpydpedhgqetsvsmsfiwq…	2	127	0	0
GAG_MSVFR	310	FBR murine osteosarcoma virus	FBR murine osteosarcoma virus. II. Nucleotide sequence of the provirus reveals that the genome contains sequences acquired from two cellular genes	Virology 135 (1), 229-243 (1984)	2	127	mgqtvttplsltlehwgdvqriasnqsvdvkkrrwvtfcsaewptfdvgwpqdgtfnldiilqvkskvfspgphghpdqvpyivtweaiayepppwvkpfvspklspsptapilpsgpstqppprsalypaltpsikprpskpqvlsddggplidlltedpppygeqgpsssdgdgdreeatstseipapspmvsrlrgkrdppaadsttsrafplrlggngqknnnpsfsedpgkltaliesvltthqptwddcqqllgtlltgeekqrvllearkavrgndgrptqmpnevnaafplerpdwdyttpe	2	127	0	0
GAG_MSVMO	538	Moloney murine sarcoma virus	Complete nucleotide sequence and organization of the Moloney murine sarcoma virus genome	Science 214 (4519), 445-450 (1981)	2	126	mgqtvttplsltldhwkdverlahnqsvdvkkrrwvtfcsaewptfnvgwprdgtfnrdlitqvkikvfspgphghpdqvpyivtwealafdpppwvkpfvhpkppppllpsapslplepplstppqsslypaltpslgakpkpqvlsdsggplidlltedpppyrdprpppsdrdgdsgeatpageapdpspmasrlrgrreppvadsttsqafplrtggngqlqywpfsssdlynwknnnpsfsedpgkltaliesvlithqptwddcqqllgtlltgeekqrvllearkavrgddgrptqlpnevdaafplerpdweyttqagrnhlvhyrqlliaglqnagrsptnlakvkgitqgpnespsaflerlkeayrrytpydpedpgqetnvsmsfiw…	2	126	0	0
GAG_MSVMT	468	Moloney murine sarcoma virus (strain TS110)	Moloney murine sarcoma virus MuSVts110 DNA: cloning, nucleotide sequence, and gene expression	J. Virol. 66 (9), 5329-5337 (1992)	2	126	mgqtvttplsltldhwkdveriahnqsvdvkkrrwvtfcsaewptfnvgwprdgtfnrdlitqvkikvfspgphghpdqvpyivtwealafdpppwvkpfvhpkppppllpsapslplepplstppqsslypaltpslgakpkpqvlsdsggplidlltedpppyrdprpppsdrdgdsgeatpageapdpspmasrlrgrreppvadsttsqafplrtggngqlqywpfsssdlynwksnnpsfsedpgkltaliesvlithqptwddcqqllgtlltgeekqrvllearkavrgddgrptqlpnevdaafplerpdweyttqagrnhlvhyrqlliaglqnagrsptnlakvkgitqgpnespsaflerlkeayrrytpydpedpgqetnvsmsfiw…	2	126	0	0
GAG_WMSV	512	Woolly monkey sarcoma virus	Nucleotide sequence of the simian sarcoma virus genome: demonstration that its acquired cellular sequences encode the transforming gene product p28sis	Proc. Natl. Acad. Sci. U.S.A. 80 (3), 731-735 (1983)	2	123	mgqnnstplsltlghwkdvrtrahnlsvkirkekwqtfcssewptfgvgwppegtfnlsvifavkrivfqetgghpdqvpyivvwqdlaqspppwvppsakiavvsspentqgpsagrpsapprppiypatddllllsepppypaalppplappavgpapgqapdssdpegpaagtrsrrarspaddsgpdstvilplraigppaepnglvplqywpfssadlynwksnhpsfsenpagltglleslmfshqptwddcqqllqilftteererillearknvlgdngaptqlenlineafplnrpqwdyntaagrelllvyrrtlvaglkgaarrptnlakvrevlqgpaeppsvflerlmeayrrytpfdpseegqqaavataftgqsapdikkklqr…	2	123	0	0
GAG_XMRV3	536	Xenotropic MuLV-related virus VP35	Identification of a novel Gammaretrovirus in prostate tumors of patients homozygous for R462Q RNASEL variant	PLoS Pathog. 2 (3), E25 (2006)	2	127	mgqtvttplsltlqhwgdvqriasnqsvdvkkrrwvtfcsaewptfnvgwpqdgtfnlgvisqvksrvfcpgphghpdqvpyivtwealaydpppwvkpfvspkppplptapvlppgpsaqppsrsalypaltlsikskppkpqvlpdsggplidlltedpppygvqpsssarenneeeaattsevsppspmvsrlrgrrdppaadsttsqafplrmggdgqlqywpfsssdlynwknnnpsfsedpgkltaliesvlithqptwddcqqllgtlltgeekqrvlleagkavrgndgrptqlpnevnaafplerpdwdytttegrnhlvlyrqlllaglqnagrsptnlakvkgitqgpnespsaflerlkeayrrytpydpedpgqetnvsmsfiwqs…	2	127	0	0
GAG_XMRV4	536	Xenotropic MuLV-related virus VP42	Identification of a novel Gammaretrovirus in prostate tumors of patients homozygous for R462Q RNASEL variant	PLoS Pathog. 2 (3), E25 (2006)	2	127	mgqtvttplsltlqhwgdvqriasnqsvdvkkrrwvtfcsaewptfnvgwpqdgtfnlgiisqvksrvfcpgphghpdqvpyivtwealaydpppwvkpfvspkppplptapvlppgpsaqppsrsalypaltpsikskppkpqvlpdsggplidlltedpppygaqpsssarenneeeaattsevsppspmvsrlrgrrdppaadsttsqafplrmggdgqlqywpfsssdlynwknnnpsfsedpgkltaliesvlithqptwddcqqllgtlltgeekqrvllearkavrgndgrptqlpnevnaafplerpdwgytttegrnhlvlyrqlllaglqnagrsptnlakvkgitqgpnespsaflerlkeayrrytpydpedpgqetnvsmsfiwqs…	2	127	0	0
GAG_XMRV6	536	Xenotropic MuLV-related virus VP62	Identification of a novel Gammaretrovirus in prostate tumors of patients homozygous for R462Q RNASEL variant	PLoS Pathog. 2 (3), E25 (2006)	2	127	mgqtvttplsltlqhwgdvqriasnqsvdvkkrrwvtfcsaewptfnvgwpqdgtfnlgvisqvksrvfcpgphghpdqvpyivtwealaydpppwvkpfvspkppplptapvlppgpsaqppsrsalypaltpsikskppkpqvlpdsggplidlltedpppygaqpsssarenneeeaattsevsppspmvsrlrgrrdppaadsttsqafplrmggdgqlqywpfsssdlynwknnnpsfsedpgkltaliesvlithqptwddcqqllgtlltgeekqrvllearkavrgndgrptqlpnevnaafplerpdwdytttegrnhlvlyrqlllaglqnagrsptnlakvkgitqgpnespsaflerlkeayrrytpydpedpgqetnvsmsfiwqs…	2	127	0	0
GAG80_MLVMN	626	Moloney murine leukemia virus neuropathogenic variant ts1-92b	Sequence analysis of a neuropathogenic variant of Moloney murine leukemia virus ts1: evidence for recombination	Virus Genes 25 (3), 343-344 (2002)	90	214	lgdvpgtsgavfvarpesknpdrfglfgappleegyvvlvgdenlkqfpppsefllsvwnrsraarlvccsivlcclcltvflylsenmgqtvttplsltldhwkdveriahnqsvdvkkrrwvtfcsaewptfnvgwprdgtfnrdlitqvkikvfspgphghpdqvpyivtwealafdpppwakpfvhpkpppplppsapslplepplstpsrsslypaltpslgakpkpqvlsdsegplidlltedpppyrdprpppsdgdgnsgeatpageapdpspmasrlrgrreppvadsttsqafplrtggngqlqywpfsssdlynwknnnpsfsedpgkltaliesvlithqptwddcqqllgtlltgeekqrvllearkavrgddgrptqlpnevdaa…	90	214	0	0
NP_041217	187	Spleen focus-forming virus	Complete nucleotide sequence of an infectious clone of Friend spleen focus-forming provirus: gp55 is an envelope fusion glycoprotein	Proc. Natl. Acad. Sci. U.S.A. 80 (16), 5037-5041 (1983)	2	127	mgqtvttplsltlehwedvqrtasnqsvdvkkrrwvtfcsaewptfgvgwpqdgtfnldiilqvkskvfspgphghpdqvpyivtweaiayepppwvkpfvspklspsptapilpsgpstqppprsalypaltpsikpgpspimadlsltfsqktlrrtedrdrppltematekrpppllrflpplp	2	127	0	0
NP_043518	538	Murine type C retrovirus	Characterization of a retrovirus in the genome of mouse myeloma cell line SP2/0-Ag-14	Unpublished	2	127	mgqtvttplsltlehwgdvqriasnqsvdvkkrrwvtfcsaewptfgvgwpqdgtfnldiilqvkskvfspgphghpdqvpyivtweaiayepppwvkpfvspklslsptapilpsgpstqppprsalypaltpsikprpskpqvlsdnggplidlltedpppygeqgpsssdgdgdreeatstpeipapspmvsrlrgkrdpprgsfhhlsgfphsvwgvmvscstgrfsssdlynwknnnpsfsedpgkltaliesvltthqptwddcqqllgtlltgeekqrvllearkavrgddgrptqlpneieaafplerpdwdyttlrgrnhlvlyrqlllaglqnagrsptnlakvkgitqgsnespsaflerlkeayrrytpydpedpgqetnvsmsfiw…	2	127	0	0
NP_056789	520	Gibbon ape leukemia virus	Genetic organization of gibbon ape leukemia virus	Virology 173 (1), 205-213 (1989)	2	120	mgqdnstpisltlnhwrdvrtrahnlsveikkgkwqtfcssewptfgvgwppegtfnlsvifavkkivfqengghpdqvpyivvwqdlaqnpppwvpasakvavvsdtrrpvagrpsapprppiypatddllllseptpppypaalppplapqaigppsgqmpdssdpegpaagtrsrrarspadnsgpdstvilplraigppaepnglvplqywpfssadlynwksnhpsfsenpagltglleslmfshqptwddcqqllqilftteererillearknvlgdngaptqlenlineafplnrphwdyntaagrerllvyrrtlvaglkgaarrptnlakvrevlqgpaeppsvflerlmeayrrytpfdpssegqqaavamafigqsapdikkklqrl…	2	120	0	0
NP_056890	554	Murine osteosarcoma virus	Appendix 2: Retroviral taxonomy, protein structure, sequences, and genetic maps	(in) Coffin,J.M. (Ed.); RETROVIRUSES: 757; Cold Spring Harbor Laboratory Press, Cold Spring Harbor, New York, NY, USA (1997)	2	127	mgqtvttplsltlehwgdvqriasnqsvdvkkrrwvtfcsaewptfdvgwpqdgtfnldiilqvkskvfspgphghpdqvpyivtweaiayepppwvkpfvspklspsptapilpsgpstqppprsalypaltpsikprpskpqvlsddggplidlltedpppygeqgpsssdgdgdreeatstseipapspmvsrlrgkrdppaadsttsrafplrlggngqknnnpsfsedpgkltaliesvltthqptwddcqqllgtlltgeekqrvllearkavrgndgrptqmpnevnaafplerpdwdyttpedslsyyhspadsfssmgspvntqdfcadlsvssanfiptetaistspdlqwlvqptlvssvapsqtraphpyglptqsagayaragmvk…	2	127	0	0
NP_057858	538	Moloney murine sarcoma virus	Appendix 2: Retroviral taxonomy, protein structure, sequences, and genetic maps	(in) Coffin,J.M. (Ed.); RETROVIRUSES: 757; Cold Spring Harbor Laboratory Press, Cold Spring Harbor, New York, NY, USA (1997)	2	126	mgqtvttplsltldhwkdverlahnqsvdvkkrrwvtfcsaewptfnvgwprdgtfnrdlitqvkikvfspgphghpdqvpyivtwealafdpppwvkpfvhpkppppllpsapslplepplstppqsslypaltpslgakpkpqvlsdsggplidlltedpppyrdprpppsdrdgdsgeatpageapdpspmasrlrgrreppvadsttsqafplrtggngqlqywpfsssdlynwknnnpsfsedpgkltaliesvlithqptwddcqqllgtlltgeekqrvllearkavrgddgrptqlpnevdaafplerpdweyttqagrnhlvhyrqlliaglqnagrsptnlakvkgitqgpnespsaflerlkeayrrytpydpedpgqetnvsmsfiw…	2	126	0	0
NP_057866	981	Abelson murine leukemia virus	Appendix 2: Retroviral taxonomy, protein structure, sequences, and genetic maps	(in) Coffin,J.M. (Ed.); RETROVIRUSES: 757; Cold Spring Harbor Laboratory Press, Cold Spring Harbor, New York, NY, USA (1997)	2	126	mgqtvttplsltlghwkdveriahnqsvdvkkrrwvtfcsaewptfnvgwprdgtfnrdlitqvkikvfspgphghpdqvpyivtwealafdpppwvkpfvhpkpppplppsapslplepplstpprsslypaltpslgakpkpqvlsdsggplidlltedpppyrdprpppsdrdgnggeatpageapdpspmasrlrgrreppvadsttsqafplrtggngqlqywpfsssdlyitpvnslekhswyhgpvsrnaaeyllssgingsflvresesspgqrsislryegrvyhyrintasdgklyvssesrfntlaelvhhhstvadglittlhypapkrnkptiygvspnydkwemertditmkhklgggqygevyegvwkkysltvavktlkedtm…	2	126	0	0
NP_057933	1737	Moloney murine leukemia virus	Nucleotide sequence of Moloney murine leukaemia virus	Nature 293, 543-548 (1981)	2	131	mgqtvttplsltlghwkdveriahnqsvdvkkrrwvtfcsaewptfnvgwprdgtfnrdlitqvkikvfspgphghpdqvpyivtwealafdpppwvkpfvhpkpppplppsapslplepprstpprsslypaltpslgakpkpqvlsdsggplidlltedpppyrdprpppsdrdgnggeatpageapdpspmasrlrgrreppvadsttsqafplraggngqlqywpfsssdlynwknnnpsfsedpgkltaliesvlithqptwddcqqllgtlltgeekqrvllearkavrgddgrptqlpnevdaafplerpdwdyttqagrnhlvhyrqlllaglqnagrsptnlakvkgitqgpnespsaflerlkeayrrytpydpedpgqetnvsmsfiw…	2	131	0	0
NP_057934	538	Moloney murine leukemia virus	Nucleotide sequence of Moloney murine leukaemia virus	Nature 293, 543-548 (1981)	2	131	mgqtvttplsltlghwkdveriahnqsvdvkkrrwvtfcsaewptfnvgwprdgtfnrdlitqvkikvfspgphghpdqvpyivtwealafdpppwvkpfvhpkpppplppsapslplepprstpprsslypaltpslgakpkpqvlsdsggplidlltedpppyrdprpppsdrdgnggeatpageapdpspmasrlrgrreppvadsttsqafplraggngqlqywpfsssdlynwknnnpsfsedpgkltaliesvlithqptwddcqqllgtlltgeekqrvllearkavrgddgrptqlpnevdaafplerpdwdyttqagrnhlvhyrqlllaglqnagrsptnlakvkgitqgpnespsaflerlkeayrrytpydpedpgqetnvsmsfiw…	2	131	0	0
NP_955526	131	Moloney murine sarcoma virus	Appendix 2: Retroviral taxonomy, protein structure, sequences, and genetic maps	(in) Coffin,J.M. (Ed.); RETROVIRUSES: 757; Cold Spring Harbor Laboratory Press, Cold Spring Harbor, New York, NY, USA (1997)	1	125	gqtvttplsltldhwkdverlahnqsvdvkkrrwvtfcsaewptfnvgwprdgtfnrdlitqvkikvfspgphghpdqvpyivtwealafdpppwvkpfvhpkppppllpsapslplepplstppqsslyp	1	125	0	0
NP_955583	130	Moloney murine leukemia virus	Nucleotide sequence of Moloney murine leukaemia virus	Nature 293, 543-548 (1981)	1	130	gqtvttplsltlghwkdveriahnqsvdvkkrrwvtfcsaewptfnvgwprdgtfnrdlitqvkikvfspgphghpdqvpyivtwealafdpppwvkpfvhpkpppplppsapslplepprstpprssly	1	130	0	0
NP_955593	130	Abelson murine leukemia virus	Appendix 2: Retroviral taxonomy, protein structure, sequences, and genetic maps	(in) Coffin,J.M. (Ed.); RETROVIRUSES: 757; Cold Spring Harbor Laboratory Press, Cold Spring Harbor, New York, NY, USA (1997)	1	125	gqtvttplsltlghwkdveriahnqsvdvkkrrwvtfcsaewptfnvgwprdgtfnrdlitqvkikvfspgphghpdqvpyivtwealafdpppwvkpfvhpkpppplppsapslplepplstpprssly	1	125	0	0
NP_955596	129	Murine osteosarcoma virus	Appendix 2: Retroviral taxonomy, protein structure, sequences, and genetic maps	(in) Coffin,J.M. (Ed.); RETROVIRUSES: 757; Cold Spring Harbor Laboratory Press, Cold Spring Harbor, New York, NY, USA (1997)	1	126	gqtvttplsltlehwgdvqriasnqsvdvkkrrwvtfcsaewptfdvgwpqdgtfnldiilqvkskvfspgphghpdqvpyivtweaiayepppwvkpfvspklspsptapilpsgpstqppprsalyp	1	126	0	0
POL_MLVMS	1738	Moloney murine leukemia virus isolate Shinnick	Nucleotide sequence of Moloney murine leukaemia virus	Nature 293 (5833), 543-548 (1981)	2	131	mgqtvttplsltlghwkdveriahnqsvdvkkrrwvtfcsaewptfnvgwprdgtfnrdlitqvkikvfspgphghpdqvpyivtwealafdpppwvkpfvhpkpppplppsapslplepprstpprsslypaltpslgakpkpqvlsdsggplidlltedpppyrdprpppsdrdgnggeatpageapdpspmasrlrgrreppvadsttsqafplraggngqlqywpfsssdlynwknnnpsfsedpgkltaliesvlithqptwddcqqllgtlltgeekqrvllearkavrgddgrptqlpnevdaafplerpdwdyttqagrnhlvhyrqlllaglqnagrsptnlakvkgitqgpnespsaflerlkeayrrytpydpedpgqetnvsmsfiw…	2	131	0	0
POL_XMRV3	1733	Xenotropic MuLV-related virus VP35	Identification of a novel Gammaretrovirus in prostate tumors of patients homozygous for R462Q RNASEL variant	PLoS Pathog. 2 (3), E25 (2006)	2	127	mgqtvttplsltlqhwgdvqriasnqsvdvkkrrwvtfcsaewptfnvgwpqdgtfnlgvisqvksrvfcpgphghpdqvpyivtwealaydpppwvkpfvspkppplptapvlppgpsaqppsrsalypaltlsikskppkpqvlpdsggplidlltedpppygvqpsssarenneeeaattsevsppspmvsrlrgrrdppaadsttsqafplrmggdgqlqywpfsssdlynwknnnpsfsedpgkltaliesvlithqptwddcqqllgtlltgeekqrvlleagkavrgndgrptqlpnevnaafplerpdwdytttegrnhlvlyrqlllaglqnagrsptnlakvkgitqgpnespsaflerlkeayrrytpydpedpgqetnvsmsfiwqs…	2	127	0	0
POL_XMRV4	1733	Xenotropic MuLV-related virus VP42	Identification of a novel Gammaretrovirus in prostate tumors of patients homozygous for R462Q RNASEL variant	PLoS Pathog. 2 (3), E25 (2006)	2	127	mgqtvttplsltlqhwgdvqriasnqsvdvkkrrwvtfcsaewptfnvgwpqdgtfnlgiisqvksrvfcpgphghpdqvpyivtwealaydpppwvkpfvspkppplptapvlppgpsaqppsrsalypaltpsikskppkpqvlpdsggplidlltedpppygaqpsssarenneeeaattsevsppspmvsrlrgrrdppaadsttsqafplrmggdgqlqywpfsssdlynwknnnpsfsedpgkltaliesvlithqptwddcqqllgtlltgeekqrvllearkavrgndgrptqlpnevnaafplerpdwgytttegrnhlvlyrqlllaglqnagrsptnlakvkgitqgpnespsaflerlkeayrrytpydpedpgqetnvsmsfiwqs…	2	127	0	0
POL_XMRV6	1733	Xenotropic MuLV-related virus VP62	Identification of a novel Gammaretrovirus in prostate tumors of patients homozygous for R462Q RNASEL variant	PLoS Pathog. 2 (3), E25 (2006)	2	127	mgqtvttplsltlqhwgdvqriasnqsvdvkkrrwvtfcsaewptfnvgwpqdgtfnlgvisqvksrvfcpgphghpdqvpyivtwealaydpppwvkpfvspkppplptapvlppgpsaqppsrsalypaltpsikskppkpqvlpdsggplidlltedpppygaqpsssarenneeeaattsevsppspmvsrlrgrrdppaadsttsqafplrmggdgqlqywpfsssdlynwknnnpsfsedpgkltaliesvlithqptwddcqqllgtlltgeekqrvllearkavrgndgrptqlpnevnaafplerpdwdytttegrnhlvlyrqlllaglqnagrsptnlakvkgitqgpnespsaflerlkeayrrytpydpedpgqetnvsmsfiwqs…	2	127	0	0
U43202_1	537	Murine leukemia virus	Molecular cloning of osteoma-inducing replication-competent murine leukemia viruses from the RFB osteoma virus stock	J. Virol. 66 (10), 6186-6190 (1992)	2	127	mgqtvttplsltlkhwedvqriasnqsvdvkkrrwvtfcsaewptfgvgwpqdgtfnldiilqvkskvfspgphghpdqvpyivtweaiayepppwvkpfvspklspsptapvlpsgpstqppprsalypaltpsikprpskpqvlsdnggplidllsedpppyggqglsssdgdgdreeatstseipapspivsrlrgkrdppaadsttsrafplrlggngqlqywpfsssdlynwknnnpsfsedpgkltaliesvltthqptwddcqqllgtlltgeekqrvllqarkavrgndgrptqlpnevdaafplerpdwdyttqrgrnnlvlyrqlllaglqnvgrsptnlakvkgitqgpnespsaflerlkeayrrytpydpedpgqetnvsmsfiwq…	2	127	0	0
YP_001165469	512	Woolly monkey sarcoma virus	Direct Submission	Submitted (01-AUG-2000) National Center for Biotechnology Information, NIH, Bethesda, MD 20894, USA	2	123	mgqnnstplsltlghwkdvrtrahnlsvkirkekwqtfcssewptfgvgwppegtfnlsvifavkrivfqetgghpdqvpyivvwqdlaqspppwvppsakiavvsspentqgpsagrpsapprppiypatddllllsepppypaalppplappavgpapgqapdssdpegpaagtrsrrarspaddsgpdstvilplraigppaepnglvplqywpfssadlynwksnhpsfsenpagltglleslmfshqptwddcqqllqilftteererillearknvlgdngaptqlenlineafplnrpqwdyntaagrelllvyrrtlvaglkgaarrptnlakvrevlqgpaeppsvflerlmeayrrytpfdpseegqqaavataftgqsapdikkklqr…	2	123	0	0
YP_001497148	1739	RD114 retrovirus	RD114-based retroviral vectors for gene therapy	Unpublished	15	127	mgqtlttpltltlthfsdvqarahnlslevrkgrwrtycssewptlsvgwprdgtfdlsiilqvktkvmdpgprghpdqiayiltwedlirnppawvkpflpscplsqstllplktskdrastqpsappkppkpvlpdesqkdpplldalsspphnpllqpppynpplapaltpvgptsppassssslsptsspactsapsstpappdltpqtppqtprlrlrrlddpngpptwqsslfplrtvnrtvqywpfsasdlynwkthnpsfsqepqaltsliesillthqptwddcqqllqvlltteerqrvllearknvpgpggfptqlpneidegfpltrpdwdyetapgreslriyrqallaglkgagkrptnlakvrtiiqgkeespaafmerllegf…	15	127	0	0
YP_002000601	125	Gibbon ape leukemia virus	Genetic organization of gibbon ape leukemia virus	Virology 173 (1), 205-213 (1989)	2	120	mgqdnstpisltlnhwrdvrtrahnlsveikkgkwqtfcssewptfgvgwppegtfnlsvifavkkivfqengghpdqvpyivvwqdlaqnpppwvpasakvavvsdtrrpvagrpsapprppiy	2	120	0	0
YP_003580184	601	Woolly monkey sarcoma virus	Direct Submission	Submitted (01-AUG-2000) National Center for Biotechnology Information, NIH, Bethesda, MD 20894, USA	91	212	vasrrvrgahrpvilgdvpgsgedqgrlvdpsaedhcvlippprlerralpsdsfsclyatrsrrrfwflfvlflislcvgvslfeifemgqnnstplsltlghwkdvrtrahnlsvkirkekwqtfcssewptfgvgwppegtfnlsvifavkrivfqetgghpdqvpyivvwqdlaqspppwvppsakiavvsspentqgpsagrpsapprppiypatddllllsepppypaalppplappavgpapgqapdssdpegpaagtrsrrarspaddsgpdstvilplraigppaepnglvplqywpfssadlynwksnhpsfsenpagltglleslmfshqptwddcqqllqilftteererillearknvlgdngaptqlenlineafplnrpqwdyn…	91	212	0	0
YP_003580189	128	Woolly monkey sarcoma virus	Direct Submission	Submitted (01-AUG-2000) National Center for Biotechnology Information, NIH, Bethesda, MD 20894, USA	2	123	mgqnnstplsltlghwkdvrtrahnlsvkirkekwqtfcssewptfgvgwppegtfnlsvifavkrivfqetgghpdqvpyivvwqdlaqspppwvppsakiavvsspentqgpsagrpsapprppiy	2	123	0	0
YP_004680223	323	PreXMRV-1	Recombinant origin of the retrovirus XMRV	Science 333 (6038), 97-101 (2011)	2	127	mgqtvttplsltlehwgdvqriasnqsvdvkkrrwvtfcsaewptfdvgwpqdgtfnldiilqvkskvfspgphghpdqvpyivtweaiayepppwvkpfvspklplsptapilpsgpltqppprsalypaltpsmkprpskpqvlsdndgplidlltedpppygeqgpsssdgdgdreeatstseipapspmvsrlrgkrdppaadsttsralplrlggndqwqywpfsssdlynwknnnpsfsedpgkltaliesvltthqptwddcqqllgtlltgeekqrvllearkavqgddgrptqlpnevnsafplerpllkvgtt	2	127	0	0
YP_008169843	1687	Koala retrovirus	An exogenous retrovirus isolated from koalas with malignant neoplasias in a US zoo	Proc. Natl. Acad. Sci. U.S.A. 110 (28), 11547-11552 (2013)	2	122	mgqgestplsltldhwkdvktrahnlsveirkgkwqtfcssewptfevgwppegtfnpsiisavkrivfqetgghpdqvpyiivwqdlsnspppwvpplakiavasgqdngrksaggrpsapsrlpiypetdslfllsepppyptspppppaphaarpapglmaeglgsegpaagtrsrrprsptgdtgpdstvalplravgppaepnglvplqywpfssadlynwksnhpsfsenptgltglleslmfshqptwddcqqllqvlftteererillearknvlgvngaptqlenlineafplnrpqwdhntaegrerllvyrrtlvaglkgaarrptnlakvrevlqgpteppsvflerlmeayrrytpfdpssegqkaavamsfigqsapdikkklqr…	2	122	0	0
YP_009109689	1727	Baboon endogenous virus strain M7	The entire nucleotide sequence of baboon endogenous virus DNA: A chimeric genome structure of murine type C and type D retroviruses	Jpn. J. Genet. 62, 127-137 (1987)	15	125	mgqtlttplsltlthfsdvrarahnlsvgvrkgrwqtfcssewptlhvgwprdgtfdlsvilqvktkvmdpgphghpdqvayiitwedlvrnpppwvkpflhtpstskstllalevpknrtldppkpvlpdesqqdllfqdplphpphnpllepppynspsppvlspvspttpsaptpsslvssstppsspappeltprtppqtprlrlrraegqdgpstwqsslfplrtvnrtiqywpfsasdlynwkthnpsfsqdpqaltsliesillthqptwddcqqllqvlltteerqrvllearknvpgpgglptqlpneidegfpltrpdwdyetapgreslriyrqallaglkgagkrptnlakvrtitqgkdespaafmerllegfrmytpfdpeapeh…	15	125	0	0
YP_009109690	537	Baboon endogenous virus strain M7	The entire nucleotide sequence of baboon endogenous virus DNA: A chimeric genome structure of murine type C and type D retroviruses	Jpn. J. Genet. 62, 127-137 (1987)	15	125	mgqtlttplsltlthfsdvrarahnlsvgvrkgrwqtfcssewptlhvgwprdgtfdlsvilqvktkvmdpgphghpdqvayiitwedlvrnpppwvkpflhtpstskstllalevpknrtldppkpvlpdesqqdllfqdplphpphnpllepppynspsppvlspvspttpsaptpsslvssstppsspappeltprtppqtprlrlrraegqdgpstwqsslfplrtvnrtiqywpfsasdlynwkthnpsfsqdpqaltsliesillthqptwddcqqllqvlltteerqrvllearknvpgpgglptqlpneidegfpltrpdwdyetapgreslriyrqallaglkgagkrptnlakvrtitqgkdespaafmerllegfrmytpfdpeapeh…	15	125	0	0
YP_009109696	112	Baboon endogenous virus strain M7	The entire nucleotide sequence of baboon endogenous virus DNA: A chimeric genome structure of murine type C and type D retroviruses	Jpn. J. Genet. 62, 127-137 (1987)	15	112	mgqtlttplsltlthfsdvrarahnlsvgvrkgrwqtfcssewptlhvgwprdgtfdlsvilqvktkvmdpgphghpdqvayiitwedlvrnpppwvkpflhtpstskstll	15	112	0	0
YP_009243643	204	Mus musculus mobilized endogenous polytropic provirus	Mobilization of endogenous retroviruses in mice after infection with an exogenous retrovirus	J. Virol. 83 (6), 2429-2435 (2009)	2	127	mgqtvttplsltlqhwgdvqriasnqsvdvrkrrwitfcsaewptfnvgwpqdgtfnlsiisqvksrvfcpgphghpdqvpyivtwealaydpppwvkpfvspklpplptapvlppgpsaqppsrsalypaltpsikskppkpqvlpdsggplidlltedpppyraqpsrsglhhlpgistphggrwpasvlavflfgfiqlek	2	127	0	0
YP_223870	500	Reticuloendotheliosis virus	Sequence analysis for the complete proviral genome of reticuloendotheliosis virus Chinese strain HA9901	Sci. China, C, Life Sc 49 (2), 149-157 (2006)	11	131	mgqagskglltplecilknfsdfkkragdyggdvdsftlrklcesewptlgvgwpkegtldfgvvvavrnivfgkheghpdqviyitvwtditierpkylkdcgckptgpskvllasqkvnprrpvlpsapespprtrraqflderplspapappppypevpaiaeegeegqqpdstvmaspphtrsglefgaqgpsgmyplretgerdmggrpmrtyvpfttsdlynwknqnpsfsqapdevisllesvfythqptwddcqqllrtlftteerervrtesrrevrndqgvqvtdereieaqfpatrpdwdpntgrgndnleryrqillrglraaarkptnlskitevrqgadesptaylerlyqayrtwspidprapenqaaiviqfvsqsapdirkk…	11	131	0	0

## Sheet: Deltaretrovirus
LOCUS	LENGTH	ORGANISM	TITEL	JOURNAL	p19 INIT	p19 TERM	SEQUENCE	p19 INIT PREDICTED	p19 TERM PREDICTED	p19 INIT PREDICTION ERROR	p19 TERM PREDICTION ERROR
1JVR_A	137	Human T-lymphotropic virus 2	Three-dimensional structure of the HTLV-II matrix protein and comparative analysis of matrix proteins from the different classes of pathogenic human retroviruses	J. Mol. Biol. 264 (5), 1117-1131 (1996)	2	92	xmgqihglsptpipkaprglsthhwlnflqaayrlqpgpsdfdfqqlrrflklalktpiwlnpidysllaslipkgypgrvveiinilvknqvspsapaapvptpicptttpppppppspeahvpppyveptttqcf	2	92	0	0
AAA45413	433	Human T-lymphotropic virus 2	Complete nucleotide sequence of an Amerindian human T-cell lymphotropic virus type II (HTLV-II) isolate: identification of a variant HTLV-II subtype b from a Guaymi Indian	J. Virol. 67 (8), 4659-4664 (1993)	1	91	mgqihglsptpipkaprglsthhwlnflqaayrlqpgpsdfdfqqlrrflklalktpiwlnpidysllaslipkgypgrvveiinilvknqvspsapaapvptpicptttpppppppspeahvpppyveptttqcfpilhppgapsahrpwqmkdlqaikqevsssapgspqfmqtlrlavqqfdptakdlqdllqylcsslvvslhhqqlntliteaetrgvtgynpmagplrmqannpaqqglrreyqnlwlaafstlpgntrdpswaailqgleepycafverlnvaldnglpegtpkepilrslaysnankecqkilqarghtnsplgemlracqawtpkdktkvlvvqprrppptqpcfrcgkvghwsrdctqprpppgpcplcqdpshwkrdc…	1	91	0	0
AAA45415	433	Human T-lymphotropic virus 2	Complete nucleotide sequence of HTLV-II isolate NRA: comparison of envelope sequence variation of HTLV-II isolates from U.S. blood donors and U.S. and Italian i.v. drug users	Virology 196 (1), 57-69 (1993)	1	91	mgqihglsptpipkaprglsthhwlnflqaayrlqpgpsdfdfqqlrrflklalktpiwlnpidysllaslipkgypgrvveiinilvknqvspsapaapvptpicptttpppppppspeahvpppyveptttqcfpilhppgapsahrpwqmkdlqaikqevsssapgspqfmqtlrlavqqfdptakdlqdllqylcsslvvslhhqqlntliteaetrgvtgynpmagplrmqannpaqqglrreyqnlwlaafstlpgntrdpswaailqgleepycafverlnvaldnglpegtpkepilrslaysnankecqkilqarghtnsplgemlracqawtpkdktkvlvvqprrppptqpcfrcgkighwsrdctqprpppgpcplcqdpshwkrdc…	1	91	0	0
AAA46209	174	Human T-lymphotropic virus 1	Amplification and molecular cloning of HTLV-I sequences from DNA of multiple sclerosis patients	Science 243 (4890), 529-533 (1989)	1	76	rglaahhwlnflqaayrlepgpssydfhqlkkflkialetpvwicpinysllasllpkgypgrvneilhiliqtqaqipsgpappppsspthdppdsdpqipppyveptapqvlpvmhphgappnhrpwqmkdlqaikqevsqaapgspqfmqtirlavqqfdptakdlqdllq	1	76	0	0
AAA85325	429	Human T-lymphotropic virus 1	Human T-cell-leukemia virus type I in post-transfusional spastic paraparesis: complete proviral sequence from uncultured blood cells	Int. J. Cancer 63 (4), 494-499 (1995)	1	92	mgqifsrsaspiprppqglaahhwlnflqaayrlepgpssydfhqlkkflkialetpvwicpinysllasllpkgypgrvneilhiliqtqaqipsrpappppsspthdppdsdpqipppyveptapqvlpvmhphgappnhrpwqmkdlqaikqevsqaapgspqfmqtirlavqqfdptakdlqdllqylcsslvaslhhqqldsliseaetrgitgynplagplrvqannpqqqglrreyqqlwlaafaalpgsakdpswasilqgleepyhafverlnialdnglpegtpkdpilrslaysnankecqkllqarghtnsplgdmlracqtwtpkdktkvlvvqpkkpppnqpcfrcgkaghwsrdctqprpppgpcplcqdpthwkrdcprlkpt…	1	92	0	0
AAA85841	429	Human T-lymphotropic virus 1	Nucleotide sequence analysis of a full-length human T-cell leukemia virus type I from adult T-cell leukemia cells: a prematurely terminated PX open reading frame II	Int. J. Cancer 60 (5), 701-706 (1995)	1	92	mgqifsrsaspiprpprglaahhwlnflqaayrlepgpssydfhqlkkflkialetpvwicpinysllasllpkgypgrvneilhiliqtqaqipsrpappppsspthdppdsdpqipppyveptapqvlpvmhphgappnhrpwqmkdlqaikqevsqaapgspqfmqtirlavqqfdptakdlqdllqylcsslvaslhhqqldsliseaetrgitgynplagplrvqannpqqqglrreyqqlwlaafaalpgsakdpswasilqgleepyhafverlnialdnglpegtpkdpilrslaysnankecqkllqarghtnsplgdmlracqtwtpkdktkvlvvqpkkpppnqpcfrcgkaghwsrdctqprpppgpcplcqdpthwkrdcprlkpt…	1	92	0	0
AAA96672	429	Human T-lymphotropic virus 1	Human adult T-cell leukemia virus: complete nucleotide sequence of the provirus genome integrated in leukemia cell DNA	Proc. Natl. Acad. Sci. U.S.A. 80 (12), 3618-3622 (1983)	1	92	mgqifsrsaspiprpprglaahhwlnflqaayrlepgpssydfhqlkkflkialetparicpinysllasllpkgypgrvneilhiliqtqaqipsrpappppsspthdppdsdpqipppyveptapqvlpvmhphgappnhrpwqmkdlqaikqevsqaapgspqfmqtirlavqqfdptakdlqdllqylcsslvaslhhqqldsliseaetrgitgynplagplrvqannpqqqglrreyqqlwlaafaalpgsakdpswasilqgleepyhafverlnialdnglpegtpkdpilrslaysnankecqkllqarghtnsplgdmlracqtwtpkdktkvlvvqpkkpppnqpcfrcgkaghwsrdctqprpppgpcplcqdpthwkrdcprlkpt…	1	92	0	0
AAB20767	429	Human T-lymphotropic virus 1	Nucleotide sequence analysis of isolates of human T-lymphotropic virus type 1 of diverse geographical origins	AIDS Res. Hum. Retroviruses 7 (11), 923-941 (1991)	1	92	mgqifsrsaspiprpprglaahhwlnflqaayrlepgpssydfhqlkkflkmaletpvwicpinysvlasllpkgypgrvneilhiliqtqaqipshpappppsspthdppdsdpqipppyveptapqvlpvmhphgappshrpwqmkdlqaikqevsqaapgspqfmqtirlavqqfdptakdlqdllqylcsslvaslhhqqldsliseaetrgitgynplagplrvqannpqqqglrreyqqlwlaafaalpgsakdpswasilqgleepyhtfverlnvaldnglpegtpkdpilrslaysnankecqkllqarghtnsplgdmlracqawtpkdktkvlvvqpkkpppnqpcfrcgkaghwsrdctqprpppgpcplcqdpthwkrdcprlkpt…	1	92	0	0
AAB58785	325	Simian T-lymphotropic virus 2	The simian T-lymphotropic/leukemia virus from Pan paniscus belongs to the type 2 family and infects Asian macaques	J. Virol. 71 (5), 3684-3692 (1997)	1	91	mgqtyglspspipkaprglsthhwlnflqasyrlqpgpsdfdfqqlrrflklalktpiwlnpidysllaslipkgypgrtseiinvlirnqasptpppapslpepanppplqqpsappephtpppyieppathclpilhphgapsahrpwqmkdlqaikqevntsapgspqfmqtvrlaiqqfdptakdlqdllqylcsslvvslhhqqlhtliteaetrgmtgynpmagplrmqannpaqeglrreyqnlwlaafsalpgntrdpswaailqgleepycallerlnvaldnglpegtpkepilrslaysnankdcqklagsgpy	1	91	0	0
AAB59884	433	Human T-lymphotropic virus 2	RNA Tumor Viruses	(in) Weiss,R.L., Teich,N., Varmus,H. and Coffin,J. (Eds.); RNA TUMOR VIRUSES, SECOND EDITION, 2, Vol. 2: 1070-1085; Cold Spring Harbor Laboratory, Cold Spring Harbor (1985)	1	91	mgqihglsptpipkaprglsthhwlnflqaayrlqprpsdfdfqqlrrflklalktpiwlnpidysllaslipkgypgrvveiinilvknqvspsapaapvptpicptttpppppppspeahvpppyveptttqcfpilhppgapsahrpwqmkdlqaikqevsssalgspqfmqtlrlavqqfdptakdlqdllqylcsslvvslhhqqlntliteaetrgmtgynpmagplrmqannpaqqglrreyqnlwlaafstlpgntrdpswaailqgleepycafverlnvaldnglpegtpkepilrslaysnankecqkilqarghtnsplgemlrtcqawtpkdktkvlvvqprrppptqpcfrcgkvghwsrdctqprpppgpcplcqdpshwkrdc…	1	91	0	0
AAC00185	429	Human T-lymphotropic virus 1	Sequence analysis of the first HTLV-1 infection in Germany without relations to endemic areas	Unpublished	1	92	mgqifsrsaspiprpprglaahhwlnflqaayrlepgpssydfhqlkkflkialetpvwicpinysllasllpkgypgrvneilhiliqtqaqipsrpappppsspthdppdsdpqipppyveptapqvlpvmhphgappnhrpwqmkdlqaikqevsqaapgspqfmqtirlavqqfdptakdlqdllqylcsslvaslhhqqldsliseaetrgitgynplagplrvqannpqqqglrreyqqlwlaafaalpgsakdpswasilqgleepyhafverlnialdnglpegtpkdpilrslaysnankecqkllqarghtnsplgdmlracqawtpkdktkvlvvqpkkpppnqpcfrcgkaghwsrdctqprpppgpcplcqdpthwkrdcprlkpt…	1	92	0	0
AAC82579	429	Human T-lymphotropic virus 1	Appendix 2: Retroviral taxonomy, protein structure, sequences, and genetic maps	(in) Coffin,J.M. (Ed.); RETROVIRUSES: 757; Cold Spring Harbor Laboratory Press, Cold Spring Harbor, New York, NY, USA (1997)	1	92	mgqifsrsaspiprpprglaahhwlnflqaayrlepgpssydfhqlkkflkialetpvwicpinysllasllpkgypgrvneilhiliqtqaqipsrpappppsssthdppdsdpqipppyveptapqvlpvmhphgappnhrpwqmkdlqaikqevsqaapgspqfmqtirlavqqfdptakdlqdllqylcsslvaslhhqqldsliseaetrgitgynplagplrvqannpqqqglrreyqqlwlaafaalpgsakdpswasilqgleepyhafverlnialdnglpegtpkdpilrslaysnankecqkllqarghtnsplgdmlracqawtpkdktkvlvvqpkkpppnqpcfrcgkaghwsrdctqprpppgpcplcqdpthwkrdcprlkpt…	1	92	0	0
AAC82580	651	Human T-lymphotropic virus 1	Appendix 2: Retroviral taxonomy, protein structure, sequences, and genetic maps	(in) Coffin,J.M. (Ed.); RETROVIRUSES: 757; Cold Spring Harbor Laboratory Press, Cold Spring Harbor, New York, NY, USA (1997)	1	92	mgqifsrsaspiprpprglaahhwlnflqaayrlepgpssydfhqlkkflkialetpvwicpinysllasllpkgypgrvneilhiliqtqaqipsrpappppsssthdppdsdpqipppyveptapqvlpvmhphgappnhrpwqmkdlqaikqevsqaapgspqfmqtirlavqqfdptakdlqdllqylcsslvaslhhqqldsliseaetrgitgynplagplrvqannpqqqglrreyqqlwlaafaalpgsakdpswasilqgleepyhafverlnialdnglpegtpkdpilrslaysnankecqkllqarghtnsplgdmlracqawtpkdktkvlvvqpkkpppnqpcfrcgkaghwsrdctqprpppgpcplcqdpthwkrdcprlkpt…	1	92	0	0
AAC82581	1462	Human T-lymphotropic virus 1	Appendix 2: Retroviral taxonomy, protein structure, sequences, and genetic maps	(in) Coffin,J.M. (Ed.); RETROVIRUSES: 757; Cold Spring Harbor Laboratory Press, Cold Spring Harbor, New York, NY, USA (1997)	1	92	mgqifsrsaspiprpprglaahhwlnflqaayrlepgpssydfhqlkkflkialetpvwicpinysllasllpkgypgrvneilhiliqtqaqipsrpappppsssthdppdsdpqipppyveptapqvlpvmhphgappnhrpwqmkdlqaikqevsqaapgspqfmqtirlavqqfdptakdlqdllqylcsslvaslhhqqldsliseaetrgitgynplagplrvqannpqqqglrreyqqlwlaafaalpgsakdpswasilqgleepyhafverlnialdnglpegtpkdpilrslaysnankecqkllqarghtnsplgdmlracqawtpkdktkvlvvqpkkpppnqpcfrcgkaghwsrdctqprpppgpcplcqdpthwkrdcprlkpt…	1	92	0	0
AAD39692	428	Simian T-lymphotropic virus 1	Sequence and phylogenetic analyses of a new STLV-I from a naturally infected tantalus monkey from Central Africa	Virology 192 (1), 312-320 (1993)	1	92	mgqifsrsaspiprpprglaahhwlnflqaayrlepgpssydfhqlkkflkmaletpawicpinysrlasllpkgypgrvneilhiliqtqaqipchpappppssptldppdsdpqipppyveptapqvlpvmhphgappshrpwqmkdlqaikqevsqaapgspqfmqtirlavqqfdptakdlqdllqylcsslvaslhhqqldsliseaetrgitgynplagplrvqannpqqqglrreyqqlwlaafaalpgsakdpswasilqgleepyhtfverlnvaldnglpegtpkdpilrslaysnankecqkllqarghtnsplgdmlracqawtpkdktkvlvvqpkkpppnqpcfrcgkaghwsrdctqprpppghalcqdpthwkrdcprlkpai…	1	92	0	0
AAD44270	136	Human T-lymphotropic virus 1	Comparisons of defective HTLV-I proviruses predict the mode of origin and coding potential of internally deleted genomes	Virology 263 (2), 273-281 (1999)	1	74	maahhwlnflqaayrlepgpssydfhqlkkflkialetpvwicpinysllasllpkgypgrvneilhiliqtqaqipsrpappppsspthdppdsdpqipppyvepktlkvltppithttpnippsflqamrkysp	1	74	0	0
AAD50661	449	Human T-lymphotropic virus 1	Characterization and Sequencing of Prototypic HTLV-I From an HTLV-I/II Seroindeterminate Patient	Unpublished	1	92	mgqifsrsaspiprpprglaahhwlnflqaayrlepgpssydfhqlkkflkialetpvwicpinysllasllpkgypgrvneilhiliqtqaqipsrpappppsspthdppdsdpqipppyveptapqvlpvmhphgappnhrpwqmkdlqaikqevsqaapgspqfmqtirlavqqfdptakdlqdllqylcsslvaslhhqqldsliseaetrgitgynplagplrvqannpqqqglrreyqqlwlaafaalpgsakdpswasilqgleepyhafverlnialdnglpegtpkdpilrslaysnankecqkllqarghtnsplgdmlracqtwtpkdktkvlvvqpkkpppnqpcfrcgkaghwsrdctqprpppgpcplcqdpthwkrdcprlkpt…	1	92	0	0
AAD50662	647	Human T-lymphotropic virus 1	Characterization and Sequencing of Prototypic HTLV-I From an HTLV-I/II Seroindeterminate Patient	Unpublished	1	92	mgqifsrsaspiprpprglaahhwlnflqaayrlepgpssydfhqlkkflkialetpvwicpinysllasllpkgypgrvneilhiliqtqaqipsrpappppsspthdppdsdpqipppyveptapqvlpvmhphgappnhrpwqmkdlqaikqevsqaapgspqfmqtirlavqqfdptakdlqdllqylcsslvaslhhqqldsliseaetrgitgynplagplrvqannpqqqglrreyqqlwlaafaalpgsakdpswasilqgleepyhafverlnialdnglpegtpkdpilrslaysnankecqkllqarghtnsplgdmlracqtwtpkdktkvlvvqpkkpppnqpcfrcgkaghwsrdctqprpppgpcplcqdpthwkrdcprlkpt…	1	92	0	0
AAD50663	1273	Human T-lymphotropic virus 1	Characterization and Sequencing of Prototypic HTLV-I From an HTLV-I/II Seroindeterminate Patient	Unpublished	1	92	mgqifsrsaspiprpprglaahhwlnflqaayrlepgpssydfhqlkkflkialetpvwicpinysllasllpkgypgrvneilhiliqtqaqipsrpappppsspthdppdsdpqipppyveptapqvlpvmhphgappnhrpwqmkdlqaikqevsqaapgspqfmqtirlavqqfdptakdlqdllqylcsslvaslhhqqldsliseaetrgitgynplagplrvqannpqqqglrreyqqlwlaafaalpgsakdpswasilqgleepyhafverlnialdnglpegtpkdpilrslaysnankecqkllqarghtnsplgdmlracqtwtpkdktkvlvvqpkkpppnqpcfrcgkaghwsrdctqprpppgpcplcqdpthwkrdcprlkpt…	1	92	0	0
AAF66017	129	Simian T-lymphotropic virus 1	Molecular characterization and phylogenetic analyses of a new simian T cell lymphotropic virus type 1 in a wild-caught african baboon (Papio anubis) with an indeterminate STLV type 2-like serology	AIDS Res. Hum. Retroviruses 16 (18), 2043-2048 (2000)	1	92	mgqivsrsaspiprpprglaahhwlnflqaayrlepgpsnydfqqlrkflkmaletpvwicpinysvlasllpkgypgrvneilhiliqtqaqipshpappppssptldppdsnpqipppyveptapqv	1	92	0	0
AAF71370	429	Human T-lymphotropic virus 1	Human T cell leukemia virus type 1 (proviral) Chinese variant	Unpublished	1	92	mgqifsrsaspiprpprglaahhwlnflqaayrlepgpssydfhqlkkflkialetpvwicpinysllasllpkgypgrvneilhiliqtqaqipsrpappppsspthdppdsdpqipppyveptapqvlpvmhphgappnhrpwqmkdlqaikqevsqaapgspqfmqtirlavqqfdptakdlqdllqylcsslvaslhhqqldsliseaetrgitgynplagplrvqannpqqqglrreyqqlwlaafaalpgsakdpswasilqgleepyhafverlnialdnglpegtpkdpilrslaysnankecqkllqarghtnsplgdmlracqtwtpkdktkvlvvqpkkpppnqpcfrcgkaghwsrdctqprpppgpcplcqdpthwkrdcprlkpt…	1	92	0	0
AAL30504	433	Human T-lymphotropic virus 2	Delayed Seroconversion to HTLV-II is Associated With a Stop-Codon Mutation in the pol Gene	AIDS Res. Hum. Retroviruses (2016) In press	1	91	mgqihglsptpipkaprglsthhwlnflqaayrlqpgpsdfdfqqlrrflklalktpiwlnpigysllaslipkgypgrvveiinilvknqvspsapaapvptpicptttpppppppspeahvpppyveptttqcfpilhppgapsahrpwqmkdlqaikqevsssapgspqfmqtlrlavqqfdptakdlqdllqylcsslvvslhhqqlntliteaetrgmtgynpmagplrmqannpaqqglrreyqnlwlaafstlpgntrdpswaailqgleepycafverlnvaldnglpegtpkepilrslaysnankecqkilqarghtnsplgemlrtcqawtpkdktkvlvvqprrppptqpcfrcgkvghwsrdctqprpppgpcplcqdpshwkrdc…	1	91	0	0
AAN87143	422	Simian T-lymphotropic virus 3	Divergent simian T-cell lymphotropic virus type 3 (STLV-3) in wild-caught Papio hamadryas papio from Senegal: widespread distribution of STLV-3 in Africa	J. Virol. 77 (1), 782-789 (2003)	1	92	mgktyssptnpipkapkglaihhwlnflqaayrlqpgpsefdfhqlrkflklaiktpvwlnpinysvlaglipknypgrvheivailiqetpareappsapptddpqkpppypeqaqgapqclpvlhphgapaahrpwqmkdlqaikqevsssapgspqfmqtvrlavqqfdptakdlhdllqylcsslvaslhhqqletliaqaetqgitgynplagplrvqannpnqqglrreyqnlwlsafsalpgntkdptwaailqgpeepfcsfverlnialdnglpegtpkdpilrslaysnankecqkllqargqtnsplgemlracqawtprdknkilmiqpkktpppnqpcfrcgqvghwsrdckqprpppgpcpvcqdpahwkrdcpqlktdtkgsed…	1	92	0	0
AAO62100	422	Simian T-lymphotropic virus 3	Identification in gelada baboons (Theropithecus gelada) of a distinct simian T-cell lymphotropic virus type 3 with a broad range of Western blot reactivity	J. Gen. Virol. 85 (PT 2), 507-519 (2004)	1	92	mgktfsspanpipkapkglaihhwlnflqaayrlqpgpsefdfhqlrkflklaiktpvwlnpinysvlaglipknypgrvheivailiqetparetppsapladdpqkpppypeqvqtapqclpvlhphgapaahrpwqmkdlqaikqevsssapgspqfmqtvrlavqqfdptakdlhdllqylcsslvaslhhqqletliaqaetqgitgynplagplrvqannpnqqglrreyqslwlsafsalpgntkdptwaailqgpeepfcsfverlnvaldnglpegtpkdpilrslaysnankecqkllqargqtnsplgemlracqtwtprdknkilmiqpkktpppnqpcfrcgqaghwsrdckqprpppgpcplcqdpahwkrdcpqlkadtkgnen…	1	92	0	0
AAO86624	422	Simian T-lymphotropic virus 3	A novel, divergent simian T-cell lymphotropic virus type 3 in a wild-caught red-capped mangabey (Cercocebus torquatus torquatus) from Nigeria	J. Gen. Virol. 84 (PT 10), 2723-2727 (2003)	1	92	mgktyssptnpipkapkglaihhwlnflqaayrlqpgpsefdfhqlrkflklaiktpvwlnpinysilaglipknypgrvheivailiqetpmreappsappaddpqkpppypeqapgtsqcfpvlhphgapavhrpwqmkdlqaikqevsssapgspqfmqtvrlavqqfdptakdlhdllqylcsslvaslhhqqletliaqaetqgitgynplagplrvqannpnqqglrreyqnlwlsafsalpgntkdptwaailqgpeepfcsfverlnvaldnglpegtpkdpilrslaysnankecqkllqargqtnsplgemlracqtwtprdknkvliiqpkktpppnqpcfrcgqvghwsrdckqprpppgpcpvcqdpahwkrdcpqlktdtkgsed…	1	92	0	0
AAU34008	437	Simian T-lymphotropic virus 1	Full-genome analysis of a highly divergent simian T-cell lymphotropic virus type 1 strain in Macaca arctoides	J. Gen. Virol. 86 (PT 7), 1953-1959 (2005)	1	91	mgqiiprvtspiprpprglathhwlnflqaayrlepgpssydfhqlrqflklaletpvwmspinysllanllpkgypgrvneilniliqaqvqtpphppsplsaspntapssqfpaetsltasdlhipppyaepsapqvlpvvhphgappnhrpwqmkdlqaikqevsqaapgspqfmqtvrlavqqfdptakdlqdllqylcssliaslhhqqldsliseaetrgitgynplagplrvqannpqqqglrreyqqlwlaafsalpgsakdpswasilqgleepyhsfverlnvaldnglpegtpkdpilrslaysnankecqkllqarghtnsplgdmlracqawapkdkakvlvvqpkkpppnqpcfrcgkaghwsrdctqprpppgpcplcqdpthw…	1	91	0	0
AAZ77657	422	Human T-lymphotropic virus 3	Ancient origin and molecular features of the novel human T-lymphotropic virus type 3 revealed by complete genome analysis	J. Virol. 80 (15), 7427-7438 (2006)	1	92	mgktysspinpipkapkglaihhwlnflqaayrlqpgpsefdfhqlrkflklaiktpvwlnpinysvlaglipknypgrvheivailiqetpareappsaplaedpqkpppypeqaqeasqclpilhphgapaahrpwqmkdlqaikqevsssapgspqfmqtirlavqqfdptakdlhdllqylcsslvaslhhqqletliaqaetqgitgynplagplriqannpnqqglrkeyqnlwlsafsalpgntkdptwaailqgpeepfgsfverlnvaldnglpegtpkdpilrslaysnankecqkllqargqtnsplgemlracqtwtprdknkilmvqpkktpppnqpcfrcgqvghwsrdckqprpppgpcpvcqdpthwkrdcpqlktdtrdsed…	1	92	0	0
ABF18959	422	Human T-lymphotropic virus 3	Discovery of a new human T-cell lymphotropic virus (HTLV-3) in Central Africa	Retrovirology 2, 30 (2005)	1	91	mgktysspvnpipkapkglaihhwlnflqaayrlqpgpsefdfhqlrkflklaiktpvwlnpinysvlarlipknypgrvheivailiqetpareappsappaddpqkpppypehaqvepqclpvlhphgapathrpwqmkdlqaikqevsssapgspqfmqtvrlavqqfdptakdlhdllqylcsslvaslhhqqletliaqaetqgitgynplagplrvqannpnqqglrreyqnlwlsafsalpgntkdptwaailqgpeepfcsfverlnvaldnglpegtpkdpilrslaysnankecqkllqargqtnsplgemlracqtwtprdknkilmiqpkktpppnqpcfrcgqaghwsrdckqprpppgpcplcqdpahwkqdcpqlkadtkgsed…	1	92	0	1
ABR67999	424	Human T-lymphotropic virus 4	Ancient Origin and Molecular Features of the Novel Human T-lymphotropic Virus Type 4	Unpublished	1	90	mgqthtsspvpkaprglsthhwlnflqaayrlqpgpsefdfhqlrrflklalqtpvwlnpidysllaglipkgypgrvteivnillrahpppsapaismptatgpapapqpqeahtpppyaepaalqclpimhshgapsshrpwqmkdlqaikqeistsapgspqfmhtirlaiqqfdptakdlhdllqylcsslivslhhqqlqaliveaetrgltgynpmagplrvqannpaqqglqreyqslwlaafaalpgntrdpswaailqgleepycafverlnaaldnglpegtpkepilrplaysnankecqkllqarghtnsplgemlracqawtpkdktkvlvvqprktpptqpcfrcgkvghwsrdctqprpppgpcplcqdpshwkrdcpqlktpp…	1	90	0	0
ABW89481	420	Simian T-cell lymphotropic virus 6	Genetic characterization of the complete genome of a highly divergent simian T-lymphotropic virus (STLV) type 3 from a wild Cercopithecus mona monkey	Retrovirology 6, 97 (2009)	1	92	mgnsysraanpipkapkglaihhwlnflqaayrlqpgpsefdfhqlrnflklaiktpvwlnpinysvlaelvpknypgriqeiiailiqetstqevppsappasepqnpppypepgqaipqclpvlhphgapaahrpwqmkdlqaikqevtssapgspqfmqtvrlavqqfdptakdlhdllqylcsslvaslhhqqletliaqaetqgitgynplagplrvqannptqqglrreyqnlwlsafsalpgntkdptwaailqgpeepfctfverlnvaldnglpegtpkepilrslaysnankecqkllqargqtngplgdmlracqawtprdknkvlmvqpkktpppnqpcfrcgqaghwsrdckqprpppgpcplcqdpthwkrdcpqlkpdpeegml…	1	92	0	0
ACF40912	422	Human T-lymphotropic virus 3	New Strain of Human T Lymphotropic Virus (HTLV) Type 3 in a Pygmy from Cameroon with Peculiar HTLV Serologic Results	J. Infect. Dis. (2008) In press	1	91	mgktysspvnpipkapkglaihhwlnflqaayrlqpgpsefdfhqlrkflklaiktpvwlnpinysvlaglipknypgrvheivailiqetpareappsappaddpqkpppypehaqvepqclpvlhphgapathrpwqmkdlqaikqevsssapgspqfmqtvrlavqqfdptakdlhdllqylcsslvaslhhqqletliaqaetqgitgynplagplrvqannpnqqglrreyqnlwlsafsalpgntkdptwaailqgpeelfcsfverlnvaldnglpegtpkdpilrslaysnankecqkllqargqtnsslgemlracqtwtprdknkilmiqpkktpppnqpcfrcgqaghwsrdckqprpppgpcplcqdpahwkrdcpqlkadtkgsed…	1	92	0	1
ADA60728	126	Simian T-lymphotropic virus 3	Genetic characterization of the complete genome of a highly divergent simian T-lymphotropic virus (STLV) type 3 from a wild Cercopithecus mona monkey	Retrovirology 6, 97 (2009)	1	92	mgnsysraanpipkapkglaihhwlnflqaayrlqpgpsefdfhqlrnflklaiktpvwlnpinysvlaelvpknypgriqeiiailiqetstqevppsappasepqnpppypepgqaipqclpvl	1	92	0	0
ADE43691	420	Human T-lymphotropic virus 3	Emergence of a novel and highly divergent HTLV-3 in a primate hunter in Cameroon	Virology 401 (2), 137-145 (2010)	1	92	mgnsysraanpipkapkglaihhwlnflqaayrlqpgpsefdfhqlrnflklaiktpvwlnpinysvlaelvpknypgriqeiiailiqetstqevppsappasepqnpppypepgqaipqclpvlhphgapaahrpwqmkdlqaikqevtssapgspqfmqtvrlavqqfdptakdlhdllqylcsslvaslhhqqletliaqaetqgitgynplagplrvqannptqqglrreyqnlwlsafsalpgntkdptwaailqgpeepfctfverlnvaldnglpegtpkepilrslaysnankecqkllqargqtngplgdmlracqawtprdknkvlmvqpkktpppnqpcfrcgqaghwsrdckqprpppgpcplcqdpthwkrdcpqlkpdpeegml…	1	92	0	0
ADQ00636	433	Human T-lymphotropic virus 2	HTLV-2B Strains, Similar to Those Found in Several Amerindian Tribes, Are Endemic in Central African Bakola Pygmies	J. Infect. Dis. 203 (9), 1316-1323 (2011)	1	91	mgqihglsptpipkaprglsihhwlnflqaayrlqpgpsdfdfqqlrrflklalktpiwlnpidysllaslipkgypgrvveiinilvknqvspsapappvptpicptttpppppppspeahvpppyveptttqcfpilhppgapsahrpwqmkdlqaikqevsssapgspqfmqtlrlavqqfdptakdlqdllqylcsslvvslhhqqlntliteaetrgvtgynpmagplrmqannpaqqglrreyqnlwlaafstlpgntrdpswaailqgleepycafverlnvaldnglpegtpkepilrslaysnankecqkilqarghtnsplgemlracqawtpkdktkvlvvqprrppptqpcfrcgkvghwsrdctqprpppgpcplcqdpshwkrdc…	1	91	0	0
AER08531	429	Human T-lymphotropic virus 1	Insights into origins of Human T-cell Lymphotropic Virus Type 1 based on new strains from aboriginal people of Canada	Infect. Genet. Evol. 12 (8), 1822-1830 (2012)	1	92	mgqilsrsaspiprppqglaahhwlnflqaayrlepgpssydfhqlkkflkialetpvwicpinysllasllpkgypgrvneilhiliqtqaqipsrpappppsspthdppdsdpqipppyveptapqvlpvmhphgappnhrpwqmkdlqaikqevsqaapgspqfmqtirlavqqfdptakdlqdllqylcsslvaslhhqqldsliseaetrgitgynplagplrvqannpqqqglrreyqqlwlaafaalpgsakdpswasilqgleepyhafverlnialdnglpegtpkdpilrslaysnankecqkllqarghtnsplgdmlracqtwtpkdktkvlvvqpkkpppnqpcfrcgkaghwsrdctqprpppgpcplcqdpthwkrdcprlkpt…	1	92	0	0
AER08533	429	Human T-lymphotropic virus 1	Insights into origins of Human T-cell Lymphotropic Virus Type 1 based on new strains from aboriginal people of Canada	Infect. Genet. Evol. 12 (8), 1822-1830 (2012)	1	92	mgqilsrsaspiprppqglaahhwlnflqaayrlepgpssydfhqlkkflkialetpvwicpinysllasllpkgypgrvneilhiliqtqaqipsrpappppsspthdppdsdpqipppyveptapqvlpvmhphgappnhrpwqmkdlqaikqevsqaapgspqfmqtirlavqqfdptakdlqdllqylcsslvaslhhqqldsliseaetrgitgynplagplrvqannpqqqglrreyqqlwlaafaalpgsakdpswasilqgleepyhafverlnialdnglpegtpkdpilrslaysnankecqkllqarghtnsplgdmlracqtwtpkdktkvlvvqpkkpppnqpcfrcgkaghwsrdctqprpppgpcplcqdpthwkrdcprlkpt…	1	92	0	0
AF074965_2	162	Human T-lymphotropic virus 2	The complete genomic sequence of an HTLV-II isolate from a Guahibo Indian from Venezuela	Virology 253 (2), 181-192 (1999)	1	91	mgqihglsptpipkaprglsthhwlnflqaayrlqpgpsgfdfqqlrrflklslktpiwlnpidysllaslipkgypgrvveiiyilvknqvspsaspapvptpicptryhamlsyltspwsplrsqaladerltghqaggqllcpwqppvhadppaggttv	1	91	0	0
AF139382_1	433	Human T-lymphotropic virus 2	Isolation, cloning, and complete nucleotide sequence of a phenotypically distinct Brazilian isolate of human T-lymphotropic virus type II (HTLV-II)	Virology 271 (1), 142-154 (2000)	1	91	mgqihglsptpipkaprglsthhwlnflqaayrlqpgpsdfdfqqlrrflklalktpiwlnpidysllaslipkgypgrvveiinilvknqvspsapaapvptpicptttpppppppspeahvpppyveptttqcfpilhppgapsahrpwqmkdlqaikqevsssapgspqfmqtlrlavqqfdptakdlqdllqylcsslvvslhhqqlntliteaetrgmtgynpmagplrmqannpaqqglrreyqnlwlaafstlpgntrdpswaailqgleepycafvkrlnvaldnglpegtpkepilrslaysnankecqkilqarghtnsplgemlrtcqawtpkdktkvlvvqprkppptqpcfrcgkighwsrdctqprpppgpcplcqdpshwkrdc…	1	91	0	0
AF326583_1	433	Human T-lymphotropic virus 2	Complete Nucleotide Sequences of the Genomes of Two Brazilian Specimens of Human T Lymphotropic Virus Type 2 (HTLV-2)	AIDS Res. Hum. Retroviruses 19 (8), 689-697 (2003)	1	91	mgqihglsptpipkaprglsthhwlnflqaayrlqpgpsdfdfqqlrrflklalktpiwlnpidysllaslipkgypgrvveiinilvknqvspsapaapvptpicptttppppapppqyahasppygeptttqcfpilhppgapsahrpwqmkdlqaikqevsssapgspqfmqtlrlavqqfdptakdlqdllqylcsslvvslhhqqlntliteaetrgmtgynpmagplrmqannpaqqglrreyqnlwlaafstlpgntrdpswaailqgleepycafverlnvaldnglpegtpkepilrslaysnankecqkilqarghtnsplgemlrtcqawtpkdktkvlvvqprkppptqpcfrcgkighwsrdctqprpppgpcplcqdpshwkrdc…	1	91	0	0
AF326584_1	433	Human T-lymphotropic virus 2	Complete Nucleotide Sequences of the Genomes of Two Brazilian Specimens of Human T Lymphotropic Virus Type 2 (HTLV-2)	AIDS Res. Hum. Retroviruses 19 (8), 689-697 (2003)	1	91	mgqihglsptpipkaprglsthhwlnflqaayrlqpgpsdfdfqqlrrflklalktpiwlnpidysllaslipkgypgrvveiinilvknqvspsapaapvptpicptttpppppppspeahvpppyaeptttqcfpilhppgapsahrpwqmkdlqaikqevsssapgspqfmqtlrlavqqfdptakdlqdllqylcsslvvslhhqqlntliteaetrgmtgynpmagplrmqannpaqqglrreyqnlwlaafstlpgntrdpswaailqgleepycafverlnvaldnglpegtpkepilrslaysnankecqkilqarghtnsplgemlrtcqawtpkdktkvlvvqprkppptqpcfrcgkighwsrdctqprpppgpcplcqepshwkrdc…	1	91	0	0
AF391797_1	422	Simian T-lymphotropic virus 3	Complete sequence of a novel highly divergent simian T-cell lymphotropic virus from wild-caught red-capped mangabeys (Cercocebus torquatus) from Cameroon: a new primate T-lymphotropic virus type 3 subtype	J. Virol. 76 (1), 259-268 (2002)	1	91	mgktysspvnpipkapkglaihhwlnflqaayrlqpgpsefdfhqlrkflklaiktpvwlnpinysvlaglipknypgrvheivailiqetpareappsappaddpqkpppypehaqvepqclpvlhphgapathrpwqmkdlqaikqevsssapgspqfmqtvrlavqqfdptakdlhdllqylcsslvtslhhqqletliaqaetqgitgynplagplrvqannpnqqglrreyqnlwlsafsalpgntkdptwaailqgpeepfcsfverlnvaldnglpegtpkdpilrslaysnankecqkllqargqtnsplgemlracqtwtprdknkilmiqpkktpppnqpcfrcgqaghwsrdckqprpppgpcplcqdpahwkrdcpqlkadtkgsed…	1	92	0	1
AFW15813	429	Human T-lymphotropic virus 1	Complete genome sequence of central Africa human T-cell lymphotropic virus subtype 1b	J. Virol. 86 (22), 12451 (2012)	1	92	mgqifsrsaspiprpprglaahhwlnflqaayrlepgpssydfhqlkkflkmaletpvwicpinysvlasllpkgypgrvneilhiliqtqaqipshpappppsspthdppdsdpqipppyveptapqvlpvmhphgappshrpwqmkdlqaikqevsqaapgspqfmqtirlavqqfdptakdlqdllqylcsslvaslhhqqldsliseaetrgitgynplagplrvqannpqqqglrreyqqlwlaafaalpgsakdpswasilqgleepyhtfverlnvaldnglpegtpkdpilrslaysnankecqkllqarghtnsplgdmlracqawtpkdktkvlvvqpkkpppnqpcfrcgkaghwsrdctqprpppgpcplcqdpthwkrdcprlkpt…	1	92	0	0
AGC60124	433	Simian T-lymphotropic virus 1	Complete proviral nucleotide sequence of a STLV-1 infecting captive baboons (Papio cynocephalus anubis) in a large breeding colony	Unpublished	1	92	mgqifsrsanpiprpprglaahhwlnflqaayrlepgpssydfhqlkkflkmaletpvwicpinysvlasllpkgypgrvneilhiliqtqahvppqipshpappppqspshdppdsdpqipppyveptapqvlpvmhphgappshrpwqmkdlqaikqevsqaapgspqfmqtirlavqqfdptakdlqdllqylcsslvaslhhqqldsliseaetrgitgynplagplrvqannpqqqglrreyqqlwlaafaalpgsakdpswasilqgleepyhtfverlnvaldnglpegtpkdpilrslaysnankecqkllqarghtnsplgdmlracqawtpkdktkvlvvqpkkpppnqpcfrcgkaghwsrdctqprpppgpcplcqdpthwkrdcpr…	1	92	0	0
AGO81730	429	Human T-lymphotropic virus 1	Epidemiological Analysis of HTLV-1 and HTLV-2 Infection among Different Population in Central China	PLoS ONE 8 (6), E66795 (2013)	1	92	mgqifsrsaspiprpprglaahhwlnflqaayrlepgpssydfhqlkkflkialetpvwicpinysllasllpkgypgrvneilhiliqtqaqipsrpappppsspthdppdsdpqipppyveptapqvlpvmhphgappnhrpwqmkdlqaikqevsqaapgspqfmqtirlavqqfdptakdlqdllqylcsslvaslhhqqldsliseaetrgitgynplagplrvqannpqqqglrreyqqlwlaafaalpgsakdpswasilqgleepyhafverlnialdnglpegtpkdpilrslaysnankecqkllqarghtnsplgdmlracqtwtpkdktkvlvvqpkkpppnqpcfrcgkaghwsrdctqprpppgpcplcqdpthwkrdcprlkpt…	1	92	0	0
AGX01629	429	Human T-lymphotropic virus 1	Human T-Cell Lymphotropic Virus Type 1 Subtype C Molecular Variants among Indigenous Australians: New Insights into the Molecular Epidemiology of HTLV-1 in Australo-Melanesia	PLoS Negl Trop Dis 7 (9), E2418 (2013)	1	91	mgqifprsanpiprpprglaahhwlnflqaayrlepgpssydfhqlkqflkmaletpvwmcpinysllasllpkgypgrvneilhiliqtqtqipshpappppsspthdppdsspqipppyveptapqvlpvmhphgvppshrpwqmkdlqaikqevsqaapgspqfmqtirlavqqfdptakdlqdllqylcsslvaslhhqqldsliseaetrgitgynplagplrvqannpqqqglrreyqqlwltafaalpgsakdpswasilqgleepyhtfverlnvaldnglpegtpkdpilrslaysnankecqkllqarghtnsplgdmlracqawtpkdktkvlvvqpkkpppnqpcfrcgkaghwsrdctqprpppgpcplcqdpthwkrdcprlkpa…	1	91	0	0
AGX01630	429	Human T-lymphotropic virus 1	Human T-Cell Lymphotropic Virus Type 1 Subtype C Molecular Variants among Indigenous Australians: New Insights into the Molecular Epidemiology of HTLV-1 in Australo-Melanesia	PLoS Negl Trop Dis 7 (9), E2418 (2013)	1	91	mgqifprsanpiprpprglaahhwlnflqaayrlepgpssydfhqlkqflkmaletpvwmcpinysllasllpkgypgrvneilhiliqtqtqipshpappppsspthdppdsnpqipppyveptapqvlpvmhphgvppshrpwqmkdlqaikqevsqaapgspqfmqtirlavqqfdptakdlqdllqylcsslvaslhhqqldsliseaetrgitgynplagplrvqannpqqqglrreyqqlwltafaalpgsakdpswasilqgleepyhtfverlnvaldnglpegtpkdpilrslaysnankecqkllqarghtnsplgdmlracqawtpkdktkvlvvqpkkpppnqpcfrcgkaghwsrdctqprpppgpcplcqdpthwkrdcprlkpa…	1	91	0	0
AGX01631	429	Human T-lymphotropic virus 1	Human T-Cell Lymphotropic Virus Type 1 Subtype C Molecular Variants among Indigenous Australians: New Insights into the Molecular Epidemiology of HTLV-1 in Australo-Melanesia	PLoS Negl Trop Dis 7 (9), E2418 (2013)	1	91	mgqifprsanpiprpprglaahhwlnflqaayrlepgpssydfhqlkqflkmaletpvwmcpinysllasllpkgypgrvneilhiliqtqtqipshpappppsspthdppdsnpqipppyveptapqvlpvmhphgvppshrpwqmkdlqaikqevsqaapgspqfmqtirlavqqfdptakdlqdllqylcsslvaslhhqqldsliseaetrgitgynplagplrvqanspqqqglrreyqqlwltafaalpgsakdpswasilqgleepyhtfverlnvaldnglpegtpkdpilrslaysnankecqkllqarghtnsplgdmlracqawtpkdktkvlvvqpkkpppnqpcfrcgkaghwsrdctqprpppgpcplcqdpthwkrdcprlkpa…	1	91	0	0
AGX01632	429	Human T-lymphotropic virus 1	Human T-Cell Lymphotropic Virus Type 1 Subtype C Molecular Variants among Indigenous Australians: New Insights into the Molecular Epidemiology of HTLV-1 in Australo-Melanesia	PLoS Negl Trop Dis 7 (9), E2418 (2013)	1	91	mgqifprsanpiprpprglaahhwlnflqaayrlepgpssydfhqlkqflkmaletpvwmcpinysllasllpkgypgrvneilhiliqtqtqipshpappppsspthdppdsnpqipppyveptapqvlpvmhphgvppshrpwqmkdlqaikqevsqaapgspqfmqtirlavqqfdptakdlqdllqylcsslvaslhhqqldsliseaetrgitgynplagplrvqannpqqqglrreyqqlwltafaalpgsakdpswasilqgleepyhtfverlnvaldnglpegtpkdpilrslaysnankecqkllqarghtnsplgdmlracqawtpkdktkvlvvqpkkpppnqpcfrcgkaghwsrdctqprpppgpcplcqdpthwkrdcprlkpa…	1	91	0	0
AGX01633	429	Human T-lymphotropic virus 1	Human T-Cell Lymphotropic Virus Type 1 Subtype C Molecular Variants among Indigenous Australians: New Insights into the Molecular Epidemiology of HTLV-1 in Australo-Melanesia	PLoS Negl Trop Dis 7 (9), E2418 (2013)	1	91	mgqifprsanpiprpprglaahhwlnflqaayrlepgpssydfhqlkqflkmaletpvwmcpinysllasllpkgypgrvneilhiliqtqtqipshpappppsspthdppdsnpqipppyveptapqvlpvmhphgvppshrpwqmkdlqaikqevsqaapgspqfmqtirlavqqfdptakdlqdllqylcsslvaslhhqqldsliseaetrgitgynplagplrvqannpqqqglrreyqqlwltafaalpgsakdpswasilqgleepyhtfverlnvaldnglpegtpkdpilrslaysnankecqkllqarghtnsplgdmlracqawtpkdktkvlvvqpkkpppnqpcfrcgkaghwsrdctqprpppgpcplcqdpthwkrdcprlkpa…	1	91	0	0
AGX01634	429	Human T-lymphotropic virus 1	Human T-Cell Lymphotropic Virus Type 1 Subtype C Molecular Variants among Indigenous Australians: New Insights into the Molecular Epidemiology of HTLV-1 in Australo-Melanesia	PLoS Negl Trop Dis 7 (9), E2418 (2013)	1	91	mgqifprsanpiprpprglaahhwlnflqaayrlepgpssydfhqlkqflkmaletpvwmcpinysllasllpkgypgrvneilhiliqtqtqipshpappppsspthdppdsspqipppyveptapqvlpvmhphgvppshrpwqmkdlqaikqevsqaapgspqfmqtirlavqqfdptakdlqdllqylcsslvaslhhqqldsliseaetrgitgynplagplrvqannpqqqglrreyqqlwltafaalpgsakdpswasilqgleepyhtfverlnvaldnglpegtpkdpilrslaysnankecqkllqarghtnsplgdmlracqawtpkdktkvlvvqpkkpppnqpcfrcgkaghwsrdctqprpppgpcplcqdpthwkrdcprlkpa…	1	91	0	0
AGX01635	429	Human T-lymphotropic virus 1	Human T-Cell Lymphotropic Virus Type 1 Subtype C Molecular Variants among Indigenous Australians: New Insights into the Molecular Epidemiology of HTLV-1 in Australo-Melanesia	PLoS Negl Trop Dis 7 (9), E2418 (2013)	1	91	mgqifprsanpiprpprglaahhwlnflqaayrlepgpssydfhqlkqflkmaletpvwmcpinysllasllpkgypgrvneilhiliqtqtqipshpappppsspthdppdsnpqipppyveptapqvlpvmhphgvppshrpwqmkdlqaikqevsqaapgspqfmqtirlavqqfdptakdlqdllqylcsslvaslhhqqldsliseaetrgitgynplagplrvqannpqqqglrreyqqlwltafaalpgsakdpswasilqgleepyhtfierlnvaldnglpegtpkdpilrslaysnankecqkllqarghtnsplgdmlracqawtpkdktkvlvvqpkkpppnqpcfrcgkaghwsrdctqprpppgpcplcqdpthwkrdcprlkpa…	1	91	0	0
AGX01636	429	Human T-lymphotropic virus 1	Human T-Cell Lymphotropic Virus Type 1 Subtype C Molecular Variants among Indigenous Australians: New Insights into the Molecular Epidemiology of HTLV-1 in Australo-Melanesia	PLoS Negl Trop Dis 7 (9), E2418 (2013)	1	91	mgqifprsanpiprpprglaahhwlnflqaayrlepgpssydfhqlkqflkmaletpvwmcpinysllasllpkgypgrvneilhiliqtqtqipshpappppsspthdppdsnpqipppyveptapqvlpvmhphgvppshrpwqmkdlqaikqevsqaapgspqfmqtirlavqqfdptakdlqdllqylcsslvaslhhqqldsliseaetrgitgynplagplrvqannpqqqglrreyqqlwltafaalpgsakdpswasilqgleepyhtfverlnvaldnglpegtpkdpilrslaysnankecqkllqarghtnsplgdmlracqawtpkdktkvlvvqpkkpppnqpcfrcgkaghwsrdctqprpppgpcplcqdpthwkrdcprlkpa…	1	91	0	0
AGX01637	429	Human T-lymphotropic virus 1	Human T-Cell Lymphotropic Virus Type 1 Subtype C Molecular Variants among Indigenous Australians: New Insights into the Molecular Epidemiology of HTLV-1 in Australo-Melanesia	PLoS Negl Trop Dis 7 (9), E2418 (2013)	1	91	mgqifprsanpiprpprglaahhwlnflqaayrlepgpssydfhqlkqflkmaletpvwmcpinysllasllpkgypgrvneilhiliqtqtqipshpappppsspthdpsdsnpqipppyveptapqvlpvmhphgvppshrpwqmkdlqaikqevsqaapgspqfmqtirlavqqfdptakdlqdllqylcsslvaslhhqqldsliseaetrgitgynplagplrvqannpqqqglrreyqqlwltafaalpgsakdpswasilqgleepyhtfverlnvaldnglpegtpkdpilrslaysnankecqkllqarghtnsplgdmlracqawtpkdktkvlvvqpkkpppnqpcfrcgkaghwsrdctqprpppgpcplcqdpthwkrdcprlkpa…	1	91	0	0
AGX01638	429	Human T-lymphotropic virus 1	Human T-Cell Lymphotropic Virus Type 1 Subtype C Molecular Variants among Indigenous Australians: New Insights into the Molecular Epidemiology of HTLV-1 in Australo-Melanesia	PLoS Negl Trop Dis 7 (9), E2418 (2013)	1	91	mgqifprsanpiprpprglaahhwlnflqaayrlepgpssydfhqlkqflkmaletpvwmcpinysllasllpkgypgrvneilhiliqtqtqipshpappppsspthdppdsnpqipppyveptapqvlpvmhphgvppshrpwqmkdlqaikqevsqaapgspqfmqtirlavqqfdptakdlqdllqylcsslvaslhhqqldsliseaetrgitgynplagplrvqannpqqqglrreyqqlwltafaalpgsakdpswasilqgleepyhtfverlnvaldnglpegtpkdpilrslaysnankecqkllqarghtnsplgdmlracqawtpkdktkvlvvqpkkpppnqpcfrcgkaghwsrdctqprpppgpcplcqdpthwkrdcprlkpa…	1	91	0	0
AGX01639	429	Human T-lymphotropic virus 1	Human T-Cell Lymphotropic Virus Type 1 Subtype C Molecular Variants among Indigenous Australians: New Insights into the Molecular Epidemiology of HTLV-1 in Australo-Melanesia	PLoS Negl Trop Dis 7 (9), E2418 (2013)	1	91	mgqifprsanpiprpprglaahhwlnflqaayrlepgpssydfhqlkqflkmaletpvwmcpinysllasllpkgypgrvneilhiliqtqtqipshpappppsspthdppdsnpqipppyveptapqvlpvmhphgvppshrpwqmkdlqaikqevsqaapgspqfmqtirlavqqfdptakdlqdllqylcsslvaslhhqqldsliseaetrgitgynplagplrvqannpqqqglrreyqqlwltafaalpgsakdpswasilqgleepyhtfverlnvaldnglpegtpkdpilrslaysnankecqkllqarghtnsplgdmlracqawtpkdktkvlvvqpkkpppnqpcfrcgkaghwsrdctqprpppgpcplcqdpthwkrdcprlkpa…	1	91	0	0
AGX01640	429	Human T-lymphotropic virus 1	Human T-Cell Lymphotropic Virus Type 1 Subtype C Molecular Variants among Indigenous Australians: New Insights into the Molecular Epidemiology of HTLV-1 in Australo-Melanesia	PLoS Negl Trop Dis 7 (9), E2418 (2013)	1	91	mgqifprsanpiprpprglaahhwlnflqaayrlepgpssydfhqlkqflkmaletpvwmcpinysllasllpkgypgrvneilhiliqtqtqipshpappppsspthdppdsnpqipppyveptapqvlpvmhphgvppshrpwqmkdlqaikqevsqaapgspqfmqtirlavqqfdptakdlqdllqylcsslvaslhhqqldsliseaetrgitgynplagplrvqannpqqqglrreyqqlwltafaalpgsakdpswasilqgleepyhtfverlnvaldnglpegtpkdpilrslaysnankecqkllqarghtnsplgdmlracqawtpkdktkvlvvqpkkpppnqpcfrcgkaghwsrdctqprpppgpcplcqdpthwkrdcprlkpa…	1	91	0	0
AGX01641	429	Human T-lymphotropic virus 1	Human T-Cell Lymphotropic Virus Type 1 Subtype C Molecular Variants among Indigenous Australians: New Insights into the Molecular Epidemiology of HTLV-1 in Australo-Melanesia	PLoS Negl Trop Dis 7 (9), E2418 (2013)	1	91	mgqifprsanpiprpprglaahhwlnflqaayrlepgpssydfhqlkqflkmaletpvwmcpinysllasllpkgypgrvneilhiliqtqtqipshpappppsspthdppdsspqipppyveptapqvlpvmhphgvppshrpwqmkdlqaikqevsqaapgspqfmqtirlavqqfdptakdlqdllqylcsslvaslhhqqldsliseaetrgitgynplagplrvqannpqqqglrreyqqlwltafaalpgsakdpswasilqgleepyhtfverlnvaldnglpegtpkdpilrslaysnankecqkllqarghtnsplgdmlracqawtpkdktkvlvvqpkkpppnqpcfrcgkaghwsrdctqprpppgpcplcqdpthwkrdcprlkpa…	1	91	0	0
AGX01642	429	Human T-lymphotropic virus 1	Human T-Cell Lymphotropic Virus Type 1 Subtype C Molecular Variants among Indigenous Australians: New Insights into the Molecular Epidemiology of HTLV-1 in Australo-Melanesia	PLoS Negl Trop Dis 7 (9), E2418 (2013)	1	91	mgqifprsanpiprpprglaahhwlnflqaayrlepgpssydfhqlkqflkmaletpvwmcpinysllasllpkgypgrvneilhiliqtqtqipshpappppsspthdppdsnpqipppyveptapqvlpvmhphgvppshrpwqmkdlqaikqevsqaapgspqfmqtirlavqqfdptakdlqdllqylcsslvaslhhqqldsliseaetrgitgynplagplrvqannpqqqglrreyqqlwltafaalpgsakdpswasilqgleepyhtfverlnvaldnglpegtpkdpilrslaysnankecqkllqarghtnsplgdmlracqawtpkdktkvlvvqpkkpppnqpcfrcgkaghwsrdctqprpppgpcplcqdpthwkrdcprlkpa…	1	91	0	0
AGX01643	429	Human T-lymphotropic virus 1	Human T-Cell Lymphotropic Virus Type 1 Subtype C Molecular Variants among Indigenous Australians: New Insights into the Molecular Epidemiology of HTLV-1 in Australo-Melanesia	PLoS Negl Trop Dis 7 (9), E2418 (2013)	1	91	mgqifprsanpiprpprglaahhwlnflqaayrlepgpssydfhqlkqflkmaletpvwmcpinysllasllpkgypgrvneilhiliqtqtqipshpappppsspthdppdsnpqipppyveptapqvlpvmhphgvppshrpwqmkdlqaikqevsqaapgspqfmqtirlavqqfdptakdlqdllqylcsslvaslhhqqldsliseaetrgitgynplagplrvqannpqqqglrreyqqlwltafaalpgsakdpswasilqgleepyhtfverlnvaldnglpegtpkdpilrslaysnankecqkllqarghtnsplgdmlracqawtpkdktkvlvvqpkkpppnqpcfrcgkaghwsrdctqprpppgpcplcqdpthwkrdcprlkpa…	1	91	0	0
AGX01644	429	Human T-lymphotropic virus 1	Human T-Cell Lymphotropic Virus Type 1 Subtype C Molecular Variants among Indigenous Australians: New Insights into the Molecular Epidemiology of HTLV-1 in Australo-Melanesia	PLoS Negl Trop Dis 7 (9), E2418 (2013)	1	91	mgqifprsanpiprpprglaahhwlnflqaayrlepgpssydfhqlkqflkmaletpvwmcpinysllasllpkgypgrvneilhiliqtqtqipshpappppsspthdppdsspqipppyveptapqvlpvmhphgvppshrpwqmkdlqaikqevsqaapgspqfmqtirlavqqfdptakdlqdllqylcsslvaslhhqqldsliseaetrgitgynplagplrvqannpqqqglrreyqqlwltafaalpgsakdpswasilqgleepyhtfverlnvaldnglpegtpkdpilrslaysnankecqkllqarghtnsplgdmlracqawtpkdktkvlvvqpkkpppnqpcfrcgkaghwsrdctqprpppgpcplcqdpthwkrdcprlkpa…	1	91	0	0
AGX01645	429	Human T-lymphotropic virus 1	Human T-Cell Lymphotropic Virus Type 1 Subtype C Molecular Variants among Indigenous Australians: New Insights into the Molecular Epidemiology of HTLV-1 in Australo-Melanesia	PLoS Negl Trop Dis 7 (9), E2418 (2013)	1	91	mgqifprsanpiprpprglaahhwlnflqaayrlepgpssydfhqlkqflkmaletpvwmcpinysllasllpkgypgrvneilhiliqtqtqipshpappppsspthdppdsnpqipppyveptapqvlpvmhphgvppshrpwqmkdlqaikqevsqaapgspqfmqtirlavqqfdptakdlqdllqylcsslvaslhhqqldsliseaetrgitgynplagplrvqannpqqqglrreyqqlwltafaalpgsakdpswasilqgleepyhtfverlnvaldnglpegtpkdpilrslaysnankecqkllqarghtnsplgdmlracqawtpkdktkvlvvqpkkpppnqpcfrcgkaghwsrdctqprpppgpcplcqdpthwkrdcprlkpa…	1	91	0	0
AGX01646	429	Human T-lymphotropic virus 1	Human T-Cell Lymphotropic Virus Type 1 Subtype C Molecular Variants among Indigenous Australians: New Insights into the Molecular Epidemiology of HTLV-1 in Australo-Melanesia	PLoS Negl Trop Dis 7 (9), E2418 (2013)	1	91	mgqifprsanpiprpprglaahhwlnflqaayrlepgpssydfhqlkqflkmaletpvwmcpinysllasllpkgypgrvneilhiliqtqtqipshpappppsspthdpsdsnpqipppyveptapqvlpvmhphgvppshrpwqmkdlqaikqevsqaapgspqfmqtirlavqqfdptakdlqdllqylcsslvaslhhqqldsliseaetrgitgynplagplrvqannpqqqglrreyqqlwltafaalpgsakdpswasilqgleepyhtfverlnvaldnglpegtpkdpilrslaysnankecqkllqarghtnsplgdmlracqawtpkdktkvlvvqpkkpppnqpcfrcgkaghwsrdctqprpppgpcplcqdpthwkrdcprlkpa…	1	91	0	0
AGX01647	429	Human T-lymphotropic virus 1	Human T-Cell Lymphotropic Virus Type 1 Subtype C Molecular Variants among Indigenous Australians: New Insights into the Molecular Epidemiology of HTLV-1 in Australo-Melanesia	PLoS Negl Trop Dis 7 (9), E2418 (2013)	1	91	mgqifprsanpiprpprglaahhwlnflqaayrlepgpssydfhqlkqflkmaletpvwmcpinysllasllpkgypgrvneilhiliqtqtqipshpappppsspthdppdsnpqipppyveptapqvlpvmhphgvppshrpwqmkdlqaikqevsqaapgspqfmqtirlavqqfdptakdlqdllqylcsslvaslhhqqldsliseaetrgitgynplagplrvqannpqqqglrreyqqlwltafaalpgsakdpswasilqgleepyhtfverlnvaldnglpegtpkdpilrslaysnankecqkllqarghtnsplgdmlracqawtpkdktkvlvvqpkkpppnqpcfrcgkaghwsrdctqprpppgpcplcqdpthwkrdcprlkpa…	1	91	0	0
AGX01648	429	Human T-lymphotropic virus 1	Human T-Cell Lymphotropic Virus Type 1 Subtype C Molecular Variants among Indigenous Australians: New Insights into the Molecular Epidemiology of HTLV-1 in Australo-Melanesia	PLoS Negl Trop Dis 7 (9), E2418 (2013)	1	91	mgqifprsanpiprpprglaahhwlnflqaayrlepgpssydfhqlkqflkmaletpvwmcpinysllasllpkgypgrvneilhiliqtqtqipshpappppsspthdpsdsnpqipppyveptapqvlpvmhphgvppshrpwqmkdlqaikqevsqaapgspqfmqtirlavqqfdptakdlqdllqylcsslvaslhhqqldsliseaetrgitgynplagplrvqannpqqqglrreyqqlwltafaalpgsakdpswasilqgleepyhtfverlnvaldnglpegtpkdpilrslaysnankecqkllqarghtnsplgdmlracqawtpkdktkvlvvqpkkpppnqpcfrcgkaghwsrdctqprpppgpcplcqdpthwkrdcprlkpa…	1	91	0	0
AGX01649	429	Human T-lymphotropic virus 1	Human T-Cell Lymphotropic Virus Type 1 Subtype C Molecular Variants among Indigenous Australians: New Insights into the Molecular Epidemiology of HTLV-1 in Australo-Melanesia	PLoS Negl Trop Dis 7 (9), E2418 (2013)	1	91	mgqifprsanpiprpprglaahhwlnflqaayrlepgpssydfhqlkqflkmaletpvwmcpinysllasllpkgypgrvneilhiliqtqtqipshpappppsspthdppdsnpqipppyveptapqvlpvmhphgvppshrpwqmkdlqaikqevsqaapgspqfmqtirlavqqfdptakdlqdllqylcsslvaslhhqqldsliseaetrgitgynplagplrvqannpqqqglrreyqqlwltafaalpgsakdpswasilqgleepyhtfverlnvaldnglpegtpkdpilrslaysnankecqkllqarghtnsplgdmlracqawtpkdktkvlvvqpkkpppnqpcfrcgkaghwsrdctqprpppgpcplcqdpthwkrdcprlkpa…	1	91	0	0
AHW99847	429	Human T-lymphotropic virus 1	Molecular characterization of human T-cell lymphotropic virus type 1 full and partial genomes by illumina massively parallel sequencing technology	PLoS ONE 9 (3), E93374 (2014)	1	92	mgqifsrsaspiprpprglaahhwlnflqaayrlepgpssydfhqlkkflkialetpvwicpinysllasllpkgypgrvneilhiliqtqaqipsrpappppsspthdppdsdpqipppyveptapqvlpvmhphgappnhrpwqmkdlqaikqevsqaapgspqfmqtirlavqqfdptakdlqdllqylcsslvaslhhqqldsliseaetrgitgynplagplrvqannpqqqglrreyqqlwlaafaalpgsakdpswasilqgleepyhafverlnialdnglpegtpkdpilrslaysnankecqkllqarghtnsplgdmlracqtwtpkdktkvlvvqpkkpppnqpcfrcgkaghwsrdctqprpppgpcplcqdpthwkrdcprlkpt…	1	92	0	0
AHW99850	429	Human T-lymphotropic virus 1	Molecular characterization of human T-cell lymphotropic virus type 1 full and partial genomes by illumina massively parallel sequencing technology	PLoS ONE 9 (3), E93374 (2014)	1	92	mgqifsrnaspiprpprglaahhwlnflqaayrlepgpssydfhqlkkflkialetpvwicpinysllasllpkgypgrvneilhiliqtqaqipsrpappppsspthdppdsdpqipppyveptapqvlpvmhphgappnhrpwqmkdlqaikqevsqaapgspqfmqtirlavqqfdptakdlqdllqylcsslvaslhhqqldsliseaetrgitgynplagplrvqannpqqqglrreyqqlwlaafaalpgsakdpswasilqgleepyhafverlnialdnglpegtpkdpilrslaysnankecqkllqarghtnsplgdmlracqtwtpkdktkvlvvqpkkpppnqpcfrcgkaghwsrdctqprpppgpcplcqdpthwkrdcprlkpt…	1	92	0	0
AHW99853	429	Human T-lymphotropic virus 1	Molecular characterization of human T-cell lymphotropic virus type 1 full and partial genomes by illumina massively parallel sequencing technology	PLoS ONE 9 (3), E93374 (2014)	1	92	mgqifsrsaspiprpprglaahhwlnflqaayrlepgpssydfhqlkkflkialetpvwicpinysllasllpkgypgrvneilhiliqtqaqipsrpappppsspthdppdsdpqipppyveptapqvlpvmhphgappnhrpwqmkdlqaikqevsqaapgspqfmqtirlavqqfdptakdlqdllqylcsslvaslhhqqldsliseaetrgitgynplagplrvqannpqqqglrreyqqlwlaafaalpgsakdpswasilqgleepyhafverlnialdnglpegtpkdpilrslaysnankecqkllqarghtnsplgdmlracqtwtpkdktkvlvvqpkkpppnqpcfrcgkaghwsrdctqprpppgpcplcqdpthwkrdcprlkpt…	1	92	0	0
AHW99856	451	Human T-lymphotropic virus 1	Molecular characterization of human T-cell lymphotropic virus type 1 full and partial genomes by illumina massively parallel sequencing technology	PLoS ONE 9 (3), E93374 (2014)	29	114	stlqernvvhswglvrdtsaplfprhgprsaspiprpprglaahhwlnflqaayrlepgpssydfhqlkkflkialetpvwicpinysllasllpkgypgrvneilhiliqtqaqipsrpappppsspthdppdsnpqipppyveptapqvlpvmhphgappnhrpwqmkdlqaikqevsqaapgspqfmqtirlavqqfdptakdlqdllqylcsslvaslhhqqldsliseaetrgitgynplagplrvqannpqqqglrreyqqlwlaafaalpgsakdpswasilqgleepyhafverlnialdnglpegtpkdpilrslaysnankecqkllqarghtnsplgdmlracqtwtpkdktkvlvvqpkkpppnqpcfrcgraghwsrdctqprppp…	39	114	10	0
AHW99859	429	Human T-lymphotropic virus 1	Molecular characterization of human T-cell lymphotropic virus type 1 full and partial genomes by illumina massively parallel sequencing technology	PLoS ONE 9 (3), E93374 (2014)	1	92	mgqifsrsaspiprpprglaahhwlnflqaayrlepgpssydfhqlkkflkialetpvwicpinysllasllpkgypgrvneilhiliqtqaqipsrpappppsspihdppdsdpqipppyveptapqvlpvmhphgappnhrpwqmkdlqaikqevsqaapgspqfmqtirlavqqfdptakdlqdllqylcsslvaslhhqqldsliseaetrgitgynplagplrvqannpqqqglrreyqqlwlaafaalpgsakdpswasilqgleepyhafverlnialdnglpegtpkdpilrslaysnankecqkllqarghtnsplgdmlracqtwtpkdktkvlvvqpkkpppnqpcfrcgkaghwsrdctqprpppgpcplcqdpthwkrdcprlkpt…	1	92	0	0
AHW99862	429	Human T-lymphotropic virus 1	Molecular characterization of human T-cell lymphotropic virus type 1 full and partial genomes by illumina massively parallel sequencing technology	PLoS ONE 9 (3), E93374 (2014)	1	92	mgqifsrsaspiprpprglaahhwlnflqaayrlepgpssydfhqlkkflkialetpvwicpinysllasllpkgypgrvneilhiliqtqaqipsrpappppsspthdppdsdpqipppyveptapqvlpvmhphgappnhrpwqmkdlqaikqevsqaapgspqfmqtirlavqqfdptakdlqdllqylcsslvaslhhqqldsliseaetrgitgynplagplrvqannpqqqglrreyqqlwlaafaalpgsakdpswasilqgleepyhafverlnialdnglpegtpkdpilrslaysnankecqkllqarghtnsplgdmlracqtwtpkdktkvlvvqpkkpppnqpcfrcgkaghwsrdctqprpppgpcplcqdpthwkrdcprlkpt…	1	92	0	0
AHW99865	429	Human T-lymphotropic virus 1	Molecular characterization of human T-cell lymphotropic virus type 1 full and partial genomes by illumina massively parallel sequencing technology	PLoS ONE 9 (3), E93374 (2014)	1	92	mgqifsrsaspiprpprglaahhwlnflqaayrlepgpssydfhqlkkflkialetpvwicpinysllasllpkgypgrvneilhiliqtqaqipsrpappppsspthdppdsdpqipppyveptapqvlpvmhphgappnhrpwqmkdlqaikqevsqaapgspqfmqtirlavqqfdptakdlqdllqylcsslvaslhhqqldsliseaetrgitgynplagplrvqannpqqqglrreyqqlwlaafaalpgsakdpswasilqgleepyhafverlnialdnglpegtpkdpilrslaysnankecqkllqarghtnsplgdmlracqtwtpkdktkvlvvqpkkpppnqpcfrcgkaghwsrdctqprpppgpcplcqdpthwkrdcprlkpt…	1	92	0	0
AHW99868	429	Human T-lymphotropic virus 1	Molecular characterization of human T-cell lymphotropic virus type 1 full and partial genomes by illumina massively parallel sequencing technology	PLoS ONE 9 (3), E93374 (2014)	1	92	mgqifsrsaspiprpprglaahhwlnflqaayrlepgpssydfhqlkkflkialetpvwicpinysllasllpkgypgrvneilhiliqtqaqipsrpappppsspthdppdsdpqipppyveptapqvlpvmhphgappnhrpwqmkdlqaikqevsqaapgspqfmqtirlavqqfdptakdlqdllqylcsslvaslhhqqldsliseaetrgitgynplagplrvqannpqqqglrreyqqlwlaafaalpgsakdpswasilqgleepyhafverlnialdnglpegtpkdpilrslaysnankecqkllqarghtnsplgdmlracqtwtpkdktkvlvvqpkkpppnqpcfrcgkaghwsrdctqprpppgpcplcqdpthwkrdcprlkpt…	1	92	0	0
AHW99871	429	Human T-lymphotropic virus 1	Molecular characterization of human T-cell lymphotropic virus type 1 full and partial genomes by illumina massively parallel sequencing technology	PLoS ONE 9 (3), E93374 (2014)	1	92	mgqifsrsaspiprpprglaahhwlnflqaayrlepgpssydfhqlkkflkialetpvwicpinysllasllpkgypgrvneilhiliqtqaqipsrpappppsspthdppdsdpqipppyveptapqvlpvmhphgappnhrpwqmkdlqaikqevsqaapgspqfmqtirlavqqfdptakdlqdllqylcsslvaslhhqqldsliseaetrgitgynplagplrvqannpqqqglrreyqqlwlaafaalpgsakdpswasilqgleepyhafverlnialdnglpegtpkdpilrslaysnankecqkllqarghtnsplgdmlracqtwtpkdktkvlvvqpkkpppnqpcfrcgkaghwsrdctqprpppgpcplcqdpthwkrdcprlkpt…	1	92	0	0
AHW99874	429	Human T-lymphotropic virus 1	Molecular characterization of human T-cell lymphotropic virus type 1 full and partial genomes by illumina massively parallel sequencing technology	PLoS ONE 9 (3), E93374 (2014)	1	92	mgqifsrsaspiprpprglaahhwlnflqaayrlepgpssydfhqlkkflkialetpvwicpinysllasllpkgypgrvneilhiliqtqaqipsrpappppsspthdppdsdpqipppyveptapqvlpvmhphgappnhrpwqmkdlqaikqevsqaapgspqfmqtirlavqqfdptakdlqdllqylcsslvaslhhqqldsliseaetrgitgynplagplrvqannpqqqglrreyqqlwlaafaalpgsakdpswasilqgleepyhafverlnialdnglpegtpkdpilrslaysnankecqkllqarghtnsplgdmlracqtwtpkdktkvlvvqpkrpppnqpcfrcgkaghwsrdctqprpppgpcplcqdpthwkrdcprlkpt…	1	92	0	0
AHW99877	435	Human T-lymphotropic virus 1	Molecular characterization of human T-cell lymphotropic virus type 1 full and partial genomes by illumina massively parallel sequencing technology	PLoS ONE 9 (3), E93374 (2014)	1	98	mgqifsrsaspiprpprglaahhwlnflqaayrlepgpssydfhqlkkflkialetpvwicpinysllasllllasllpkgypgrvneilhiliqtqaqipsrpapppppspthdppdsdpqipppyveptapqvlpvmhphgappnhrpwqmkdlqaikqevsqaapgspqfmqtirlavqqfdptakdlqdllqylcsslvaslhhqqldsliseaetrgitgynplagplrvqannpqqqglrreyqqlwlaafaalpgsakdpswasilqgleepyhafverlnialdnglpegtpkdpilrslaysnankecqkllqarghtnsplgdmlracqtwtpkdktkvlvvqpkkpppnqpcfrcgkaghwsrdctqprpppgpcplcqdpthwkrdc…	1	98	0	0
AHW99880	429	Human T-lymphotropic virus 1	Molecular characterization of human T-cell lymphotropic virus type 1 full and partial genomes by illumina massively parallel sequencing technology	PLoS ONE 9 (3), E93374 (2014)	1	92	mgqifsrsaspiprpprglaahhwlnflqaayrlepgpssydfhqlkkflkialetpvwicpinysllasllpkgypgrvneilhiliqtqaqipsrpappppsspihdppdsdpqipppyaeptapqvlpvmhphgappnhrpwqmkdlqaikqevsqaapgspqfmqtirlavqqfdptakdlqdllqylcsslvaslhhqqldsliseaetrgitgynplagplrvqannpqqqglrreyqqlwlaafaalpgsakdpswasilqgleepyhafverlnialdnglpegtpkdpilrslaysnankecqkllqarghtnsplgdmlracqtwtpkdktkvlvvqpkkpppnqpcfrcgkaghwsrdctqprpppgpcplcqdpthwkrdcprlkpt…	1	92	0	0
AHW99883	431	Human T-lymphotropic virus 1	Molecular characterization of human T-cell lymphotropic virus type 1 full and partial genomes by illumina massively parallel sequencing technology	PLoS ONE 9 (3), E93374 (2014)	1	92	mgqifsrsaspiprpprglaahhwlnflqaayrlepgpssydfhqlkkflkialetpvwicpinysllasllpkgypgrvneilhiliqtqaqipsrpappppsspthdppdsdpqipppyveptapqvlpvmhphgappnhrpwqmkdlqaikqevsqaapgspqfmqtirlavqqfdptakdlqdllllqylcsslvaslhhqqldsliseaetrgitgynplagplrvqannpqqqglrreyqqlwlaafaalpgsakdpswasilqgleepyhafverlnialdnglpegtpkdpilrslaysnankecqkllqarghtnsplgdmlracqtwtpkdktkvlvvqpkkpppnqpcfrcgkaghwsrdctqprpppgpcplcqdpthwkrdcprlk…	1	92	0	0
AHW99886	429	Human T-lymphotropic virus 1	Molecular characterization of human T-cell lymphotropic virus type 1 full and partial genomes by illumina massively parallel sequencing technology	PLoS ONE 9 (3), E93374 (2014)	1	92	mgqifsrnaspiprpprglaahhwlnflqaayrlepgpssydfhqlkkflkialetpvwicpinysllasllpkgypgrvneilhiliqtqaqipsrpappppsspthdppdsdpqipppyveptapqvlpvmhphgappnhrpwqmkdlqaikqevsqaapgspqfmqtirlavqqfdptakdlqdllqylcsslvaslhhqqldsliseaetrgitgynplagplrvqannpqqqglrreyqqlwlaafaalpgsakdpswasilqgleepyhafverlnialdnglpegtpkdpilrslaysnankecqkllqarghtnsplgdmlracqtwtpkdktkvlvvqpkkpppnqpcfrcgkaghwsrdctqprpppgpcplcqdpthwkrdcprlkpt…	1	92	0	0
AHW99889	429	Human T-lymphotropic virus 1	Molecular characterization of human T-cell lymphotropic virus type 1 full and partial genomes by illumina massively parallel sequencing technology	PLoS ONE 9 (3), E93374 (2014)	1	92	mgqifsrsaspiprpprglaahhwlnflqaayrlepgpssydfhqlkkflkialetpvwicpinysllasllpkgypgrvneilhiliqtqaqipsrpappppsspthdppdsdpqipppyveptapqvlpvmhphgappnhrpwqmkdlqaikqevsqaapgspqfmqtirlavqqfdptakdlqdllqylcsslvaslhhqqldsliseaetrgitgynplagplrvqannpqqqglrreyqqlwlaafaalpgsakdpswasilqgleepyhafverlnialdnglpegtpkdpilrslaysnankecqkllqarghtnsplgdmlracqtwtpkdktkvlvvqpkkpppnqpcfrcgkaghwsrdctqprpppgpcplcqdpthwkrdcprlkpt…	1	92	0	0
AHW99892	429	Human T-lymphotropic virus 1	Molecular characterization of human T-cell lymphotropic virus type 1 full and partial genomes by illumina massively parallel sequencing technology	PLoS ONE 9 (3), E93374 (2014)	1	92	mgqifsrsaspiprpprglaahhwlnflqaayrlepgpssydfhqlkkflkialetpvwicpinysllasllpkgypgrvneilhiliqtqaqipsrpappppsspthdppdsdpqipppyveptapqvlpvmhphgappnhrpwqmkdlqaikqevsqaapgspqfmqtirlavqqfdptakdlqdllqylcsslvaslhhqqldsliseaetrgitgynplagplrvqannpqqqglrreyqqlwlaafaalpgsakdpswasilqgleepyhafverlnialdnglpegtpkdpilrslaysnankecqkllqarghtnsplgdmlracqtwtpkdktkvlvvqpkkpppnqpcfrcgkaghwsrdctqprpppgpcplcqdpthwkrdcprlkpt…	1	92	0	0
AHW99895	429	Human T-lymphotropic virus 1	Molecular characterization of human T-cell lymphotropic virus type 1 full and partial genomes by illumina massively parallel sequencing technology	PLoS ONE 9 (3), E93374 (2014)	1	92	mgqifsrsaspiprpprglaahhwlnflqaayrlepgpssydfhqlkkflkialetpvwicpinysllasllpkgypgrvneilhiliqtqaqipsrpappppsspthdppdsdpqipppyveptapqvlpvmhphgappnhrpwqmkdlqaikqevsqaapgspqfmqtirlavqqfdptakdlqdllqylcsslvaslhhqqldsliseaetrgitgynplagplrvqannpqqqglrreyqqlwlaafaalpgsakdpswasilqgleepyhafverlnialdnglpegtpkdpilrslaysnankecqkllqarghtnsplgdmlracqtwtpkdktkvlvvqpkkpppnqpcfrcgkaghwsrdctqprpppgpcplcqdpthwkrdcprlkpt…	1	92	0	0
AHW99898	429	Human T-lymphotropic virus 1	Molecular characterization of human T-cell lymphotropic virus type 1 full and partial genomes by illumina massively parallel sequencing technology	PLoS ONE 9 (3), E93374 (2014)	1	92	mgqifsrsaspiprpprglaahhwlnflqaayrlepgpssydfhqlkkflkialetpvwicpinysllasllpkgypgrvneilhiliqtqaqipsrpappppsspthdppdsdpqipppyveptapqvlpvmhphgappnhrpwqmkdlqaikqevsqaapgspqfmqtirlavqqfdptakdlqdllqylcsslvaslhhqqldsliseaetrgitgynplagplrvqannpqqqglrreyqqlwlaafaalpgsakdpswasilqgleepyhafverlnialdnglpegtpkdpilrslaysnankecqkllqarghtnsplgdmlracqtwtpkdktkvlvvqpkkpppnqpcfrcgkaghwsrdctqprpppgpcplcqdpthwkrdcprlkpt…	1	92	0	0
AHW99901	429	Human T-lymphotropic virus 1	Molecular characterization of human T-cell lymphotropic virus type 1 full and partial genomes by illumina massively parallel sequencing technology	PLoS ONE 9 (3), E93374 (2014)	1	92	mgqifsrsaspiprpprglaahhwlnflqaayrlepgpssydfhqlkkflkialetpvwicpinysllasllpkgypgrvneilhiliqtqaqipsrpappppsspthdppdsdpqipppyveptapqvlpvmhphgappnhrpwqmkdlqaikqevsqaapgspqfmqtirlavqqfdptakdlqdllqylcsslvaslhhqqldsliseaetrgitgynplagplrvqannpqqqglrreyqqlwlaafaalpgsakdpswasilqgleepyhafverlnialdnglpegtpkdpilrslaysnankecqkllqarghtnsplgdmlracqtwtpkdktkvlvvqpkkpppnqpcfrcgkaghwsrdctqprpppgpcplcqdpthwkrdcprlkpt…	1	92	0	0
AHW99904	429	Human T-lymphotropic virus 1	Molecular characterization of human T-cell lymphotropic virus type 1 full and partial genomes by illumina massively parallel sequencing technology	PLoS ONE 9 (3), E93374 (2014)	1	92	mgqifsrsaspiprpprglaahhwlnflqaayrlepgpssydfhqlkkflkialetpvwicpinysllasllpkgypgrvneilhiliqtqaqipsrpappppsspthdppdsdpqipppyveptapqvlpvmhphgappnhrpwqmkdlqaikqevsqaapgspqfmqtirlavqqfdptakdlqdllqylcsslvaslhhqqldsliseaetrgitgynplagplrvqannpqqqglrreyqqlwlaafaalpgsakdpswasilqgleepyhafverlnialdnglpegtpkdpilrslaysnankecqkllqarghtnsplgdmlracqtwtpkdktkvlvvqpkkpppnqpcfrcgkaghwsrdctqprpppgpcplcqdpthwkrdcprlkpt…	1	92	0	0
AHW99907	429	Human T-lymphotropic virus 1	Molecular characterization of human T-cell lymphotropic virus type 1 full and partial genomes by illumina massively parallel sequencing technology	PLoS ONE 9 (3), E93374 (2014)	1	92	mgqifsrsaspiprpprglaahhwlnflqaayrlepgpssydfhqlkkflkialetpvwicpinysllasllpkgypgrvneilhiliqtqaqipsrpappppsspthdppdsdpqipppyveptapqvlpvmhphgappnhrpwqmkdlqaikqevsqaapgspqfmqtirlavqqfdptakdlqdllqylcsslvaslhhqqldsliseaetrgitgynplagplrvqannpqqqglrreyqqlwlaafaalpgsakdpswasilqgleepyhafverlnialdnglpegtpkdpilrslaysnankecqkllqarghtnsplgdmlracqtwtpkdktkvlvvqpkkpppnqpcfrcgkaghwsrdctqprpppgpcplcqdpthwkrdcprlkpt…	1	92	0	0
AHW99913	429	Human T-lymphotropic virus 1	Molecular characterization of human T-cell lymphotropic virus type 1 full and partial genomes by illumina massively parallel sequencing technology	PLoS ONE 9 (3), E93374 (2014)	1	92	mgqifsrsaspiprpprglaahhwlnflqaayrlepgpssydfhqlkkflkialetpvwicpinysllasllpkgypgrvneilhiliqtqaqipsrpappppsspthdppdsdpqipppyveptapqvlpvmhphgappnhrpwqmkdlqaikqevsqaapgspqfmqtirlavqqfdptakdlqdllqylcsslvaslhhqqldsliseaetrgitgynplagplrvqannpqqqglrreyqqlwlaafaalpgsakdpswasilqgleepyhafverlnialdnglpegtpkdpilrslaysnankecqkllqarghtnsplgdmlracqtwtpkdktkvlvvqpkkpppnqpcfrcgkaghwsrdctqprpppgpcplcqdpthwkrdcprlkpa…	1	92	0	0
AHW99919	429	Human T-lymphotropic virus 1	Molecular characterization of human T-cell lymphotropic virus type 1 full and partial genomes by illumina massively parallel sequencing technology	PLoS ONE 9 (3), E93374 (2014)	1	92	mgqifsrsaspiprpprglaahhwlnflqaayrlepgpssydfhqlkkflkialetpvwicpinysllasllpkgypgrvneilhiliqtqaqipsrpappppsspthdppdsdpqipppyveptapqvlpvmhphgappnhrpwqmkdlqaikqevsqaapgspqfmqtirlavqqfdptakdlqdllqylcsslvaslhhqqldsliseaetrgitgynplagplrvqannpqqqglrreyqqlwlaafaalpgsakdpswasilqgleepyhafverlnialdnglpegtpkdpilrslaysnankecqkllqarghtnsplgdmlracqtwtpkdktkvlvvqpkkpppnqpcfrcgkaghwsrdctqprpppgpcplcqdpthwkrdcprlkpt…	1	92	0	0
AHW99922	429	Human T-lymphotropic virus 1	Molecular characterization of human T-cell lymphotropic virus type 1 full and partial genomes by illumina massively parallel sequencing technology	PLoS ONE 9 (3), E93374 (2014)	1	92	mgqifsrsaspiprpprglaahhwlnflqaayrlepgpssydfhqlkkflkialetpvwicpinysllasllpkgypgrvneilhiliqtqaqipsrpappppsspthdppdsdpqipppyveptapqvlpvmhphgappnhrpwqmkdlqaikqevsqaapgspqfmqtirlavqqfdptakdlqdllqylcsslvaslhhqqldsliseaetrgitgynplagplrvqannpqqqglrreyqqlwlaafaalpgsakdpswasilqgleepyhafverlnialdnglpegtpkdpilrslaysnankecqkllqarghtnsplgdmlracqtwtpkdktkvlvvqpkkpppnqpcfrcgkaghwsrdctqprpppgpcplcqdpthwkrdcprlkpt…	1	92	0	0
AHW99925	429	Human T-lymphotropic virus 1	Molecular characterization of human T-cell lymphotropic virus type 1 full and partial genomes by illumina massively parallel sequencing technology	PLoS ONE 9 (3), E93374 (2014)	1	92	mgqifsrsaspiprpprglaahhwlnflqaayrlepgpssydfhqlkkflkialetpvwicpinysllasllpkgypgrvneilhiliqtqaqipsrpappppsspthdppdsdpqipppyveptapqvlpvmhphgappnhrpwqmkdlqaikqevsqaapgspqfmqtirlavqqfdptakdlqdllqylcsslvaslhhqqldsliseaetrgitgynplagplrvqannpqqqglrreyqqlwlaafaalpgsakdpswasilqgleepyhafverlnialdnglpegtpkdpilrslaysnankecqkllqarghtnsplgdmlracqtwtpkdktkvlvvqpkkpppnqpcfrcgkaghwsrdctqprpppgpcplcqdpthwkrdcprlkpt…	1	92	0	0
AHW99928	429	Human T-lymphotropic virus 1	Molecular characterization of human T-cell lymphotropic virus type 1 full and partial genomes by illumina massively parallel sequencing technology	PLoS ONE 9 (3), E93374 (2014)	1	92	mgqifsrsaspiprpprglaahhwlnflqaayrlepgpssydfhqlkkflkialetpvwicpinysllasllpkgypgrvneilhiliqtqaqipsrpappppsspthdppdsdpqipppyveptapqvlpvmhphgappnhrpwqmkdlqaikqevsqaapgspqfmqtirlavqqfdptakdlqdllqylcsslvaslhhqqldsliseaetrgitgynplagplrvqannpqqqglrreyqqlwlaafaalpgsakdpswasilqgleepyhafverlnialdnglpegtpkdpilrslaysnankecqkllqarghtnsplgdmlracqtwtpkdktkvlvvqpkkpppnqpcfrcgkaghwsrdctqprpppgpcplcqdpthwkrdcprlkpt…	1	92	0	0
AHW99931	429	Human T-lymphotropic virus 1	Molecular characterization of human T-cell lymphotropic virus type 1 full and partial genomes by illumina massively parallel sequencing technology	PLoS ONE 9 (3), E93374 (2014)	1	92	mgqifsrsaspiprpprglaahhwlnflqaayrlepgpssydfhqlkkflkialetpvwicpinysllasllpkgypgrvneilhiliqtqaqipsrpapsppsspihdppdsdpqipppyveptapqvlpvmhphgappnhrpwqmkdlqaikqevsqaapgspqfmqtirlavqqfdptakdlqdllqylcsslvaslhhqqldsliseaetrgitgynplagplrvqannpqqqglrreyqqlwlaafaalpgsakdpswasilqgleepyhafverlnialdnglpegtpkdpilrslaysnankecqkllqarghtnsplgdmlracqtwtpkdktkvlvvqpkkpppnqpcfrcgkaghwsrdctqprpppgpcplcqdpthwkrdcprlkpt…	1	92	0	0
AHW99934	429	Human T-lymphotropic virus 1	Molecular characterization of human T-cell lymphotropic virus type 1 full and partial genomes by illumina massively parallel sequencing technology	PLoS ONE 9 (3), E93374 (2014)	1	92	mgqifsrsaspiprpprglaahhwlnflqaayrlepgpssydfhqlkkflkialetpvwicpinysllasllpkgypgrvneilhiliqtqaqipsrpappppsspihdppdsdpqipppyveptapqvlpvmhphgappnhrpwqmkdlqaikqevsqaapgspqfmqtirlavqqfdptakdlqdllqylcsslvaslhhqqldsliseaetrgitgynplagplrvqannpqqqglrreyqqlwlaafaalpgsakdpswasilqgleepyhafverlnialdnglpegtpkdpilrslaysnankecqkllqarghtnsplgdmlracqtwtpkdktkvlvvqpkkpppnqpcfrcgkaghwsrdctqprpppgpcplcqdpthwkrdcprlkpt…	1	92	0	0
AHW99937	429	Human T-lymphotropic virus 1	Molecular characterization of human T-cell lymphotropic virus type 1 full and partial genomes by illumina massively parallel sequencing technology	PLoS ONE 9 (3), E93374 (2014)	1	92	mgqifsrsaspiprpprglaahhwlnflqaayrlepgpssydfhqlkkflkialetpvwicpinysllasllpkgypgrvneilhiliqtqaqipsrpappppsspthdppdsdpqipppyveptapqvlpvmhphgappnhrpwqmkdlqaikqevsqaapgspqfmqtirlavqqfdptakdlqdllqylcsslvaslhhqqldsliseaetrgitgynplagplrvqannpqqqglrreyqqlwlaafaalpgsakdpswasilqgleepyhafverlnialdnglpegtpkdpilrslaysnankecqkllqarghtnsplgdmlracqtwtpkdktkvlvvqpkkpppnqpcfrcgkaghwsrdctqprpppgpcplcqdpthwkrdcprlkpt…	1	92	0	0
AHW99940	429	Human T-lymphotropic virus 1	Molecular characterization of human T-cell lymphotropic virus type 1 full and partial genomes by illumina massively parallel sequencing technology	PLoS ONE 9 (3), E93374 (2014)	1	92	mgqifsrsaspiprpprglaahhwlnflqaayrlepgpssydfhqlkkflkialetpvwicpinysllasllpkgypgrvneilhiliqtqaqipsrpappppsspthdppdsdpqipppyveptapqvlpvmhphgappnhrpwqmkdlqaikqevsqaapgspqfmqtirlavqqfdptakdlqdllqylcsslvaslhhqqldsliseaetrgitgynplagplrvqannpqqqglrreyqqlwlaafaalpgsakdpswasilqgleepyhafverlnialdnglpegtpkdpilrslaysnankecqkllqarghtnsplgdmlracqtwtpkdktkvlvvqpkkpppnqpcfrcgkaghwsrdctqprpppgpcplcqdpthwkrdcprlkpt…	1	92	0	0
AHW99943	429	Human T-lymphotropic virus 1	Molecular characterization of human T-cell lymphotropic virus type 1 full and partial genomes by illumina massively parallel sequencing technology	PLoS ONE 9 (3), E93374 (2014)	1	92	mgqifsrsaspiprpprglaahhwlnflqaayrlepgpssydfhqlkkflkialetpvwicpinysllasllpkgypgrvneilhiliqtqaqipsrpappppsspthdppdsdpqipppyveptapqvlpvthphgappnhrpwqmkdlqaikqevsqaapgspqfmqtirlavqqfdptakdlqdllqylcsslvaslhhqqldsliseaetrgitgynplagplrvqannpqqqglrreyqqlwlaafaalpgsakdpswasilqgleepyhafverlnialdnglpegtpkdpilrslaysnankecqkllqarghtnsplgdmlracqtwtpkdktkvlvvqpkkpppnqpcfrcgkaghwsrdctqprpppgpcplcqdpthwkrdcprlkpt…	1	92	0	0
AHW99946	429	Human T-lymphotropic virus 1	Molecular characterization of human T-cell lymphotropic virus type 1 full and partial genomes by illumina massively parallel sequencing technology	PLoS ONE 9 (3), E93374 (2014)	1	92	mgqtfsrsaspiprpprglaahhwlnflqaayrlepgpssydfhqlkkflkialetpvwicpinysllasllpkgypgrvneilhiliqtqaqipsrpappppsspthdppdsdpripppyveptapqvlpvmhphgappnhrpwqmkdlqaikqevsqaapgspqfmqtirlavqqfdptakdlqdllqylcsslvaslhhqqldsliseaetrgitgynplagplrvqannpqqqglrreyqqlwlaafaalpgsakdpswasilqgleepyhafverlnialdnglpegtpkdpilrslaysnankecqkllqarghtnsplgdmlracqtwtpkdktkvlvvqpkkpppnqpcfrcgkaghwsrdctqprpppgpcplcqdpthwkrdcprlkpt…	1	92	0	0
AHW99950	429	Human T-lymphotropic virus 1	Molecular characterization of human T-cell lymphotropic virus type 1 full and partial genomes by illumina massively parallel sequencing technology	PLoS ONE 9 (3), E93374 (2014)	1	92	mgqifsrsaspiprpprglaahhwlnflqaayrlepgpssydfhqlkkflkialetpvwicpinysllasllpkgypgrvneilhiliqtqaqipsrpappppsspthdppdsdpqipppyveptapqvlpvmhphgappnhrpwqmkdlqaikqevsqaapgspqfmqtirlavqqfdptakdlqdllqylcsslvaslhhqqldsliseaetrgitgynplagplrvqannpqqqglrreyqqlwlaafaalpgsakdpswasilqgleepyhafverlnialdnglpegtpkdpilrslaysnankecqkllqarghtnsplgdmlracqtwtpkdktkvlvvqpkkpppnqpcfrcgkaghwsrdctqprpppgpcplcqdpthwkrdcprlkpt…	1	92	0	0
AHW99952	429	Human T-lymphotropic virus 1	Molecular characterization of human T-cell lymphotropic virus type 1 full and partial genomes by illumina massively parallel sequencing technology	PLoS ONE 9 (3), E93374 (2014)	1	92	mgqifsrnaspiprpprglaahhwlnflqaayrlepgpssydfhqlkkflkialetpvwicpinysllasllpkgypgrvneilhiliqtqaqipsrpappppsspthdppdsdpqipppyveptapqvlpvmhphgappnhrpwqmkdlqaikqevsqaapgspqfmqtirlavqqfdptakdlqdllqylcsslvaslhhqqldsliseaetrgitgynplagplrvqannpqqqglrreyqqlwlaafaalpgsakdpswasilqgleepyhafverlnialdnglpegtpkdpilrslaysnankecqkllqarghtnsplgdmlracqtwtpkdktkvlvvqpkkpppnqpcfrcgkaghwsrdctqprpppgpcplcqdpthwkrdcprlkpt…	1	92	0	0
AHW99958	429	Human T-lymphotropic virus 1	Molecular characterization of human T-cell lymphotropic virus type 1 full and partial genomes by illumina massively parallel sequencing technology	PLoS ONE 9 (3), E93374 (2014)	1	92	mgqifsrsaspiprppqglaahhwlnflqaayrlepgpssydfhqlkkflkialetpvwicpinysllasllpkgypgrvneilhiliqtqaqipsrpappppsspihdppdsdpqipppyveptapqvlpvmhphgappnhrpwqmkdlqaikqevsqaapgspqfmqtirlavqqfdptakdlqdllqylcsslvaslhhqqldsliseaetrgitgynplagplrvqannpqqqglrreyqqlwlaafaalpgsakdpswasilqgleepyhafverlnialdnglpegtpkdpilrslaysnankecqkllqarghtnsplgdmlracqtwtpkdktkvlvvqpkkpppnqpcfrcgkaghwsrdctqprpppgpcplcqdpthwkrdcprlkpt…	1	92	0	0
AHW99961	429	Human T-lymphotropic virus 1	Molecular characterization of human T-cell lymphotropic virus type 1 full and partial genomes by illumina massively parallel sequencing technology	PLoS ONE 9 (3), E93374 (2014)	1	92	mgqifsrsaspiprpprglaahhwlnflqaayrlepgpssydfhqlkkflkialetpvwicpinysllasllpkgypgrvneilhiliqtqaqipsrpappppsspihdppdsdpqipppyveptapqvlpvmhphgappnhrpwqmkdlqaikqevsqaapgspqfmqtirlavqqfdptakdlqdllqylcsslvaslhhqqldsliseaetrgitgynplagplrvqannpqqqglrreyqqlwlaafaalpgsakdpswasilqgleepyhafverlnialdnglpegtpkdpilrslaysnankecqkllqarghtnsplgdmlracqtwtpkdktkvlvvqpkkpppnqpcfrcgkaghwsrdctqprpppgpcplcqdpthwkrdcprlkpt…	1	92	0	0
AHW99967	429	Human T-lymphotropic virus 1	Molecular characterization of human T-cell lymphotropic virus type 1 full and partial genomes by illumina massively parallel sequencing technology	PLoS ONE 9 (3), E93374 (2014)	1	92	mgqifsrsaspiprpprglaahhwlnflqaayrlepgpssydfhqlkkflkialetpvwicpinysllasllpkgypgrvneilhiliqtqaqipsrpappppssptheppdsdpqipppyveptapqvlpvmhphgappnhrpwqmkdlqaikqevsqaapgspqfmqtirlavqqfdptakdlqdllqylcsslvaslhhqqldsliseaetrgitgynplagplrvqannpqqqglrreyqqlwlaafaalpgsakdpswasilqgleepyhafverlnialdnglpegtpkdpilrslaysnankecqkllqarghtnsplgdmlracqtwtpkdktkvlvvqpkkpppnqpcfrcgkaghwsrdctqprpppgpcplcqdpthwkrdcprlkpt…	1	92	0	0
AHW99973	429	Human T-lymphotropic virus 1	Molecular characterization of human T-cell lymphotropic virus type 1 full and partial genomes by illumina massively parallel sequencing technology	PLoS ONE 9 (3), E93374 (2014)	1	92	mgqifsrsaspiprpprglaahhwlnflqaayrlepgpssydfhqlkkflkialetpvwicpinysllasllpkgypgrvneilhiliqtqaqipsrpappppsspthdppdsdpqipppyveptapqvlpvmhphgappnhrpwqmkdlqaikqevsqaapgspqfmqtirlavqqfdptakdlqdllqylcsslvaslhhqqldsliseaetrgitgynplagplrvqannpqqqglrreyqqlwlaafaalpgsakdpswasilqgleepyhafverlnialdnglpegtpkdpilrslaysnankecqkllqarghtnsplgdmlracqtwtpkdktkvlvvqpkkpppnqpcfrcgkaghwsrdctqprpppgpcplcqdpthwkrdcprlkpt…	1	92	0	0
AHW99979	429	Human T-lymphotropic virus 1	Molecular characterization of human T-cell lymphotropic virus type 1 full and partial genomes by illumina massively parallel sequencing technology	PLoS ONE 9 (3), E93374 (2014)	1	92	mgqifsrsaspiprpprglaahhwlnflqaayrlepgpssydfhqlkkflkialetpvwicpinysllasllpkgypgrvneilhiliqtqaqipsrpappppsspthdppdsdpqipppyveptapqvlpvmhphgappnhrpwqmkdlqaikqevsqaapgspqfmqtirlavqqfdptakdlqdllqylcsslvaslhhqqldsliseaetrgitgynplagplrvqannpqqqglrreyqqlwlaafaalpgsakdpswasilqgleepyhafverlnialdnglpegtpkdpilrslaysnankecqkllqarghtnsplgdmlracqtwtpkdktkvlvvqpkkpppnqpcfrcgkaghwsrdctqprpppgpcplcqdpthwkrdcprlkpt…	1	92	0	0
AHW99982	429	Human T-lymphotropic virus 1	Molecular characterization of human T-cell lymphotropic virus type 1 full and partial genomes by illumina massively parallel sequencing technology	PLoS ONE 9 (3), E93374 (2014)	1	92	mgqifsrsaspiprpprglaahhwlnflqaayrlepgpssydfhqlkkflkialetpvwicpinysllasllpkgypgrvneilhiliqtqaqipsrpappppsspthdppdsdpqipppyveptapqvlpvmhphgappnhrpwqmkdlqaikqevsqaapgspqfmqtirlavqqfdptakdlqdllqylcsslvaslhhqqldsliseaetrgitgynplagplrvqannpqqqglrreyqqlwlaafaalpgsakdpswasilqgleepyhafverlnialdnglpegtpkdpilrslaysnankecqkllqarghtnsplgdmlracqtwtpkdktkvlvvqpkkpppnqpcfrcgkaghwsrdctqprpppgpcplcqdpthwkrdcprlkpt…	1	92	0	0
AHW99985	429	Human T-lymphotropic virus 1	Molecular characterization of human T-cell lymphotropic virus type 1 full and partial genomes by illumina massively parallel sequencing technology	PLoS ONE 9 (3), E93374 (2014)	1	92	mgqifsrsaspiprpprglaahhwlnflqaayrlepgpssydfhqlkkflkialetpvwicpinysllasllpkgypgrvneilhiliqtqaqipsrpapppppspthdppdsdpqipppyveptapqvlpvmhphgappnhrpwqmkdlqaikqevsqaapgspqfmqtirlavqqfdptakdlqdllqylcsslvaslhhqqldsliseaetrgitgynplagplrvqannpqqqglrreyqqlwlaafaalpgsakdpswasilqgleepyhafverlnialdnglpegtpkdpilrslaysnankecqkllqarghtnsplgdmlracqtwtpkdktkvlvvqpkkpppnqpcfrcgkaghwsrdctqprpppgpcplcqdpthwkrdcprlkpt…	1	92	0	0
AHW99988	429	Human T-lymphotropic virus 1	Molecular characterization of human T-cell lymphotropic virus type 1 full and partial genomes by illumina massively parallel sequencing technology	PLoS ONE 9 (3), E93374 (2014)	1	92	mgqifsrsaspiprpprglaahhwlnflqaayrlepgpssydfhqlkkflkialetpvwicpinysllasllpkgypgrvneilhiliqtqaqipsrpappppsspthdppdsdpqipppyveptapqvlpvihphgappnhrpwqmkdlqaikqevsqaapgspqfmqtirlavqqfdptakdlqdllqylcsslvaslhhqqldsliseaenrgitgynplagplrvqannpqqqglrreyqqlwlaafaalpgsakdpswasilqgleepyhafverlnialdnglpegtpkdpilrslaysnankecqkllqarghtnsplgdmlracqtwtpkdktkvlvvqpkkpppnqpcfrcgkaghwsrdctqprpppgpcplcqdpthwkrdcprlkpt…	1	92	0	0
AHW99991	429	Human T-lymphotropic virus 1	Molecular characterization of human T-cell lymphotropic virus type 1 full and partial genomes by illumina massively parallel sequencing technology	PLoS ONE 9 (3), E93374 (2014)	1	92	mgqifsrsaspiprpprglaahhwlnflqaayrlepgpssydfhqlkkflkialetpvwicpinysllasllpkgypgrvneilhiliqtqaqipsrpappppsspthdppdsdpqipppyveptapqvlpvmhphgappnhrpwqmkdlqaikqevsqaapgspqfmqtirlavqqfdptakdlqdllqylcsslvaslhhqqldsliseaetrgitgynplagplrvqannpqqqglrreyqqlwlaafaalpgsakdpswasilqgleepyhafverlnialdnglpegtpkdpilrslaysnankecqkllqarghtnsplgdmlracqtwtpkdktkvlvvqpkkpppnqpcfrcgkaghwsrdctqprpppgpcplcqdpthwkrdcprlkpt…	1	92	0	0
AHW99994	429	Human T-lymphotropic virus 1	Molecular characterization of human T-cell lymphotropic virus type 1 full and partial genomes by illumina massively parallel sequencing technology	PLoS ONE 9 (3), E93374 (2014)	1	92	mgqifsrsaspiprpprglaahhwlnflqaayrlepgpssydfhqlkkflkialetpvwicpinysllasllpkgypgrvneilhiliqtqaqipsrpappppsspthdppdsdpqipppyveptapqvlpvmhphgappnhrpwqmkdlqaikqevsqaapgspqfmqtirlavqqfdptakdlqdllqylcsslvaslhhqqldsliseaetrgitgynplagplrvqannpqqqglrreyqqlwlaafaalpgsakdpswasilqgleepyhafverlnialdnglpegtpkdpilrslaysnankecqkllqarghtnsplgdmlracqtwtpkdktkvlvvqpkkpppnqpcfrcgkaghwsrdctqprpppgpcplcqdpthwkrdcprlkpt…	1	92	0	0
AHW99997	429	Human T-lymphotropic virus 1	Molecular characterization of human T-cell lymphotropic virus type 1 full and partial genomes by illumina massively parallel sequencing technology	PLoS ONE 9 (3), E93374 (2014)	1	92	mgqifsrsaspiprpprglaahhwlnflqaayrlepgpssydfhqlkkflkialetpvwicpinysllasllpkgypgrvneilhiliqtqaqipsrpappppsspthdppdsdpqipppyveptapqvlpvmhphgappnhrpwqmkdlqaikqevsqaapgspqfmqtirlavqqfdptakdlqdllqylcsslvaslhhqqldsliseaetrgitgynplagplrvqannpqqqglrreyqqlwlaafaalpgsakdpswasilqgleepyhafverlnialdnglpegtpkdpilrslaysnankecqkllqarghtnsplgdmlracqtwtpkdktkvlvvqpkkpppnqpcfrcgkaghwsrdctqprpppgpcplcqdpthwkrdcprlkpt…	1	92	0	0
AHX00004	429	Human T-lymphotropic virus 1	Molecular characterization of human T-cell lymphotropic virus type 1 full and partial genomes by illumina massively parallel sequencing technology	PLoS ONE 9 (3), E93374 (2014)	1	92	mgqifsrsaspiprpprglaahhwlnflqaayrlepgpssydfhqlkkflkialetpvwicpinysllasllpkgypgrvneilhiliqtqaqipsrpappppsspthdppdsdpqipppyveptapqvlpvmhphgappnhrpwqmkdlqaikqevsqaapgspqfmqtirlavqqfdptakdlqdllqylcsslvaslhhqqldsliseaetrgitgynplagplrvqannpqqqglrreyqqlwlaafaalpgsakdpswasilqgleepyhafverlnialdnglpegtpkdpilrslaysnankecqkllqarghtnsplgdmlracqtwtpkdktkvlvvqpkkpppnqpcfrcgkaghwsrdctqprpppgpcplcqdpthwkrdcprlkpt…	1	92	0	0
AHX00007	395	Human T-lymphotropic virus 1	Molecular characterization of human T-cell lymphotropic virus type 1 full and partial genomes by illumina massively parallel sequencing technology	PLoS ONE 9 (3), E93374 (2014)	1	92	mgqifsrsaspiprpprglaahhwlnflqaayrlepgpssydfhqlkkflkialetpvwicpinysllasllpkgypgrvneilhiliqtqaqipsrpappppsspthdppdsdpqipppyveptapqvlpvmhphgappnhrpwqmkdlqaikqevsqaapgspqfmqtirlavqqfdptakdlqdllqylcsslvaslhhqqldsliseaetrgitgynplagplrvqannpqqqglrreyqqlwlaafaalpgsakdpswasilqgleepyhafverlnialdnglpegtpkdpilrslaysnankecqkllqarghtnsplgdmlracqtwtpkdktkvlvvqpkkpppnqpcfrcgkaghwsrdctqprpppghapyvktqltgsetapa	1	92	0	0
AHX00010	429	Human T-lymphotropic virus 1	Molecular characterization of human T-cell lymphotropic virus type 1 full and partial genomes by illumina massively parallel sequencing technology	PLoS ONE 9 (3), E93374 (2014)	1	92	mgqifsrsaspiprpprglaahhwlnflqaayrlepgpssydfhqlkkflkialetpvwicpinysllasllpkgypgrvneilhiliqtqaqipsrpappppsspthdppdsdpqipppyveptapqvlpvmhphgappnhrpwqmkdlqaikqevsqaapgspqfmqtirlavqqfdptakdlqdllqylcsslvaslhhqqldsliseaetrgitgynplagplrvqannpqqqglrreyqqlwlaafaalpgsakdpswasilqgleepyhafverlnialdnglpegtpkdpilrslaysnankecqkllqarghtnsplgdmlracqtwtpkdktkvlvvqpkrpppnqpcfrcgkaghwsrdctqprpppgpcplcqdpthwkrdcprlkpt…	1	92	0	0
AHX00013	429	Human T-lymphotropic virus 1	Molecular characterization of human T-cell lymphotropic virus type 1 full and partial genomes by illumina massively parallel sequencing technology	PLoS ONE 9 (3), E93374 (2014)	1	92	mgqifsrsaspiprpprglaahhwlnflqaayrlepgpssydfhqlkkflkialetpvwicpinysllasllpkgypgrvneilhiliqtqaqipsrpappppsspthdppdsdpqipppyveptapqvlpvmhphgappnhrpwqmkdlqaikqevsqaapgspqfmqtirlavqqfdptakdlqdllqylcsslvaslhhqqldsliseaetrgitgynplagplrvqannpqqqglrreyqqlwlaafaalpgsakdpswasilqgleepyhafverlnialdnglpegtpkdpilrslaysnankecqkllqarghtnsplgdmlracqtwtpkdktkvlvvqpkrpppnqpcfrcgkaghwsrdctqprpppgpcplcqdpthwkrdcprlkpt…	1	92	0	0
AHX00016	429	Human T-lymphotropic virus 1	Molecular characterization of human T-cell lymphotropic virus type 1 full and partial genomes by illumina massively parallel sequencing technology	PLoS ONE 9 (3), E93374 (2014)	1	92	mgqifsrsaspiprpprglaahhwlnflqaayrlepgpssydfhqlkkflkialetpvwicpinysllasllpkgypgrvneilhiliqtqaqipsrpappppsspthdppdsdpqipppyveptapqvlpvmhphgappnhrpwqmkdlqaikqevsqaapgspqfmqtirlavqqfdptakdlqdllqylcsslvaslhhqqldsliseaetrgitgynplagplrvqannpqqqglrreyqqlwlaafaalpgsakdpswasilqgleepyhafverlnialdnglpegtpkdpilrslaysnankecqkllqarghtnsplgdmlracqtwtpkdktkvlvvqpkkpppnqpcfrcgkaghwsrdctqprpppgpcplcqdpthwkrdcprlkpt…	1	92	0	0
AHX00019	429	Human T-lymphotropic virus 1	Molecular characterization of human T-cell lymphotropic virus type 1 full and partial genomes by illumina massively parallel sequencing technology	PLoS ONE 9 (3), E93374 (2014)	1	92	mgqifsrsaspiprpprglaahhwlnflqaayrlepgpssydfhqlkkflkialetpvwicpinysllasllpkgypgrvneilhiliqtqaqipsrpappppsspthdppdsdpqipppyveptapqvlpvmhphgappnhrpwqmkdlqaikqevsqaapgspqfmqtirlavqqfdptakdlqdllqylcsslvaslhhqqldsliseaetrgitgynplagplrvqannpqqqglrreyqqlwlaafaalpgsakdpswasilqgleepyhafverlnialdnglpegtpkdpilrslaysnankecqkllqarghtnsplgdmlracqtwtpkdktkvlvvqpkkpppnqpcfrcgkaghwsrdctqprpppgpcplcqdpthwkrdcprlkpt…	1	92	0	0
AHX00022	429	Human T-lymphotropic virus 1	Molecular characterization of human T-cell lymphotropic virus type 1 full and partial genomes by illumina massively parallel sequencing technology	PLoS ONE 9 (3), E93374 (2014)	1	92	mgqifsrsaspiprpprglaahhwlnflqaayrlepgpssydfhqlkkflkialetpvwicpinysllasllpkgypgrvneilhiliqtqaqipsrpappppsspthdppdsdpqipppyveptapqvlpvmhphgappnhrpwqmkdlqaikqevsqaapgspqfmqtirlavqqfdptakdlqdllqylcsslvaslhhqqldsliseaetrgitgynplagplrvqannpqqqglrreyqqlwlaafaalpgsakdpswasilqgleepyhafverlnialdnglpegtpkdpilrslaysnankecqkllqarghtnsplgdmlracqtwtpkdktkvlvvqpkkpppnqpcfrcgkaghwsrdctqprpppgpcplcqdpthwkrdcprlkpt…	1	92	0	0
AHX00028	429	Human T-lymphotropic virus 1	Molecular characterization of human T-cell lymphotropic virus type 1 full and partial genomes by illumina massively parallel sequencing technology	PLoS ONE 9 (3), E93374 (2014)	1	92	mgqifsrnaspiprpprglaahhwlnflqaayrlepgpssydfhqlkkflkialetpvwicpinysllasllpkgypgrvneilhiliqtqaqipsrpappppsspthdppdsdpqipppyveptapqvlpvmhphgappnhrpwqmkdlqaikqevsqaapgspqfmqtirlavqqfdptakdlqdllqylcsslvaslhhqqldsliseaetrgitgynplagplrvqannpqqqglrreyqqlwlaafaalpgsakdpswasilqgleepyhafverlnialdnglpegtpkdpilrslaysnankecqkllqarghtnsplgdmlracqtwtpkdktkvlvvqpkkpppnqpcfrcgkaghwsrdctqprpppgpcplcqdpthwkrdcprlkpt…	1	92	0	0
AHX00031	429	Human T-lymphotropic virus 1	Molecular characterization of human T-cell lymphotropic virus type 1 full and partial genomes by illumina massively parallel sequencing technology	PLoS ONE 9 (3), E93374 (2014)	1	92	mgqifsrsaspiprpprglaahhwlnflqaayrlepgpssydfhqlkkflkialetpvwicpinysllasllpkgypgrvneilhiliqtqaqipsrpappppsspihdppdsdpqipppyveptapqvlpvmhphgappnhrpwqmkdlqaikqevsqaapgspqfmqtirlavqqfdptakdlqdllqylcsslvaslhhqqldsliseaetrgitgynplagplrvqannpqqqglrreyqqlwlaafaalpgsakdpswasilqgleepyhafverlnialdnglpegtpkdpilrslaysnankecqkllqarghtnsplgdmlracqtwtpkdktkvlvvqpkkpppnqpcfrcgkaghwsrdctqprpppgpcplcqdpthwkrdcprlkpt…	1	92	0	0
AHX00034	429	Human T-lymphotropic virus 1	Molecular characterization of human T-cell lymphotropic virus type 1 full and partial genomes by illumina massively parallel sequencing technology	PLoS ONE 9 (3), E93374 (2014)	1	92	mgqifsrsaspiprpprglaahhwlnflqaayrlepgpssydfhqlkkflkialetpvwicpinysllasllpkgypgrvneilhiliqtqaqipsrpappppsspthdppdsdpqipppyveptapqvlpvmhphgappnhrpwqmkdlqaikqevsqaapgspqfmqtirlavqqfdptakdlqdllqylcsslvaslhhqqldsliseaetrgitgynplagplrvqannpqqqglrreyqqlwlaafaalpgsakdpswasilqgleepyhafverlnialdnglpegtpkdpilrslaysnankecqkllqarghtnsplgdmlracqtwtpkdktkvlvvqpkkpppnqpcfrcgkaghwsrdctqprpppgpcplcqdpthwkrdcprlkpt…	1	92	0	0
AHX00037	429	Human T-lymphotropic virus 1	Molecular characterization of human T-cell lymphotropic virus type 1 full and partial genomes by illumina massively parallel sequencing technology	PLoS ONE 9 (3), E93374 (2014)	1	92	mgqifsrsaspiprpprglaahhwlnflqaayrlepgpssydfhqlkkflkialetpvwicpinysllasllpkgypgrvneilhiliqtqaqipsrpappppsspthdppdsdpqipppyveptapqvlpvmhphgappnhrpwqmkdlqaikqevsqaapgspqfmqtirlavqqfdptakdlqdllqylcsslvaslhhqqldsliseaetrgitgynplagplrvqannpqqqglrreyqqlwlaafaalpgsakdpswasilqgleepyhafverlnialdnglpegtpkdpilrslaysnankecqkllqarghtnsplgdmlracqtwtpkdktkvlvvqpkkpppnqpcfrcgkaghwsrdctqprpppgpcplcqdpthwkrdcprlkpt…	1	92	0	0
AHX00040	429	Human T-lymphotropic virus 1	Molecular characterization of human T-cell lymphotropic virus type 1 full and partial genomes by illumina massively parallel sequencing technology	PLoS ONE 9 (3), E93374 (2014)	1	92	mgqifsrsaspiprpprglaahhwlnflqaayrlepgpssydfhqlkkflkialetpvwicpinysllasllpkgypgrvneilhiliqtqaqipsrpappppsspihdppdsdpqipppyveptapqvlpvmhphgappnhrpwqmkdlqaikqevsqaapgspqfmqtirlavqqfdptakdlqdllqylcsslvaslhhqqldsliseaetrgitgynplagplrvqannpqqqglrreyqqlwlaafaalpgsakdpswasilqgleepyhafverlnialdnglpegtpkdpilrslaysnankecqkllqarghtnsplgdmlracqtwtpkdktkvlvvqpkkpppnqpcfrcgkaghwsrdctqprpppgpcplcqdpthwkrdcprlkpt…	1	92	0	0
AHX00043	429	Human T-lymphotropic virus 1	Molecular characterization of human T-cell lymphotropic virus type 1 full and partial genomes by illumina massively parallel sequencing technology	PLoS ONE 9 (3), E93374 (2014)	1	92	mgqifsrsaspiprpprglaahhwlnflqaayrlepgpssydfhqlkkflkialetpvwicpinysllasllpkgypgrvneilhiliqtqaqipsrpappppsspthdppdsdpqipppyveptapqvlpvmhphgappnhrpwqmkdlqaikqevsqaapgspqfmqtirlavqqfdptakdlqdllqylcsslvaslhhqqldsliseaetrgitgynplagplrvqannpqqqglrreyqqlwlaafaalpgsakdpswasilqgleepyhafverlnialdnglpegtpkdpilrslaysnankecqkllqarghtnsplgdmlracqtwtpkdktkvlvvqpkkpppnqpcfrcgkaghwsrdctqprpppgpcplcqdpthwkrdcprlkpt…	1	92	0	0
[truncated: 56 more rows]

## Sheet: Lentivirus
LOCUS	LENGTH	ORGANISM	TITEL	JOURNAL	p17 INIT	p17 TERM	SEQUENCE	p17 INIT PREDICTED	p17 TERM PREDICTED	p17 INIT PREDICTION ERROR	p17 TERM PREDICTION ERROR
[truncated: 16,292 more rows]
