# Supplementary material for: A computational method for prediction of matrix proteins in endogenous retroviruses
Source: PLoS One. 2017 May 4;12(5):e0176909. doi: 10.1371/journal.pone.0176909 (PMC5417524; doi:10.1371/journal.pone.0176909)
Supplement: S12 File — (XLSX) [file pone.0176909.s012.xlsx]

## Sheet: Sheet1
LOCUS	LENGTH	ORGANISM	TITEL	JOURNAL	MA INIT	MA TERM	SEQUENCE	MA INIT PREDICTED	MA TERM PREDICTED	MA INIT PREDICTION ERROR	MA TERM PREDICTION ERROR
AAA43055	506	Feline leukemia virus	Nucleotide sequence of the gag gene and gag-pol junction of feline leukemia virus	J. Virol. 50 (3), 884-894 (1984)	2	>98	mgqtvttplsltldhwsevrarahnqgvevrkkkwitlceaewvmmnvgwpregtfsldnisqvekkifapgphghpdqvpyittwrslatdppswvrpflpppkpptplpqplspqpsapltsslypvvpkpdppkppvlppdpssplidllteepppypgghgpppsgprtpaaspiasrlrerrenpaeesqalplregpnnrpqywpfsasdlynwkshnppfsqdpvaltnliesilvthqptwddcqqllqalltgeerqrvllearkqvpgedgrptqlpnvidetfpltrpnwdfatpagrehlrlyrqlllaglrgaarrptnlaqvkqvvqgkeetpaaflerlkeayrmytpydpedpgqaasvilsfiyqsspdirnklqrleglqg…	2	128	0	#VALUE!
AAA43054	580	Feline leukemia virus	Nucleotide sequence of the gag gene and gag-pol junction of feline leukemia virus	J. Virol. 50 (3), 884-894 (1984)	76	>172	msgassgtaigahlfgvspeyrvligdggagpskslsevsfsvwyrsraarlvilclvasflvpcltfliaeavmgqtvttplsltldhwsevrarahnqgvevrkkkwitlceaewvmmnvgwpregtfsldnisqvekkifapgphghpdqvpyittwrslatdppswvrpflpppkpptplpqplspqpsapltsslypvvpkpdppkppvlppdpssplidllteepppypgghgpppsgprtpaaspiasrlrerrenpaeesqalplregpnnrpqywpfsasdlynwkshnppfsqdpvaltnliesilvthqptwddcqqllqalltgeerqrvllearkqvpgedgrptqlpnvidetfpltrpnwdfatpagrehlrlyrqlllaglrg…	76	202	0	#VALUE!
AF462057_1	626	Moloney murine leukemia virus	Sequence analysis of a neuropathogenic variant of Moloney murine leukemia virus ts1: evidence for recombination	Virus Genes 25 (3), 343-344 (2002)	90	214	mgdvpgtsgavfvarpesknpdrfglfgappleegyvvlvgdenlkqfpppsefllsvwnrsraarlvccsivlcclcltvflylsenmgqtvttplsltldhwkdveriahnqsvdvkkrrwvtfcsaewptfnvgwprdgtfnrdlitqvkikvfspgphghpdqvpyivtwealafdpppwakpfvhpkpppplppsapslplepplstpsrsslypaltpslgakpkpqvlsdsegplidlltedpppyrdprpppsdgdgnsgeatpageapdpspmasrlrgrreppvadsttsqafplrtggngqlqywpfsssdlynwknnnpsfsedpgkltaliesvlithqptwddcqqllgtlltgeekqrvllearkavrgddgrptqlpnevdaa…	90	214	0	0
AAC31803	622	Mus dunni endogenous virus	Sequence analysis of Mus dunni endogenous virus reveals a hybrid VL30/gibbon ape leukemia virus-like structure and a distinct envelope	J. Virol. 72 (9), 7459-7466 (1998)	102	226	mgdvpggigedqghlvdpsafgsgcgipphkegsgcgipprkegsgcgipprqegsrcgirphpseslsclwstrsrrrfwflfclslvsalvvsaiilemgqsvstplsltlehwkevkirahnqsvevrkgpwqtfcasewptfgvgwppegafdlsliaavrrivfqeegghpdqipyivtwqslvqfppswvkpwtpnpskltvavaqsdaaeksgpsappkiypeiddllwmdsqpppyplpqqppaaappvaapqpeptasgaqgpaggtrsrrgrspaeeggpdstvalplrahvggptpgpndliplqywpfsssdlynwktnhppfsenpsgltglleslmfshqptwddcqqllqvlftteererilmearknvlgedgtptalpnlvd…	102	226	0	0
GAG80_MLVMN	626	Moloney murine leukemia virus neuropathogenic variant ts1-92b	Sequence analysis of a neuropathogenic variant of Moloney murine leukemia virus ts1: evidence for recombination	Virus Genes 25 (3), 343-344 (2002)	90	214	lgdvpgtsgavfvarpesknpdrfglfgappleegyvvlvgdenlkqfpppsefllsvwnrsraarlvccsivlcclcltvflylsenmgqtvttplsltldhwkdveriahnqsvdvkkrrwvtfcsaewptfnvgwprdgtfnrdlitqvkikvfspgphghpdqvpyivtwealafdpppwakpfvhpkpppplppsapslplepplstpsrsslypaltpslgakpkpqvlsdsegplidlltedpppyrdprpppsdgdgnsgeatpageapdpspmasrlrgrreppvadsttsqafplrtggngqlqywpfsssdlynwknnnpsfsedpgkltaliesvlithqptwddcqqllgtlltgeekqrvllearkavrgddgrptqlpnevdaa…	90	214	0	0
BAA03017	172	Feline leukemia virus	Molecular cloning and characterization of a defective recombinant feline leukaemia virus associated with myeloid leukaemia	J. Gen. Virol. 71 (PT 2), 343-354 (1990)	79	>172	msgassgtatgarlfgissvlgeyrvligdegagpsrspsevsfsvwyrsraarlvilclvasflvrcltfliaeavmgqtvttplsltlnhwsevqvrarnqgvevrkkkwitlceaewvmmnvgwpregtftidnisqveerifapgpyghpdqipyittwrslatdppp	79	0	0	#VALUE!
AAB59942	538	Murine leukemia virus	Nucleotide sequence of Moloney murine leukaemia virus	Nature 293 (5833), 543-548 (1981)	2	131	mgqtvttplsltlghwkdveriahnqsvdvkkrrwvtfcsaewptfnvgwprdgtfnrdlitqvkikvfspgphghpdqvpyivtwealafdpppwvkpfvhpkpppplppsapslplepprstpprsslypaltpslgakpkpqvlsdsggplidlltedpppyrdprpppsdrdgnggeatpageapdpspmasrlrgrreppvadsttsqafplraggngqlqywpfsssdlynwknnnpsfsedpgkltaliesvlithqptwddcqqllgtlltgeekqrvllearkavrgddgrptqlpnevdaafplerpdwdyttqagrnhlvhyrqlllaglqnagrsptnlakvkgitqgpnespsaflerlkeayrrytpydpedpgqetnvsmsfiw…	2	131	0	0
